# Supplementary material for: Diversifying molecular and topological space via a supramolecular solid-state synthesis: a purely organic mok net sustained by hydrogen bonds
Source: IUCrJ. 2019 Sep 7;6(Pt 6):1032–9. doi: 10.1107/S2052252519011382 (PMC6830215; doi:10.1107/S2052252519011382)
Supplement: Supplementary file 1 [file m-06-01032-sup1.cif]

data_mcg16180lt
_database_code_depnum_ccdc_archive 'CCDC 1832096'
#==============================================================================

# PROCESSING SUMMARY (IUCr Office Use Only)

_journal_date_recd_electronic      2019-05-01
_journal_date_to_coeditor         ?
_journal_date_from_coeditor       ?
_journal_date_accepted     ?
_journal_date_printers_first      ?
_journal_date_printers_final      ?
_journal_date_proofs_out          ?
_journal_date_proofs_in           ?
_journal_coeditor_name            ?
_journal_coeditor_code      YC5020
_journal_coeditor_notes
; ?
;
_journal_paper_category      FA
_journal_techeditor_code      ?
_iucr_compatibility_tag          ACTA95
_journal_techeditor_notes  
;
;
_journal_coden_ASTM               ?
_journal_name_full                ?
_journal_year                     ?
_journal_volume                   ?
_journal_issue                    ?
_journal_page_first               ?
_journal_page_last                ?
_journal_suppl_publ_number        ?
_journal_suppl_publ_pages         ?

#==============================================================================


_audit_creation_method
;
Olex2 1.2-ac21
(compiled 2015.09.16 svn.r134, GUI svn.r4998)
;
loop_
   _publ_contact_author_name     
   _publ_contact_author_address 

    'Leonard R. MacGillivray'       
;
Department of Chemistry
University of Iowa
305 Chemistry Building
Iowa City, IA 52242-1290
USA
;
     'Ryan H. Groeneman'
;
Department of Biological Sciences
Webster University
St. Louis, MO 63119 
USA
;
_publ_contact_author_email           len-macgillivray@uiowa.edu;ryangroeneman19@webster.edu
_publ_contact_author_phone           '(339)335-1270;(314)246-7466'

_publ_requested_journal
;
 'IUCrJ'
;
_publ_section_title         
;
'Diversifying Chemical Space via a Solid-State Synthesis:  A Purely Organic 
 mok Net Sustained by Hydrogen Bonds'
;
_publ_section_abstract
;
A three-dimensional hydrogen-bonded network based on a rare mok topology has been 
constructed using an organic molecule synthesized in the organic solid state. The 
molecule is obtained using a novel supramolecular protecting group strategy applied 
to a solid-state [2+2] photodimerization that affords a head-to-head cyclobutane. The 
cyclobutane possess tetrahedrally-disposed cis-hydrogen-bond-donor and cis-hydrogen-
bond-acceptor groups. The product self-assembles in the solid state to form a mok network 
that exhibits two-fold interpenetration. The cyclobutane adopts different conformations 
so as to provide different combinations of hydrogen-bond donor and -acceptor sites to 
conform to the structural requirements of the mok net.
;
loop_
    _publ_author_name
    _publ_author_address

    'Shalisa M. Oburn'
;
Department of Chemistry
University of Iowa
305 Chemistry Building
Iowa City, IA 52242-1290
USA
;
    'Michael A. Sinnwell'
;
Department of Chemistry
University of Iowa
305 Chemistry Building
Iowa City, IA 52242-1290
USA
;
   'Devin P. Ericson'
;
Department of Biological Sciences
Webster University
St. Louis, MO 63119 
USA
;
   'Eric W. Reinheimer'
;
Department of Chemistry and Biochemistry
W.M. Keck Foundation Center for Molecular Structure
California State University San Marcos
333. S. Twin Oaks Valley Road
San Marcos, CA 92096
USA
;
   'Davide M. Proserpio'
;
Universita degli Studi di Milano
DCSSI
Via Venezian 21
Milano, Italy
;
   'Ryan H. Groeneman'
;
Department of Biological Sciences
Webster University
St. Louis, MO 63119 
USA
;
  'Leonard R. MacGillivray'
;
Department of Chemistry
University of Iowa
305 Chemistry Building
Iowa City, IA 52242-1290
USA
;
_publ_section_references
;
Dolomanov, O. V., Bourhis, L. J., Gildea, R. J., Howard, J. A. K. & Puschmann,
H. (2009). <i>J. Appl. Cryst.</i> <b>42</b>, 339--341.

Sheldrick, G. M. (2008). <i>Acta Cryst.</i> A<b>64</b>, 112--122.

Sheldrick, G. M. (2015). <i>Acta Cryst.</i> C<b>71</b>, 3--8.
;
_chemical_name_systematic         ?
_chemical_name_common             ?
_chemical_melting_point           ?
_chemical_formula_moiety          'C13 H11 N O'
_chemical_formula_sum             'C13 H11 N O' 
_chemical_formula_weight          197.23

loop_
 _atom_type_symbol
 _atom_type_description
 _atom_type_scat_dispersion_real
 _atom_type_scat_dispersion_imag
 _atom_type_scat_source
 'C'  'C'   0.0033   0.0016
 'International Tables Vol C Tables 4.2.6.8 and 6.1.1.4'
 'H'  'H'   0.0000   0.0000
 'International Tables Vol C Tables 4.2.6.8 and 6.1.1.4'
 'N'  'N'   0.0061   0.0033
 'International Tables Vol C Tables 4.2.6.8 and 6.1.1.4'
 'O'  'O'   0.0106   0.0060
 'International Tables Vol C Tables 4.2.6.8 and 6.1.1.4'
 
_space_group_crystal_system       orthorhombic
_space_group_IT_number            29
_space_group_name_H-M_alt         'P c a 21'
_space_group_name_Hall            'P 2c -2ac'
 
_shelx_space_group_comment
;
The symmetry employed for this shelxl refinement is uniquely defined
by the following loop, which should always be used as a source of
symmetry information in preference to the above space-group names.
They are only intended as comments.
;
 
loop_
 _space_group_symop_operation_xyz
 'x, y, z'
 '-x, -y, z+1/2'
 'x+1/2, -y, z'
 '-x+1/2, y, z+1/2'
 
_cell_length_a                    23.354(3)
_cell_length_b                    5.6449(7)
_cell_length_c                    7.7373(10)
_cell_angle_alpha                 90
_cell_angle_beta                  90
_cell_angle_gamma                 90
_cell_volume                      1020.0(2)
_cell_formula_units_Z             4
_cell_measurement_temperature     190(2)
_cell_measurement_reflns_used     2440
_cell_measurement_theta_min       22.365
_cell_measurement_theta_max       3.489
 
_exptl_crystal_description        colorless
_exptl_crystal_colour             plate
_exptl_crystal_density_method     ?
_exptl_crystal_density_diffrn     1.284          
_exptl_crystal_F_000              416
_exptl_transmission_factor_min    ?
_exptl_transmission_factor_max    ?
_exptl_crystal_size_max           0.17
_exptl_crystal_size_mid           0.09
_exptl_crystal_size_min           0.015
_exptl_absorpt_coefficient_mu     0.082
_shelx_estimated_absorpt_T_min    ?
_shelx_estimated_absorpt_T_max    ?
_exptl_absorpt_correction_type    multi-scan
_exptl_absorpt_correction_T_min   0.991
_exptl_absorpt_correction_T_max   0.999
_exptl_absorpt_process_details
;
SADABS-2014/5 (Bruker,2014/5) was used for absorption correction.
wR2(int) was 0.0661 before and 0.0587 after correction.
The Ratio of minimum to maximum transmission is 0.9249.
The \l/2 correction factor is 0.00150.
;
_exptl_absorpt_special_details    ?
_diffrn_ambient_temperature       190(2)
_diffrn_radiation_wavelength      0.71073
_diffrn_radiation_type            MoK\a
_diffrn_source                    'fine-focus sealed tube'
_diffrn_measurement_device_type   'Nonius Kappa CCD'
_diffrn_measurement_method        'CCD rotation images, phi and omega scans'
_diffrn_detector_area_resol_mean  9
_diffrn_reflns_number             11876
_diffrn_reflns_av_unetI/netI      0.0448
_diffrn_reflns_av_R_equivalents   0.0623
_diffrn_reflns_limit_h_min        -25
_diffrn_reflns_limit_h_max        25
_diffrn_reflns_limit_k_min        -6
_diffrn_reflns_limit_k_max        6
_diffrn_reflns_limit_l_min        -7
_diffrn_reflns_limit_l_max        8
_diffrn_reflns_theta_min          3.158
_diffrn_reflns_theta_max          23.226
_diffrn_reflns_theta_full         23.226
_diffrn_measured_fraction_theta_max   0.999
_diffrn_measured_fraction_theta_full  0.999
_diffrn_reflns_Laue_measured_fraction_max    0.999
_diffrn_reflns_Laue_measured_fraction_full   0.999
_diffrn_reflns_point_group_measured_fraction_max   0.999
_diffrn_reflns_point_group_measured_fraction_full  0.999
_reflns_number_total              1384
_reflns_number_gt                 866
_reflns_threshold_expression      'I > 2\s(I)'
_reflns_Friedel_coverage          0.838
_reflns_Friedel_fraction_max      1.000
_reflns_Friedel_fraction_full     1.000
 
_reflns_special_details
;
 Reflections were merged by SHELXL according to the crystal
 class for the calculation of statistics and refinement.
;
 
_computing_data_collection        'Collect (Hooft, 1998)'
_computing_cell_refinement        'HKL Scalepack (Otwinowski and Minor, 1997)'
_computing_data_reduction         'Denzo (Otwinowski and Minor, 1997)'
_computing_structure_solution     'ShelXT (Sheldrick, 2015)'
_computing_structure_refinement   'ShelXL (Sheldrick, 2008)'
_computing_molecular_graphics     'Olex2 (Dolomanov et al., 2009)'
_computing_publication_material   'Olex2 (Dolomanov et al., 2009)'
_refine_special_details
;
 Refined as a 2-component perfect inversion twin.
;
_refine_ls_structure_factor_coef  Fsqd
_refine_ls_matrix_type            full
_refine_ls_weighting_scheme       calc
_refine_ls_weighting_details
'w=1/[\s^2^(Fo^2^)+(0.0177P)^2^+0.2791P] where P=(Fo^2^+2Fc^2^)/3'
_atom_sites_solution_primary      ?
_atom_sites_solution_secondary    ?
_atom_sites_solution_hydrogens    geom
_refine_ls_hydrogen_treatment     constr
_refine_ls_extinction_method      'SHELXL-2014/7 (Sheldrick 2014'
_refine_ls_extinction_coef        0.0010(6)
_refine_ls_extinction_expression
 'Fc^*^=kFc[1+0.001xFc^2^\l^3^/sin(2\q)]^-1/4^'
_refine_ls_abs_structure_details
;
 Refined as a perfect inversion twin.
;
_refine_ls_abs_structure_Flack    0.5
_chemical_absolute_configuration  ?
_refine_ls_number_reflns          1384
_refine_ls_number_parameters      138
_refine_ls_number_restraints      1
_refine_ls_R_factor_all           0.0938
_refine_ls_R_factor_gt            0.0414
_refine_ls_wR_factor_ref          0.0757
_refine_ls_wR_factor_gt           0.0640
_refine_ls_goodness_of_fit_ref    1.019
_refine_ls_restrained_S_all       1.019
_refine_ls_shift/su_max           0.000
_refine_ls_shift/su_mean          0.000
 
loop_
 _atom_site_label
 _atom_site_type_symbol
 _atom_site_fract_x
 _atom_site_fract_y
 _atom_site_fract_z
 _atom_site_U_iso_or_equiv
 _atom_site_adp_type
 _atom_site_occupancy
 _atom_site_site_symmetry_order  
 _atom_site_calc_flag
 _atom_site_refinement_flags_posn
 _atom_site_refinement_flags_adp
 _atom_site_refinement_flags_occupancy
 _atom_site_disorder_assembly
 _atom_site_disorder_group
O1 O 0.65531(14) -0.0963(5) 0.4799(5) 0.0659(10) Uani 1 1 d . . . . .
H1 H 0.6833 -0.0044 0.4928 0.099 Uiso 1 1 calc R U . . .
N1 N 0.24807(17) 0.8078(6) 0.5210(5) 0.0635(13) Uani 1 1 d . . . . .
C13 C 0.6056(2) 0.0295(8) 0.4899(6) 0.0479(12) Uani 1 1 d . . . . .
C8 C 0.5026(2) 0.2782(8) 0.5081(6) 0.0509(12) Uani 1 1 d . . . . .
C12 C 0.6029(2) 0.2432(8) 0.5769(6) 0.0574(14) Uani 1 1 d . . . . .
H12 H 0.6360 0.3053 0.6320 0.069 Uiso 1 1 calc R U . . .
C9 C 0.5062(2) 0.0624(9) 0.4221(6) 0.0548(14) Uani 1 1 d . . . . .
H9 H 0.4730 -0.0008 0.3684 0.066 Uiso 1 1 calc R U . . .
C11 C 0.5519(2) 0.3654(8) 0.5834(6) 0.0573(14) Uani 1 1 d . . . . .
H11 H 0.5506 0.5138 0.6412 0.069 Uiso 1 1 calc R U . . .
C7 C 0.4496(2) 0.4210(8) 0.5265(6) 0.0595(15) Uani 1 1 d . . . . .
H7 H 0.4530 0.5650 0.5892 0.071 Uiso 1 1 calc R U . . .
C4 C 0.3486(2) 0.7410(10) 0.5745(6) 0.0569(14) Uani 1 1 d . . . . .
H4 H 0.3833 0.7972 0.6237 0.068 Uiso 1 1 calc R U . . .
C5 C 0.3474(2) 0.5250(9) 0.4899(6) 0.0578(14) Uani 1 1 d . . . . .
C3 C 0.2990(2) 0.8752(8) 0.5873(7) 0.0602(14) Uani 1 1 d . . . . .
H3 H 0.3010 1.0228 0.6460 0.072 Uiso 1 1 calc R U . . .
C6 C 0.3993(2) 0.3717(8) 0.4669(6) 0.0600(15) Uani 1 1 d . . . . .
H6 H 0.3948 0.2281 0.4042 0.072 Uiso 1 1 calc R U . . .
C1 C 0.2481(2) 0.5981(9) 0.4422(7) 0.0708(17) Uani 1 1 d . . . . .
H1A H 0.2128 0.5427 0.3962 0.085 Uiso 1 1 calc R U . . .
C2 C 0.2957(2) 0.4551(9) 0.4227(6) 0.0661(16) Uani 1 1 d . . . . .
H2 H 0.2926 0.3087 0.3629 0.079 Uiso 1 1 calc R U . . .
C10 C 0.5571(2) -0.0621(8) 0.4132(6) 0.0566(14) Uani 1 1 d . . . . .
H10 H 0.5587 -0.2099 0.3546 0.068 Uiso 1 1 calc R U . . .
 
loop_
 _atom_site_aniso_label
 _atom_site_aniso_U_11
 _atom_site_aniso_U_22
 _atom_site_aniso_U_33
 _atom_site_aniso_U_23
 _atom_site_aniso_U_13
 _atom_site_aniso_U_12
O1 0.072(2) 0.0469(19) 0.079(3) -0.009(2) -0.001(2) -0.0034(17)
N1 0.072(3) 0.045(2) 0.074(3) 0.021(3) -0.022(3) -0.011(2)
C13 0.066(4) 0.040(3) 0.038(3) -0.003(3) -0.001(3) -0.002(3)
C8 0.068(3) 0.046(3) 0.038(3) 0.011(3) -0.003(3) 0.001(3)
C12 0.069(4) 0.050(3) 0.053(3) -0.010(3) -0.021(3) 0.001(3)
C9 0.067(4) 0.058(4) 0.039(3) -0.001(3) 0.000(3) -0.023(3)
C11 0.083(4) 0.038(3) 0.050(3) -0.006(3) -0.022(3) -0.003(3)
C7 0.083(3) 0.052(3) 0.044(4) 0.019(3) -0.016(3) -0.026(3)
C4 0.049(3) 0.073(4) 0.049(3) 0.020(3) -0.009(3) -0.019(3)
C5 0.074(4) 0.052(4) 0.047(3) 0.019(3) -0.006(3) -0.011(3)
C3 0.078(3) 0.052(3) 0.051(3) 0.015(3) -0.012(3) -0.025(3)
C6 0.082(4) 0.055(3) 0.044(4) 0.007(3) -0.003(3) -0.028(3)
C1 0.070(4) 0.057(3) 0.085(4) 0.026(4) -0.038(3) -0.010(3)
C2 0.086(4) 0.048(3) 0.064(4) 0.019(3) -0.026(4) -0.012(3)
C10 0.079(4) 0.044(3) 0.047(3) -0.010(3) 0.008(3) -0.016(3)
 
_geom_special_details
;
 All esds (except the esd in the dihedral angle between two l.s. planes)
 are estimated using the full covariance matrix.  The cell esds are taken
 into account individually in the estimation of esds in distances, angles
 and torsion angles; correlations between esds in cell parameters are only
 used when they are defined by crystal symmetry.  An approximate (isotropic)
 treatment of cell esds is used for estimating esds involving l.s. planes.
;
 
loop_
 _geom_bond_atom_site_label_1
 _geom_bond_atom_site_label_2
 _geom_bond_distance
 _geom_bond_site_symmetry_2
 _geom_bond_publ_flag
O1 C13 1.364(5) . ?
O1 H1 0.8400 . ?
N1 C1 1.331(5) . ?
N1 C3 1.351(5) . ?
C13 C10 1.379(6) . ?
C13 C12 1.383(5) . ?
C8 C11 1.381(6) . ?
C8 C9 1.390(6) . ?
C8 C7 1.484(6) . ?
C12 C11 1.377(6) . ?
C12 H12 0.9500 . ?
C9 C10 1.383(6) . ?
C9 H9 0.9500 . ?
C11 H11 0.9500 . ?
C7 C6 1.293(6) . ?
C7 H7 0.9500 . ?
C4 C5 1.384(6) . ?
C4 C3 1.387(6) . ?
C4 H4 0.9500 . ?
C5 C2 1.372(6) . ?
C5 C6 1.500(6) . ?
C3 H3 0.9500 . ?
C6 H6 0.9500 . ?
C1 C2 1.382(6) . ?
C1 H1A 0.9500 . ?
C2 H2 0.9500 . ?
C10 H10 0.9500 . ?
 
loop_
 _geom_angle_atom_site_label_1
 _geom_angle_atom_site_label_2
 _geom_angle_atom_site_label_3
 _geom_angle
 _geom_angle_site_symmetry_1
 _geom_angle_site_symmetry_3
 _geom_angle_publ_flag
C13 O1 H1 109.5 . . ?
C1 N1 C3 115.1(4) . . ?
O1 C13 C10 118.6(4) . . ?
O1 C13 C12 121.4(4) . . ?
C10 C13 C12 119.9(4) . . ?
C11 C8 C9 117.6(5) . . ?
C11 C8 C7 117.5(5) . . ?
C9 C8 C7 124.9(5) . . ?
C11 C12 C13 119.6(4) . . ?
C11 C12 H12 120.2 . . ?
C13 C12 H12 120.2 . . ?
C10 C9 C8 121.5(5) . . ?
C10 C9 H9 119.3 . . ?
C8 C9 H9 119.3 . . ?
C12 C11 C8 121.8(5) . . ?
C12 C11 H11 119.1 . . ?
C8 C11 H11 119.1 . . ?
C6 C7 C8 127.4(5) . . ?
C6 C7 H7 116.3 . . ?
C8 C7 H7 116.3 . . ?
C5 C4 C3 119.8(5) . . ?
C5 C4 H4 120.1 . . ?
C3 C4 H4 120.1 . . ?
C2 C5 C4 116.8(5) . . ?
C2 C5 C6 120.0(5) . . ?
C4 C5 C6 123.2(5) . . ?
N1 C3 C4 123.7(5) . . ?
N1 C3 H3 118.2 . . ?
C4 C3 H3 118.2 . . ?
C7 C6 C5 124.6(5) . . ?
C7 C6 H6 117.7 . . ?
C5 C6 H6 117.7 . . ?
N1 C1 C2 124.7(5) . . ?
N1 C1 H1A 117.7 . . ?
C2 C1 H1A 117.7 . . ?
C5 C2 C1 119.9(5) . . ?
C5 C2 H2 120.1 . . ?
C1 C2 H2 120.1 . . ?
C13 C10 C9 119.6(5) . . ?
C13 C10 H10 120.2 . . ?
C9 C10 H10 120.2 . . ?
 
loop_
 _geom_torsion_atom_site_label_1
 _geom_torsion_atom_site_label_2
 _geom_torsion_atom_site_label_3
 _geom_torsion_atom_site_label_4
 _geom_torsion
 _geom_torsion_site_symmetry_1
 _geom_torsion_site_symmetry_2
 _geom_torsion_site_symmetry_3
 _geom_torsion_site_symmetry_4
 _geom_torsion_publ_flag
O1 C13 C12 C11 179.7(4) . . . . ?
C10 C13 C12 C11 -1.3(7) . . . . ?
C11 C8 C9 C10 0.5(7) . . . . ?
C7 C8 C9 C10 -178.8(5) . . . . ?
C13 C12 C11 C8 1.4(7) . . . . ?
C9 C8 C11 C12 -1.0(7) . . . . ?
C7 C8 C11 C12 178.4(4) . . . . ?
C11 C8 C7 C6 -179.8(5) . . . . ?
C9 C8 C7 C6 -0.4(8) . . . . ?
C3 C4 C5 C2 -0.3(7) . . . . ?
C3 C4 C5 C6 178.6(4) . . . . ?
C1 N1 C3 C4 0.8(7) . . . . ?
C5 C4 C3 N1 0.0(7) . . . . ?
C8 C7 C6 C5 -179.8(4) . . . . ?
C2 C5 C6 C7 -179.4(5) . . . . ?
C4 C5 C6 C7 1.8(7) . . . . ?
C3 N1 C1 C2 -1.4(7) . . . . ?
C4 C5 C2 C1 -0.3(7) . . . . ?
C6 C5 C2 C1 -179.2(5) . . . . ?
N1 C1 C2 C5 1.2(8) . . . . ?
O1 C13 C10 C9 179.9(4) . . . . ?
C12 C13 C10 C9 0.8(7) . . . . ?
C8 C9 C10 C13 -0.5(7) . . . . ?
 
_refine_diff_density_max    0.239
_refine_diff_density_min   -0.113
_refine_diff_density_rms    0.029

_shelx_res_file
;

    mcg16180lt.res created by SHELXL-2014/7

TITL mcg16180lt_a.res in Pca2(1)
REM Old TITL mcg16180lt in Pca21 #29
REM SHELXT solution in Pca2(1)
REM R1 0.219, Rweak 0.043, Alpha 0.017, Orientation as input
REM Flack x = -3.701 ( 1.712 ) from Parsons' quotients
REM Formula found by SHELXT: C13 N O
CELL 0.71073 23.354 5.6449 7.7373 90 90 90
ZERR 4 0.003 0.0007 0.001 0 0 0
LATT -1
SYMM -X,-Y,0.5+Z
SYMM 0.5+X,-Y,+Z
SYMM 0.5-X,+Y,0.5+Z
SFAC C H N O
UNIT 52 44 4 4

L.S. 10
PLAN  20
TEMP -83
BOND $H
MORE -1
CONF
fmap 2
ACTA
SHEL 10 0.9
TWIN -1 0 0 0 -1 0 0 0 -1 2


WGHT    0.017700    0.279100
EXTI    0.001006
FVAR       0.47985
O1    4    0.655308   -0.096329    0.479882    11.00000    0.07191    0.04694 =
         0.07891   -0.00877   -0.00058   -0.00343
AFIX 147
H1    2    0.683260   -0.004364    0.492788    11.00000   -1.50000
AFIX   0
N1    3    0.248073    0.807758    0.520985    11.00000    0.07161    0.04506 =
         0.07369    0.02107   -0.02197   -0.01070
C13   1    0.605568    0.029483    0.489917    11.00000    0.06613    0.03964 =
         0.03803   -0.00327   -0.00110   -0.00190
C8    1    0.502582    0.278170    0.508068    11.00000    0.06808    0.04601 =
         0.03849    0.01141   -0.00301    0.00074
C12   1    0.602852    0.243187    0.576937    11.00000    0.06912    0.04987 =
         0.05315   -0.00998   -0.02061    0.00123
AFIX  43
H12   2    0.635974    0.305306    0.631954    11.00000   -1.20000
AFIX   0
C9    1    0.506214    0.062435    0.422134    11.00000    0.06690    0.05842 =
         0.03902   -0.00065    0.00031   -0.02326
AFIX  43
H9    2    0.472995   -0.000815    0.368352    11.00000   -1.20000
AFIX   0
C11   1    0.551887    0.365393    0.583392    11.00000    0.08347    0.03844 =
         0.04998   -0.00623   -0.02229   -0.00262
AFIX  43
H11   2    0.550591    0.513752    0.641225    11.00000   -1.20000
AFIX   0
C7    1    0.449566    0.421026    0.526506    11.00000    0.08319    0.05157 =
         0.04366    0.01918   -0.01585   -0.02636
AFIX  43
H7    2    0.453003    0.565030    0.589195    11.00000   -1.20000
AFIX   0
C4    1    0.348626    0.741027    0.574542    11.00000    0.04912    0.07260 =
         0.04906    0.01984   -0.00942   -0.01881
AFIX  43
H4    2    0.383337    0.797170    0.623745    11.00000   -1.20000
AFIX   0
C5    1    0.347368    0.525039    0.489858    11.00000    0.07435    0.05250 =
         0.04651    0.01926   -0.00616   -0.01120
C3    1    0.299039    0.875222    0.587325    11.00000    0.07756    0.05233 =
         0.05070    0.01545   -0.01187   -0.02490
AFIX  43
H3    2    0.301033    1.022816    0.646013    11.00000   -1.20000
AFIX   0
C6    1    0.399256    0.371657    0.466920    11.00000    0.08154    0.05460 =
         0.04394    0.00667   -0.00305   -0.02764
AFIX  43
H6    2    0.394834    0.228145    0.404192    11.00000   -1.20000
AFIX   0
C1    1    0.248074    0.598080    0.442244    11.00000    0.07037    0.05747 =
         0.08468    0.02646   -0.03802   -0.01049
AFIX  43
H1A   2    0.212821    0.542737    0.396167    11.00000   -1.20000
AFIX   0
C2    1    0.295684    0.455117    0.422716    11.00000    0.08580    0.04838 =
         0.06416    0.01949   -0.02640   -0.01194
AFIX  43
H2    2    0.292627    0.308685    0.362905    11.00000   -1.20000
AFIX   0
C10   1    0.557110   -0.062142    0.413204    11.00000    0.07915    0.04384 =
         0.04692   -0.00954    0.00842   -0.01586
AFIX  43
H10   2    0.558673   -0.209884    0.354596    11.00000   -1.20000
AFIX   0
HKLF 4

REM  mcg16180lt_a.res in Pca2(1)
REM R1 =  0.0414 for     866 Fo > 4sig(Fo)  and  0.0938 for all    1384 data
REM    138 parameters refined using      1 restraints

END

WGHT      0.0178      0.2784

REM Highest difference peak  0.239,  deepest hole -0.113,  1-sigma level  0.029
Q1    1   0.4070  0.5444  0.5745  11.00000  0.05    0.24
Q2    1   0.4472  0.2409  0.4395  11.00000  0.05    0.11
Q3    1   0.4165  0.7764  0.5772  11.00000  0.05    0.10
Q4    1   0.7063 -0.2329  0.6216  11.00000  0.05    0.10
Q5    1   0.3040  0.1886  0.4948  11.00000  0.05    0.09
Q6    1   0.5704 -0.4551  0.3713  11.00000  0.05    0.09
Q7    1   0.6829 -0.0511  0.5252  11.00000  0.05    0.09
Q8    1   0.5607 -0.2318  0.2608  11.00000  0.05    0.09
Q9    1   0.6250 -0.3512  0.5042  11.00000  0.05    0.09
Q10   1   0.4038  0.7539  0.4463  11.00000  0.05    0.09
Q11   1   0.3730  0.8589  0.5832  11.00000  0.05    0.09
Q12   1   0.6467 -0.1984  0.6407  11.00000  0.05    0.09
Q13   1   0.5883  0.0613  0.3992  11.00000  0.05    0.09
Q14   1   0.4931  0.5833  0.3969  11.00000  0.05    0.09
Q15   1   0.2437  0.7303  0.4358  11.00000  0.05    0.09
Q16   1   0.6607 -0.0461  0.5760  11.00000  0.05    0.09
Q17   1   0.6281 -0.0357  0.4773  11.00000  0.05    0.09
Q18   1   0.4844  0.7217  0.5014  11.00000  0.05    0.08
Q19   1   0.3016  0.6711  0.3163  11.00000  0.05    0.08
Q20   1   0.1844  0.4261  0.4690  11.00000  0.05    0.08
;
_shelx_res_checksum   73467

_shelx_hkl_file
;
   0   1   0    0.00    0.90
   0   1   0    0.30    0.90
   0   1   0   -1.30    1.50
   0   1   0   -3.00    0.90
   0   1   0    0.90    1.30
   0  -1   0   -0.30    0.90
   0  -1   0   -0.40    0.70
   0  -1   0    0.10    0.50
   0  -1   0    0.10    1.20
   0  -1   0   -1.40    1.10
   0  -2   0  130.39    3.50
   0   2   0  133.19    5.90
   0   2   0  130.49    5.70
   0  -2   0  136.09    4.50
   0   2   0  138.09    3.50
   0   2   0  130.59    4.90
   0   2   0  134.69    4.60
   0   2   0  131.19    4.60
   0  -2   0  133.59    4.50
   0  -2   0  139.59    5.70
   0  -2   0  133.59    5.00
   0   3   0    1.60    2.10
   0   3   0    2.90    2.70
   0  -3   0   -0.60    1.60
   0   3   0    0.10    1.70
   0   3   0    2.90    1.70
   0   4   0    1.10    3.10
   0   4   0   -1.10    2.00
   0   4   0   -0.20    1.80
   0  -4   0   -0.50    1.80
   0   5   0   -0.80    2.70
   0   5   0   -1.00    4.20
   0   6   0   25.60    6.90
   0   6   0   22.50    4.40
   0   0   1  -15.60    0.50
   0   0   1  -14.50    0.90
   0   0  -1  -12.60    0.60
   0   0  -1  -12.50    1.00
   0   0   1  -14.40    0.60
   0   0   1  -14.70    0.50
   0   0  -1  -13.90    0.60
   0   0   1  -14.10    1.00
   0   0  -1  -13.90    0.80
   0  -1   1   -1.00    1.20
   0  -1  -1   -0.40    0.40
   0   1   1    0.30    0.50
   0  -1   1   -0.60    1.30
   0   1  -1   -3.40    1.50
   0   1  -1   -1.00    1.90
   0   1  -1   -0.40    1.40
   0  -1  -1   -0.70    0.40
   0   1   1    0.20    0.50
   0  -1   1   -2.20    1.80
   0  -1   1   -2.00    1.30
   0  -1   1   -0.10    1.80
   0   1  -1    1.00    1.30
   0   1  -1    0.70    1.40
   0   1   1   -0.70    1.50
   0  -2  -1    0.70    1.00
   0  -2   1    0.80    1.70
   0   2   1    0.20    1.10
   0   2  -1   -0.40    2.10
   0  -2   1    0.50    1.20
   0   2  -1    1.50    2.00
   0   2   1    3.30    1.40
   0   2   1   -1.30    2.10
   0  -2   1   -0.40    1.80
   0   2   1    0.60    1.10
   0  -2   1    1.00    1.90
   0  -2  -1   -0.10    1.80
   0  -2  -1   -0.30    1.10
   0   2  -1    3.00    2.00
   0   2  -1   -1.70    1.60
   0  -2   1    0.40    2.70
   0   2  -1   -1.00    2.10
   0  -2   1    0.70    1.80
   0   3  -1    2.60    2.20
   0   3   1    1.70    1.50
   0  -3  -1    0.20    1.30
   0   3   1    0.30    1.60
   0   3  -1   -0.70    2.10
   0  -3   1   -1.60    2.20
   0   3  -1   -1.10    1.80
   0  -3   1   -0.40    1.80
   0   3  -1    1.50    2.60
   0   3   1   -3.60    2.40
   0   3   1   -0.10    1.40
   0  -3   1   -0.10    0.80
   0   3   1   -1.70    1.30
   0   4  -1    0.50    2.10
   0  -4   1   -0.40    2.50
   0   4   1    2.60    1.80
   0   4   1   -3.30    1.70
   0   4  -1    1.30    2.60
   0   4   1   -1.90    2.90
   0   4  -1   -2.70    3.40
   0  -4  -1    1.10    1.60
   0  -4   1   -0.30    1.00
   0   5  -1    2.70    4.50
   0   5  -1   -3.10    3.00
   0   5   1    3.60    2.50
   0   5   1    4.90    4.60
   0   6  -1    4.80    3.80
   0   6   1   -2.20    3.00
   0   6   1   -7.20    6.40
   0   6  -1    3.80    6.00
   0   7  -1    3.00    5.00
   0   0  -2 9923.71  215.58
   0   0   2 9573.74  216.68
   0   0  -2 9618.94  215.28
   0   0   2 9999.00  222.58
   0   0   2 9543.95  215.58
   0   0   2 9621.94  215.58
   0   0  -2 9959.90  221.08
   0   0  -2 9849.71  220.78
   0   0   2 9680.63  223.38
   0  -1   2   25.80    2.90
   0  -1   2   29.20    2.60
   0   1   2   19.10    2.60
   0   1  -2   22.60    3.10
   0  -1   2   25.60    2.30
   0  -1   2   23.20    2.40
   0   1  -2   25.40    3.00
   0   1  -2   29.70    2.50
   0   1   2   19.60    0.90
   0   1   2   19.20    1.00
   0   1  -2   22.60    2.30
   0  -1   2   25.20    3.20
   0   1  -2   21.50    2.30
   0   1   2   21.10    2.70
   0   2  -2  509.65   13.80
   0  -2   2  516.05   13.80
   0  -2   2  501.95   14.00
   0   2  -2  523.35   14.00
   0   2   2  503.45   13.90
   0   2   2  503.05   11.60
   0   2   2  511.35   11.60
   0   2  -2  505.05   13.50
   0   2  -2  506.05   13.50
   0  -2   2  506.45   13.50
   0  -2   2  491.95   14.70
   0  -2   2  544.35   13.60
   0   2   2  503.75   13.50
   0   3   2   10.80    1.50
   0   3  -2   10.40    2.50
   0  -3   2    5.10    2.40
   0  -3   2    8.10    2.00
   0   3   2    8.90    1.40
   0  -3  -2    8.80    1.60
   0   3   2   11.70    3.10
   0   3  -2    9.50    2.70
   0   3   2    9.30    2.20
   0  -3   2    8.00    3.10
   0   3  -2    9.10    3.30
   0  -3   2   10.90    3.20
   0   4   2    0.60    1.60
   0   4   2   -3.70    1.40
   0   4  -2   -2.80    3.20
   0   4   2   -3.20    3.00
   0  -4   2   -2.20    1.20
   0  -4   2   -1.80    2.30
   0   4  -2    1.90    2.50
   0   4   2   -1.80    1.80
   0   4  -2   -1.50    2.50
   0  -4   2    3.60    3.20
   0   5   2   -1.60    4.90
   0  -5   2    5.10    3.50
   0   5   2   -1.10    2.20
   0   5  -2   -2.20    3.60
   0   5  -2    3.90    5.40
   0   5   2    3.90    2.30
   0   6  -2    8.70    6.50
   0   6  -2    4.50    4.10
   0   6   2    2.10    6.60
   0   6   2    5.40    2.90
   0   0   3   -1.00    2.30
   0   0  -3    0.00    2.20
   0   0  -3    2.40    2.30
   0   0  -3   -0.40    1.30
   0   0   3    1.00    1.50
   0   0   3   -0.90    1.40
   0   0   3    0.50    1.40
   0   0  -3   -1.30    1.40
   0   0   3    5.30    2.30
   0  -1   3    2.50    2.70
   0  -1   3   -0.10    1.60
   0   1   3   -0.90    0.90
   0  -1   3    1.10    2.40
   0   1  -3   -2.60    1.70
   0   1   3   -2.20    0.90
   0  -1   3   -0.60    1.70
   0   1  -3    0.70    1.70
   0   1   3   -2.20    1.70
   0   1  -3   -0.90    1.80
   0  -1  -3    0.10    0.70
   0  -1  -3   -2.80    2.30
   0   1  -3   -1.80    2.40
   0  -1  -3   -0.10    0.70
   0   1   3    0.20    2.40
   0  -1   3    0.20    2.00
   0   2  -3    0.30    2.30
   0  -2   3   -1.40    1.90
   0   2   3   -4.50    1.90
   0   2  -3    0.80    2.20
   0   2   3   -4.10    1.90
   0  -2   3    3.40    2.40
   0   2  -3   -0.40    1.90
   0   2   3   -6.50    1.70
   0  -2   3    2.00    3.00
   0  -2   3    1.00    3.00
   0   3  -3   -0.10    2.10
   0  -3   3    0.80    1.90
   0   3   3    1.90    0.80
   0   3   3   -0.40    0.60
   0   3   3   -0.20    2.10
   0   3  -3    1.90    2.80
   0   3  -3   -1.80    2.80
   0  -3   3   -2.60    3.10
   0  -3   3    1.80    2.80
   0   3   3    0.20    2.40
   0  -3   3    2.00    2.40
   0   4   3    0.70    1.30
   0  -4   3    0.30    2.60
   0  -4   3    1.60    3.20
   0   4   3    1.70    1.30
   0   4  -3   -2.50    3.10
   0  -4   3   -1.40    3.90
   0   4  -3   -0.60    3.30
   0   4   3    0.90    2.50
   0   4   3   -1.60    3.60
   0   5   3    1.10    1.80
   0   5   3    7.70    4.80
   0   5   3    0.50    2.00
   0   5  -3    0.50    5.20
   0   5  -3    1.80    4.10
   0  -5   3   -2.80    4.00
   0   6  -3  -12.30    5.10
   0   6  -3    6.70    4.80
   0   6   3   -4.50    6.50
   0   6   3    2.20    2.50
   0   0   4  139.99    7.20
   0   0   4  146.09    5.30
   0   0   4  141.89    5.30
   0   0   4  156.08    6.80
   0   0  -4  150.28    5.20
   0   0   4  152.18    5.30
   0  -1  -4   17.50    1.50
   0  -1   4   22.00    2.90
   0  -1   4   17.30    3.60
   0   1   4   14.10    1.60
   0   1  -4   19.40    2.80
   0   1   4   16.30    3.60
   0  -1   4   17.40    2.30
   0   1   4   22.10    3.50
   0  -1   4   16.40    2.50
   0   1  -4   19.10    2.70
   0  -1   4   19.80    3.90
   0   1   4   19.70    1.80
   0  -2   4  296.87    9.60
   0   2  -4  262.67    9.40
   0   2   4  265.57   10.00
   0   2   4  270.27   10.30
   0   2   4  280.97    9.10
   0  -2   4  265.97    9.10
   0   2  -4  265.57    9.40
   0  -2   4  273.97   10.80
   0   3   4    4.20    2.60
   0   3   4   -0.10    3.00
   0   3   4    1.70    2.60
   0  -3   4    4.00    3.90
   0  -3   4    4.90    3.20
   0   3  -4    5.40    3.10
   0  -3   4    5.50    4.20
   0   3   4    0.40    2.70
   0   3  -4    2.20    2.90
   0   4   4    0.10    3.00
   0   4  -4    0.00    4.30
   0   4   4    2.30    3.80
   0   4  -4    0.10    3.20
   0  -4   4   -0.70    2.90
   0  -4   4   -2.50    4.70
   0  -4   4    0.70    4.20
   0   5   4   -1.90    4.50
   0   5  -4    0.90    4.30
   0   5  -4   -3.00    5.30
   0   5   4    0.50    1.30
   0  -5   4    1.40    5.70
   0  -5   4    4.60    5.10
   0   5   4    2.10    1.00
   0   6   4   -3.60    5.90
   0   6  -4    0.10    6.70
   0   6   4    0.00    1.40
   0   6  -4    3.70    5.00
   0   0   5   -0.80    1.70
   0   0  -5   -1.40    1.70
   0   0   5   -1.00    1.60
   0   0   5   -1.10    1.70
   0   0   5    7.70    3.30
   0   0   5   -0.40    2.90
   0   1  -5    1.40    2.10
   0   1  -5   -0.50    0.40
   0  -1   5    2.40    3.10
   0   1   5   -0.70    1.30
   0  -1   5   -3.20    1.60
   0  -1   5    2.20    3.40
   0   1   5   -5.90    2.10
   0   1   5    0.10    1.40
   0   1   5    0.00    3.20
   0  -1   5    0.50    2.00
   0  -1   5   -4.40    2.10
   0  -2   5    0.60    2.40
   0   2   5   -2.30    0.70
   0   2   5    2.40    3.20
   0  -2   5    1.80    2.90
   0   2  -5    0.30    2.50
   0   2  -5    0.70    2.70
   0  -2   5    1.50    3.90
   0   2   5   -0.40    0.90
   0  -2   5   -0.50    3.50
   0   2   5   -1.30    2.80
   0   3   5   -7.40    2.50
   0   3  -5   -1.70    3.40
   0   3   5   -2.60    2.10
   0   3   5  -10.20    2.80
   0   3  -5   -1.80    2.90
   0  -3   5    4.20    4.80
   0  -3   5    1.20    4.40
   0  -3   5    1.60    3.30
   0   3   5    0.60    3.30
   0   4   5   -5.00    4.30
   0   4  -5    0.80    3.30
   0   4  -5    3.80    4.30
   0   4   5   -8.50    2.50
   0   4   5   -1.30    3.80
   0  -4   5    2.00    4.40
   0  -4   5   -1.40    3.70
   0  -4   5    3.30    5.50
   0  -5   5    0.30    6.50
   0   5   5    7.70    4.30
   0   5   5  -12.30    4.80
   0  -5   5    4.20    6.00
   0   5   5   -4.10    4.00
   0   5  -5   -9.60    5.30
   0   6   5   -1.30    5.80
   0   6   5   -9.50    4.90
   0   6  -5   11.80    7.20
   0   0   6   13.10    2.70
   0   0   6   17.30    2.80
   0   0   6   14.60    4.40
   0   0  -6   16.40    2.80
   0   0   6   26.40    5.20
   0   1   6    0.70    1.80
   0  -1   6    1.70    2.70
   0   1   6    0.90    1.70
   0   1   6    2.50    3.30
   0  -1   6    5.80    4.40
   0  -1   6    3.10    3.70
   0  -1   6    3.30    2.90
   0   1   6   -2.40    3.70
   0  -2   6   11.80    3.70
   0   2   6   15.50    1.70
   0   2   6   11.50    4.20
   0  -2   6   11.40    5.40
   0   2   6    8.70    1.50
   0   2  -6   13.30    3.40
   0   2   6    7.70    4.40
   0  -2   6   17.70    5.40
   0   2   6   24.40    3.40
   0   2   6    9.40    4.20
   0   3   6    2.60    3.60
   0  -3   6    4.90    5.80
   0  -3   6   -3.20    3.90
   0   3   6   -1.60    2.30
   0   3   6  -11.10    3.50
   0   3   6   -7.50    3.70
   0   3  -6   -1.20    3.80
   0  -3   6    2.60    6.00
   0   4   6   -0.50    3.50
   0   4   6    4.70    4.50
   0  -4   6    0.10    5.40
   0  -4   6   -0.10    4.00
   0   4   6    2.60    3.00
   0   4  -6    3.10    4.80
   0   4   6    4.00    4.40
   0  -4   6    3.20    6.40
   0   5  -6   -2.40    5.80
   0   5   6    2.00    5.50
   0  -5   6  -13.50    6.20
   0  -5   6   16.50    7.70
   0   5   6    2.10    4.00
   0   5   6    7.80    4.70
   0   0   7    8.20    5.50
   0   0   7   -1.80    4.30
   0   0   7   -2.70    2.50
   0   1   7   -0.80    2.00
   0   1   7    0.00    2.00
   0   1   7   11.80    5.10
   0  -1   7   -0.40    4.70
   0  -1   7    7.30    5.80
   0  -1   7    1.20    3.20
   0   1   7   -6.40    4.20
   0   2   7   -2.30    1.50
   0  -2   7   -1.00    5.60
   0   2  -7    2.40    2.90
   0   2   7    5.50    2.80
   0  -2   7   -2.80    3.70
   0  -2   7    0.30    6.10
   0   2   7   -1.30    4.90
   0   2   7    1.30    4.90
   0   2   7   -2.20    1.60
   0   2   7   -6.70    3.90
   0  -3   7   -0.20    6.20
   0   3   7   -7.20    3.80
   0   3   7    5.10    3.10
   0  -3   7   -3.70    6.40
   0   3   7    2.10    5.50
   0   3   7   -4.00    4.60
   0  -3   7    3.30    4.40
   0   4   7   -2.10    4.30
   0   4   7   -6.70    4.40
   0   4   7   -5.00    2.80
   0  -4   7   -8.50    5.90
   0   4   7   -7.10    3.40
   0  -4   7    0.30    8.00
   0   0   8   14.20    6.30
   0   0   8    6.50    5.60
   0   0   8   -1.10    2.90
   0   1   8   -0.60    2.40
   0   1   8    3.30    5.80
   0  -1   8    8.30    4.20
   0  -1   8   -2.10    6.60
   0   1   8    0.70    4.60
   0  -1   8   -0.40    5.70
   0   1   8   17.30    6.30
   0   2   8    2.00    2.00
   0   2   8   11.90    5.90
   0  -2   8   -2.90    7.20
   0  -2   8    5.20    4.10
   0   2   8   -0.40    4.60
   0  -2   8    0.60    7.40
   0   2   8   -2.60    6.00
   0  -3   8  -10.50    7.50
   0  -3   8    0.60    4.90
   0   3   8    1.60    6.10
   0  -3   8    1.90    5.00
   0  -3   8    6.20    8.10
   0   3   8    6.00    5.30
   0   3   8   -2.80    4.30
   0   0   9   13.40    7.70
   0   0   9    1.60    6.60
   0   0   9    3.70    5.50
   0   0   9   -5.80    3.30
   0  -1   9    3.20    5.50
   0   1   9   11.00    7.40
   0   1   9    0.30    3.00
   0   1   9   -1.50    5.10
   0   1   9    2.40    6.90
   0  -1   9   -0.60    6.60
   0  -1   9   -3.60    6.60
   0  -1   9   -1.90    4.20
   0   2   9    6.30    7.60
   0  -2   9   -6.20    7.70
   0   2   9   -1.00    2.20
   0  -2   9    2.60    5.30
   0   2   9    8.40    6.00
   0  -2   9    9.10    7.70
   0  -2   9    4.10    5.00
   0   2   9   10.70    6.20
  -1   0   0   -0.10    0.10
   1   0   0   -0.20    0.10
   1   0   0   -0.10    0.10
  -1   0   0    0.00    0.10
  -1   0   0    0.00    0.10
   1   0   0    0.00    0.10
  -1   0   0   -0.20    0.10
   1   0   0    0.00    0.10
  -1   0   0    0.10    0.10
   1   0   0    0.00    0.10
  -1  -1   0  612.64   13.80
   1   1   0  594.14   13.80
  -1   1   0  616.14   14.00
   1  -1   0  624.94   14.60
   1   1   0  556.24   13.70
  -1  -1   0  619.54   14.50
   1   1   0  616.64   14.50
   1   1   0  623.04   14.70
  -1  -1   0  620.44   13.80
  -1   1   0  612.14   14.50
  -1   1   0  560.04   13.90
  -1  -1   0  608.84   14.70
  -1  -1   0  631.24   13.90
   1  -1   0  624.44   14.50
  -1   1   0  603.84   14.40
   1  -1   0  637.14   13.90
   1   1   0  569.24   13.90
   1   1   0  609.14   13.90
  -1  -2   0    3.50    1.70
   1   2   0    7.60    1.20
  -1  -2   0    1.90    1.50
   1  -2   0    3.20    1.50
   1   2   0    3.70    2.10
  -1  -2   0    3.20    1.20
   1  -2   0    2.10    1.90
   1  -2   0    0.10    2.00
  -1   2   0    2.50    2.40
   1   2   0    2.60    1.60
  -1  -2   0    4.90    1.50
  -1   2   0    4.10    2.20
   1  -2   0    1.60    1.40
  -1   2   0    3.00    1.60
   1   2   0    4.30    1.60
   1   2   0    3.20    2.30
   1   2   0   -3.00    1.40
  -1   2   0    1.10    1.70
  -1  -2   0    3.80    2.20
  -1   2   0    3.20    1.50
  -1   3   0   92.19    4.40
   1   3   0   90.09    3.10
  -1  -3   0   85.99    3.00
   1   3   0   85.09    4.30
   1   3   0   84.79    4.20
  -1   3   0   83.89    5.90
   1   3   0   90.69    4.40
   1  -3   0   88.09    4.10
  -1  -3   0   87.99    4.10
  -1   3   0   90.89    5.00
  -1   3   0   84.29    4.20
  -1   4   0   35.30    3.50
   1   4   0   26.50    4.80
  -1  -4   0   29.30    3.10
   1   4   0   24.40    3.00
  -1   4   0   31.50    3.30
   1   4   0   31.30    3.90
   1   4   0   27.40    3.30
   1  -4   0   28.20    3.00
  -1   4   0   27.00    4.40
  -1   5   0    7.00    5.00
   1   5   0   -0.90    4.40
   1   5   0   -0.70    2.80
  -1   5   0   -0.40    2.70
   1   6   0    0.10    3.40
   1   6   0   -3.30    5.60
  -1   6   0    0.90    3.50
  -1   6   0    1.10    5.80
   1   0   1   -0.20    1.00
  -1   0   1   -0.10    1.10
  -1   0  -1    0.60    0.90
  -1   0  -1    0.00    0.60
   1   0   1    0.20    0.70
   1   0  -1    0.20    1.10
  -1   0   1   -0.80    0.60
   1   0  -1   -0.20    0.60
   1   0   1    0.30    0.60
  -1   0   1   -0.40    0.30
  -1   0  -1   -0.10    0.90
  -1   0  -1    0.80    1.00
   1   0   1    0.20    0.50
  -1   0  -1   -0.30    0.60
   1   0  -1    0.00    0.50
  -1   0   1   -1.20    1.00
  -1   0   1    0.10    0.60
  -1   1   1  422.56   10.70
   1   1  -1  432.36   10.60
  -1   1   1  431.06    9.70
  -1   1   1  421.96    9.70
   1  -1   1  436.76   10.50
  -1  -1  -1  414.36    9.50
   1   1  -1  434.96   10.70
   1  -1   1  415.46   10.80
   1  -1   1  436.26   11.10
   1   1  -1  423.26   10.60
  -1  -1  -1  432.36    9.50
   1   1  -1  434.36   11.30
   1   1  -1  443.26   10.60
   1  -1   1  422.26   10.50
   1  -1   1  427.06   11.20
  -1   1  -1  429.26   10.60
  -1  -1   1  425.46   11.30
  -1   1  -1  440.16   11.20
  -1  -1   1  434.16   10.50
  -1   1  -1  420.36   10.80
  -1  -1   1  425.86   10.50
  -1  -1   1  436.26   10.50
  -1  -1   1  428.96   10.60
  -1   1  -1  442.56   11.20
  -1   1  -1  431.36   10.50
   1   1   1  416.86   10.70
   1  -1  -1  430.06    9.60
   1   1   1  427.36    9.60
   1   1   1  427.96    9.60
   1  -1  -1  418.06   10.70
   1   2  -1  435.56   12.60
   1  -2   1  434.66   11.30
  -1   2   1  438.96   12.20
   1  -2   1  427.76   10.10
   1   2  -1  431.46   11.20
  -1   2   1  414.36   10.40
   1  -2   1  426.96   11.30
   1  -2   1  433.46   12.60
   1   2  -1  453.85   11.60
  -1   2   1  417.86   10.30
  -1   2   1  425.16   10.60
   1  -2   1  434.96   12.10
  -1  -2  -1  436.86   10.30
  -1  -2  -1  428.96   10.20
   1   2  -1  444.56   12.20
   1  -2   1  438.96   12.10
   1   2  -1  436.16   11.40
  -1  -2   1  427.56   10.60
  -1   2  -1  438.26   12.60
   1  -2  -1  426.46   10.30
  -1   2  -1  427.36   11.90
  -1  -2   1  429.96   11.30
  -1  -2   1  414.96   12.50
   1   2   1  421.66   10.30
   1   2   1  424.26   12.10
  -1  -2   1  438.66   11.50
  -1  -2   1  422.46   11.30
   1   2   1  418.36   10.90
  -1   2  -1  425.96   11.30
  -1   2  -1  428.06   11.40
   1  -2  -1  433.46   10.30
  -1  -2   1  429.46   11.90
  -1   2  -1  423.46   12.20
   1  -2  -1  421.96   11.90
   1   2   1  423.46   10.40
  -1   3   1   -2.10    1.30
   1   3  -1    0.30    2.00
  -1  -3  -1    2.60    1.40
   1  -3   1    2.50    2.00
   1   3  -1   -1.10    2.10
  -1   3   1    1.60    2.50
  -1   3   1   -0.30    1.30
   1   3  -1    3.20    2.10
  -1   3   1   -3.90    1.50
  -1   3   1    0.60    1.20
   1   3  -1   -1.40    2.50
   1  -3   1   -1.10    2.40
  -1   3  -1    0.70    2.00
  -1   3  -1    1.50    2.80
   1   3   1    1.30    1.50
  -1  -3   1    0.50    2.10
  -1  -3   1   -0.30    3.00
   1  -3  -1    1.70    1.40
   1   3   1    0.00    1.40
   1   3   1    0.30    1.60
  -1  -3   1    1.20    1.90
  -1  -3   1    2.70    1.20
  -1   3  -1   -0.60    2.10
   1   3   1   -0.20    2.60
   1   3   1   -1.10    1.40
  -1   3  -1   -0.80    2.00
   1   4  -1   -2.40    3.30
   1  -4   1    0.40    1.40
   1   4  -1    1.10    2.60
  -1   4   1   -2.80    2.80
  -1   4   1    2.60    1.80
   1  -4   1    2.00    2.80
  -1  -4  -1    1.30    1.50
   1   4  -1   -1.80    2.10
  -1   4   1   -1.10    1.80
   1  -4  -1    1.30    1.60
   1   4   1   -3.70    1.20
  -1   4  -1   -1.00    2.20
  -1  -4   1   -0.30    0.80
  -1   4  -1    2.20    2.70
  -1  -4   1    1.30    2.50
   1   4   1    1.60    1.80
   1   4   1    4.80    3.20
  -1   4  -1    0.40    3.20
   1   4   1    0.40    1.90
  -1   5   1   -0.50    2.30
   1   5  -1   -1.90    2.90
   1   5  -1   -0.50    4.30
  -1   5   1    1.60    4.50
  -1   5  -1    2.60    3.30
   1   5   1   -3.00    4.70
   1   5   1   -1.00    2.30
  -1   5  -1   -2.70    4.20
   1   6  -1    7.30    4.20
   1   6  -1   13.80    6.30
  -1   6   1    9.90    3.50
  -1   6   1    4.10    6.80
  -1   6  -1   10.70    6.40
   1   6   1   -0.90    6.50
   1   6   1    6.40    3.40
  -1   6  -1    4.40    3.80
   1   7  -1    1.90    5.20
  -1   7  -1   -0.40    4.70
  -1   0  -2    0.50    1.70
   1   0  -2   -1.40    1.20
  -1   0  -2    2.00    1.20
   1   0   2    0.60    2.00
   1   0  -2   -1.40    1.90
   1   0  -2    0.90    2.00
  -1   0  -2    1.70    2.00
   1   0  -2   -2.30    1.20
  -1   0   2   -0.30    2.10
   1   0   2   -0.70    1.20
  -1   0  -2   -0.80    1.10
   1   0   2   -0.20    1.70
  -1   0   2   -1.20    1.20
   1   0   2    2.80    1.20
  -1   0   2    1.60    1.40
  -1   0   2    2.60    2.10
   1   0   2   -0.80    1.10
   1  -1   2  617.84   15.80
   1  -1   2  609.34   15.00
  -1   1   2  609.94   13.70
   1   1  -2  621.24   15.00
  -1   1   2  619.94   13.70
   1  -1   2  654.83   15.20
   1   1  -2  625.14   15.00
   1   1  -2  618.04   16.00
   1   1  -2  614.44   15.70
   1   1  -2  611.44   14.80
  -1   1   2  615.54   14.80
  -1   1   2  616.84   15.90
   1  -1   2  612.14   15.10
   1  -1  -2  616.84   13.50
  -1  -1   2  621.94   15.70
   1   1   2  599.94   15.50
   1   1   2  615.04   15.40
  -1   1  -2  626.24   15.00
  -1   1  -2  613.74   15.20
  -1   1  -2  623.54   15.90
  -1  -1   2  610.64   15.90
   1   1   2  581.74   13.50
   1   1   2  584.44   13.50
  -1   1  -2  609.24   15.00
  -1  -1   2  613.74   15.10
  -1  -1   2  599.14   14.70
  -1  -1   2  631.64   15.10
   1   1   2  588.94   15.60
   1  -1  -2  599.24   13.50
  -1   1  -2  628.54   15.80
   1  -2   2   47.10    4.20
   1  -2   2   43.50    3.50
   1  -2   2   44.00    4.50
   1   2  -2   38.20    3.70
   1   2  -2   38.20    3.30
   1   2  -2   48.60    3.50
   1  -2   2   45.10    3.40
  -1   2   2   41.80    3.70
   1   2  -2   47.20    3.90
  -1   2   2   43.10    1.80
  -1   2   2   41.40    1.80
   1  -2   2   34.30    3.50
  -1  -2   2   41.70    3.30
  -1  -2   2   41.20    3.30
  -1  -2   2   46.50    4.60
   1   2   2   36.80    3.60
  -1   2  -2   41.50    3.40
   1   2   2   42.30    1.70
  -1   2  -2   40.80    3.90
  -1   2  -2   39.80    3.50
  -1  -2   2   44.50    3.70
  -1  -2   2   39.20    3.30
  -1  -2   2   46.20    4.40
   1   2   2   38.10    3.60
   1   2   2   41.70    1.70
  -1   2  -2   48.00    4.10
  -1   3   2   50.69    2.60
  -1   3   2   44.90    2.60
  -1   3   2   38.60    4.20
  -1   3   2   59.99    3.70
   1  -3   2   47.30    5.40
   1  -3   2   46.70    4.70
   1   3  -2   45.50    4.10
   1   3  -2   47.00    3.90
   1  -3   2   45.80    4.10
   1   3  -2   54.29    4.70
   1  -3   2   46.30    3.10
   1   3  -2   40.30    4.30
  -1  -3   2   50.69    4.80
  -1  -3   2   48.00    3.40
   1   3   2   46.80    3.90
   1  -3  -2   44.00    2.30
  -1   3  -2   50.89    4.30
   1   3   2   49.70    2.60
  -1   3  -2   47.70    4.60
  -1  -3   2   45.30    5.30
  -1  -3   2   57.99    4.30
   1   3   2   46.90    4.80
  -1   3  -2   47.60    3.80
   1   3   2   48.10    2.60
   1   4  -2   21.00    4.70
  -1   4   2   16.00    2.20
   1   4  -2   19.30    3.10
   1   4  -2   15.20    3.50
  -1   4   2   17.70    2.30
  -1   4   2   14.00    3.80
  -1   4   2   19.80    2.60
   1  -4   2   23.40    3.50
   1  -4   2   16.20    4.00
   1   4   2   16.60    2.70
  -1   4  -2   11.60    2.80
   1   4   2   18.10    2.20
  -1  -4   2   19.60    3.60
  -1   4  -2   18.00    3.80
  -1  -4   2   20.70    5.00
   1   4   2   14.30    4.00
  -1  -4   2   16.00    3.20
   1   4   2   17.00    2.30
  -1   4  -2   21.90    4.40
  -1  -4   2   15.70    2.00
   1  -5   2    1.30    3.60
   1   5  -2   -2.50    4.90
   1   5  -2    3.80    3.70
  -1   5   2   -1.50    4.40
  -1   5   2    0.90    2.20
  -1  -5   2   -0.20    3.00
   1   5   2   -1.90    2.20
   1   5   2    0.50    4.50
   1   5   2   -2.00    2.10
  -1   5  -2    2.90    4.70
  -1   5  -2    0.30    3.60
  -1   6   2    7.50    3.10
  -1   6   2   -3.80    6.20
   1   6  -2    4.80    4.50
   1   6  -2   -0.40    5.70
   1   6   2    2.70    6.70
  -1   6  -2    2.90    4.40
   1   6   2    0.50    2.80
  -1   6  -2    2.10    6.70
   1   0   3    6.00    2.40
  -1   0   3    0.10    2.70
   1   0   3   -2.60    2.20
  -1   0   3   -1.50    1.10
  -1   0   3    1.10    1.50
  -1   0  -3   -0.70    2.20
  -1   0  -3    0.70    1.30
   1   0  -3   -1.90    2.20
  -1   0  -3    1.60    1.40
  -1   0   3    5.70    2.50
   1   0  -3   -0.30    1.30
   1   0   3   -0.70    1.40
   1   0   3   -0.80    1.30
   1   0  -3   -0.30    2.40
   1   0   3    1.20    1.50
  -1   0   3    1.70    1.50
  -1   0  -3    0.60    2.00
   1   0  -3   -0.10    1.30
   1   1  -3   91.59    4.10
   1  -1   3   91.79    5.50
  -1  -1  -3   85.89    2.50
  -1   1   3   79.59    5.30
   1   1  -3   88.59    4.30
   1   1  -3   85.19    4.00
   1  -1   3   87.69    4.20
   1  -1   3   86.59    4.30
   1  -1   3   82.69    5.00
   1  -1   3   90.89    4.40
  -1   1   3   83.79    4.70
  -1   1   3   90.19    3.00
  -1  -1  -3   92.59    4.90
  -1   1   3   87.89    2.90
  -1  -1  -3   85.29    2.50
   1   1  -3   86.19    5.70
  -1   1  -3   83.49    4.40
  -1  -1   3   86.19    5.40
  -1  -1   3   85.89    3.80
  -1  -1   3   89.89    5.20
  -1   1  -3   88.09    4.40
  -1   1  -3   90.19    4.30
  -1  -1   3   85.89    4.40
   1   1   3   85.19    2.80
   1   1   3   90.29    4.60
   1  -1  -3   84.99    2.60
   1   1   3   87.19    5.10
   1   1   3   84.49    2.80
   1  -1  -3   87.79    4.90
  -1   1  -3   87.89    5.10
  -1  -1   3   89.99    4.30
   1  -1  -3   79.69    3.30
   1   2  -3   64.29    4.20
   1   2  -3   65.99    4.40
   1  -2   3   67.29    4.60
  -1   2   3   61.39    1.70
  -1   2   3   57.89    3.90
   1   2  -3   67.49    4.20
   1  -2   3   67.89    5.50
  -1   2   3   57.89    1.70
  -1   2   3   49.90    4.60
   1  -2   3   68.19    4.20
   1  -2   3   63.79    5.40
   1   2   3   53.29    4.40
  -1   2  -3   67.49    4.80
  -1  -2   3   70.39    4.40
  -1  -2   3   65.29    5.40
  -1   2  -3   68.09    4.40
   1   2   3   49.90    4.50
  -1  -2   3   74.49    4.40
  -1  -2   3   67.09    4.10
   1   2   3   62.89    4.70
  -1   2  -3   59.89    4.60
   1   2   3   70.39    4.60
   1   3  -3    0.50    2.20
   1  -3   3    2.20    3.20
  -1   3   3    5.30    2.20
   1  -3   3    2.40    2.40
   1   3  -3   -2.80    2.60
   1  -3   3    2.30    3.40
   1   3  -3   -0.10    2.70
  -1   3   3    1.10    0.90
  -1   3   3    0.10    0.80
  -1   3   3   -0.10    2.30
  -1  -3   3    1.00    2.00
   1   3   3   -0.40    2.20
  -1   3  -3   -0.10    2.20
   1   3   3    1.60    0.60
   1   3   3    1.50    0.80
  -1   3  -3    1.30    2.70
  -1  -3   3    0.40    3.40
  -1  -3   3    1.80    2.90
   1   3   3   -3.10    2.60
  -1  -3   3    0.50    2.50
  -1   3  -3   -3.30    2.40
   1  -4   3   -1.40    3.90
  -1   4   3    1.60    1.40
  -1   4   3    1.40    1.40
  -1   4   3    4.80    2.60
   1   4  -3    0.20    3.90
  -1   4   3   -2.60    3.50
   1  -4   3    1.80    1.80
   1  -4   3    1.70    2.70
   1  -4   3    2.40    3.90
   1   4  -3    3.40    3.40
   1   4   3   -0.50    3.20
  -1  -4   3    4.10    3.60
   1   4   3    2.70    1.40
  -1   4  -3    2.60    3.30
   1   4   3    2.50    2.70
  -1  -4   3   -3.10    2.30
  -1  -4   3    1.10    4.10
   1   4   3   -1.00    1.20
  -1   4  -3    0.60    3.40
  -1   5   3    2.80    2.00
   1   5  -3    0.20    5.10
  -1   5   3    3.00    5.00
  -1   5   3    1.70    1.90
   1  -5   3    4.00    4.40
   1   5  -3    9.40    3.90
   1   5   3    1.60    1.90
  -1   5  -3    2.20    5.40
  -1   5  -3    3.50    3.70
   1   5   3    4.80    5.50
   1   5   3    3.00    2.00
  -1  -5   3   -1.20    4.00
  -1   6   3    4.00    2.70
  -1   6   3   -6.00    6.60
   1   6  -3    6.30    5.00
   1   6  -3   -0.30    6.30
  -1   6  -3    3.00    4.40
   1   6   3    2.40    2.50
  -1   6  -3   -2.00    6.40
   1   6   3   -1.10    6.70
  -1   0   4   -0.80    1.50
   1   0   4    0.40    1.60
   1   0  -4   -0.10    1.60
  -1   0  -4   -0.90    1.50
   1   0   4    1.00    2.60
   1   0   4    1.80    1.60
  -1   0   4    0.70    1.70
   1   0   4    1.00    1.70
  -1   0   4    0.40    1.40
  -1   0   4   -2.00    2.50
  -1   0   4    1.60    2.70
   1   0   4    4.10    2.40
   1   1  -4  140.09    5.70
  -1  -1  -4  139.99    4.00
  -1   1   4  143.09    6.60
   1  -1   4  146.09    7.00
   1  -1   4  137.69    5.60
  -1   1   4  138.49    7.20
  -1   1   4  137.79    4.40
   1  -1   4  148.09    7.40
   1  -1   4  141.59    5.80
  -1   1   4  134.79    4.40
   1   1  -4  134.29    5.40
   1  -1   4  135.29    5.70
  -1   1  -4  138.09    5.90
  -1  -1   4  141.69    5.20
  -1  -1   4  151.38    6.00
  -1  -1   4  133.09    7.10
   1   1   4  141.49    7.20
  -1  -1   4  138.29    7.10
  -1   1  -4  132.49    5.60
   1   1   4  134.29    6.40
   1  -1  -4  141.59    4.10
   1   1   4  136.49    4.40
  -1  -1   4  135.19    5.70
   1   1   4  137.19    4.40
  -1   2   4   27.20    1.20
   1  -2   4   23.70    3.50
  -1   2   4   18.40    4.00
   1  -2   4   27.80    3.30
  -1   2   4   26.30    3.00
   1   2  -4   32.90    3.80
   1  -2   4   30.00    4.80
  -1   2   4   22.00    1.30
   1  -2   4   25.60    4.50
  -1   2   4   32.50    4.30
   1   2  -4   31.20    3.50
  -1   2  -4   29.90    3.80
  -1  -2   4   30.60    4.80
  -1  -2   4   30.10    3.70
   1   2   4   28.10    4.10
  -1  -2   4   23.60    3.20
   1   2   4   27.60    3.90
  -1  -2   4   29.80    4.60
   1   2   4   24.70    3.60
  -1   2  -4   33.70    3.90
  -1   3   4    0.00    3.70
   1   3  -4    7.40    3.00
   1  -3   4    4.30    4.00
  -1   3   4    6.40    2.40
   1   3  -4   10.70    3.60
   1  -3   4    2.80    2.90
   1  -3   4    1.80    4.00
  -1   3   4   -0.30    2.60
  -1   3  -4    5.00    3.30
  -1  -3   4    8.10    3.60
   1   3   4    1.80    2.70
   1   3   4    4.60    2.60
  -1  -3   4    5.20    3.10
   1   3   4    2.40    3.00
  -1  -3   4    6.20    4.10
   1   3   4    3.60    3.30
  -1   3  -4    1.30    3.00
   1  -4   4    7.40    4.90
   1   4  -4    3.50    4.30
  -1   4   4  -10.70    3.70
  -1   4   4   10.50    4.00
   1  -4   4   -3.30    4.60
   1  -4   4    5.10    3.30
   1  -4   4   12.00    2.70
   1   4  -4    5.90    3.50
  -1   4   4   11.50    3.60
  -1  -4   4    5.90    4.40
   1   4   4    3.10    3.10
  -1  -4   4    4.00    3.10
  -1   4  -4    7.60    3.70
   1   4   4    5.10    4.20
  -1   4  -4    8.00    4.20
  -1  -4   4    5.80    4.90
   1   4   4   16.40    4.00
  -1   5   4    4.30    1.50
   1  -5   4   -0.50    5.20
   1   5  -4    3.00    4.10
   1   5  -4   -2.50    5.20
  -1   5   4    6.00    1.20
  -1   5   4    7.50    5.40
   1   5   4   12.10    5.90
   1   5   4    3.80    1.20
  -1  -5   4    1.20    5.70
  -1   5  -4   11.60    4.60
  -1   5  -4    8.70    5.30
   1   5   4    2.50    0.90
  -1  -5   4   -1.50    4.40
  -1   6   4    9.20    6.60
   1   6  -4   -6.70    5.60
  -1   6   4    3.10    1.80
   1   6  -4    6.80    5.00
  -1   6  -4    4.30    7.10
   1   6   4    5.40    1.50
   1   6   4    3.30    6.40
  -1   6  -4    1.40    5.00
  -1   0   5    1.00    1.70
   1   0   5    7.00    3.10
   1   0   5   -1.50    1.70
   1   0   5   -3.10    1.70
   1   0   5   -1.70    2.20
   1   0  -5   -0.50    1.70
  -1   0   5    1.00    1.90
  -1   0   5    3.70    3.50
   1   0   5   -2.50    1.70
  -1   0   5   -1.90    2.70
  -1   0   5    0.90    1.50
  -1   0  -5    1.30    1.70
  -1   1   5    3.80    1.60
   1  -1   5    8.70    3.60
  -1   1   5    6.80    3.10
   1  -1   5    7.70    3.50
  -1   1   5    5.30    1.70
   1  -1   5    4.10    2.50
   1   1  -5    1.70    0.80
  -1   1   5    3.70    1.70
  -1   1   5    0.70    3.30
   1   1  -5    4.30    2.10
   1  -1   5    3.30    2.10
  -1  -1   5    7.50    2.50
  -1  -1   5    7.40    2.30
   1   1   5    2.70    1.50
  -1  -1   5    3.40    1.80
   1   1   5    3.80    1.60
   1   1   5    8.40    3.50
  -1  -1   5    5.10    3.70
  -1   1  -5    5.90    2.50
   1   1   5    2.70    2.60
  -1  -1   5    6.80    3.40
   1  -2   5    0.10    2.80
   1   2  -5    5.60    2.70
  -1   2   5    0.10    1.00
   1  -2   5    1.50    2.40
  -1   2   5    3.20    2.20
   1  -2   5    5.20    4.00
  -1   2   5   -2.90    2.40
  -1   2   5   -1.50    0.80
  -1   2   5    0.20    3.30
   1  -2   5    0.70    4.00
   1   2  -5    2.30    2.60
   1   2   5    3.10    3.10
  -1  -2   5    1.70    2.40
   1   2   5   -4.30    2.70
   1   2   5   -0.40    2.60
  -1   2  -5   -0.50    2.50
   1   2   5   -1.20    0.70
  -1  -2   5    1.80    4.00
   1   2   5    1.40    0.90
  -1  -2   5    4.20    3.00
  -1  -2   5    1.50    3.40
  -1   2  -5   -2.30    2.80
  -1   3   5   -9.70    2.60
  -1   3   5   -0.90    2.30
   1  -3   5    1.60    4.80
   1   3  -5   -1.30    3.30
  -1   3   5   -1.30    3.20
   1  -3   5    4.90    3.40
   1   3  -5    1.20    3.10
   1  -3   5   -4.00    4.20
  -1  -3   5   -5.70    2.80
   1   3   5   -4.40    2.70
  -1  -3   5   -1.00    4.50
  -1   3  -5    0.50    3.50
  -1   3  -5   -0.20    3.10
   1   3   5   -6.90    2.90
   1   3   5   -4.60    2.10
   1   3   5    0.40    3.20
  -1  -3   5    0.40    4.50
   1  -4   5   -1.20    5.20
   1   4  -5   -1.80    3.30
   1  -4   5   -2.00    5.30
   1   4  -5    2.30    4.20
  -1   4   5   -5.30    4.00
   1  -4   5   -5.60    3.00
  -1   4   5   -1.30    3.00
  -1   4   5   -3.30    3.60
   1  -4   5    5.10    3.00
  -1   4   5   -2.80    2.90
  -1  -4   5    3.60    5.10
   1   4   5   -4.40    2.70
   1   4   5    0.80    4.20
  -1   4  -5   -0.90    4.30
  -1   4  -5    2.00    3.60
  -1  -4   5   -0.20    3.30
   1   4   5   -0.10    3.70
   1   4   5    0.20    3.60
  -1  -4   5   -0.60    5.20
  -1   5   5    6.80    4.50
  -1   5   5   15.10    5.10
   1   5  -5   -0.40    5.30
   1  -5   5    5.10    7.40
   1  -5   5   -8.30    5.80
  -1   5   5  -12.90    4.40
  -1  -5   5    6.20    5.70
  -1   5  -5   -0.10    4.80
  -1  -5   5    1.70    6.40
   1   5   5    1.40    5.20
   1   5   5   14.10    5.00
   1   5   5   -2.40    4.60
  -1   6   5  -11.10    5.30
  -1   6   5    6.00    6.20
   1   6  -5  -13.10    6.50
  -1   6  -5   -8.60    6.70
   1   6   5  -10.30    5.60
   1   6   5  -16.00    5.20
  -1   0  -6   -1.40    2.00
  -1   0   6   -3.00    2.10
   1   0   6    6.40    3.80
  -1   0   6    6.80    4.10
  -1   0   6   -1.00    1.90
  -1   0   6    0.00    1.80
   1   0  -6    3.50    2.30
   1   0   6    2.70    3.70
   1   0   6   -0.70    2.10
   1   0   6   -1.50    1.90
  -1   0   6    2.00    3.60
  -1   1   6   15.20    2.40
   1  -1   6   19.30    4.70
   1  -1   6   16.80    4.80
  -1   1   6   24.20    4.70
  -1   1   6   19.50    2.40
  -1   1   6   18.90    4.80
   1  -1   6   18.50    4.80
   1  -1   6   18.40    3.60
   1   1   6   16.60    4.40
   1   1   6   18.60    2.40
  -1  -1   6   11.90    3.20
  -1  -1   6   21.90    5.20
   1   1   6   17.90    4.70
  -1  -1   6   14.80    4.50
   1   1   6   16.90    2.30
  -1  -1   6   19.90    4.70
   1   2  -6    4.10    2.90
  -1   2   6    6.80    2.50
  -1   2   6    2.90    3.40
   1  -2   6    0.90    3.40
   1  -2   6    8.00    5.00
   1  -2   6    0.60    4.60
  -1   2   6    3.90    1.40
  -1   2   6    1.80    1.30
  -1   2   6    4.00    4.50
   1   2   6    3.00    1.30
   1   2   6   -5.00    3.40
   1   2   6   -0.50    1.20
  -1  -2   6   -2.30    3.00
   1   2   6    0.60    4.10
  -1  -2   6    4.10    5.00
  -1  -2   6   -2.90    4.10
  -1   2  -6    1.10    3.20
   1   2   6    1.80    3.80
   1  -3   6    5.20    5.60
  -1   3   6    0.40    4.00
   1  -3   6    0.50    5.20
   1  -3   6   -4.00    4.00
   1   3  -6    2.30    3.50
  -1   3   6   -6.10    3.60
  -1   3   6    5.10    3.00
  -1   3  -6    5.40    3.90
   1   3   6   -2.30    3.30
  -1  -3   6    0.60    5.80
  -1  -3   6    0.70    5.50
  -1  -3   6   -0.60    3.60
   1   3   6   -2.40    2.40
   1   3   6   -1.30    3.60
   1   3   6    1.70    4.20
   1  -4   6   -1.50    5.80
   1   4  -6    0.40    4.30
  -1   4   6    0.90    3.00
   1  -4   6   -3.20    4.00
  -1   4   6   -5.90    3.80
   1  -4   6   -3.50    5.90
  -1   4   6   -5.30    3.20
  -1   4   6   -5.50    3.70
   1   4   6    1.90    3.30
  -1  -4   6   -3.00    5.90
   1   4   6   -0.70    3.60
  -1  -4   6   -3.10    4.10
   1   4   6   -6.70    3.50
  -1  -4   6   -9.50    5.50
  -1   4  -6    1.40    4.70
   1   4   6   -6.30    3.20
  -1   5   6    3.80    3.90
   1   5  -6    3.90    5.70
  -1   5   6   -8.20    4.60
   1  -5   6   -6.70    6.80
   1  -5   6    1.20    6.90
  -1   5   6   -0.80    4.50
   1   5   6   -3.40    5.20
  -1  -5   6   12.00    7.70
  -1  -5   6   -2.30    6.40
   1   5   6    1.40    4.70
   1   5   6   -8.50    4.80
  -1   5  -6   -0.30    5.80
   1   0   7    0.50    4.40
   1   0   7   -0.30    4.40
  -1   0   7   -0.50    2.60
  -1   0   7   -2.90    4.20
   1   0   7   -2.20    2.60
  -1   0   7    4.10    5.00
   1  -1   7    5.70    4.90
   1  -1   7   -2.00    4.80
  -1   1   7   16.40    5.70
  -1   1   7   -6.40    4.10
  -1   1   7    0.40    2.10
   1  -1   7    1.00    3.20
  -1   1   7    0.60    2.20
   1   1   7   -3.00    4.70
   1   1   7    1.70    2.10
   1   1   7   -0.20    1.90
   1   1   7    6.90    4.20
  -1  -1   7   -1.20    3.10
   1   1   7   -2.80    3.70
  -1  -1   7    3.10    5.30
  -1  -1   7    3.10    5.00
  -1   2   7   -1.90    4.20
   1  -2   7    1.50    4.00
  -1   2   7   -1.40    1.60
  -1   2   7   -0.40    4.10
   1  -2   7    8.90    6.00
  -1   2   7   10.70    3.40
  -1   2   7   -3.60    4.80
   1  -2   7    1.30    6.30
  -1   2   7    0.10    1.60
   1   2   7   -0.40    4.20
  -1  -2   7   -4.80    5.10
   1   2   7    1.50    1.70
   1   2   7   -0.30    1.50
   1   2   7    5.30    4.50
  -1   2  -7   -1.90    2.80
  -1  -2   7    7.10    6.20
  -1  -2   7   -0.30    3.70
   1   2   7    0.00    5.10
  -1   3   7    3.40    5.00
   1  -3   7   -5.10    5.80
   1  -3   7    5.40    6.40
   1  -3   7    7.20    4.40
   1  -3   7   -3.10    4.40
  -1   3   7    4.60    6.40
  -1   3   7    4.60    4.80
   1   3   7   -5.10    4.00
   1   3   7    5.00    3.20
  -1   3  -7   -1.40    3.40
  -1  -3   7   -4.60    5.90
   1   3   7    6.00    5.10
  -1  -3   7    0.90    4.50
  -1  -3   7    2.40    6.30
   1   3   7    2.30    4.50
  -1   4   7    3.70    4.70
   1  -4   7    8.20    7.50
  -1   4   7   -9.50    3.20
   1  -4   7   -3.00    7.10
  -1   4   7   -7.10    4.60
   1   4   7    0.10    2.90
  -1  -4   7    5.40    6.40
   1   4   7    1.20    5.10
   1   4   7   -6.80    3.80
   1   4   7   -2.20    3.80
  -1  -4   7    4.20    7.40
   1   0   8    7.70    5.60
  -1   0   8    6.40    5.90
  -1   0   8   -4.70    5.10
  -1   0   8   -0.60    3.00
   1   0   8   14.50    6.60
   1   0   8   -1.50    2.90
   1   0   8    1.60    5.70
  -1   1   8   -1.60    2.50
   1  -1   8   11.30    5.30
  -1   1   8   15.20    6.60
  -1   1   8    4.90    6.00
   1  -1   8    0.20    5.80
   1  -1   8   -6.10    3.30
   1  -1   8    8.40    6.10
  -1  -1   8   -1.80    3.70
   1   1   8    7.20    6.20
  -1  -1   8    7.40    6.20
   1   1   8    9.90    5.80
   1   1   8   17.20    5.60
   1   1   8    4.80    2.70
  -1  -1   8    1.40    6.20
   1  -2   8    0.20    6.50
   1  -2   8    0.80    6.80
  -1   2   8    7.30    5.80
   1  -2   8   -1.00    5.20
  -1   2   8    6.10    6.50
   1  -2   8   10.90    4.90
  -1   2   8    3.30    5.00
  -1   2   8    1.30    2.00
   1   2   8    0.00    1.90
   1   2   8   -1.70    4.60
  -1  -2   8   15.20    7.50
   1   2   8   -4.10    4.00
   1   2   8    2.70    6.30
  -1  -2   8   -6.70    4.20
  -1  -2   8    0.10    6.30
   1  -3   8    8.90    5.30
   1  -3   8    4.40    7.30
   1  -3   8    9.90    5.60
   1  -3   8   -2.70    6.90
  -1   3   8    6.00    5.20
  -1   3   8   -7.80    4.80
  -1   3   8   -0.20    6.30
   1   3   8    5.90    5.30
   1   3   8   -5.90    4.70
  -1  -3   8    0.80    5.00
  -1  -3   8   -6.40    6.60
   1   3   8    3.60    6.00
  -1  -3   8    7.30    7.60
   1   0   9   -1.90    3.50
  -1   0   9   -2.50    6.70
  -1   0   9   20.10    8.50
  -1   0   9    1.30    3.60
   1   0   9    2.50    6.40
   1   0   9   -4.70    6.60
   1   0   9    8.90    5.80
  -1   0   9    2.80    5.50
   1  -1   9    0.00    7.10
  -1   1   9    4.70    5.40
   1  -1   9   -4.90    3.70
  -1   1   9    6.20    7.60
  -1   1   9    2.00    3.00
   1  -1   9    4.00    6.70
   1  -1   9    9.70    6.30
  -1   1   9   -1.50    6.90
   1   1   9    1.30    3.00
  -1  -1   9  -12.10    7.20
  -1  -1   9   -0.20    6.50
   1   1   9   18.30    7.20
   1   1   9   -0.90    5.40
  -1  -1   9   -2.70    4.30
   1   1   9    0.20    6.70
  -1   2   9   11.70    6.50
   1  -2   9   -5.70    7.50
  -1   2   9    0.50    2.30
   1  -2   9    7.70    7.40
  -1   2   9    0.20    6.90
  -1   2   9    7.70    5.70
   1  -2   9    1.80    5.00
   1  -2   9    7.60    5.60
  -1  -2   9   -3.30    4.80
   1   2   9    6.80    7.50
   1   2   9    5.70    5.70
  -1  -2   9   -2.70    8.30
  -1  -2   9   -7.50    8.10
   1   2   9   -4.60    5.10
   1   2   9   -1.80    2.20
   2   0   0    0.20    0.40
   2   0   0   -0.10    0.40
  -2   0   0    0.20    0.50
   2   0   0   -0.20    0.30
  -2   0   0    0.40    0.50
  -2   0   0    0.30    0.50
  -2   0   0    0.10    0.50
  -2   0   0    0.30    0.40
   2   0   0    0.20    0.50
   2   0   0   -0.70    0.50
  -2   0   0   -0.30    0.30
   2   0   0    0.00    0.30
  -2  -1   0   36.80    2.30
  -2   1   0   35.80    2.60
   2   1   0   34.70    1.90
   2   1   0   43.40    2.10
   2  -1   0   35.00    2.70
   2  -1   0   38.80    2.50
  -2   1   0   36.90    2.00
  -2   1   0   34.10    2.10
   2   1   0   31.40    2.80
  -2  -1   0   34.10    2.80
   2   1   0   38.60    2.10
   2  -1   0   38.40    2.10
  -2  -1   0   37.80    1.90
   2   1   0   28.30    1.30
  -2   1   0   39.10    2.60
   2   1   0   35.70    2.50
   2  -1   0   34.30    1.50
  -2   1   0   33.60    1.50
  -2  -2   0    0.10    1.90
   2   2   0    1.60    1.60
   2  -2   0    1.10    1.40
   2  -2   0    1.50    2.00
  -2   2   0   -0.80    1.40
  -2   2   0    0.90    1.40
   2   2   0    1.60    2.20
   2  -2   0   -1.00    1.80
  -2  -2   0    3.20    1.50
   2   2   0   -0.10    1.40
   2  -2   0    1.10    1.50
   2   2   0    4.60    1.40
  -2  -2   0    0.90    1.30
   2   2   0   -0.50    2.30
  -2   2   0    1.10    2.20
  -2  -2   0    0.00    1.40
  -2   2   0    1.90    1.90
  -2   3   0  322.07    9.20
   2   3   0  305.57   10.70
  -2  -3   0  319.37    8.30
  -2  -3   0  314.97    9.00
  -2   3   0  328.87   11.00
   2  -3   0  325.97   10.40
   2   3   0  307.67    9.20
   2   3   0  315.17    8.30
   2   3   0  319.97    9.10
   2   3   0  311.47    9.10
   2  -3   0  307.37    9.00
  -2   3   0  311.37    9.10
  -2   3   0  335.27   11.20
   2  -4   0    2.40    2.00
   2   4   0    0.50    2.10
   2   4   0    2.60    2.10
   2   4   0    4.40    3.40
  -2   4   0    5.90    2.10
  -2   4   0    4.70    2.30
  -2  -4   0    2.70    2.00
  -2   4   0    2.70    3.20
   2   4   0    3.70    2.10
   2   4   0    5.50    1.30
  -2   5   0   -0.30    2.80
   2   5   0    0.30    2.80
  -2   5   0    2.60    4.50
   2   5   0   -0.70    4.90
   2   6   0   -3.10    3.30
  -2   6   0   17.20    4.20
   2   6   0   -1.40    5.50
  -2   6   0    2.70    5.90
  -2   0   1    2.30    1.50
   2   0   1   -0.10    0.70
  -2   0  -1    1.70    1.20
   2   0   1    2.50    1.00
  -2   0   1    3.00    1.30
  -2   0  -1    2.30    1.10
  -2   0  -1    3.20    0.90
   2   0   1    2.10    1.30
  -2   0  -1    4.20    1.20
  -2   0  -1    0.80    0.80
  -2   0   1    0.30    0.70
   2   0   1    2.10    0.80
   2   0  -1    1.90    0.90
  -2   0   1    3.50    1.00
   2   0  -1    3.30    1.40
  -2   0  -1   -0.10    0.50
   2   0   1    0.90    1.10
   2   1  -1 1663.83   37.80
   2  -1   1 1621.84   37.60
   2   1  -1 1655.23   37.20
   2   1  -1 1659.13   37.10
   2  -1   1 1641.64   37.50
  -2   1   1 1675.43   37.40
   2   1  -1 1693.33   37.00
   2  -1   1 1679.93   37.80
  -2   1   1 1632.74   37.10
  -2  -1  -1 1698.03   36.50
   2   1  -1 1648.73   37.10
   2  -1   1 1668.63   37.10
  -2   1   1 1626.94   37.40
  -2  -1  -1 1664.73   36.70
   2  -1   1 1645.44   36.90
   2   1  -1 1653.93   37.10
  -2  -1  -1 1662.13   37.40
   2  -1   1 1669.93   37.10
  -2   1  -1 1749.62   37.90
  -2   1  -1 1670.33   37.70
   2   1   1 1609.94   36.60
   2  -1  -1 1665.73   37.20
  -2  -1   1 1662.73   37.10
  -2   1  -1 1684.33   37.50
  -2  -1   1 1682.23   37.10
   2   1   1 1628.74   36.60
  -2   1  -1 1658.03   37.10
  -2   1  -1 1647.44   37.10
   2   1   1 1623.44   37.40
   2  -1  -1 1629.24   36.40
  -2  -1   1 1644.94   37.10
  -2  -1   1 1610.44   37.00
  -2  -1   1 1641.14   37.80
   2  -1  -1 1588.24   36.30
   2   1   1 1663.23   37.00
  -2  -1   1 1656.03   37.20
   2  -2   1    8.40    2.40
  -2  -2  -1   12.30    2.10
   2   2  -1   10.70    3.10
  -2  -2  -1   11.60    1.40
  -2  -2  -1   11.50    1.30
  -2   2   1    3.60    2.10
  -2   2   1   12.50    1.50
   2   2  -1   10.30    2.00
   2  -2   1   12.20    2.20
   2  -2   1   12.30    1.30
  -2   2   1    8.70    1.40
   2  -2   1   13.30    2.80
   2   2  -1    8.60    1.80
   2  -2   1   11.30    2.10
  -2   2   1    6.90    2.30
   2   2  -1   12.40    2.00
   2   2  -1   11.80    2.40
   2   2  -1    9.70    2.20
  -2   2  -1   10.50    2.10
   2   2   1    6.50    1.80
  -2  -2   1   12.10    2.50
   2  -2  -1   10.00    1.40
  -2   2  -1   12.10    2.40
  -2  -2   1   14.70    2.20
  -2  -2   1   11.30    1.90
   2  -2  -1   10.40    2.40
   2   2   1    8.30    2.50
  -2  -2   1   10.80    3.10
  -2   2  -1   15.30    2.80
  -2   2  -1    8.20    2.60
   2  -2  -1   10.20    1.40
   2   2   1   11.30    1.40
  -2   2  -1   14.20    2.70
   2   2   1    9.40    1.50
  -2  -2   1    7.50    1.90
  -2  -2   1   12.40    2.10
   2  -3   1   53.19    3.80
   2   3  -1   59.29    4.30
  -2   3   1   64.69    2.90
  -2   3   1   61.89    3.30
  -2   3   1   62.39    3.30
  -2  -3  -1   64.19    3.10
   2   3  -1   66.59    4.10
   2  -3   1   60.69    5.10
  -2   3   1   63.39    4.90
   2   3  -1   57.19    4.80
  -2  -3   1   62.79    3.10
  -2  -3   1   61.59    5.50
   2   3   1   59.19    3.20
  -2  -3   1   64.39    4.20
  -2  -3   1   58.39    3.90
   2   3   1   51.69    3.30
   2   3   1   64.79    3.70
  -2   3  -1   66.19    4.10
   2   3   1   63.69    3.40
  -2   3  -1   59.59    4.00
  -2   3  -1   55.39    4.90
   2   3   1   59.79    5.10
   2  -3  -1   61.59    3.20
  -2   4   1   -0.80    1.70
   2   4  -1    0.10    2.30
  -2   4   1    2.90    3.10
   2   4  -1   -3.00    2.50
   2  -4   1    0.20    2.90
  -2   4   1    1.70    1.90
   2   4  -1    0.90    3.20
   2  -4   1    3.30    1.80
  -2  -4  -1   -0.30    1.50
   2   4  -1   -0.20    2.10
   2   4   1    0.70    1.90
  -2   4  -1    1.10    2.20
   2  -4  -1    0.30    1.60
   2   4   1    2.60    1.80
  -2  -4   1   -0.10    0.70
   2   4   1   -3.30    1.30
  -2  -4   1    1.40    2.30
   2   4   1   -5.50    1.50
  -2   4  -1    3.50    3.40
  -2  -4   1    0.30    1.10
  -2   4  -1   -0.50    2.50
   2   4   1    3.80    3.80
   2   5  -1    4.50    5.10
  -2   5   1    3.50    4.40
   2  -5   1    1.60    3.30
  -2   5   1    3.00    2.70
   2   5  -1    0.30    3.10
  -2   5  -1    4.20    3.40
   2   5   1   -1.70    2.30
   2   5   1    7.80    4.70
  -2   5  -1   -5.60    4.70
  -2   6   1   -0.70    2.90
   2   6  -1   11.20    6.80
   2   6  -1    1.50    3.90
  -2   6   1   -5.40    6.10
  -2   6  -1    7.20    4.10
  -2   6  -1   -0.60    6.00
   2   6   1    3.50    3.20
   2   6   1   -5.10    6.20
  -2   0  -2    2.60    2.00
   2   0   2    3.10    2.10
  -2   0  -2    3.00    1.20
  -2   0   2    2.10    1.30
  -2   0  -2    2.40    1.80
   2   0  -2    3.40    2.20
   2   0   2    2.00    1.30
  -2   0  -2    1.80    1.30
  -2   0   2    2.80    2.30
   2   0   2    1.10    1.20
   2   0  -2    1.00    1.20
   2   0   2    4.10    2.10
   2   0   2   -0.70    1.60
  -2   0   2    1.80    1.30
   2   0  -2    3.50    1.40
  -2   0   2    1.00    2.10
   2   0   2    3.90    1.70
  -2  -1  -2 1047.50   22.70
   2  -1   2 1048.20   24.60
   2  -1   2 1029.80   24.20
  -2   1   2 1029.90   23.10
  -2   1   2 1045.90   25.30
   2  -1   2 1104.59   25.60
   2  -1   2 1015.90   24.90
   2   1  -2 1039.30   25.30
  -2   1   2 1044.60   23.10
   2   1  -2 1035.80   24.20
   2  -1   2 1035.00   24.30
  -2  -1  -2 1058.19   22.70
   2   1  -2 1039.60   23.90
  -2   1   2 1037.50   24.00
   2   1  -2 1052.99   24.90
   2   1  -2 1004.00   24.20
  -2   1  -2 1038.40   24.60
  -2  -1   2 1039.20   24.20
   2  -1  -2 1067.09   23.00
   2   1   2 1022.10   22.90
  -2  -1   2 1049.30   24.30
   2   1   2 1038.00   24.70
  -2   1  -2 1036.50   24.20
  -2   1  -2 1025.60   25.20
   2  -1  -2 1057.89   23.00
   2   1   2  977.80   22.90
   2   1   2 1065.09   24.50
  -2  -1   2 1025.90   24.70
  -2   1  -2 1050.59   24.30
  -2   1  -2 1060.19   24.90
  -2  -1   2 1030.10   25.30
   2   1   2 1021.00   25.00
  -2  -1   2 1026.40   23.90
   2  -2   2    0.50    2.00
  -2   2   2    0.00    0.90
  -2   2   2   -1.00    2.00
   2  -2   2    0.70    2.70
   2   2  -2   -1.90    2.10
   2  -2   2    0.50    2.50
   2  -2   2   -1.00    2.00
  -2   2   2    1.90    0.90
   2   2  -2    2.70    2.10
   2   2  -2    1.50    1.90
   2   2  -2    0.10    2.00
  -2   2  -2   -1.00    2.00
  -2  -2   2   -0.90    2.00
   2  -2  -2    2.50    1.80
  -2  -2   2   -0.60    1.90
  -2   2  -2    1.50    2.20
  -2   2  -2    2.10    2.50
  -2   2  -2    2.50    2.00
  -2  -2   2   -0.30    1.80
   2   2   2    1.30    0.90
  -2  -2   2    0.90    1.70
   2   2   2   -3.50    1.60
  -2  -2   2    1.10    2.00
   2   2   2    0.90    0.90
  -2  -2   2   -2.10    2.80
   2   2   2   -0.20    2.20
   2  -2  -2    0.80    0.70
   2   3  -2  146.39    6.90
   2  -3   2  139.09    7.60
  -2   3   2  161.18    5.70
   2  -3   2  142.49    4.90
   2  -3   2  145.39    6.60
   2  -3   2  141.59    4.80
  -2   3   2  136.69    6.70
   2   3  -2  132.59    5.90
   2  -3   2  134.29    7.10
   2   3  -2  140.19    6.50
  -2   3   2  138.99    4.60
   2   3  -2  136.79    6.00
  -2   3   2  139.29    4.60
  -2  -3   2  137.99    5.50
   2  -3  -2  137.19    4.20
   2   3   2  139.99    4.50
  -2  -3   2  142.49    6.50
  -2  -3   2  139.69    6.50
  -2   3  -2  145.59    7.30
  -2   3  -2  139.89    6.60
  -2  -3   2  136.39    7.60
   2   3   2  134.89    5.90
  -2   3  -2  146.99    6.10
   2   3   2  128.89    6.90
   2   3   2  138.09    4.40
   2   4  -2    2.80    2.40
  -2   4   2   -2.40    2.90
  -2   4   2    1.60    1.70
  -2   4   2    3.60    2.00
   2   4  -2   -1.80    3.20
   2  -4   2   -3.00    3.30
  -2   4   2    1.40    1.70
   2  -4   2    2.70    2.40
   2   4  -2    2.40    2.80
  -2   4  -2    1.30    3.80
  -2  -4   2   -0.90    2.70
   2   4   2    0.10    1.60
  -2   4  -2   -0.80    2.20
  -2  -4   2    2.10    1.80
  -2  -4   2    1.60    3.70
   2   4   2   -4.50    1.80
   2   4   2    1.70    1.60
  -2  -4   2   -0.50    2.40
  -2   4  -2   -0.80    2.70
   2   4   2    2.50    3.30
   2  -5   2    2.70    3.90
  -2   5   2    3.20    2.40
  -2   5   2    3.30    5.20
   2   5  -2    7.20    5.40
   2   5  -2    3.00    3.70
  -2  -5   2    4.50    3.00
   2   5   2   11.60    5.20
   2   5   2    3.10    3.40
  -2   5  -2   -0.20    3.50
  -2   5  -2   -4.50    4.50
   2   5   2    3.00    2.40
   2   6  -2    3.60    6.00
  -2   6   2    2.90    6.10
   2   6  -2   -0.40    4.00
  -2   6   2    5.20    3.10
   2   6   2    3.60    3.00
   2   6   2    1.80    6.10
  -2   6  -2   -1.00    4.00
  -2   6  -2   -3.90    6.10
  -2   0   3    1.60    1.10
   2   0   3    6.00    2.20
  -2   0  -3    4.00    2.10
   2   0   3    6.30    1.70
  -2   0  -3    7.30    1.70
  -2   0  -3    8.50    2.70
   2   0  -3    5.30    2.60
   2   0  -3    8.20    1.70
   2   0   3    6.20    1.60
  -2   0   3    7.40    2.70
  -2   0  -3    9.60    1.70
   2   0   3    9.10    2.80
  -2   0   3    5.20    1.80
   2   0  -3    6.90    1.60
  -2   0   3   10.40    3.10
   2   0   3    5.90    1.90
  -2   0   3    8.70    1.70
  -2   1   3  698.03   19.00
   2  -1   3  701.93   17.80
   2  -1   3  715.73   17.80
   2   1  -3  719.53   17.30
   2   1  -3  736.33   20.00
  -2  -1  -3  731.23   19.00
   2  -1   3  717.73   18.10
   2  -1   3  714.43   18.70
  -2   1   3  716.03   19.30
  -2   1   3  708.73   16.60
  -2   1   3  729.53   16.60
   2  -1   3  755.52   19.60
   2   1  -3  745.53   17.90
   2   1  -3  738.33   17.80
  -2  -1  -3  718.93   16.20
  -2   1   3  733.63   17.30
  -2  -1   3  718.53   19.00
   2   1   3  712.53   18.20
  -2  -1   3  724.23   19.20
   2  -1  -3  715.53   16.40
   2   1   3  690.63   16.40
  -2   1  -3  742.43   17.90
  -2  -1   3  744.03   17.90
   2   1   3  712.73   19.10
  -2   1  -3  740.73   17.90
  -2  -1   3  741.23   17.90
  -2  -1   3  715.33   17.20
   2   1   3  709.73   18.90
  -2   1  -3  712.93   18.10
   2   1   3  701.23   16.40
  -2   2   3   12.80    1.00
   2   2  -3   14.40    2.90
   2   2  -3   20.90    3.00
   2  -2   3   10.40    2.70
   2   2  -3   15.30    2.70
   2  -2   3   15.00    3.50
  -2   2   3   12.30    1.00
   2  -2   3   17.60    2.80
  -2   2   3   15.40    3.50
   2  -2   3   15.60    3.60
  -2   2   3   12.90    2.40
  -2   2  -3   11.80    2.50
  -2  -2   3   16.90    2.80
  -2   2  -3   16.10    3.00
  -2  -2   3   16.40    4.00
  -2  -2   3   19.20    2.90
   2   2   3   13.60    3.20
  -2  -2   3   16.40    3.00
   2   2   3   16.70    3.00
  -2  -2   3   18.90    3.60
  -2   2  -3   21.00    3.10
  -2  -2   3   15.10    2.50
   2   2   3   23.00    3.30
   2  -3   3   13.80    4.10
   2  -3   3    7.40    3.70
   2  -3   3    8.80    2.40
   2   3  -3    8.60    3.20
   2  -3   3    9.00    3.00
  -2   3   3   19.80    2.90
  -2   3   3    9.90    1.30
  -2   3   3    9.60    1.30
  -2   3   3   14.60    2.90
   2   3  -3   15.30    3.00
   2   3  -3   13.00    3.00
   2   3   3    4.00    2.40
  -2  -3   3    5.90    2.60
   2   3   3    9.90    3.10
  -2  -3   3    9.90    2.40
   2   3   3   11.10    1.00
  -2   3  -3   10.50    3.20
  -2  -3   3   13.30    3.40
  -2  -3   3   13.10    3.60
  -2   3  -3    8.10    2.90
   2   3   3   11.80    1.10
  -2   3  -3    5.30    2.40
   2   3   3   15.40    3.00
   2  -4   3    3.00    2.90
  -2   4   3    8.60    2.70
   2   4  -3    2.10    3.50
   2  -4   3   -0.20    4.00
  -2   4   3    0.40    1.40
   2   4  -3   -1.80    3.10
  -2   4   3   -1.30    1.40
   2  -4   3   -0.40    4.10
   2  -4   3    2.00    1.70
  -2   4   3   -1.60    3.40
   2   4   3    0.00    1.30
  -2  -4   3   -0.70    3.30
  -2  -4   3   -2.90    2.30
  -2   4  -3    2.00    3.10
   2   4   3    2.00    3.50
  -2  -4   3   -2.50    3.10
   2   4   3   -3.90    2.10
   2   4   3   -1.90    1.30
  -2   4  -3   -4.40    3.80
  -2   5   3    3.00    2.20
   2   5  -3    3.60    4.00
   2   5  -3    6.10    5.40
  -2   5   3    4.70    2.10
   2  -5   3    2.50    4.70
  -2   5   3    2.00    4.70
   2   5   3    2.80    4.70
  -2   5  -3    3.70    5.30
  -2  -5   3   -0.10    3.50
   2   5   3    3.30    2.10
  -2   5  -3    5.80    3.90
   2   5   3    3.80    1.90
   2   6  -3   -2.60    6.10
  -2   6   3    1.60    2.60
  -2   6   3   -0.70    6.60
   2   6  -3    1.90    4.80
  -2   6  -3    4.20    4.90
   2   6   3   -0.20    6.70
   2   6   3    3.00    2.40
  -2   6  -3   -2.10    6.60
  -2   0   4    2.40    2.90
   2   0   4    3.80    1.70
  -2   0   4    4.90    1.70
   2   0  -4    3.00    1.70
  -2   0   4    7.50    3.10
   2   0   4    3.40    2.00
  -2   0  -4    2.90    1.60
  -2   0  -4    6.90    2.70
   2   0   4    4.40    2.40
  -2   0   4    5.60    1.40
  -2   0   4    6.10    1.90
   2   0   4    7.00    2.80
   2   0   4    5.10    1.70
   2   1  -4  303.17    9.20
   2  -1   4  305.97   10.40
   2  -1   4  303.27   11.00
   2   1  -4  301.87    8.50
   2  -1   4  307.27    9.20
  -2   1   4  292.47   10.40
  -2  -1  -4  299.47    7.50
   2  -1   4  312.17   10.20
   2  -1   4  304.27    9.20
  -2   1   4  291.77    7.90
  -2   1   4  309.97    8.00
  -2   1   4  294.77   11.00
  -2  -1   4  294.77    9.30
   2   1   4  306.47   10.90
   2   1   4  308.27    7.80
  -2   1  -4  309.17    9.50
   2   1   4  305.97   11.10
  -2  -1   4  306.97    9.30
   2   1   4  282.27    9.70
  -2   1  -4  268.47    8.80
   2  -1  -4  302.77    7.70
   2   1   4  294.87    7.80
  -2  -1   4  294.77   10.80
  -2  -1   4  307.27   10.80
  -2  -1   4  303.77    8.40
   2  -2   4    5.50    3.90
  -2   2   4    5.80    0.90
  -2   2   4    6.40    2.20
  -2   2   4   11.80    3.30
   2   2  -4    6.80    2.50
   2  -2   4    5.60    2.30
   2   2  -4   13.30    3.00
   2  -2   4    5.20    2.80
   2  -2   4   10.50    3.80
  -2   2   4    5.10    3.20
  -2   2   4    3.60    1.00
  -2  -2   4    5.90    2.70
   2   2   4    2.70    2.60
  -2  -2   4    7.40    3.30
   2   2   4   10.10    3.00
  -2  -2   4    8.70    2.50
  -2   2  -4   11.90    3.00
  -2   2  -4    5.10    2.80
  -2  -2   4   11.00    3.90
   2   2   4    9.50    3.40
  -2   3   4   -3.50    3.20
   2  -3   4    0.80    3.00
   2   3  -4    7.10    3.30
   2  -3   4    6.20    2.80
   2  -3   4    5.50    4.20
   2   3  -4    7.80    3.20
   2  -3   4    2.50    4.00
  -2   3   4    0.60    2.10
   2   3   4    1.40    2.90
  -2  -3   4    6.40    3.60
  -2  -3   4    1.50    2.80
   2   3   4   -0.10    2.50
  -2   3  -4    5.60    3.00
  -2  -3   4    8.40    4.20
   2   3   4   11.60    3.80
  -2   3  -4    8.20    3.20
   2   3   4    7.90    2.90
  -2   4   4   -9.30    3.80
   2  -4   4    1.70    4.80
  -2   4   4    3.50    3.50
   2  -4   4   -2.50    4.20
  -2   4   4   -1.30    0.70
   2  -4   4    3.40    2.40
   2  -4   4   -0.30    3.10
  -2   4   4    6.40    2.90
   2   4  -4    0.80    4.00
   2   4  -4   -1.00    3.40
   2   4   4    4.80    3.70
  -2  -4   4   -2.70    2.80
  -2   4  -4    0.00    3.80
  -2  -4   4   -2.60    3.90
  -2   4  -4    2.80    3.60
   2   4   4    7.30    3.50
   2   4   4   -7.60    2.40
  -2  -4   4   -2.70    4.40
  -2   5   4    2.50    4.50
  -2   5   4    2.00    1.30
   2   5  -4    1.50    5.20
   2   5  -4    5.60    4.50
  -2   5   4    4.90    1.60
   2  -5   4    4.30    5.50
   2   5   4    3.30    5.80
   2   5   4    3.60    1.20
   2   5   4   14.10    4.20
  -2   5  -4    6.80    5.30
  -2  -5   4    4.70    5.90
  -2   5  -4   -3.30    4.00
  -2  -5   4   -4.50    4.20
   2   5   4    2.50    0.90
   2   6  -4   -3.50    4.50
  -2   6   4    1.50    6.00
  -2   6   4    3.70    2.00
   2   6  -4   -6.40    6.30
  -2   6  -4   -0.10    6.10
   2   6   4    5.50    1.50
  -2   6  -4   -1.70    4.70
   2   6   4   16.90    6.80
  -2   0  -5    1.20    1.70
  -2   0   5    2.10    1.80
   2   0   5    1.40    3.00
  -2   0   5    0.70    1.40
   2   0   5    7.00    2.90
  -2   0   5    2.70    3.00
  -2   0   5    2.50    3.30
   2   0   5    1.00    1.90
   2   0   5    1.70    1.90
  -2   0   5   -0.50    1.80
   2   0  -5    0.00    1.80
  -2   1   5  100.79    7.20
   2  -1   5   98.29    5.10
   2  -1   5  106.49    5.70
  -2   1   5   94.39    4.40
   2  -1   5  104.49    7.20
   2  -1   5  109.69    6.80
  -2   1   5  105.49    4.30
   2   1  -5  100.19    4.70
  -2   1   5  114.29    6.80
  -2   1   5  110.29    4.20
  -2  -1   5   97.99    4.50
  -2  -1   5  107.69    7.30
   2   1   5  108.99    7.40
   2   1   5  106.79    4.10
  -2  -1   5  103.69    5.30
  -2  -1   5  105.09    5.30
   2   1   5  107.69    7.20
   2   1   5   99.39    4.00
  -2   1  -5  108.39    5.70
   2  -1  -5  105.79    3.90
  -2  -1   5   95.39    7.00
   2   1   5   96.29    6.10
  -2   2   5    1.30    1.10
   2  -2   5   -5.10    2.10
   2   2  -5    2.40    2.70
   2  -2   5    1.70    3.80
  -2   2   5    5.80    2.30
   2  -2   5    6.40    4.10
  -2   2   5   -0.60    3.10
  -2   2   5    2.50    1.10
   2   2  -5    0.00    2.40
  -2   2   5    4.40    3.30
   2  -2   5   -1.70    2.60
   2   2   5    1.40    3.60
  -2  -2   5    1.10    2.70
  -2  -2   5    7.40    4.20
  -2  -2   5    0.60    2.10
   2   2   5    1.20    3.20
  -2   2  -5    4.20    3.10
  -2   2  -5    1.70    2.70
   2   2   5    1.50    0.90
   2   2   5   -1.80    0.70
   2   2   5    1.20    3.30
  -2  -2   5    2.70    3.50
   2  -3   5   -0.10    4.50
  -2   3   5   -8.40    2.50
   2   3  -5    3.50    2.80
  -2   3   5   -4.90    3.20
   2  -3   5    4.70    3.40
  -2   3   5   -2.30    2.20
   2  -3   5    1.60    4.90
   2   3  -5   -2.10    3.20
   2  -3   5    1.70    3.30
  -2   3   5   -8.40    3.50
   2   3   5   -7.00    2.30
   2   3   5    0.90    3.40
  -2  -3   5   -0.80    4.60
  -2  -3   5   -1.50    3.10
   2   3   5   -4.20    2.70
  -2   3  -5   -6.10    3.40
  -2  -3   5   -1.10    4.40
   2   3   5   -2.80    2.70
  -2   3  -5    2.20    3.20
   2  -4   5   -1.20    3.40
   2  -4   5   -7.00    5.00
  -2   4   5   -0.90    2.70
  -2   4   5   -1.40    3.00
   2   4  -5    1.50    4.20
   2  -4   5    1.60    2.90
  -2   4   5   -7.40    3.80
   2   4  -5    0.80    3.30
   2  -4   5    0.10    4.80
   2   4   5   -7.90    2.30
   2   4   5    0.40    3.60
  -2  -4   5    1.60    5.70
  -2  -4   5    1.40    3.60
   2   4   5    0.80    3.80
  -2  -4   5    0.10    4.70
  -2   4  -5   -3.20    4.50
  -2   4  -5    4.10    3.40
   2   4   5    5.20    4.30
   2   5  -5   -1.30    5.50
  -2   5   5   -3.60    3.50
   2  -5   5   -0.20    6.40
  -2   5   5    8.50    4.10
   2  -5   5    8.10    6.90
  -2   5  -5   -4.90    5.40
  -2  -5   5    3.80    6.30
  -2  -5   5   -2.10    5.00
   2   5   5    1.20    5.50
   2   5   5   -7.40    4.00
   2   5   5    5.00    7.60
   2   6  -5    1.60    6.20
  -2   6   5    0.80    6.30
  -2   6   5  -12.70    5.90
   2   6   5    5.50    6.70
   2   6   5   -5.40    5.20
  -2   6  -5   -3.60    7.00
  -2   0   6    3.40    1.80
   2   0   6    8.00    2.40
   2   0   6    2.10    3.60
  -2   0  -6    6.20    3.70
   2   0   6   14.90    4.00
  -2   0   6    7.40    2.50
  -2   0   6    3.60    4.20
   2   0   6    4.40    2.20
  -2   0   6    6.20    2.30
  -2   0   6    4.50    3.80
   2   0   6    4.30    3.70
   2  -1   6   33.80    5.40
  -2   1   6   22.30    5.20
   2  -1   6   29.40    3.90
  -2   1   6   22.50    2.60
  -2   1   6   23.20    2.70
   2  -1   6   22.50    4.50
  -2   1   6   34.50    5.50
  -2   1   6   19.40    3.40
  -2  -1   6   21.70    3.60
  -2  -1   6   25.60    5.00
   2   1   6   16.40    3.90
   2   1   6   31.90    5.60
  -2  -1   6   28.80    5.70
   2   1   6   24.90    2.60
   2   1   6   22.40    2.50
   2   1   6   23.90    5.10
   2  -2   6   14.00    5.80
  -2   2   6    3.40    4.90
   2   2  -6    8.50    2.80
  -2   2   6   10.40    4.20
  -2   2   6   12.70    2.80
   2  -2   6   -1.00    3.40
  -2   2   6    5.60    1.60
   2  -2   6    8.60    5.60
  -2   2   6    6.50    1.60
  -2  -2   6   10.40    4.80
   2   2   6    6.00    1.40
   2   2   6    7.50    4.30
   2   2   6    4.50    4.00
   2   2   6   10.30    1.50
  -2  -2   6    6.60    3.40
  -2  -2   6    7.60    5.80
   2   2   6    5.00    3.90
  -2   2  -6    6.70    3.60
  -2   3   6   -3.20    4.20
   2   3  -6    1.10    3.30
   2  -3   6    3.00    3.90
   2  -3   6    1.70    5.50
   2  -3   6    8.10    5.80
  -2   3   6   -9.30    2.90
  -2   3   6    0.00    2.90
   2  -3   6   -1.20    3.80
  -2   3   6   -0.60    4.40
   2   3   6    4.50    4.30
  -2  -3   6   -2.70    3.90
  -2   3  -6    5.00    4.10
   2   3   6   -5.90    3.20
   2   3   6   -1.10    2.50
   2   3   6   -0.10    4.10
  -2  -3   6    4.60    5.10
  -2  -3   6   -0.90    5.30
   2  -4   6    0.50    5.80
   2   4  -6   -7.60    4.00
  -2   4   6   -0.20    2.60
   2  -4   6    2.40    4.50
  -2   4   6   -3.90    3.70
   2  -4   6    8.90    6.50
  -2   4   6   -8.40    3.00
  -2   4   6   -3.80    4.30
   2   4   6    2.70    4.30
  -2  -4   6   -1.60    3.90
   2   4   6   -5.50    3.10
   2   4   6    2.30    4.60
  -2  -4   6    1.70    5.20
  -2   4  -6   -4.40    4.60
   2   4   6   -3.60    3.20
  -2  -4   6   -7.90    6.00
  -2   5   6   -2.20    4.50
   2  -5   6   -5.90    5.70
   2   5  -6   -4.10    5.40
  -2   5   6   -5.80    5.00
  -2   5   6   -3.50    3.20
   2  -5   6   16.20    7.90
   2   5   6    0.50    4.60
  -2   5  -6   -2.10    6.20
  -2  -5   6   -5.60    6.60
   2   5   6    3.80    5.50
  -2   0   7   -3.90    4.20
   2   0   7    0.50    4.10
   2   0   7   -1.90    4.30
   2   0   7   12.20    4.70
  -2   0   7    5.20    5.20
  -2   0   7    0.50    2.80
   2   0   7   -3.20    2.50
   2  -1   7    7.80    4.60
   2  -1   7    9.40    3.50
   2  -1   7    8.40    5.20
  -2   1   7   24.40    5.90
   2  -1   7   12.30    5.30
  -2   1   7   13.70    5.10
  -2   1   7    5.80    2.40
   2   1   7    6.30    2.30
   2   1   7    8.60    4.60
   2   1   7    4.10    4.90
  -2  -1   7   12.70    5.30
   2   1   7   14.50    5.00
   2   1   7    9.90    2.50
  -2  -1   7   12.40    6.10
  -2  -1   7   11.30    3.80
   2  -2   7   -3.20    5.40
   2  -2   7    0.30    4.50
  -2   2   7    2.80    1.80
  -2   2   7    3.50    5.30
   2  -2   7    5.80    5.80
  -2   2   7   -0.50    1.70
  -2   2   7    1.70    5.10
   2  -2   7    0.30    4.00
  -2  -2   7    2.20    4.00
   2   2   7  -11.30    3.50
   2   2   7    6.30    5.00
  -2  -2   7   -0.50    5.70
   2   2   7   -2.80    1.50
   2   2   7   -1.60    4.90
  -2   2  -7    2.60    3.30
   2   2   7   -1.50    1.50
  -2  -2   7    3.20    5.40
  -2   3   7   -7.00    5.10
  -2   3   7   -2.60    4.10
   2  -3   7   -2.70    4.10
   2  -3   7    0.70    6.10
   2  -3   7    2.80    4.20
   2  -3   7   -6.70    5.70
  -2   3  -7    2.40    3.90
   2   3   7   -0.50    4.40
   2   3   7   -5.60    3.80
   2   3   7    5.40    5.40
  -2  -3   7   -5.00    6.10
   2   3   7    5.30    3.00
  -2  -3   7   10.60    7.10
  -2  -3   7   -6.60    3.70
   2  -4   7    8.50    7.90
  -2   4   7    3.30    4.60
  -2   4   7   -4.10    4.80
  -2   4   7   -5.60    4.10
   2  -4   7  -16.00    5.60
   2   4   7  -10.10    4.00
  -2  -4   7    1.60    7.10
   2   4   7   -4.00    4.70
  -2  -4   7   -2.70    7.00
   2   4   7   -2.60    3.90
   2   4   7   -1.80    2.90
  -2   4  -7    1.50    5.00
  -2   0   8    6.30    5.80
   2   0   8    6.80    5.00
   2   0   8   17.00    5.80
   2   0   8    1.20    5.50
   2   0   8    5.00    3.10
  -2   0   8   11.80    6.60
  -2   0   8    4.10    3.30
   2  -1   8    8.80    6.70
   2  -1   8    5.50    6.10
  -2   1   8   14.30    6.80
   2  -1   8   11.00    4.10
  -2   1   8    3.30    5.80
  -2   1   8    4.30    2.80
   2  -1   8    8.60    5.20
  -2  -1   8    6.80    4.00
   2   1   8    7.30    6.20
   2   1   8    6.80    5.20
  -2  -1   8    6.20    6.70
   2   1   8   19.20    6.10
  -2  -1   8    1.50    5.60
   2   1   8    2.40    2.60
  -2   2   8   12.40    6.90
   2  -2   8    5.70    4.90
  -2   2   8    2.10    2.10
   2  -2   8    3.40    4.30
   2  -2   8   -2.40    7.00
  -2   2   8   21.20    6.80
   2  -2   8   -4.00    6.40
  -2   2   8    8.10    5.50
  -2  -2   8    4.60    6.90
   2   2   8   -2.30    4.70
  -2  -2   8    0.90    6.20
  -2  -2   8   -2.00    4.30
   2   2   8    1.80    5.00
   2   2   8    5.00    2.10
   2   2   8   -0.20    6.30
  -2   3   8   -2.00    4.90
   2  -3   8    7.00    7.50
  -2   3   8    1.50    4.90
   2  -3   8    7.40    4.60
   2  -3   8    1.60    8.00
  -2   3   8    7.20    7.40
   2  -3   8   -1.70    4.20
  -2  -3   8    3.10    4.90
   2   3   8   20.60    7.20
  -2  -3   8    0.90    6.90
   2   3   8    0.10    5.70
  -2  -3   8   -3.70    7.30
   2   0   9   14.50    7.40
  -2   0   9   -5.30    6.30
   2   0   9    1.60    3.70
  -2   0   9    9.80    7.20
   2   0   9   -2.90    6.60
   2   0   9    9.60    5.70
  -2   0   9   -1.30    3.60
  -2   1   9   -0.40    3.10
  -2   1   9    1.00    5.40
   2  -1   9    5.60    6.10
   2  -1   9    3.90    6.30
   2  -1   9   -4.80    6.70
   2  -1   9    0.70    4.10
  -2   1   9    4.70    6.90
  -2   1   9   15.10    8.10
  -2  -1   9   22.80    8.20
  -2  -1   9    5.20    4.50
   2   1   9    6.60    3.20
   2   1   9    3.70    5.40
   2   1   9   10.90    6.10
   2   1   9   -0.80    6.70
  -2  -1   9    1.40    6.90
  -2   2   9   -0.60    7.00
  -2   2   9    8.80    7.40
   2  -2   9   -1.10    7.70
   2  -2   9    3.50    8.40
  -2   2   9   -0.10    2.40
   2  -2   9   -1.80    4.30
   2  -2   9    4.40    6.00
  -2   2   9    3.10    5.60
   2   2   9    3.50    5.80
  -2  -2   9   -3.90    5.00
   2   2   9   -4.00    6.80
  -2  -2   9    8.90    7.90
  -2  -2   9   -1.40    7.50
   2   2   9   -0.60    2.20
   3   0   0   -0.50    0.70
  -3   0   0    0.20    0.80
  -3   0   0   -0.20    0.60
   3   0   0    0.20    0.80
   3   0   0    1.10    1.00
  -3   0   0   -0.40    0.70
  -3   0   0    0.30    0.90
  -3   0   0    0.30    0.80
   3   0   0    0.00    0.80
   3   0   0    0.30    0.70
  -3   0   0    0.00    0.90
   3   0   0   -0.20    0.70
   3   1   0  147.39    4.70
   3  -1   0  145.19    5.20
   3  -1   0  145.89    4.20
  -3   1   0  147.39    4.30
   3   1   0  146.39    4.30
   3   1   0  143.79    4.30
  -3  -1   0  143.49    4.70
   3   1   0  148.99    4.90
  -3   1   0  145.79    4.40
  -3   1   0  142.89    4.10
  -3  -1   0  143.59    5.00
  -3   1   0  142.49    4.80
  -3  -1   0  139.09    4.20
   3  -1   0  146.99    4.30
   3  -1   0  153.08    4.90
  -3   1   0  148.79    5.20
   3   2   0   30.10    2.50
  -3   2   0   29.30    3.40
  -3  -2   0   29.50    2.60
   3  -2   0   34.20    2.50
   3   2   0   33.20    2.70
  -3  -2   0   32.40    3.60
  -3  -2   0   33.10    2.60
  -3   2   0   28.10    2.30
  -3   2   0   32.00    2.50
   3  -2   0   28.20    3.20
   3   2   0   36.00    3.60
   3   2   0   22.30    1.80
  -3   2   0   29.40    1.30
   3   2   0   30.20    3.40
   3  -2   0   27.70    3.00
   3   2   0   32.50    2.50
  -3   2   0   34.70    3.50
  -3  -2   0   31.10    2.30
   3   3   0  113.39    5.00
  -3  -3   0  109.99    4.70
   3   3   0  117.69    6.70
  -3   3   0  122.49    4.90
  -3   3   0  118.99    6.60
  -3  -3   0  114.59    4.50
  -3   3   0  113.69    5.00
   3   3   0  119.69    4.50
   3   3   0  115.49    4.40
   3   3   0  108.69    4.80
   3  -3   0  121.09    6.10
   3  -3   0  117.09    4.80
   3   4   0   18.70    4.10
   3   4   0   19.80    2.80
  -3   4   0   23.30    2.90
   3  -4   0   18.70    2.70
  -3  -4   0   19.60    2.10
  -3  -4   0   19.90    2.70
   3   4   0   23.10    2.30
   3   4   0   17.80    2.60
  -3   4   0   19.80    3.10
   3   4   0   16.60    3.00
  -3   4   0   18.60    4.00
  -3   5   0   12.30    5.00
   3   5   0   10.40    3.20
  -3   5   0    2.20    3.00
   3   5   0   11.30    5.40
  -3   6   0    4.00    6.10
  -3   6   0   -1.60    3.40
   3   6   0    1.00    3.50
   3   6   0   -1.80    6.30
   3   0  -1   -1.40    1.40
  -3   0  -1    1.30    0.80
  -3   0  -1    0.80    1.50
  -3   0   1   -0.40    1.60
  -3   0   1   -2.30    1.40
  -3   0   1    0.90    1.00
  -3   0  -1    0.00    0.20
   3   0   1    1.70    1.00
   3   0  -1    0.50    0.50
  -3   0   1   -0.60    1.10
   3   0   1   -0.40    1.30
   3   0   1    3.20    0.70
  -3   0  -1    1.00    1.40
   3   0  -1    0.10    0.60
  -3   0  -1    0.90    1.00
  -3   0  -1   -1.20    1.40
   3   0   1    2.90    1.50
   3   0   1    1.20    1.50
   3   0  -1   -0.30    1.60
   3   0  -1    1.20    1.00
   3   0   1   -0.20    1.00
   3  -1   1  713.73   17.20
   3  -1   1  728.13   16.60
   3   1  -1  682.63   16.90
   3   1  -1  694.73   16.60
   3  -1   1  689.73   17.00
  -3   1   1  687.03   16.50
   3   1  -1  708.43   17.40
   3   1  -1  687.83   16.60
   3  -1   1  706.13   16.60
  -3  -1  -1  704.33   16.30
   3  -1   1  691.13   16.50
  -3  -1  -1  716.73   15.90
   3   1  -1  696.43   16.40
  -3   1   1  705.43   16.10
   3  -1   1  728.83   17.50
  -3  -1  -1  703.23   17.10
  -3   1   1  711.63   16.70
  -3  -1  -1  694.43   15.80
  -3   1   1  693.53   16.00
   3   1  -1  717.03   16.60
  -3  -1   1  689.83   17.30
  -3   1  -1  705.93   16.50
  -3  -1   1  703.73   16.50
  -3   1  -1  690.33   17.00
   3  -1  -1  707.63   16.60
  -3  -1   1  706.33   17.00
  -3   1  -1  689.83   16.60
  -3   1  -1  701.33   17.10
   3  -1  -1  692.93   16.00
  -3  -1   1  706.43   16.60
  -3   1  -1  740.23   17.50
   3   1   1  688.73   15.90
   3   1   1  695.13   15.90
  -3  -1   1  717.23   16.70
   3  -1  -1  708.53   16.00
  -3   1  -1  708.43   16.70
   3   1   1  697.33   16.30
   3   1   1  692.83   17.00
  -3  -1   1  704.93   16.40
  -3   2   1   86.19    3.30
   3  -2   1   80.59    4.00
  -3  -2  -1   76.99    4.10
   3   2  -1   74.49    3.70
   3  -2   1   78.79    4.90
   3   2  -1   75.79    3.80
   3   2  -1   76.19    5.00
   3   2  -1   79.79    3.50
   3  -2   1   73.49    4.00
   3  -2   1   73.79    4.80
  -3   2   1   73.49    3.10
  -3  -2  -1   82.79    3.00
  -3   2   1   77.49    4.60
   3   2  -1   80.09    4.20
  -3   2   1   80.79    4.50
   3  -2   1   74.09    2.80
   3   2  -1   68.79    4.70
  -3  -2  -1   79.89    3.00
  -3   2   1   77.29    3.20
   3   2   1   79.79    4.70
  -3  -2   1   77.89    5.10
  -3  -2   1   79.19    3.80
   3  -2  -1   80.69    3.20
  -3   2  -1   76.59    4.00
   3  -2  -1   81.69    3.50
  -3   2  -1   81.49    4.90
   3  -2  -1   78.59    4.30
  -3  -2   1   79.89    4.00
  -3  -2   1   77.59    3.50
  -3  -2   1   76.89    3.80
   3   2   1   65.79    4.10
   3   2   1   75.39    3.20
  -3  -2   1   79.39    4.20
   3   2   1   69.99    3.60
  -3   2  -1   80.99    3.80
  -3   2  -1   77.39    4.60
  -3   2  -1   80.69    4.70
   3   2   1   73.29    3.20
  -3  -3  -1   25.50    2.70
  -3   3   1   25.90    2.40
  -3   3   1   21.60    2.30
   3   3  -1   21.80    2.80
  -3   3   1   25.70    2.20
   3   3  -1   18.70    2.70
   3   3  -1   14.10    3.20
   3  -3   1   23.30    2.70
  -3  -3  -1   22.40    2.10
   3  -3   1   25.60    3.60
   3   3  -1   27.00    2.60
   3   3  -1   26.00    2.50
  -3   3   1   14.60    3.10
  -3   3   1   28.10    2.00
   3   3   1   18.90    3.50
  -3   3  -1   21.60    2.80
  -3  -3   1   19.90    2.30
  -3   3  -1   17.00    3.40
   3   3   1   27.30    2.50
  -3  -3   1   28.10    3.00
   3  -3  -1   24.40    2.20
  -3  -3   1   22.20    2.60
  -3   3  -1   18.70    2.80
   3   3   1   24.80    2.30
  -3  -3   1   25.60    4.20
   3   3   1   21.30    2.40
   3   3   1   27.10    2.40
   3  -4   1   21.60    4.00
   3  -4   1   17.20    2.90
  -3   4   1   17.60    3.90
  -3  -4  -1   23.70    2.50
   3   4  -1   20.20    2.90
   3   4  -1   16.40    3.30
  -3   4   1   24.70    2.90
  -3   4   1   22.10    2.80
   3   4  -1   16.40    3.00
   3   4  -1   23.40    4.30
   3   4   1   11.80    2.40
   3   4   1   15.00    2.30
  -3   4  -1   16.80    2.80
  -3   4  -1   19.70    3.30
   3   4   1   16.40    2.40
   3   4   1   18.00    2.70
   3   4   1   21.30    4.30
  -3  -4   1   20.20    2.10
  -3  -4   1   16.50    2.80
   3  -4  -1   19.10    2.40
  -3   4  -1   18.10    4.20
   3   5  -1   -0.30    3.10
   3  -5   1   -1.00    3.50
   3   5  -1   -1.90    4.90
  -3   5   1    1.20    4.20
  -3   5   1   -1.40    2.40
   3   5   1    4.00    2.60
   3   5   1   -1.80    4.30
  -3   5  -1   -2.20    4.30
  -3   5  -1   -2.60    2.80
   3   6  -1    0.10    6.40
  -3   6   1    4.40    3.30
  -3   6   1    2.90    6.60
   3   6  -1    4.40    3.80
  -3   6  -1    7.00    4.40
   3   6   1    5.50    3.40
   3   6   1    9.80    6.40
  -3   6  -1    9.70    6.40
   3   0   2    0.20    1.30
  -3   0   2   -0.50    1.40
  -3   0  -2    1.50    1.50
  -3   0   2   -0.60    2.10
   3   0   2   -0.40    1.80
   3   0   2    0.00    2.10
   3   0   2    1.30    2.20
  -3   0   2   -0.20    2.40
   3   0  -2    0.60    2.10
  -3   0   2   -1.20    1.30
   3   0  -2   -0.90    1.00
   3   0  -2    1.40    1.40
  -3   0  -2    0.40    1.20
  -3   0  -2   -2.20    1.80
  -3   0  -2   -1.20    1.20
   3   0   2   -1.30    1.30
   3   1  -2  325.97    8.50
  -3  -1  -2  333.87    9.30
   3   1  -2  327.37   10.00
   3   1  -2  333.07    9.10
   3   1  -2  315.37    9.40
   3  -1   2  320.07    9.30
  -3  -1  -2  328.87    7.60
  -3  -1  -2  338.37    9.90
   3   1  -2  318.37    8.90
  -3   1   2  325.47   10.10
  -3   1   2  316.87    7.90
   3  -1   2  327.97    9.40
  -3  -1  -2  321.67    7.60
   3  -1   2  323.67    8.90
   3  -1   2  307.17    9.30
  -3   1   2  323.97    7.90
  -3   1   2  332.27    8.50
   3  -1   2  324.27    9.00
   3  -1   2  339.87   10.30
   3  -1  -2  321.27    7.80
  -3   1  -2  328.97   10.00
  -3   1  -2  321.87    9.00
  -3   1  -2  333.17    9.40
  -3  -1   2  322.77    8.90
   3  -1  -2  329.37    8.50
  -3  -1   2  318.17   10.00
   3   1   2  304.17    9.60
  -3  -1   2  328.67    9.50
  -3   1  -2  328.67    9.50
   3   1   2  319.17    7.70
  -3   1  -2  329.87    8.90
   3  -1  -2  320.57    7.80
   3   1   2  314.07    7.70
  -3  -1   2  319.07    8.40
   3   1   2  335.77    8.90
  -3  -1   2  325.77    8.90
  -3  -1   2  329.17    9.60
   3   1   2  318.77    9.20
  -3   2   2   44.20    2.30
   3   2  -2   43.30    3.60
   3   2  -2   47.40    3.80
  -3   2   2   45.50    2.30
  -3   2   2   52.39    3.70
  -3  -2  -2   45.00    1.60
   3  -2   2   43.20    3.20
   3   2  -2   50.19    3.60
   3  -2   2   47.70    3.80
   3  -2   2   44.90    3.50
   3  -2   2   41.60    4.20
   3  -2   2   46.10    4.50
   3   2  -2   44.30    3.50
  -3  -2   2   48.60    3.90
  -3   2  -2   43.00    4.10
  -3   2  -2   55.69    4.00
  -3  -2   2   46.50    3.70
  -3  -2   2   49.20    4.10
   3   2   2   49.30    2.20
   3  -2  -2   43.60    2.10
   3   2   2   54.19    3.60
   3  -2  -2   46.40    3.40
  -3  -2   2   45.20    3.70
  -3   2  -2   50.29    3.70
  -3  -2   2   45.50    4.70
   3   2   2   41.80    3.50
   3   2   2   47.30    2.10
  -3  -2   2   47.20    3.70
   3   3  -2   40.80    3.80
  -3   3   2   38.80    4.20
  -3   3   2   36.50    2.60
   3   3  -2   41.30    4.60
   3  -3   2   26.90    4.60
   3  -3   2   31.00    2.90
   3   3  -2   31.10    3.30
   3  -3   2   38.30    4.00
  -3   3   2   38.90    2.60
  -3  -3  -2   30.90    2.10
   3   3  -2   42.10    4.30
  -3   3  -2   28.20    3.60
  -3  -3   2   32.10    3.80
   3   3   2   34.40    2.50
  -3  -3   2   33.50    3.20
   3   3   2   25.30    3.80
   3   3   2   37.40    2.50
  -3   3  -2   33.20    4.10
  -3  -3   2   33.70    4.90
  -3  -3   2   36.10    4.00
  -3   3  -2   32.20    3.40
   3   3   2   29.50    3.30
   3   4  -2   34.60    5.20
   3   4  -2   19.80    3.70
   3  -4   2   27.20    3.80
  -3   4   2   17.40    2.40
  -3   4   2   22.00    2.60
   3   4  -2   21.00    3.40
  -3   4   2   34.60    2.80
  -3   4   2   28.10    2.90
   3  -4   2   24.30    4.40
  -3   4   2   23.00    4.20
  -3  -4   2   16.60    3.10
   3   4   2   17.20    4.70
   3   4   2   26.40    2.60
  -3   4  -2   23.40    4.40
  -3  -4   2   22.10    3.50
  -3   4  -2   19.80    3.60
   3   4   2   19.40    3.00
  -3  -4   2   24.20    5.10
  -3   4  -2   28.20    4.10
   3   4   2   23.90    2.50
  -3  -4   2   23.50    2.70
   3   5  -2   12.20    5.10
  -3   5   2    5.70    2.50
  -3   5   2    6.50    4.70
   3   5  -2   -1.00    3.60
   3  -5   2   10.80    4.30
  -3   5  -2   11.10    4.00
  -3   5  -2    9.70    4.90
   3   5   2    8.40    2.60
   3   5   2   15.10    5.40
  -3  -5   2    8.10    3.40
  -3   6   2   13.80    6.40
   3   6  -2    1.90    6.80
   3   6  -2    9.90    4.60
  -3   6   2    5.30    3.20
   3   6   2    5.00    3.00
   3   6   2    7.60    6.40
  -3   6  -2    5.40    4.40
  -3   6  -2    2.10    5.80
   3   0  -3   -1.10    2.40
   3   0   3   -1.30    1.80
   3   0   3   -0.80    1.40
  -3   0   3   -2.00    2.40
   3   0   3   -0.90    1.40
  -3   0   3   -1.10    1.50
  -3   0  -3    0.30    1.40
  -3   0   3   -0.30    2.70
  -3   0   3   -0.20    1.40
   3   0  -3   -0.40    1.40
  -3   0   3   -0.40    0.80
   3   0   3    0.80    2.40
   3   0   3    2.00    1.70
  -3   0  -3   -0.90    1.70
   3   0   3   -4.60    1.60
  -3   1   3  213.48    5.80
   3   1  -3  200.38    6.80
   3   1  -3  217.38    6.90
  -3   1   3  208.48    6.20
   3  -1   3  213.68    7.80
   3   1  -3  207.98    6.10
   3  -1   3  202.78    6.80
   3  -1   3  203.48    7.80
  -3  -1  -3  215.68    7.70
   3  -1   3  208.58    7.10
  -3  -1  -3  210.18    5.30
  -3   1   3  210.38    8.10
   3  -1   3  202.78    6.70
   3   1  -3  217.18    8.00
  -3   1   3  206.58    5.80
  -3  -1   3  210.38    6.90
   3   1   3  207.08    8.30
  -3   1  -3  208.88    7.40
   3   1   3  197.68    5.50
   3   1   3  206.48    5.50
  -3   1  -3  208.38    6.90
   3   1   3  206.08    7.60
   3  -1  -3  213.88    5.60
   3   1   3  214.18    7.10
  -3  -1   3  204.18    6.00
  -3  -1   3  208.38    7.80
  -3  -1   3  209.28    8.30
  -3   1  -3  203.48    6.70
  -3   1  -3  211.88    7.50
  -3  -1   3  213.18    7.00
   3   2  -3   35.00    3.40
  -3   2   3   39.00    4.70
   3  -2   3   38.60    4.60
   3  -2   3   47.40    4.90
  -3   2   3   35.70    3.30
  -3   2   3   38.70    2.00
   3   2  -3   41.00    3.60
   3  -2   3   40.60    3.70
   3  -2   3   38.00    3.70
  -3   2   3   41.20    2.00
   3   2  -3   45.90    3.90
   3  -2   3   49.60    3.90
   3   2   3   46.80    3.80
   3   2   3   42.40    4.40
   3   2   3   38.10    1.50
   3   2   3   48.60    4.00
  -3   2  -3   38.80    3.60
  -3   2  -3   43.80    3.70
  -3  -2   3   44.20    3.90
  -3  -2   3   44.10    4.20
  -3  -2   3   41.10    5.00
  -3  -2   3   43.00    3.60
   3   2   3   42.00    1.60
  -3   2  -3   37.90    3.90
  -3  -2   3   40.40    3.60
   3  -3   3   10.10    3.20
   3  -3   3    7.20    2.40
   3   3  -3    4.60    2.70
   3   3  -3    6.10    3.00
  -3   3   3    5.80    1.20
   3   3  -3    7.90    2.80
   3  -3   3    7.50    3.90
   3  -3   3    7.20    3.70
  -3   3   3    5.80    2.50
  -3   3   3    4.70    1.30
  -3   3  -3    4.50    3.00
  -3  -3   3    7.80    3.80
   3   3   3   11.30    2.90
   3   3   3    7.70    1.10
   3   3   3    6.90    1.00
  -3  -3   3   10.20    3.00
  -3  -3   3    5.10    2.90
  -3   3  -3    6.80    3.00
  -3   3  -3    6.70    2.60
   3   3   3    4.50    2.90
   3   3   3    2.80    2.30
  -3   4   3    4.10    3.30
  -3   4   3    5.90    1.70
   3   4  -3    2.60    3.50
   3  -4   3    8.20    3.10
  -3   4   3    7.20    1.80
   3  -4   3   10.90    4.70
  -3   4   3   19.30    3.10
   3  -4   3    8.40    2.00
   3   4  -3   12.50    4.40
   3   4   3   13.00    3.00
  -3  -4   3    8.50    4.80
   3   4   3    8.20    4.40
  -3   4  -3    8.10    4.10
  -3  -4   3    0.50    2.50
   3   4   3    4.70    1.60
   3   4   3    5.20    1.50
   3   4   3    0.10    2.50
  -3   4  -3    8.90    3.40
  -3  -4   3   10.50    3.50
   3   5  -3   10.70    5.60
   3  -5   3    1.90    4.20
  -3   5   3    5.60    2.30
  -3   5   3    5.80    2.20
  -3   5   3    9.00    5.30
   3   5  -3    8.90    4.20
  -3  -5   3    1.30    4.70
  -3   5  -3    4.60    4.30
   3   5   3    7.20    2.20
  -3   5  -3    5.00    4.90
   3   5   3    4.00    5.00
   3   5   3    6.10    2.10
  -3  -5   3    1.30    5.00
  -3   6   3    2.10    6.40
   3   6  -3    4.30    6.20
  -3   6   3    6.80    2.90
   3   6  -3    6.90    4.60
  -3   6  -3   10.70    5.10
   3   6   3    9.80    7.20
   3   6   3   10.00    2.80
  -3   6  -3   16.10    6.60
  -3   0  -4    0.30    1.50
  -3   0   4    0.50    1.00
  -3   0  -4    0.60    2.40
  -3   0   4    0.90    3.00
  -3   0   4    1.20    3.00
   3   0  -4   -0.90    1.50
   3   0   4   -0.40    2.30
   3   0   4   -1.90    1.80
   3   0   4   -2.00    1.50
  -3   0   4   -0.60    1.80
   3   0   4   -1.80    2.50
   3   0   4   -1.80    2.50
   3   0   4   -0.50    1.50
  -3   0   4   -0.10    1.50
  -3   1   4  117.89    4.20
  -3  -1  -4  118.49    3.70
   3  -1   4  118.59    5.40
   3  -1   4  108.89    6.20
  -3   1   4  122.89    6.90
   3  -1   4  112.09    5.20
   3  -1   4  128.99    7.20
  -3   1   4  119.79    4.50
  -3   1   4  112.19    4.20
  -3  -1  -4  119.49    5.70
  -3   1   4  113.89    6.50
   3   1  -4  111.79    5.30
   3  -1   4  122.59    6.20
   3   1  -4  115.89    4.50
  -3  -1   4  108.09    5.20
   3   1   4  121.19    6.60
  -3  -1   4  124.79    6.70
  -3   1  -4  110.79    5.70
  -3  -1   4  121.39    5.40
  -3   1  -4  114.39    5.10
  -3  -1   4  115.69    6.90
   3   1   4  118.49    4.00
   3   1   4  115.39    3.90
   3  -1  -4  113.69    3.90
   3   1   4  108.99    6.50
   3   1   4  120.59    5.90
  -3  -1   4  112.89    4.30
  -3   2   4   66.29    5.80
  -3   2   4   77.39    2.90
  -3   2   4   71.59    4.60
  -3   2   4   77.59    2.80
   3   2  -4   72.69    4.90
   3  -2   4   78.99    5.00
   3  -2   4   80.39    6.00
   3   2  -4   74.59    4.60
   3  -2   4   73.09    6.60
   3  -2   4   75.59    5.10
   3  -2   4   79.99    5.20
  -3  -2   4   79.49    4.40
   3   2   4   69.39    2.30
  -3  -2   4   75.29    6.30
  -3   2  -4   80.79    5.20
  -3  -2   4   74.49    5.40
  -3  -2   4   75.79    5.80
   3   2   4   72.79    5.20
  -3   2  -4   79.89    5.70
   3   2   4   86.09    5.70
  -3  -2   4   73.09    4.70
   3   2   4   76.09    6.20
   3   2   4   78.89    2.30
   3   3  -4   -0.70    3.00
  -3   3   4    3.00    3.90
  -3   3   4    2.10    2.10
   3  -3   4    4.90    2.80
   3   3  -4    1.50    2.90
   3  -3   4    0.40    3.70
   3  -3   4    2.50    3.10
  -3   3   4    0.90    0.80
   3  -3   4    1.20    3.60
  -3   3   4    3.20    0.80
  -3  -3   4    1.40    3.80
   3   3   4    0.50    2.70
  -3  -3   4   -0.40    3.50
  -3  -3   4   -2.10    2.50
   3   3   4    7.90    2.80
   3   3   4   13.90    3.50
  -3   3  -4    2.10    3.00
  -3   3  -4    2.30    3.40
   3   3   4   -1.70    2.40
  -3   4   4   29.10    2.10
   3  -4   4   33.00    6.70
   3   4  -4   25.10    4.50
   3  -4   4   23.20    6.10
   3  -4   4   29.90    3.50
   3   4  -4   24.80    5.00
  -3   4   4   22.90    6.00
  -3   4   4   29.60    4.60
  -3   4   4   24.60    1.70
  -3   4   4   35.80    4.40
   3  -4   4   31.10    4.50
   3   4   4   33.90    4.60
  -3  -4   4   20.80    4.80
  -3   4  -4   26.00    5.20
  -3   4  -4   33.20    5.00
  -3  -4   4   18.30    3.80
  -3  -4   4   20.10    5.80
   3   4   4   12.80    3.90
   3   4   4   25.10    5.40
  -3   5   4    0.80    4.90
   3   5  -4    1.10    4.60
   3  -5   4   -4.80    4.70
  -3   5   4    2.80    1.70
   3   5  -4    7.90    4.60
  -3   5   4    3.10    1.70
  -3   5  -4   -3.90    4.80
   3   5   4    3.40    1.00
   3   5   4    1.90    5.80
  -3   5  -4   -1.50    4.00
   3   5   4    4.70    1.30
  -3  -5   4   -1.60    5.30
   3   6  -4   -5.10    5.40
  -3   6   4   -2.50    6.40
   3   6  -4    3.00    4.80
  -3   6   4    3.40    2.20
  -3   6  -4   -3.50    6.80
   3   6   4   -0.10    6.30
   3   6   4   10.40    1.60
  -3   6  -4    2.90    4.80
   3   0   5   -0.80    1.80
   3   0   5    5.70    3.10
  -3   0   5   -1.90    3.10
  -3   0  -5    3.10    1.70
  -3   0   5   -0.70    1.90
   3   0  -5    1.60    1.80
   3   0   5    1.50    3.10
  -3   0   5    2.00    1.90
  -3   0   5   -0.60    1.20
  -3   0   5    4.00    3.60
   3   0   5    1.50    1.80
   3   0   5    2.90    3.00
  -3   1   5   14.30    1.80
   3   1  -5   10.30    2.00
   3   1  -5    1.60    1.80
   3  -1   5   16.70    3.90
   3  -1   5    6.90    3.40
  -3   1   5    5.70    1.80
  -3   1   5    6.80    3.70
   3  -1   5    9.50    2.80
   3  -1   5    8.80    2.30
  -3   1   5   10.40    1.90
  -3   1   5    8.80    1.90
  -3   1   5   11.10    3.80
   3  -1   5    6.80    3.60
   3   1   5   11.50    3.60
   3   1   5   12.30    3.80
  -3  -1   5    9.40    4.10
  -3   1  -5   11.10    3.00
  -3  -1   5    8.30    2.60
  -3  -1   5    9.20    2.50
  -3  -1   5    8.30    3.50
   3   1   5   10.20    1.80
   3   1   5    4.30    3.00
   3  -1  -5    8.90    1.60
   3   1   5    9.30    1.80
  -3  -1   5    9.30    1.80
  -3   2   5   28.40    2.30
   3  -2   5   35.90    4.30
  -3   2   5   27.40    5.00
  -3   2   5   28.90    3.30
   3   2  -5   28.00    3.30
   3   2  -5   26.40    3.70
   3  -2   5   22.60    4.10
  -3   2   5   28.40    2.20
   3  -2   5   35.40    5.40
  -3   2   5   36.70    5.20
   3  -2   5   33.40    4.00
   3  -2   5   25.80    5.20
   3   2   5   31.40    4.90
  -3  -2   5   31.00    5.50
   3   2   5   32.70    4.50
  -3  -2   5   31.70    4.00
  -3  -2   5   33.00    5.20
   3   2   5   31.40    1.90
   3   2   5   33.20    4.70
   3   2   5   25.70    1.80
  -3   2  -5   29.00    4.20
  -3   2  -5   34.40    4.10
  -3  -2   5   38.00    4.40
  -3   3   5   -2.70    3.70
   3  -3   5   -0.80    3.20
  -3   3   5   -2.20    2.20
   3   3  -5   -0.40    2.70
  -3   3   5   -5.60    3.50
   3  -3   5   -4.80    4.10
   3  -3   5   -1.80    5.20
   3  -3   5    1.10    3.10
   3   3  -5   -0.20    3.10
   3   3   5   -3.30    3.10
  -3   3  -5    4.30    4.00
  -3   3  -5   -1.90    2.90
   3   3   5    0.70    4.00
  -3  -3   5    0.20    3.40
   3   3   5   -1.10    2.90
   3   3   5   -5.70    2.60
  -3  -3   5    2.30    4.50
  -3  -3   5    0.10    4.60
   3   4  -5   -1.50    3.40
  -3   4   5   -3.70    4.00
   3  -4   5    5.90    5.80
   3  -4   5   -0.60    5.60
  -3   4   5    6.00    5.90
   3  -4   5    2.60    3.10
   3  -4   5    7.80    3.80
   3   4  -5    1.60    4.40
  -3   4   5    5.90    3.10
  -3   4   5    6.50    3.50
   3   4   5    6.30    4.20
   3   4   5    0.00    3.10
   3   4   5    5.10    4.30
  -3  -4   5    3.70    5.90
  -3   4  -5    2.30    3.70
  -3  -4   5    6.70    5.10
  -3  -4   5    4.20    3.60
  -3   4  -5    8.70    5.20
   3   4   5    7.10    4.40
  -3   5   5   -6.80    5.70
   3   5  -5    7.40    5.90
   3  -5   5   -0.70    6.60
  -3   5   5   14.70    4.90
  -3   5  -5    1.10    5.80
   3   5   5    2.80    4.50
   3   5   5    3.60    6.10
  -3  -5   5    8.10    6.80
  -3   6   5    0.70    7.60
   3   6   5    6.70    5.50
  -3   0   6   -2.30    2.20
   3   0   6    2.50    3.50
   3   0   6    1.60    2.20
  -3   0   6   -1.50    3.60
   3   0   6    2.20    2.10
   3   0   6    4.60    3.40
   3   0   6    2.50    3.70
  -3   0   6   -1.20    4.00
  -3   0   6    1.90    2.10
  -3   0   6   -2.10    2.20
   3  -1   6   12.20    3.00
  -3   1   6   13.20    2.40
   3  -1   6   21.20    4.70
   3  -1   6   23.10    5.30
  -3   1   6   15.90    2.40
  -3   1   6   19.70    4.90
   3  -1   6   10.40    4.60
  -3   1   6    9.40    2.20
  -3   1   6   17.10    4.90
  -3  -1   6    9.50    3.30
   3   1   6   14.60    2.30
   3   1   6   16.30    2.30
   3   1   6   15.50    4.40
  -3  -1   6   16.90    4.70
  -3  -1   6   21.20    5.50
   3   1   6   13.00    4.60
   3   1   6    8.30    3.70
   3  -2   6   24.90    4.90
  -3   2   6   27.30    2.40
  -3   2   6   41.80    6.50
  -3   2   6   23.60    2.20
  -3   2   6   30.50    3.50
   3   2  -6   22.40    3.20
  -3   2   6   21.90    5.50
   3  -2   6   27.20    5.80
   3  -2   6   24.50    4.50
   3  -2   6   22.80    5.80
   3   2   6   27.70    5.80
   3   2   6   27.60    2.00
  -3   2  -6   29.80    4.50
   3   2   6   26.30    2.00
  -3  -2   6   16.00    5.90
   3   2   6   29.20    5.10
  -3  -2   6   23.30    5.30
   3   2   6   33.40    5.60
  -3  -2   6   21.90    4.10
   3  -3   6    3.80    4.00
   3  -3   6   11.20    4.30
   3  -3   6    4.80    5.50
  -3   3   6   -7.50    4.70
   3   3  -6    3.90    3.30
   3  -3   6    7.00    5.80
  -3   3   6    9.10    4.90
  -3   3   6    8.30    3.30
  -3  -3   6    8.30    6.00
   3   3   6   10.40    4.40
   3   3   6   -5.00    2.60
   3   3   6    1.30    3.40
  -3   3  -6   10.40    4.40
   3   3   6    4.30    4.40
  -3  -3   6   10.90    5.40
  -3  -3   6    4.60    4.00
  -3   4   6    4.70    3.10
  -3   4   6   -1.40    4.70
   3  -4   6    9.70    6.50
  -3   4   6    3.30    4.00
   3  -4   6    8.70    6.00
   3   4  -6   12.00    4.40
   3  -4   6   17.40    4.50
  -3   4   6    0.70    4.40
  -3  -4   6   11.70    7.00
   3   4   6    7.20    5.50
  -3   4  -6   15.20    5.20
   3   4   6    7.10    4.60
  -3  -4   6    4.40    6.00
  -3  -4   6   13.30    4.30
   3   4   6    0.60    3.70
   3   4   6    3.70    3.90
  -3   5   6    4.60    3.80
   3  -5   6    9.00    7.50
   3  -5   6   -6.00    5.90
  -3   5   6   -9.00    4.20
  -3   5   6   -7.10    6.20
  -3   5  -6    1.00    5.90
  -3  -5   6    4.40    7.30
   3   5   6    0.80    5.30
   3   5   6    3.60    4.80
   3   0   7   -1.40    2.50
  -3   0   7    3.30    4.60
  -3   0   7   -0.40    2.70
   3   0   7   -1.10    4.50
  -3   0   7    4.70    5.60
   3   0   7   -1.60    4.30
   3   0   7    6.80    4.30
  -3   1   7    9.00    5.40
   3  -1   7   -1.50    4.70
   3  -1   7    5.10    3.30
   3  -1   7    2.30    4.10
  -3   1   7   -1.40    2.20
  -3   1   7   -3.60    4.30
   3  -1   7    4.90    4.60
  -3  -1   7   -2.00    4.60
   3   1   7   -2.50    4.00
   3   1   7   -8.30    3.20
   3   1   7    0.40    2.10
  -3  -1   7   -3.10    6.00
   3   1   7    2.80    4.80
   3   1   7    0.30    2.40
  -3  -1   7    0.30    3.20
  -3   2   7    6.80    2.10
   3  -2   7    9.40    5.80
   3  -2   7   10.30    5.00
   3  -2   7    7.40    4.20
  -3   2   7    5.60    5.50
  -3   2   7   13.30    5.50
   3  -2   7    9.70    6.30
  -3   2   7    3.50    1.90
   3   2   7   10.40    5.50
  -3  -2   7   15.50    4.60
  -3  -2   7   15.10    5.90
   3   2   7    5.40    1.80
   3   2   7    8.40    5.00
  -3  -2   7   12.50    7.20
   3   2   7   -6.40    3.70
   3   2   7    7.70    1.90
  -3   2  -7    3.80    3.70
  -3   3   7  -14.30    4.00
  -3   3   7    0.30    4.80
   3  -3   7    0.90    7.10
   3  -3   7   -1.00    5.50
   3  -3   7   -0.90    4.30
   3  -3   7   -2.20    3.70
  -3   3   7   -4.80    6.10
   3   3   7   -4.60    2.50
  -3  -3   7    1.00    6.30
  -3  -3   7    1.10    6.00
  -3   3  -7   -8.30    4.00
   3   3   7   -0.50    4.20
  -3  -3   7   -6.40    4.10
   3   3   7   -3.90    4.30
   3  -4   7   -7.60    6.60
  -3   4   7   -4.10    5.30
  -3   4   7    2.50    5.00
  -3   4   7  -12.00    3.30
   3  -4   7    5.80    7.00
   3   4   7   -1.90    3.60
   3   4   7   -2.30    3.70
   3   4   7    1.00    3.20
  -3   4  -7   -1.80    5.20
  -3  -4   7   -4.70    6.50
   3   4   7   -8.70    4.60
  -3  -4   7   -4.80    6.50
   3   0   8    5.10    5.80
   3   0   8    0.50    4.50
  -3   0   8    0.70    5.50
   3   0   8   14.50    5.60
   3   0   8   -2.10    2.90
  -3   0   8    1.20    6.40
  -3   0   8    1.50    3.30
   3  -1   8    7.80    6.40
  -3   1   8   -0.50    2.70
  -3   1   8   -7.20    5.50
   3  -1   8    1.10    6.00
   3  -1   8   12.20    5.30
  -3   1   8   12.80    6.70
   3  -1   8    4.40    3.70
   3   1   8    1.20    4.70
  -3  -1   8   -1.90    3.70
   3   1   8   -1.70    6.50
  -3  -1   8    4.00    6.20
   3   1   8    6.90    2.70
  -3  -1   8   -1.00    6.50
   3   1   8   10.10    5.30
  -3   2   8   10.70    6.00
  -3   2   8    1.30    2.20
   3  -2   8   -1.40    6.70
   3  -2   8    6.20    5.70
   3  -2   8   13.50    7.10
  -3   2   8   -4.30    5.70
   3  -2   8    1.90    4.10
  -3  -2   8    0.60    7.90
   3   2   8    4.50    6.90
  -3  -2   8    6.50    4.80
   3   2   8    2.50    2.00
   3   2   8   -9.50    4.30
  -3  -2   8   -3.00    6.00
   3   2   8    0.60    4.90
  -3   3   8    6.50    5.20
  -3   3   8    3.80    6.70
   3  -3   8   -6.80    7.10
   3  -3   8    4.80    7.50
   3  -3   8    7.40    5.60
  -3   3   8    4.00    6.20
   3  -3   8   11.20    5.10
  -3  -3   8   -6.00    4.20
  -3  -3   8   11.20    7.50
   3   3   8    0.70    5.80
   3   3   8   16.30    6.80
  -3  -3   8    9.80    8.00
   3   0   9   10.70    6.50
   3   0   9   -5.20    6.50
  -3   0   9    3.70    3.90
  -3   0   9   -0.80    6.30
   3   0   9    8.30    6.70
   3   0   9    3.50    3.80
  -3   0   9   -5.80    7.10
  -3   1   9   -2.80    3.00
   3  -1   9   -0.50    6.80
   3  -1   9   -1.40    7.30
  -3   1   9    6.60    8.00
   3  -1   9   -1.20    4.10
   3  -1   9    4.60    5.90
  -3   1   9    6.30    7.00
  -3  -1   9    2.80    6.70
   3   1   9   -3.30    7.00
  -3  -1   9    4.80    4.50
   3   1   9   -1.10    2.90
  -3  -1   9    8.90    7.90
   3   1   9    7.30    6.00
  -3   2   9   -2.60    2.30
   3  -2   9    6.60    7.80
   3  -2   9   11.50    6.50
   3  -2   9   -1.50    8.80
  -3   2   9    3.90    7.30
  -3   2   9    1.80    7.30
  -3   2   9    2.20    5.50
   3  -2   9    6.60    5.00
  -3  -2   9   -9.50    7.70
   3   2   9   -1.70    5.40
  -3  -2   9   23.60    9.00
   3   2   9   12.20    7.40
  -3  -2   9   -6.20    4.60
   3   2   9    1.30    2.30
   4   0   0   22.20    1.70
  -4   0   0   16.40    1.40
  -4   0   0   15.20    1.50
  -4   0   0   20.20    1.90
   4   0   0   25.20    2.30
  -4   0   0   24.90    2.00
   4   0   0   16.30    1.60
  -4   0   0   24.90    2.20
   4   0   0   13.20    1.60
   4   0   0   24.70    1.80
   4   0   0   25.20    2.10
  -4   0   0   22.60    1.90
   4   1   0   16.90    1.80
  -4   1   0   23.80    2.10
   4  -1   0   18.30    1.90
   4  -1   0   18.30    1.90
  -4   1   0   18.80    2.50
   4   1   0   18.80    2.00
  -4  -1   0   19.50    2.30
  -4   1   0   17.90    1.70
  -4  -1   0   20.50    1.80
  -4  -1   0   19.80    2.40
   4   1   0   15.80    2.10
   4   1   0   18.50    2.30
   4  -1   0   18.20    1.80
   4  -1   0   16.60    2.10
  -4   1   0   21.20    2.10
   4  -1   0   18.40    2.70
  -4   1   0   14.10    2.00
   4   2   0    0.20    2.20
  -4   2   0   -0.30    1.50
   4   2   0   -0.60    2.20
   4  -2   0    0.00    2.10
  -4   2   0    1.20    2.20
   4   2   0    3.60    1.90
  -4  -2   0    0.40    1.80
   4   2   0    0.80    1.80
   4  -2   0   -0.20    1.00
  -4  -2   0   -2.30    2.70
   4  -2   0    0.30    0.40
   4  -2   0    0.40    1.60
   4  -2   0    2.50    2.30
   4   2   0    1.40    1.60
  -4   2   0   -0.30    1.70
  -4   2   0    0.50    1.00
  -4   2   0   -1.30    2.10
  -4  -2   0   -0.60    1.30
   4   2   0   -0.90    0.80
  -4  -2   0    0.30    1.40
  -4   3   0    8.20    3.10
  -4  -3   0    2.90    1.70
   4  -3   0    2.00    2.90
   4   3   0    5.30    2.00
   4   3   0    1.50    1.40
   4   3   0    3.10    1.80
  -4  -3   0    4.70    1.80
   4  -3   0    0.80    1.80
   4   3   0    3.90    2.90
  -4   3   0    1.50    2.00
  -4   3   0    2.40    1.70
   4   3   0    5.50    2.00
  -4   4   0    5.90    2.50
  -4  -4   0    8.10    2.10
   4   4   0   11.20    2.50
   4   4   0    9.60    2.70
   4   4   0    8.00    3.70
  -4   4   0    8.80    2.50
  -4   4   0   10.30    3.60
   4   4   0    8.50    2.10
   4  -4   0   10.10    2.40
   4   4   0   14.40    2.30
  -4  -4   0   12.90    2.20
  -4   5   0    5.10    4.60
   4   5   0    6.60    4.80
  -4   5   0    6.90    3.20
   4   5   0    0.40    2.90
   4   6   0    3.80    6.40
  -4   6   0    1.70    5.80
  -4   6   0    6.40    3.80
   4   6   0    3.80    3.60
  -4   0  -1  606.94   14.50
   4   0   1  628.54   15.20
  -4   0   1  639.74   14.70
   4   0  -1  621.34   14.10
   4   0   1  616.24   14.50
   4   0  -1  633.74   14.60
   4   0  -1  616.04   15.30
  -4   0  -1  611.94   13.90
   4   0   1  627.64   14.60
   4   0  -1  566.74   14.50
  -4   0  -1  631.64   15.40
  -4   0   1  625.44   15.30
   4   0   1  626.44   15.40
  -4   0   1  634.54   15.40
  -4   0  -1  663.93   15.40
   4   0   1  649.64   15.30
  -4   0   1  630.74   14.60
   4   0  -1  615.64   15.40
  -4  -1  -1   11.50    1.40
  -4  -1  -1    9.20    1.50
   4   1  -1   10.40    1.90
  -4   1   1   10.50    1.40
   4   1  -1    9.10    1.80
  -4   1   1   12.20    1.70
  -4  -1  -1   10.00    1.30
   4  -1   1    9.50    1.80
  -4   1   1   11.60    1.60
   4  -1   1   13.90    2.00
   4   1  -1   10.80    2.00
   4  -1   1    9.30    2.60
  -4  -1  -1    9.80    2.20
   4  -1   1   11.60    2.30
   4   1  -1   12.30    2.60
   4   1  -1    7.70    2.20
  -4   1   1    4.40    1.60
   4  -1   1    8.00    1.80
   4   1   1   11.00    1.40
  -4  -1   1   16.30    2.70
  -4  -1   1    9.60    1.60
   4   1   1   12.80    1.50
   4  -1  -1   12.40    1.50
   4  -1  -1   11.30    1.40
  -4   1  -1   12.90    2.00
  -4   1  -1   13.20    2.10
  -4  -1   1   11.40    1.90
  -4   1  -1   10.10    2.10
  -4  -1   1   13.00    2.00
   4   1   1    7.40    1.30
   4   1   1   13.60    1.60
  -4   1  -1   13.20    2.50
  -4   1  -1   10.50    1.80
  -4   1  -1   10.50    2.40
   4   1   1    9.20    2.10
   4  -1  -1    8.70    1.70
  -4  -1   1    9.20    2.20
  -4  -2  -1   37.70    2.30
   4   2  -1   37.50    3.60
   4   2  -1   32.60    3.90
   4  -2   1   35.20    2.30
  -4   2   1   41.50    2.50
   4  -2   1   39.50    3.10
  -4   2   1   33.40    2.50
  -4   2   1   38.00    3.60
   4   2  -1   30.80    3.00
   4   2  -1   41.00    3.30
  -4  -2  -1   31.80    3.10
   4  -2   1   41.70    3.30
  -4   2   1   30.90    2.40
  -4   2   1   36.00    3.70
   4   2  -1   26.60    2.80
   4   2  -1   33.30    2.40
   4  -2   1   32.90    3.70
   4   2   1   35.10    2.50
  -4  -2   1   38.90    4.20
  -4  -2   1   34.10    2.60
  -4   2  -1   38.20    3.60
   4  -2  -1   34.60    2.50
   4   2   1   30.90    2.50
  -4  -2   1   40.00    3.00
  -4  -2   1   33.60    3.40
  -4   2  -1   39.60    4.10
   4  -2  -1   31.70    3.10
   4   2   1   42.60    3.10
  -4  -2   1   35.70    3.20
  -4  -2   1   31.80    2.80
   4   2   1   35.90    2.40
  -4   2  -1   38.00    3.90
   4   2   1   32.20    3.30
   4   2   1   29.00    3.30
  -4   2  -1   35.20    3.00
  -4   2  -1   32.10    2.90
   4   3  -1    1.10    2.40
   4   3  -1    2.10    1.50
   4  -3   1   -0.40    2.60
   4  -3   1    3.00    2.20
   4   3  -1    0.70    1.90
  -4   3   1    2.60    1.60
   4   3  -1   -0.10    1.80
  -4   3   1    3.90    2.60
  -4   3   1   -0.40    1.50
   4   3  -1    3.80    2.80
  -4  -3  -1   -0.70    1.80
  -4  -3  -1    0.60    1.40
   4   3   1    0.30    1.60
  -4   3  -1   -0.10    1.90
  -4   3  -1    2.10    2.20
   4   3   1    5.20    1.50
  -4   3  -1    0.90    2.80
   4  -3  -1    2.00    1.50
  -4  -3   1    2.80    1.70
  -4  -3   1    1.70    1.90
   4   3   1   -1.10    1.60
  -4  -3   1   -1.00    1.70
   4   3   1    1.00    1.60
  -4  -3   1   -0.30    3.00
   4   3   1    2.20    3.00
  -4  -4  -1   40.80    3.40
   4   4  -1   36.40    3.40
  -4   4   1   34.40    3.20
   4  -4   1   26.20    3.20
   4  -4   1   40.90    5.20
  -4   4   1   44.80    3.60
  -4  -4  -1   30.00    2.80
  -4   4   1   28.70    4.80
   4   4  -1   30.50    3.60
   4   4  -1   29.70    5.00
   4   4  -1   28.90    3.60
  -4   4  -1   35.70    3.80
   4   4   1   30.80    4.80
   4   4   1   33.20    3.20
  -4   4  -1   36.80    3.90
   4  -4  -1   37.40    3.10
   4   4   1   25.00    2.70
   4   4   1   32.20    3.20
   4   4   1   39.80    3.50
  -4  -4   1   37.10    3.50
  -4   4  -1   30.10    4.80
  -4  -4   1   34.10    3.10
  -4   5   1    2.50    4.50
  -4   5   1   -0.60    2.50
   4  -5   1    4.30    3.60
   4   5  -1   -1.90    4.90
   4   5  -1    1.40    3.30
  -4   5  -1    7.20    4.70
  -4   5  -1    2.00    3.20
   4   5   1    2.10    2.60
   4   5   1   -1.10    4.50
  -4   6   1    3.40    3.30
   4   6  -1    3.00    4.10
  -4   6   1   -6.40    5.50
   4   6  -1   -8.90    5.40
  -4   6  -1    2.30    3.80
  -4   6  -1   -2.00    5.40
   4   6   1   -6.30    5.60
   4   6   1   10.60    3.50
  -4   0  -2  165.98    6.30
  -4   0  -2  175.88    5.90
   4   0  -2  170.48    6.20
   4   0  -2  168.78    5.10
  -4   0  -2  147.89    4.80
  -4   0   2  153.78    6.10
  -4   0  -2  168.88    4.90
   4   0   2  167.98    6.00
  -4   0  -2  167.58    4.90
   4   0   2  157.08    5.00
   4   0   2  159.68    4.90
  -4   0  -2  161.78    6.00
  -4   0   2  162.38    6.40
   4   0   2  151.68    4.80
  -4   0   2  157.58    5.00
   4   0   2  178.38    6.50
   4   0   2  152.68    6.10
  -4   0   2  161.28    5.20
  -4  -1  -2   20.90    3.10
  -4   1   2   20.30    3.60
   4  -1   2   21.30    2.40
  -4  -1  -2   21.10    1.70
   4   1  -2   24.00    2.60
   4  -1   2   26.50    3.20
   4  -1   2   20.20    2.60
  -4   1   2   18.90    1.70
  -4  -1  -2   21.30    1.50
  -4   1   2   21.90    1.80
  -4   1   2   16.20    1.80
  -4  -1  -2   19.90    2.60
   4   1  -2   19.00    3.10
   4  -1   2   20.20    2.80
   4  -1   2   21.30    2.60
   4  -1   2   19.00    3.30
   4   1  -2   20.50    1.90
   4   1  -2   19.70    2.50
   4   1  -2   25.00    2.70
  -4   1  -2   21.80    2.90
   4  -1  -2   17.00    1.60
  -4  -1   2   17.30    2.80
   4   1   2   17.50    1.50
  -4   1  -2   16.80    2.60
   4   1   2   12.70    2.20
  -4  -1   2   20.40    2.50
  -4   1  -2   26.10    2.70
   4  -1  -2   17.00    1.60
  -4  -1   2   24.20    3.10
   4   1   2   20.80    2.30
  -4  -1   2   20.10    2.40
  -4  -1   2   20.70    1.80
  -4  -1   2   23.00    2.80
   4   1   2   22.70    3.10
  -4   1  -2   20.90    2.40
  -4   1  -2   16.30    3.10
   4  -1  -2   21.10    2.00
   4   2  -2   85.79    4.60
   4   2  -2   86.49    4.70
   4  -2   2   84.39    4.60
   4  -2   2   84.69    5.70
  -4   2   2   88.49    3.40
  -4   2   2   88.39    3.30
  -4  -2  -2   94.69    5.00
   4  -2   2   84.39    5.80
   4  -2   2   89.29    4.80
   4   2  -2   86.89    4.50
  -4   2   2   96.19    4.60
   4  -2   2   89.59    4.10
   4   2  -2   86.19    4.70
  -4  -2  -2   88.69    2.80
   4   2   2   89.99    3.10
  -4  -2   2   95.29    5.90
  -4   2  -2   91.99    4.50
   4   2   2   90.89    3.10
   4   2   2   92.89    4.50
  -4  -2   2   83.79    4.50
  -4   2  -2   84.29    4.60
  -4  -2   2   95.19    4.60
  -4  -2   2   89.09    4.90
  -4   2  -2   82.69    5.10
   4   2   2   89.79    4.60
   4  -2  -2   91.09    3.20
   4  -2  -2   87.89    4.40
  -4  -2   2   92.49    4.60
  -4  -2   2   90.49    4.70
  -4   3   2    5.40    1.50
   4   3  -2    4.20    2.10
   4   3  -2    7.50    3.20
  -4  -3  -2    5.60    1.20
  -4   3   2    2.20    2.40
   4  -3   2    6.00    2.70
  -4   3   2    7.60    1.70
   4  -3   2    6.10    3.80
   4   3  -2    8.50    2.40
   4  -3   2    5.90    1.80
   4   3  -2    5.70    3.30
  -4   3   2   10.20    2.00
  -4   3  -2    9.30    2.50
  -4   3  -2    6.40    3.00
   4   3   2    9.20    2.20
   4   3   2    3.40    1.50
  -4  -3   2    8.80    2.40
  -4  -3   2    8.90    2.80
   4   3   2    3.90    2.10
  -4  -3   2    7.90    4.00
  -4   3  -2    6.80    3.20
   4   3   2    9.20    3.10
   4   3   2    2.10    1.40
  -4  -3   2    6.60    2.60
   4   4  -2   15.10    4.00
   4  -4   2    9.40    2.80
   4  -4   2   17.90    4.30
  -4   4   2   17.50    2.50
  -4   4   2   19.20    2.50
   4   4  -2   14.20    2.90
   4   4  -2   14.10    3.10
   4   4  -2   23.70    4.00
  -4   4   2   26.40    2.80
  -4   4   2   18.40    4.30
   4   4   2   14.70    2.40
  -4  -4   2   16.60    3.10
  -4   4  -2   16.30    3.30
   4   4   2   12.30    4.20
  -4   4  -2   21.60    4.40
  -4  -4   2   17.00    2.80
   4   4   2   17.50    2.40
  -4  -4   2   19.60    5.00
  -4   4  -2   16.50    3.50
   4   4   2   15.10    2.90
  -4  -4   2   18.10    3.10
   4   4   2   15.90    2.30
   4   5  -2    5.10    3.50
  -4   5   2   14.20    5.40
   4  -5   2    5.60    4.50
   4   5  -2    1.80    4.60
  -4   5   2    7.00    2.70
   4   5   2    6.20    2.50
   4   5   2   -2.40    5.20
  -4   5  -2    2.40    4.60
  -4   5  -2    3.70    3.80
   4   6  -2   -1.00    4.10
   4  -6   2    7.50    4.60
  -4   6   2    1.40    3.00
  -4   6   2    1.10    5.90
   4   6  -2    6.60    6.10
   4   6   2    9.80    6.40
  -4   6  -2    5.70    5.90
   4   6   2    7.70    3.10
  -4   6  -2    6.00    4.60
   4   0   3  103.29    5.60
  -4   0   3   95.89    5.70
  -4   0   3   97.59    5.70
  -4   0   3  104.59    4.20
  -4   0  -3   99.19    4.00
   4   0   3   85.59    4.30
   4   0  -3   99.69    4.10
  -4   0   3   98.59    4.10
  -4   0  -3  102.99    4.40
   4   0   3  103.39    4.10
   4   0   3  103.19    5.60
   4   0   3   97.19    4.00
   4  -1   3    6.20    3.10
  -4  -1  -3    4.00    2.20
  -4   1   3    6.30    1.50
  -4   1   3    4.10    1.50
  -4   1   3    5.80    1.50
   4  -1   3    4.60    2.80
   4   1  -3    9.30    2.80
   4   1  -3    3.70    2.00
   4   1  -3    5.00    1.50
   4  -1   3    8.30    2.60
  -4   1   3    6.10    3.00
   4  -1   3    8.10    2.00
   4  -1   3    6.60    2.40
   4  -1   3    3.30    2.10
   4   1  -3    4.20    2.10
  -4  -1  -3    5.30    1.20
   4   1   3    9.90    2.20
  -4   1  -3    6.70    2.30
   4   1   3    7.10    1.30
  -4  -1   3    3.00    1.90
  -4  -1   3    5.90    2.60
   4  -1  -3    5.50    1.40
   4   1   3    4.40    1.20
  -4   1  -3    5.30    2.70
  -4   1  -3    7.50    2.20
  -4  -1   3    5.80    2.50
  -4  -1   3    6.20    2.20
   4   1   3    5.20    2.80
  -4  -1   3    5.70    1.40
   4   1   3    4.90    2.00
  -4   2   3  131.49    5.50
   4  -2   3  138.09    6.80
   4  -2   3  130.59    5.90
   4  -2   3  136.69    5.80
   4   2  -3  128.19    5.90
   4  -2   3  140.89    7.40
   4   2  -3  131.89    5.90
  -4   2   3  134.19    4.20
   4  -2   3  131.79    6.10
   4   2  -3  137.49    5.80
  -4   2   3  131.19    4.20
   4   2   3  148.39    6.10
   4   2   3  128.99    3.80
   4   2   3  135.39    3.80
  -4   2  -3  136.99    6.70
   4  -2  -3  133.79    3.80
  -4  -2   3  133.09    6.40
  -4   2  -3  138.89    6.10
  -4  -2   3  127.39    5.90
  -4   2  -3  134.29    6.10
   4   2   3  136.89    6.50
   4   2   3  139.39    6.40
  -4  -2   3  131.99    7.40
  -4  -2   3  127.99    5.80
  -4  -2   3  141.49    5.60
   4  -3   3    5.70    3.60
   4  -3   3    7.30    2.70
  -4   3   3    7.50    1.40
  -4   3   3    5.20    1.40
   4  -3   3    3.40    3.80
  -4   3   3    3.20    2.40
   4   3  -3    7.20    2.50
   4  -3   3    6.90    2.40
   4   3  -3    5.10    2.90
   4   3  -3    6.50    2.90
  -4  -3   3    1.50    3.60
   4   3   3    4.80    2.90
  -4   3  -3    9.90    3.20
   4   3   3   10.90    2.80
  -4   3  -3    8.30    2.50
  -4  -3   3    0.90    2.50
   4   3   3    2.60    2.40
  -4   3  -3    8.00    3.50
  -4  -3   3    6.50    3.00
   4   3   3    4.60    1.20
   4   3   3    4.20    1.20
   4  -4   3   40.70    4.60
  -4   4   3   37.50    5.10
   4  -4   3   33.80    3.00
  -4   4   3   36.40    2.80
   4   4  -3   31.30    4.60
  -4   4   3   38.90    2.90
   4  -4   3   32.30    5.70
   4   4  -3   38.90    5.10
   4   4   3   34.00    4.30
   4   4   3   31.90    2.40
   4   4   3   35.60    5.40
  -4   4  -3   42.20    5.90
   4   4   3   39.70    2.80
  -4  -4   3   40.30    6.30
   4   4   3   39.40    4.30
  -4  -4   3   31.80    4.50
  -4  -4   3   35.90    4.10
  -4   4  -3   43.20    5.10
  -4   5   3    4.60    4.40
   4   5  -3   -0.70    4.50
   4  -5   3   -0.10    5.00
   4   5  -3   -4.20    3.90
  -4   5   3    0.20    2.20
   4   5   3    1.80    4.90
  -4  -5   3    6.80    5.50
   4   5   3   -1.10    1.90
  -4   5  -3   -2.30    4.70
  -4   5  -3    8.20    4.30
   4   5   3   -1.20    2.00
   4   6  -3   -1.00    6.70
   4   6  -3   -0.20    4.50
   4  -6   3    8.60    5.60
  -4   6   3    5.10    6.00
  -4   6   3    2.30    2.70
   4   6   3   -0.40    2.40
   4   6   3   -8.50    5.90
  -4   6  -3    0.90    4.60
  -4   6  -3   -1.50    5.90
  -4   0   4   28.60    2.60
   4   0  -4   30.10    2.70
   4   0   4   33.20    3.50
  -4   0   4   36.60    4.30
  -4   0  -4   36.00    2.70
   4   0   4   31.60    2.70
  -4   0   4   31.40    1.70
  -4   0  -4   35.80    3.70
  -4   0   4   37.50    3.10
   4   0   4   28.80    4.10
   4   0   4   34.20    2.90
  -4   0   4   32.40    4.30
   4   0   4   29.50    4.10
  -4   1   4   12.20    1.80
   4   1  -4   11.30    2.50
   4  -1   4   22.90    3.50
   4  -1   4   11.40    3.80
  -4   1   4   10.80    3.40
   4  -1   4   13.40    2.60
  -4   1   4   16.30    3.80
  -4   1   4   15.80    1.90
  -4  -1  -4   13.50    1.50
   4  -1   4   11.00    3.20
   4   1  -4   10.20    1.70
  -4  -1  -4   12.10    2.70
   4  -1   4   14.10    2.40
  -4   1   4   13.60    1.90
  -4  -1   4   15.20    1.70
   4   1   4   16.10    3.00
   4  -1  -4   14.50    1.70
   4   1   4   12.20    3.40
   4   1   4   16.50    3.50
  -4  -1   4   16.50    2.90
  -4  -1   4   11.50    3.80
  -4  -1   4   13.60    3.40
  -4   1  -4   11.50    2.90
   4   1   4   15.70    1.80
  -4  -1   4   13.30    2.40
   4   1   4   14.10    1.70
  -4   1  -4   15.60    2.50
   4   2  -4  208.98    8.10
   4  -2   4  218.68    8.80
  -4   2   4  225.88    6.10
   4  -2   4  225.68    9.60
   4  -2   4  221.68    8.10
  -4   2   4  219.98    7.60
   4  -2   4  217.38    8.00
  -4   2   4  218.58    6.10
   4   2  -4  217.98    7.60
   4  -2   4  214.38   10.00
  -4   2   4  203.38    9.60
   4   2   4  214.18    8.80
  -4  -2   4  216.78    9.90
   4   2   4  226.48    9.70
  -4  -2   4  215.18    8.90
   4   2   4  233.08    8.60
   4   2   4  211.58    5.60
  -4   2  -4  220.78    8.90
  -4  -2   4  214.68    8.00
  -4  -2   4  225.28    8.20
  -4   2  -4  223.88    8.10
  -4  -2   4  220.48    7.40
   4   2   4  214.88    5.60
  -4   3   4    2.70    2.20
   4  -3   4    4.60    3.00
  -4   3   4    9.80    4.80
   4   3  -4    0.80    2.80
  -4   3   4    3.60    1.20
   4   3  -4    3.40    3.20
   4  -3   4    6.20    2.90
   4  -3   4    8.90    4.10
   4  -3   4    7.70    4.20
  -4   3   4    5.30    1.20
   4   3   4   12.20    3.40
  -4  -3   4    5.80    2.90
   4   3   4    2.20    2.90
  -4   3  -4    5.40    3.30
  -4   3  -4    9.70    3.90
   4   3   4   -1.50    2.80
  -4  -3   4    3.60    4.10
  -4  -3   4    4.90    3.80
   4   3   4    3.70    3.10
   4   4  -4   17.10    4.50
  -4   4   4   15.80    1.80
  -4   4   4   15.30    5.70
  -4   4   4   22.90    3.80
   4   4  -4   14.50    3.90
   4  -4   4    7.80    3.30
  -4   4   4   18.00    3.70
   4  -4   4   18.50    5.90
  -4   4   4   18.00    1.80
   4  -4   4   16.90    3.00
   4  -4   4   16.60    5.50
  -4   4  -4   18.10    4.40
  -4   4  -4   16.90    4.90
   4   4   4   14.60    4.50
   4   4   4   17.70    3.90
   4   4   4   15.40    4.10
  -4  -4   4   20.60    6.00
  -4  -4   4   10.00    3.60
  -4  -4   4   12.80    4.30
   4  -5   4   -2.10    5.10
   4   5  -4    4.30    4.10
  -4   5   4    2.10    1.80
   4   5  -4   -2.00    4.80
  -4   5   4    8.80    4.80
  -4   5   4    1.70    1.80
  -4  -5   4   -1.00    5.40
  -4   5  -4    0.90    4.40
   4   5   4    2.20    1.00
   4   5   4   -2.30    5.80
   4   5   4    2.10    1.40
  -4   5  -4    1.80    5.80
   4   6  -4    4.20    6.60
  -4   6   4    6.10    6.50
   4   6  -4   13.20    5.20
   4  -6   4   10.70   10.30
  -4   6   4    8.40    2.50
   4   6   4   11.60    1.80
   4   6   4    5.00    7.70
  -4   6  -4    0.80    6.50
  -4   6  -4    5.40    4.90
   4   0   5  171.58    6.30
  -4   0   5  167.78    4.90
   4   0   5  179.58    8.90
  -4   0   5  173.58    6.60
  -4   0  -5  169.38    6.10
   4   0   5  187.88    6.50
   4   0   5  174.38    7.70
   4   0  -5  178.38    6.40
  -4   0   5  178.18    6.40
   4   0   5  168.38    8.50
  -4   0   5  165.28    8.80
  -4   0   5  172.18    8.90
   4  -1   5   10.20    3.60
   4   1  -5    2.10    2.00
   4  -1   5    4.70    2.20
   4  -1   5   10.50    2.60
   4   1  -5    5.20    1.70
   4  -1   5   10.40    3.40
   4  -1   5    5.30    3.80
  -4   1   5    0.90    3.40
  -4   1   5    2.30    1.70
  -4   1   5   -2.60    3.00
  -4   1   5    3.90    1.60
  -4   1   5    4.50    1.80
   4   1   5    0.30    3.10
  -4  -1   5    5.40    1.50
   4  -1  -5    3.70    1.50
  -4   1  -5    0.60    0.60
   4   1   5    2.70    1.60
  -4  -1   5    3.20    3.30
   4   1   5    3.30    1.50
  -4  -1   5    5.80    2.40
   4   1   5    3.90    3.30
  -4  -1   5    2.10    2.50
   4   1   5   -4.80    2.50
  -4  -1   5    9.70    4.20
  -4   1  -5    3.90    2.80
  -4   2   5   32.90    3.30
  -4   2   5   35.90    2.60
   4   2  -5   33.80    3.50
  -4   2   5   37.20    5.60
   4  -2   5   40.10    4.20
   4  -2   5   31.50    5.50
   4  -2   5   37.00    5.70
  -4   2   5   40.40    2.70
   4  -2   5   37.30    4.90
   4  -2   5   38.60    4.20
   4   2  -5   31.40    3.90
  -4   2   5   31.90    5.20
   4   2   5   35.80    5.20
  -4   2  -5   29.60    4.40
  -4  -2   5   30.80    5.70
  -4  -2   5   30.60    3.80
  -4  -2   5   31.80    4.90
   4   2   5   35.50    4.60
  -4  -2   5   36.00    3.40
  -4  -2   5   40.30    4.60
   4   2   5   33.20    4.80
  -4   2  -5   31.50    3.90
   4   2   5   33.20    2.10
  -4   3   5   -2.00    4.00
   4  -3   5    3.90    4.70
  -4   3   5   -0.30    2.40
   4  -3   5    8.90    5.00
   4  -3   5    5.40    3.50
  -4   3   5    6.60    1.00
   4  -3   5    7.00    3.50
  -4   3   5    7.10    4.90
  -4   3   5    3.10    1.10
   4   3  -5    7.80    3.10
   4   3  -5    9.70    3.30
  -4  -3   5    4.50    4.50
   4   3   5   -1.90    3.20
   4   3   5    6.30    3.20
  -4  -3   5    2.80    4.60
  -4  -3   5   11.70    4.00
   4   3   5    2.80    3.60
   4   3   5   11.70    4.30
  -4   3  -5   12.00    3.50
  -4   3  -5    8.90    4.30
  -4   4   5   28.50    4.60
  -4   4   5   15.80    3.60
  -4   4   5   15.20    6.70
   4  -4   5   12.50    5.90
   4  -4   5   18.30    4.10
   4  -4   5   13.70    6.30
   4   4  -5   15.50    4.80
   4   4  -5   14.70    4.00
   4   4   5   30.30    5.80
  -4   4  -5   20.70    5.40
  -4  -4   5   22.60    6.60
  -4   4  -5   20.90    4.60
  -4  -4   5   21.20    4.30
   4   4   5   20.50    4.80
   4   4   5   19.60    4.60
  -4  -4   5   16.70    5.30
   4   4   5   17.70    4.90
  -4   5   5    0.10    7.40
  -4   5   5    5.30    4.10
   4  -5   5    0.90    6.00
   4   5  -5    0.10    5.10
   4   5   5    8.70    4.50
   4   5   5    5.20    6.40
  -4  -5   5    1.50    6.10
  -4   5  -5   -4.20    5.00
  -4   0   6   17.60    2.80
   4   0   6   23.10    4.70
  -4   0   6   16.50    3.00
  -4   0   6   17.70    5.20
   4   0   6   31.40    4.80
  -4   0   6   17.70    4.60
   4   0   6   23.10    5.00
   4   0   6   17.40    2.90
   4   0   6   29.10    3.30
  -4   1   6    6.70    4.60
   4  -1   6    3.20    4.10
   4  -1   6    1.90    4.00
   4  -1   6    6.20    4.00
  -4   1   6    5.40    2.20
  -4   1   6    6.60    1.90
  -4   1   6    3.80    4.10
   4  -1   6    4.30    2.80
  -4   1   6    3.50    2.00
   4   1   6    7.60    4.10
  -4  -1   6    2.80    2.90
  -4  -1   6    4.50    4.70
   4   1   6    5.00    2.00
   4   1   6    0.40    3.30
  -4  -1   6    0.70    3.80
   4   1   6   -0.10    3.90
   4   1   6    7.00    2.00
   4  -2   6  110.09    9.60
  -4   2   6  117.09    9.30
  -4   2   6  121.69    8.90
   4  -2   6  123.09    8.60
   4  -2   6  127.79    7.00
  -4   2   6  110.79    4.50
  -4   2   6  113.09    5.80
  -4   2   6  114.39    4.50
   4  -2   6  104.29    8.30
   4   2  -6  100.79    5.40
   4   2   6  142.39    9.30
  -4  -2   6  123.29    7.50
   4   2   6  104.39    7.40
  -4  -2   6  112.39    8.70
  -4  -2   6  111.09    9.50
   4   2   6  120.79    9.10
   4   2   6  108.19    4.00
   4   2   6  114.29    4.10
  -4   2  -6  114.99    7.60
  -4   3   6   -2.10    0.70
   4  -3   6    1.20    5.40
  -4   3   6    4.40    2.90
  -4   3   6    8.80    5.10
  -4   3   6    0.40    0.70
   4  -3   6    6.20    5.40
   4  -3   6    3.10    4.10
  -4   3   6   -6.20    4.40
   4  -3   6   -2.10    4.00
   4   3  -6    0.40    3.00
  -4  -3   6   -1.60    5.50
  -4   3  -6   -1.50    4.00
  -4  -3   6    3.90    5.90
   4   3   6    5.70    4.20
   4   3   6    1.80    3.50
  -4  -3   6    1.10    4.00
   4   3   6    2.10    4.20
  -4   4   6    0.70    2.70
   4   4  -6   17.30    5.80
  -4   4   6   -1.60    4.70
   4  -4   6   12.90    7.40
   4  -4   6    5.10    6.00
   4  -4   6   -1.40    4.00
  -4   4   6   -2.50    3.80
  -4   4   6   17.40    6.50
   4   4   6    4.80    4.30
   4   4   6    5.30    4.30
  -4  -4   6    5.30    5.80
  -4  -4   6   10.90    6.60
   4   4   6   15.00    5.60
  -4   4  -6   12.80    5.90
  -4  -4   6    0.40    5.70
   4   4   6    2.20    3.70
   4  -5   6   -1.00    6.90
  -4   5   6    0.10    3.20
   4  -5   6   -1.30    6.90
  -4   5   6   -6.50    4.70
  -4   5   6   -2.10    6.50
   4   5   6   11.70    5.50
  -4  -5   6    8.80    7.20
  -4   5  -6    2.30    6.40
   4   5   6    3.40    5.10
   4   0   7   23.10    6.00
   4   0   7   36.50    5.50
  -4   0   7   22.50    5.90
  -4   0   7   38.00    7.30
   4   0   7   24.70    5.80
  -4   0   7   32.80    4.00
   4   0   7   25.60    3.70
  -4   1   7    7.10    5.60
   4  -1   7   -1.30    4.90
   4  -1   7    5.40    5.20
  -4   1   7    1.60    2.40
   4  -1   7    5.10    4.90
  -4   1   7    1.90    4.80
   4  -1   7    6.20    3.40
   4   1   7    0.90    4.40
  -4  -1   7    4.30    6.50
   4   1   7    4.30    2.40
   4   1   7   -8.50    3.50
  -4  -1   7   -0.80    3.40
   4   1   7   -3.90    4.60
  -4  -1   7    1.60    5.40
   4  -2   7   -2.30    5.60
  -4   2   7    5.40    5.50
  -4   2   7    1.80    5.20
  -4   2   7    1.50    1.90
   4  -2   7    4.20    5.90
   4  -2   7    1.70    4.70
  -4   2   7    0.30    2.00
   4  -2   7    4.30    4.00
  -4  -2   7    4.10    3.90
   4   2   7   -1.00    1.60
   4   2   7    4.90    5.00
  -4   2  -7    8.90    4.10
   4   2   7   -5.80    3.80
  -4  -2   7   -1.10    5.90
  -4  -2   7    1.80    5.00
   4   2   7   -1.10    1.70
   4   2   7    5.10    4.70
  -4   3   7   13.20    5.90
   4  -3   7   -0.80    4.00
   4  -3   7    5.80    4.80
   4  -3   7    7.60    6.80
  -4   3   7   -7.30    5.20
   4  -3   7    8.60    6.60
  -4  -3   7   10.30    4.90
  -4  -3   7   -4.40    6.30
  -4  -3   7    4.80    6.70
   4   3   7    3.30    4.70
   4   3   7    3.60    5.50
   4   3   7   -7.50    2.50
   4   3   7   -5.10    4.50
  -4   3  -7    3.00    4.60
  -4   4   7   -5.70    3.20
  -4   4   7    5.90    5.80
   4  -4   7    1.50    6.70
  -4   4   7   10.70    6.30
   4  -4   7   -5.80    7.30
   4   4   7   11.40    5.30
   4   4   7    2.70    4.00
   4   4   7    3.30    4.60
  -4  -4   7    7.20    7.20
  -4  -4   7   -5.80    5.70
  -4   4  -7   -6.80    5.00
   4   0   8   29.70    6.20
  -4   0   8   39.60    4.80
   4   0   8   39.20    7.20
   4   0   8   28.40    7.30
  -4   0   8   40.20    8.60
  -4   0   8   30.40    7.20
   4   0   8   22.90    4.10
  -4   1   8   -6.30    5.60
   4  -1   8    0.70    4.80
  -4   1   8    9.40    6.70
  -4   1   8    7.00    3.00
   4  -1   8    3.00    6.30
   4  -1   8    0.00    3.60
   4  -1   8   15.70    6.60
   4   1   8    2.10    5.00
   4   1   8    8.10    6.20
   4   1   8   -3.00    5.20
  -4  -1   8   -2.60    6.90
  -4  -1   8   -4.30    5.50
   4   1   8    0.40    2.60
  -4  -1   8    1.90    3.80
   4  -2   8   24.00    8.30
  -4   2   8   25.30    3.20
   4  -2   8   32.60    8.20
   4  -2   8   23.00    6.10
  -4   2   8   28.90    8.30
   4  -2   8   42.70    6.20
  -4   2   8   20.60    7.50
  -4  -2   8   17.30    7.20
   4   2   8   34.40    7.50
  -4  -2   8   17.60    5.00
   4   2   8   25.20    2.80
  -4  -2   8   25.10    9.00
   4   2   8   17.90    8.60
   4   2   8   26.70    7.40
  -4   3   8    7.20    5.60
  -4   3   8    4.70    5.90
   4  -3   8   13.20    7.10
   4  -3   8    4.60    5.20
   4  -3   8    3.70    5.30
   4  -3   8    9.30    7.30
  -4   3   8   -4.40    6.30
  -4  -3   8    1.80    7.60
   4   3   8   -2.00    5.00
  -4  -3   8   -4.70    6.90
  -4  -3   8    3.40    5.10
   4   3   8   16.80    6.00
  -4   0   9    3.00    4.00
   4   0   9    5.90    6.50
   4   0   9   -4.40    6.80
  -4   0   9   -1.70    8.40
  -4   0   9   11.60    7.10
   4   0   9    1.70    3.70
   4  -1   9   -2.10    4.20
  -4   1   9    2.80    7.50
   4  -1   9    6.90    7.10
  -4   1   9   -2.70    6.20
  -4   1   9   -1.30    3.20
   4  -1   9    1.80    5.50
   4  -1   9    8.00    8.10
  -4  -1   9   -5.90    7.50
   4   1   9    1.60    3.00
   4   1   9    1.60    5.50
  -4  -1   9    3.30    7.00
  -4  -1   9    0.60    4.30
   4   1   9   -5.40    6.50
  -4   2   9    0.20    2.50
  -4   2   9   10.70    8.60
   4  -2   9   -2.70    7.70
   4  -2   9   13.30    6.20
   4  -2   9    5.70    7.70
  -4   2   9   20.70    7.90
   4  -2   9   -1.60    4.50
  -4  -2   9    6.30    8.30
   4   2   9    1.70    5.80
   4   2   9    2.50    7.30
  -4  -2   9    3.00    6.90
  -4  -2   9   -1.70    4.90
   4   2   9   -0.20    2.30
   5   0   0    0.50    1.40
   5   0   0    0.00    1.40
  -5   0   0    3.60    1.70
  -5   0   0   -0.10    1.20
  -5   0   0   -1.80    1.30
  -5   0   0    0.30    1.50
   5   0   0    1.80    1.40
  -5   0   0   -1.10    1.30
   5   0   0   -1.20    1.40
  -5   0   0   -0.10    1.40
   5   0   0   -2.70    1.40
   5   0   0    3.00    2.00
   5  -1   0   51.09    2.90
  -5   1   0   57.69    3.40
  -5  -1   0   57.19    3.30
   5  -1   0   55.19    3.10
   5  -1   0   52.79    3.10
   5   1   0   54.49    3.00
  -5  -1   0   58.19    2.80
  -5   1   0   56.29    3.00
  -5  -1   0   54.59    2.10
   5  -1   0   48.90    4.00
   5   1   0   59.29    3.60
   5   1   0   53.79    2.90
  -5   1   0   57.49    3.90
  -5  -1   0   59.59    3.60
  -5   1   0   62.69    3.10
   5   1   0   58.59    3.20
   5  -1   0   58.49    3.30
  -5   1   0   55.49    2.80
  -5  -2   0   24.60    3.20
   5   2   0   21.80    2.30
  -5   2   0   24.30    3.30
   5  -2   0   23.50    3.40
  -5   2   0   30.20    2.80
   5   2   0   22.90    3.30
   5  -2   0   22.60    2.40
   5  -2   0   21.60    1.90
  -5   2   0   20.80    2.30
   5   2   0   25.40    2.60
  -5   2   0   24.00    3.00
   5   2   0   32.40    3.30
   5   2   0   24.30    3.20
  -5   2   0   23.50    2.10
  -5  -2   0   23.10    2.70
  -5  -3   0   32.30    3.10
  -5   3   0   33.50    4.00
   5  -3   0   32.50    4.30
   5  -3   0   22.80    2.60
  -5   3   0   32.60    3.20
  -5  -3   0   23.70    2.60
   5   3   0   33.10    4.10
  -5   3   0   30.60    3.00
   5   3   0   25.20    2.70
   5   3   0   29.40    2.90
   5   3   0   37.30    3.60
   5   4   0    3.10    2.00
  -5  -4   0   -0.70    1.70
   5   4   0    0.60    2.10
   5   4   0    1.20    2.40
   5  -4   0   -1.80    1.90
  -5   4   0    0.30    2.30
   5   4   0    0.00    1.50
   5   4   0    2.70    3.60
  -5   4   0   -4.00    3.40
  -5  -4   0    1.00    1.80
  -5   4   0    0.20    1.90
  -5   5   0   31.70    4.10
   5   5   0   35.70    4.50
  -5   5   0   30.40    6.10
   5   5   0   31.40    6.00
   5   6   0    4.00    6.30
  -5   6   0    2.10    6.00
  -5   6   0    4.70    3.80
   5   6   0    3.70    3.70
  -5   0  -1   -0.80    0.80
  -5   0  -1   -0.20    1.20
   5   0  -1   -2.30    1.90
  -5   0   1    0.20    2.00
  -5   0  -1   -0.90    1.30
   5   0  -1    0.70    1.40
  -5   0   1   -3.00    2.00
   5   0  -1   -1.40    1.80
   5   0   1    0.30    1.50
   5   0  -1    3.00    1.60
   5   0   1    0.80    1.30
  -5   0  -1   -2.70    1.70
  -5   0  -1   -1.30    1.70
   5   0   1   -2.00    1.90
   5   0   1   -3.10    1.50
  -5   0   1   -0.80    1.40
  -5   0   1   -1.50    1.30
   5   0  -1   -0.60    1.00
   5   0   1    2.80    1.80
  -5   0  -1   -1.50    1.90
  -5  -1  -1   84.29    4.50
   5  -1   1   83.49    4.90
  -5   1   1   76.39    3.40
   5  -1   1   77.39    3.60
  -5  -1  -1   80.59    3.20
  -5   1   1   76.79    3.30
  -5   1   1   82.49    3.50
   5  -1   1   85.09    3.80
   5   1  -1   75.39    3.90
  -5  -1  -1   78.39    3.20
   5   1  -1   81.29    4.20
   5   1  -1   81.69    3.70
  -5   1   1   81.79    3.70
   5   1  -1   82.69    3.70
   5   1  -1   79.39    4.30
  -5  -1  -1   74.29    3.00
   5  -1   1   81.29    3.90
   5   1   1   74.79    3.00
   5   1   1   82.59    3.20
  -5   1  -1   78.79    3.80
  -5  -1   1   77.29    3.70
  -5   1  -1   84.89    3.80
   5   1   1   80.79    3.30
  -5   1  -1   87.89    3.70
   5  -1  -1   78.59    3.60
   5  -1  -1   63.59    3.10
  -5  -1   1   79.89    3.40
  -5   1  -1   81.39    4.20
   5   1   1   62.69    3.20
   5  -1  -1   84.49    4.10
   5  -1  -1   75.69    3.20
  -5  -1   1   77.89    4.40
   5   1   1   75.39    4.10
  -5   1  -1   82.19    3.90
  -5  -1   1   83.69    4.20
  -5   1  -1   80.29    4.60
  -5  -1   1   73.99    3.90
  -5   2   1   23.20    2.20
  -5   2   1   18.70    2.10
  -5  -2  -1   21.00    2.80
   5   2  -1   24.90    3.80
   5  -2   1   23.60    2.80
   5   2  -1   22.70    3.20
  -5  -2  -1   21.60    2.00
   5   2  -1   20.00    2.60
  -5   2   1   18.60    2.70
   5   2  -1   20.10    1.80
   5  -2   1   20.40    2.00
   5   2  -1   22.60    2.80
   5  -2   1   19.30    2.50
   5   2  -1   24.00    2.60
   5  -2   1   21.80    3.60
  -5   2   1   20.80    2.10
  -5  -2   1   22.90    2.50
   5   2   1   23.10    2.80
  -5   2  -1   23.00    2.20
  -5   2  -1   15.90    2.40
  -5  -2   1   21.20    3.60
   5   2   1   25.20    2.20
  -5  -2   1   22.90    2.90
   5   2   1   16.20    2.70
   5   2   1   19.70    2.10
  -5   2  -1   27.00    2.70
   5  -2  -1   28.70    2.30
   5  -2  -1   21.30    2.90
  -5  -2   1   26.80    2.40
  -5   2  -1   21.90    3.10
   5   2   1   19.10    1.70
  -5  -2   1   22.40    2.50
  -5   2  -1   23.90    3.80
  -5   3   1    1.10    1.30
  -5   3   1    5.50    1.90
  -5  -3  -1    6.10    1.80
   5   3  -1    7.50    2.20
  -5   3   1    4.50    2.90
   5  -3   1    5.30    0.90
   5   3  -1    4.10    1.50
   5   3  -1    7.90    3.00
   5   3  -1    2.00    2.20
  -5   3   1    9.60    1.90
   5   3  -1    6.50    2.50
  -5  -3  -1    6.50    2.50
   5  -3   1    6.50    3.00
   5  -3   1    3.20    2.20
  -5  -3   1    6.10    3.30
  -5  -3   1    5.50    2.40
   5   3   1    8.80    1.40
   5   3   1    5.40    1.80
  -5   3  -1    6.70    2.80
  -5   3  -1    4.60    2.40
  -5  -3   1    6.40    1.70
  -5   3  -1    1.80    2.00
   5  -3  -1    4.70    2.00
   5   3   1    4.30    1.50
   5   3   1    7.10    2.00
   5   3   1   10.60    2.30
  -5  -3   1    3.90    2.20
   5   3   1    5.70    3.20
   5   4  -1    0.30    1.60
  -5   4   1   -3.80    2.90
  -5  -4  -1    0.10    1.50
   5  -4   1   -1.90    2.10
   5   4  -1   -1.70    3.20
   5   4  -1    2.60    2.30
  -5  -4  -1   -0.90    1.80
   5   4  -1    0.20    2.00
  -5   4   1   -1.40    2.10
   5  -4   1    1.10    3.60
   5   4  -1    7.00    2.90
  -5   4   1   -1.50    1.80
   5   4   1    0.30    3.50
   5  -4  -1   -1.80    1.60
  -5   4  -1    2.20    2.10
   5   4   1    4.30    2.30
  -5   4  -1   -0.90    3.00
  -5  -4   1   -0.10    1.10
  -5  -4   1    1.80    1.80
   5   4   1    0.90    2.00
   5   4   1    2.60    2.00
  -5   4  -1    1.30    2.60
   5   5  -1   11.70    3.80
   5   5  -1   13.90    5.60
   5  -5   1    9.30    4.00
  -5   5   1   10.80    3.20
  -5   5   1    7.70    5.30
   5   5   1    8.70    5.10
  -5   5  -1    8.70    5.40
  -5   5  -1    6.80    3.60
   5   5   1    6.70    2.90
  -5   6   1    7.00    3.50
   5   6  -1    5.10    4.10
   5   6  -1    5.10    6.00
  -5   6   1   10.80    6.50
   5   6   1   11.60    7.10
   5   6   1    4.30    3.30
  -5   6  -1    0.70    5.50
  -5   6  -1    7.50    4.00
   5   0   2   -1.50    1.80
  -5   0  -2    0.00    1.40
  -5   0  -2   -0.10    2.10
   5   0   2    1.20    2.40
   5   0   2    6.40    1.40
  -5   0   2   -2.00    2.10
  -5   0  -2    0.30    1.30
  -5   0   2    0.30    2.10
   5   0  -2    0.90    0.80
  -5   0   2   -0.90    1.60
   5   0  -2    1.20    2.40
   5   0   2    0.40    2.30
   5   0   2   -1.80    1.40
   5   0  -2   -2.20    1.50
   5   0   2   -0.90    1.50
  -5   0   2    0.10    1.60
  -5   0  -2    0.90    2.00
  -5   0  -2   -0.10    0.90
  -5   1   2   58.69    3.00
   5  -1   2   70.69    4.20
  -5  -1  -2   77.39    2.80
  -5   1   2   74.79    3.20
   5   1  -2   74.79    4.50
   5  -1   2   72.79    4.10
   5  -1   2   71.29    4.10
   5   1  -2   71.09    4.50
   5   1  -2   71.79    3.90
  -5  -1  -2   80.19    5.00
   5  -1   2   70.49    4.00
  -5  -1  -2   76.99    4.10
   5   1  -2   71.09    3.30
   5  -1   2   74.19    5.10
  -5   1   2   70.89    5.10
  -5  -1  -2   71.79    2.90
   5   1  -2   81.69    4.10
   5  -1   2   84.09    3.90
  -5   1   2   74.19    3.20
  -5   1   2   66.19    4.10
  -5   1  -2   71.79    4.40
  -5  -1   2   76.19    3.90
  -5  -1   2   75.49    4.30
   5  -1  -2   75.39    3.30
   5  -1  -2   70.89    3.10
   5   1   2   71.19    4.50
  -5  -1   2   78.39    5.00
   5   1   2   74.49    3.00
  -5   1  -2   71.49    4.20
   5   1   2   69.79    3.00
  -5   1  -2   77.39    3.70
  -5  -1   2   74.89    4.50
   5   1   2   70.49    3.20
  -5   1  -2   73.09    4.20
  -5   1  -2   70.59    4.60
  -5  -1   2   72.59    3.70
  -5   1  -2   73.09    4.00
   5   1   2   62.49    3.70
   5  -1  -2   74.99    3.10
  -5   2   2   70.59    4.10
   5   2  -2   71.89    4.70
   5   2  -2   74.69    4.00
  -5   2   2   76.99    3.30
  -5   2   2   74.09    3.30
  -5  -2  -2   78.89    2.80
   5  -2   2   82.69    5.80
   5  -2   2   83.39    4.80
   5   2  -2   80.99    4.90
   5  -2   2   75.29    4.30
   5  -2   2   77.69    4.00
  -5   2   2   89.29    4.30
   5   2  -2   80.69    4.60
  -5  -2  -2   82.29    5.60
   5   2  -2   70.29    4.40
  -5  -2   2   78.59    4.70
  -5  -2   2   71.99    4.60
   5   2   2   74.89    3.10
   5  -2  -2   73.79    3.10
   5  -2  -2   72.59    4.30
  -5  -2   2   73.39    5.60
  -5   2  -2   83.29    4.50
   5   2   2   74.19    3.10
   5   2   2   79.39    4.60
  -5   2  -2   78.39    4.50
  -5  -2   2   74.09    4.40
   5   2   2   81.79    4.00
  -5  -2   2   83.59    4.30
  -5   2  -2   75.99    5.00
  -5  -2   2   78.29    4.20
   5   3  -2   10.90    2.50
  -5   3   2    9.80    1.80
   5  -3   2    6.90    3.60
  -5   3   2   10.40    1.80
  -5  -3  -2    8.90    1.40
   5  -3   2    7.00    2.60
   5  -3   2    7.10    1.80
   5   3  -2    5.70    3.30
   5   3  -2    7.80    2.90
   5   3  -2    7.70    2.10
  -5   3   2   13.10    2.10
  -5   3   2    5.20    2.70
  -5  -3   2    9.90    2.40
   5   3   2    8.30    2.10
   5  -3  -2    6.20    1.50
  -5   3  -2    4.50    3.00
  -5  -3   2    8.00    2.50
   5   3   2    7.40    1.70
  -5   3  -2    6.30    3.00
   5   3   2    5.80    3.00
  -5   3  -2    4.40    2.30
   5   3   2    6.30    1.60
  -5  -3   2    8.40    2.60
   5   3   2    8.20    2.40
  -5  -3   2    6.30    3.90
  -5   4   2    5.20    3.20
   5   4  -2    5.20    2.30
   5   4  -2    5.10    3.10
   5   4  -2    6.20    3.40
  -5   4   2    9.50    2.00
   5   4  -2    2.70    4.00
  -5   4   2    5.70    2.00
  -5   4   2   13.00    1.90
   5  -4   2    5.20    2.70
  -5   4   2    5.40    2.10
   5  -4   2    2.50    3.60
  -5   4  -2    2.10    3.90
  -5  -4   2    0.40    2.40
   5   4   2    0.90    2.20
  -5   4  -2    3.30    3.20
  -5  -4   2    0.10    2.20
   5   4   2   14.10    4.40
   5   4   2    4.80    2.00
  -5  -4   2    0.90    3.90
   5   4   2    3.30    1.90
   5   4   2    3.80    2.20
  -5   4  -2    8.00    3.10
  -5  -4   2    5.50    2.50
   5   4   2    7.50    2.00
  -5   5   2   21.30    3.40
  -5   5   2   22.30    6.00
   5   5  -2   11.70    5.70
   5  -5   2   16.80    5.50
   5   5  -2   16.90    4.40
  -5   5  -2   15.60    4.20
  -5   5  -2   22.90    6.20
   5   5   2   16.00    2.90
   5   5   2   15.60    5.70
   5  -6   2   16.20    5.40
  -5   6   2   -0.60    6.60
   5   6  -2   16.00    4.80
  -5   6   2    5.00    3.20
   5   6  -2    8.60    6.10
   5   6   2    4.20    3.20
  -5   6  -2    7.70    4.60
  -5   6  -2    5.30    5.90
   5   6   2   11.80    7.40
   5   0   3   -0.90    2.40
  -5   0   3    0.20    2.60
   5   0   3    0.80    1.60
  -5   0   3    0.90    1.60
  -5   0  -3    1.60    1.60
  -5   0   3   -2.10    2.80
  -5   0  -3    0.30    1.70
   5   0   3   -2.20    1.50
   5   0   3    4.70    2.70
   5   0  -3    0.20    1.40
   5   0   3   -2.70    1.40
   5   0   3    0.80    1.90
  -5   0   3    0.20    1.80
   5  -1   3   64.39    5.00
  -5   1   3   60.19    2.90
  -5   1   3   57.29    3.00
   5  -1   3   59.49    4.80
  -5   1   3   62.99    3.20
  -5   1   3   55.39    5.00
   5   1  -3   62.99    3.90
   5  -1   3   61.59    4.10
   5   1  -3   61.59    2.90
   5  -1   3   57.79    4.30
  -5  -1  -3   57.69    4.50
   5  -1   3   61.39    3.90
  -5  -1  -3   59.19    2.60
  -5  -1   3   59.39    2.70
   5   1   3   73.99    4.60
  -5  -1   3   61.79    4.00
   5   1   3   61.69    2.90
   5   1   3   57.19    3.50
   5   1   3   55.79    4.70
   5  -1  -3   60.19    3.00
  -5  -1   3   59.69    4.20
   5   1   3   59.39    2.90
  -5  -1   3   58.39    4.60
  -5   1  -3   58.49    3.70
  -5   1  -3   61.39    4.40
  -5  -1   3   60.49    5.30
   5  -2   3   39.00    4.80
  -5   2   3   38.70    5.00
   5   2  -3   39.00    3.80
   5  -2   3   34.10    3.60
   5   2  -3   34.80    3.50
   5  -2   3   44.20    4.90
  -5   2   3   42.40    2.60
  -5   2   3   38.70    2.50
   5  -2   3   44.30    3.90
   5   2  -3   38.60    3.40
  -5   2   3   29.80    2.90
   5  -2   3   39.90    3.90
   5   2   3   42.30    3.70
  -5   2  -3   38.70    4.30
   5   2   3   36.50    2.20
   5   2   3   33.20    3.50
  -5   2  -3   29.00    3.40
   5  -2  -3   39.20    3.60
   5   2   3   38.30    4.50
  -5  -2   3   35.90    3.30
   5  -2  -3   34.90    2.10
   5   2   3   31.90    2.10
  -5  -2   3   31.70    3.30
  -5  -2   3   41.60    4.00
  -5  -2   3   38.20    3.90
  -5  -2   3   31.30    4.70
   5  -3   3   39.60    5.40
   5   3  -3   32.50    4.10
  -5   3   3   32.70    2.70
  -5   3   3   35.60    3.70
   5  -3   3   37.90    3.60
   5   3  -3   36.30    4.30
   5  -3   3   35.20    5.00
   5   3  -3   30.40    3.60
   5  -3   3   42.80    4.30
  -5   3   3   36.10    2.60
  -5  -3   3   34.20    4.20
  -5   3  -3   28.80    3.90
  -5   3  -3   36.00    4.60
   5   3   3   38.80    3.90
   5   3   3   33.50    3.90
  -5  -3   3   40.10    5.50
   5   3   3   34.10    4.60
   5   3   3   33.70    2.30
  -5   3  -3   31.60    5.40
  -5  -3   3   28.20    3.70
   5   3   3   32.90    2.30
   5  -4   3    0.10    4.20
   5   4  -3   -5.50    3.40
   5  -4   3   -2.70    2.70
   5   4  -3   -2.00    3.00
  -5   4   3    1.00    1.60
  -5   4   3    2.90    1.80
  -5   4   3    3.80    3.40
   5  -4   3   -2.10    1.60
  -5   4  -3    4.20    4.30
  -5  -4   3   -4.60    4.00
   5   4   3    5.70    2.80
   5   4   3   -3.20    1.40
   5   4   3    2.20    3.90
  -5   4  -3    2.30    3.50
   5   4   3   -1.80    2.30
   5   4   3    1.60    1.70
  -5  -4   3    0.20    3.00
  -5  -4   3    2.20    2.90
  -5   5   3    8.40    2.60
  -5   5   3   17.10    5.10
   5  -5   3   14.00    5.80
   5   5  -3   17.20    4.70
   5   5  -3    8.60    5.10
   5   5   3   11.20    2.40
  -5   5  -3   11.30    4.40
  -5   5  -3    5.10    5.20
   5   5   3   11.40    2.40
  -5  -5   3    3.20    5.40
   5   5   3   23.30    6.20
  -5   6   3   14.50    7.00
   5   6  -3    4.60    6.10
  -5   6   3    2.40    2.80
   5   6  -3    5.80    4.90
   5  -6   3    2.40    5.90
   5   6   3    7.10    2.80
   5   6   3   -0.50    6.20
  -5   6  -3    5.70    4.90
  -5   6  -3    8.90    7.20
   5   0   4   -2.60    1.90
   5   0   4   -1.20    1.70
  -5   0   4   -1.60    1.50
   5   0   4    2.60    2.90
   5   0  -4    0.40    1.70
   5   0   4    1.60    1.70
  -5   0  -4    1.20    2.10
  -5   0  -4   -1.00    1.60
   5   0   4    1.90    2.90
  -5   0   4   -1.60    1.80
  -5   0   4   -0.30    3.20
  -5   0   4    1.40    2.90
  -5   1   4   32.50    2.40
   5  -1   4   35.30    3.90
   5   1  -4   28.60    3.20
   5   1  -4   29.30    2.50
   5  -1   4   36.00    4.80
   5  -1   4   28.70    3.10
  -5   1   4   30.10    2.50
  -5   1   4   25.50    4.20
  -5   1   4   29.50    2.50
   5  -1   4   38.40    3.40
   5  -1   4   35.30    4.50
  -5   1   4   26.10    4.40
  -5  -1  -4   35.80    2.50
   5   1   4   29.40    2.40
  -5  -1   4   32.50    2.20
  -5   1  -4   32.80    3.20
  -5  -1   4   34.00    3.30
   5  -1  -4   31.40    2.50
   5   1   4   35.70    3.60
   5   1   4   30.20    4.40
   5   1   4   27.80    3.80
   5   1   4   30.40    2.40
  -5  -1   4   37.80    3.70
  -5  -1   4   29.10    4.00
  -5  -1   4   35.70    4.50
  -5   1  -4   30.80    3.60
  -5   2   4  101.69    7.00
   5   2  -4  101.09    5.10
   5   2  -4   95.59    5.50
   5  -2   4   95.99    6.10
  -5   2   4  100.59    4.90
  -5   2   4  100.99    3.90
  -5   2   4  104.99    3.90
   5  -2   4  107.79    5.70
   5  -2   4  104.49    5.60
   5  -2   4   93.89    7.00
   5  -2   4  101.89    7.30
  -5  -2   4   98.49    6.50
  -5  -2   4   98.39    4.70
  -5  -2   4   98.69    7.10
   5   2   4   93.19    3.30
  -5  -2   4   96.89    5.30
  -5   2  -4  103.39    6.60
   5   2   4  101.39    6.50
  -5   2  -4  110.59    5.90
   5   2   4   94.69    5.70
   5   2   4   93.59    3.30
  -5  -2   4   99.39    6.00
   5   2   4  107.39    6.00
   5   3  -4    1.90    3.10
   5  -3   4    6.60    4.00
   5   3  -4    3.70    3.00
  -5   3   4    4.20    1.50
   5  -3   4    6.00    4.10
  -5   3   4    2.30    2.00
  -5   3   4    5.60    4.30
  -5   3   4    5.10    1.40
   5  -3   4    5.90    2.80
   5  -3   4    4.60    3.10
   5   3   4    4.60    0.90
  -5   3  -4    4.90    3.00
  -5  -3   4    5.20    3.10
  -5  -3   4    0.80    3.30
   5   3   4   10.80    3.60
  -5  -3   4   13.10    4.50
   5   3   4    5.40    3.20
  -5   3  -4    5.70    4.00
   5   3   4    7.40    3.10
   5   3   4    8.90    1.00
   5   3   4    9.70    3.40
   5   4  -4    8.40    4.00
  -5   4   4    7.10    5.50
   5  -4   4   -5.40    5.20
   5  -4   4    6.70    3.10
   5  -4   4    7.70    2.90
  -5   4   4   11.20    3.60
  -5   4   4    5.00    1.80
   5   4  -4    7.00    3.90
  -5   4   4    2.40    1.50
   5   4   4    6.00    4.20
  -5  -4   4   14.10    5.70
  -5  -4   4    5.60    3.00
   5   4   4   11.30    3.70
   5   4   4    3.60    3.10
  -5   4  -4    7.90    4.20
  -5   4  -4    9.70    4.40
   5   4   4    3.90    1.20
  -5  -4   4    4.10    3.90
   5   4   4    6.50    1.00
   5   5  -4   10.00    4.50
  -5   5   4    4.00    2.00
   5   5  -4   12.10    5.70
  -5   5   4    8.40    2.10
  -5   5   4    9.70    4.80
   5  -5   4    7.50    5.70
  -5   5   4    9.60    6.80
  -5   5  -4    7.10    6.30
   5   5   4    7.60    1.40
   5   5   4    7.90    1.70
  -5  -5   4    2.70    5.80
   5   5   4    0.70    6.10
  -5   5  -4    5.50    4.30
   5   6  -4   -0.90    4.60
  -5   6   4   -0.80    5.40
  -5   6   4    3.90    2.50
   5  -6   4   -1.90    5.80
   5   6  -4    1.70    6.30
  -5   6  -4    0.10    7.00
   5   6   4    4.60    1.70
  -5   6  -4    3.40    5.20
   5   6   4   -2.10    7.00
  -5   0   5   -0.20    1.80
   5   0  -5    1.00    1.90
  -5   0  -5   -1.70    1.70
   5   0   5    0.50    3.20
   5   0   5    2.10    3.30
  -5   0   5   -0.80    2.20
   5   0   5    0.90    1.80
  -5   0   5   -1.10    3.40
   5   0   5    6.60    2.70
   5   0   5    0.50    1.90
  -5   0   5    0.10    3.20
   5  -1   5   10.70    2.80
  -5   1   5    7.40    2.10
   5  -1   5   13.90    3.90
   5  -1   5   12.20    2.80
  -5   1   5    9.40    1.70
   5  -1   5    9.80    4.20
   5  -1   5   22.70    4.30
   5   1  -5   11.30    2.60
  -5   1   5    8.20    2.00
  -5   1   5    6.00    4.00
  -5   1   5   13.50    4.00
   5   1   5   12.70    4.00
   5   1   5    4.60    3.00
   5   1   5   10.90    3.70
  -5  -1   5    8.60    3.60
  -5   1  -5    9.30    3.40
   5   1   5   10.00    2.00
  -5  -1   5    9.10    2.60
  -5  -1   5   10.90    1.50
   5   1   5   11.10    1.90
  -5  -1   5   11.10    3.20
   5  -1  -5   11.50    1.90
  -5  -1   5   13.40    4.40
   5  -2   5   10.00    2.90
  -5   2   5   11.70    4.50
   5   2  -5    6.30    2.90
  -5   2   5    8.50    4.10
   5  -2   5   10.10    3.80
   5  -2   5   11.70    4.70
  -5   2   5   11.20    1.80
  -5   2   5    6.50    2.30
  -5   2   5    9.20    1.80
   5  -2   5   12.20    4.20
   5  -2   5   12.50    3.50
   5   2  -5   10.00    2.50
  -5  -2   5   10.50    3.40
   5   2   5   10.00    4.30
   5   2   5   12.00    3.70
  -5  -2   5    3.20    4.30
   5   2   5    8.30    1.50
  -5   2  -5   11.10    3.40
  -5  -2   5    9.40    2.10
   5   2   5    5.40    2.90
  -5  -2   5    6.20    3.60
  -5  -2   5   12.50    3.10
  -5   2  -5   10.90    3.20
   5   3  -5   35.90    4.40
   5  -3   5   48.00    6.70
  -5   3   5   33.60    4.00
  -5   3   5   39.50    2.30
  -5   3   5   39.70    7.20
   5  -3   5   41.40    4.90
  -5   3   5   37.40    2.60
   5  -3   5   35.60    6.30
   5   3  -5   32.30    4.60
   5  -3   5   38.30    5.00
   5   3   5   27.90    4.60
   5   3   5   44.80    6.00
   5   3   5   41.20    5.40
  -5   3  -5   40.40    4.60
  -5  -3   5   39.80    4.90
  -5   3  -5   31.20    5.10
  -5  -3   5   28.20    5.50
   5   3   5   50.79    5.90
  -5  -3   5   30.20    6.30
   5   4  -5    6.20    4.30
  -5   4   5    2.60    0.90
  -5   4   5   -8.00    5.40
  -5   4   5    3.00    2.90
   5  -4   5    3.70    6.30
   5  -4   5    1.30    3.50
  -5   4   5   -2.10    0.80
   5  -4   5    6.40    5.80
   5   4  -5   -2.80    3.30
   5   4   5    0.70    3.40
  -5  -4   5    6.10    3.80
   5   4   5    6.10    4.00
  -5   4  -5    1.20    3.80
  -5   4  -5    2.00    4.60
   5   4   5   14.90    5.20
   5   4   5    1.30    4.20
  -5  -4   5    1.00    5.40
  -5  -4   5   -3.00    4.30
   5  -5   5   -1.40    6.00
  -5   5   5    7.10    7.50
  -5   5   5   10.00    4.40
   5   5  -5    7.70    5.60
  -5   5  -5    0.50    6.30
   5   5   5    9.10    6.50
  -5  -5   5    0.30    6.20
   5   0   6   -0.80    2.20
  -5   0   6   -3.10    1.90
   5   0   6    1.30    2.10
   5   0   6    2.80    3.40
   5   0   6   -0.80    3.90
  -5   0   6   -1.20    4.40
  -5   0   6    1.70    2.50
  -5   0   6   -3.00    3.60
   5   0   6   -3.40    3.70
   5  -1   6    8.70    3.10
   5  -1   6   15.10    4.30
   5  -1   6    4.60    4.60
  -5   1   6    4.20    2.10
   5  -1   6    5.80    4.00
  -5   1   6    3.10    4.60
  -5   1   6    8.10    2.40
  -5   1   6    9.00    1.80
  -5   1   6    8.60    4.40
  -5  -1   6    3.00    4.50
   5   1   6    7.40    2.20
   5   1   6    5.00    4.00
   5   1   6    6.60    2.10
   5   1   6    4.70    4.20
  -5  -1   6    5.30    3.10
   5   1   6   -2.40    3.30
  -5  -1   6    4.80    5.00
   5  -2   6   34.80    5.50
  -5   2   6   37.40    2.90
   5  -2   6   39.30    7.00
  -5   2   6   33.40    6.30
   5  -2   6   39.50    4.80
  -5   2   6   49.00    4.40
  -5   2   6   45.10    6.80
   5  -2   6   43.20    6.30
  -5   2   6   43.20    3.50
   5   2  -6   35.90    3.60
   5   2   6   50.39    6.20
   5   2   6   34.70    5.10
  -5  -2   6   47.30    6.40
  -5   2  -6   46.00    5.60
   5   2   6   42.70    6.70
  -5  -2   6   39.20    5.20
   5   2   6   36.20    2.90
  -5  -2   6   43.30    7.20
   5   2   6   41.50    2.90
   5  -3   6   16.10    4.70
  -5   3   6    9.10    5.50
  -5   3   6   16.00    1.80
   5  -3   6   13.30    6.60
   5  -3   6   12.90    5.70
  -5   3   6   15.80    1.50
  -5   3   6   20.80    6.50
   5  -3   6   15.50    4.60
  -5   3   6   17.80    3.40
  -5   3  -6   23.30    5.40
   5   3   6    9.20    4.10
  -5  -3   6   13.70    6.40
  -5  -3   6   14.50    4.30
   5   3   6    0.70    3.70
   5   3   6   23.90    5.20
   5   3   6   20.50    5.60
  -5  -3   6   10.30    5.80
  -5   4   6    9.40    6.70
   5  -4   6    3.30    4.00
  -5   4   6   -7.20    3.10
  -5   4   6  -10.80    4.50
  -5   4   6   -0.40    2.90
   5  -4   6    1.10    6.00
   5  -4   6    9.10    6.60
   5   4   6    0.00    3.80
  -5  -4   6   12.70    7.50
   5   4   6   -1.60    3.70
   5   4   6    2.30    4.50
   5   4   6   10.90    5.60
  -5  -4   6    1.40    5.40
  -5   4  -6    9.60    5.80
  -5   5   6   -1.10    7.50
   5  -5   6   -6.00    7.20
  -5   5   6  -15.00    4.20
  -5   5  -6   -2.90    6.10
   5   5   6   13.30    6.70
  -5  -5   6   -1.60    6.70
   5   0   7    3.90    2.80
   5   0   7   -5.40    4.40
  -5   0   7   -1.80    4.60
   5   0   7    4.80    4.50
  -5   0   7   -1.30    2.80
  -5   0   7   -2.10    6.00
   5   0   7    4.30    4.40
   5  -1   7    8.50    5.90
  -5   1   7   12.20    5.60
   5  -1   7   24.90    6.30
   5  -1   7   17.50    3.90
   5  -1   7   20.70    5.20
  -5   1   7   18.30    3.10
  -5   1   7   23.40    6.80
   5   1   7   13.30    5.10
  -5  -1   7   15.60    4.10
   5   1   7    6.00    4.20
  -5  -1   7   17.00    6.50
   5   1   7   18.10    2.80
  -5  -1   7   22.00    6.00
   5   1   7   22.90    6.20
   5  -2   7    4.10    5.80
   5  -2   7   -5.50    5.60
   5  -2   7   -1.20    4.60
  -5   2   7    3.20    2.10
  -5   2   7    4.90    5.50
  -5   2   7    9.30    6.70
   5  -2   7   -9.20    3.40
  -5   2   7    1.70    2.10
   5   2   7    1.90    1.90
  -5  -2   7    1.60    6.10
  -5  -2   7   -3.30    4.80
   5   2   7   10.00    5.10
   5   2   7   -0.50    1.70
  -5   2  -7    5.40    4.10
  -5  -2   7   -0.30    4.10
   5   2   7    2.60    4.60
   5  -3   7   25.70    5.70
  -5   3   7   15.10    1.70
   5  -3   7   16.70    6.60
   5  -3   7   14.10    5.30
   5  -3   7   15.80    7.10
  -5   3   7   14.30    1.30
  -5   3   7   23.40    7.20
  -5   3   7   21.30    7.00
   5   3   7   17.80    5.80
  -5   3  -7   21.20    5.30
   5   3   7   10.80    5.70
   5   3   7    1.60    3.60
  -5  -3   7   27.70    5.70
  -5  -3   7   19.10    6.80
  -5  -3   7   26.10    7.90
   5   3   7   17.60    5.30
   5  -4   7    0.30    7.50
  -5   4   7   -4.00    5.80
  -5   4   7    2.60    6.60
   5  -4   7   -3.10    6.80
  -5   4  -7   -0.50    5.50
  -5  -4   7   -5.20    6.80
   5   4   7   -5.90    3.70
   5   4   7    0.50    4.00
  -5  -4   7   -2.70    6.70
   5   4   7   -2.90    4.70
  -5   0   8    0.90    5.80
   5   0   8    4.90    5.20
  -5   0   8    2.60    6.90
   5   0   8   -0.10    3.10
  -5   0   8    1.30    3.30
   5   0   8    4.00    6.10
   5   0   8    7.00    5.20
  -5   1   8    3.70    3.00
   5  -1   8   -5.80    5.80
   5  -1   8    3.80    5.10
  -5   1   8   -2.60    6.40
   5  -1   8    8.30    5.50
  -5   1   8   -3.40    6.50
   5  -1   8   -0.50    3.70
   5   1   8   -1.50    4.70
  -5  -1   8   -1.40    6.80
  -5  -1   8    2.60    4.00
   5   1   8    3.00    5.20
   5   1   8    4.10    6.20
  -5  -1   8    1.50    5.60
   5   1   8   -1.00    2.70
  -5   2   8    3.50    2.50
   5  -2   8   10.40    5.90
   5  -2   8    8.10    4.70
  -5   2   8   12.10    6.90
   5  -2   8   -1.30    7.10
  -5   2   8   -2.70    6.10
   5  -2   8    8.90    6.90
  -5  -2   8    7.20    6.20
  -5  -2   8    9.80    8.60
   5   2   8    4.80    6.30
   5   2   8    4.10    5.50
  -5  -2   8    1.70    4.60
   5   2   8    6.50    2.30
  -5   3   8   21.70    7.70
  -5   3   8   21.30    7.80
   5  -3   8   18.40    5.60
   5  -3   8   13.50    7.80
   5  -3   8   12.70    7.20
   5  -3   8   12.70    5.80
  -5  -3   8   11.80    7.90
  -5  -3   8   18.40    8.80
   5   3   8   36.40    7.30
  -5  -3   8    7.20    5.40
   5   3   8   11.10    6.10
   5   0   9    2.50    5.70
  -5   0   9   -5.40    6.60
   5   0   9   -4.40    7.90
  -5   0   9  -11.10    7.50
   5   0   9    0.30    3.70
  -5   0   9    4.90    3.90
  -5   1   9    6.90    7.50
   5  -1   9   14.30    7.10
   5  -1   9    3.00    7.60
  -5   1   9    9.40    3.70
  -5   1   9   10.30    7.40
   5  -1   9   15.40    4.90
  -5  -1   9   -2.70    9.00
  -5  -1   9    9.40    4.90
   5   1   9    6.00    3.30
  -5  -1   9    1.10    7.10
   5   1   9   21.00    6.80
   5   1   9    7.10    7.40
   5  -2   9    7.00    8.10
   5  -2   9    1.10    5.00
   5  -2   9    2.80    6.20
  -5   2   9    0.70    2.70
  -5   2   9    5.40    8.30
   5   2   9    2.90    2.40
   5   2   9    2.70    7.00
  -5  -2   9   -3.10    7.00
   5   2   9    1.80    6.70
  -5  -2   9   -4.20    4.60
  -5  -2   9   -5.10    7.70
   6   0   0    4.40    1.70
   6   0   0    4.90    1.70
  -6   0   0    3.50    1.50
  -6   0   0    5.40    1.80
   6   0   0    4.50    1.60
  -6   0   0    3.20    1.80
  -6   0   0    4.10    1.70
  -6   0   0    4.90    1.60
  -6   0   0    7.50    2.10
   6   0   0    7.20    2.30
   6   0   0    1.90    1.80
   6   0   0    5.20    1.80
   6  -1   0  127.59    4.90
   6  -1   0  123.59    5.60
  -6   1   0  126.49    4.80
  -6   1   0  124.29    5.00
   6   1   0  126.39    4.40
  -6  -1   0  123.99    4.40
   6   1   0  125.19    4.60
  -6   1   0  124.79    4.50
   6   1   0  138.59    4.80
   6  -1   0  127.79    5.00
  -6   1   0  119.89    4.40
  -6  -1   0  136.29    4.60
   6   1   0  120.69    5.30
  -6   1   0  126.59    5.50
   6  -1   0  131.49    4.70
  -6  -1   0  114.49    5.20
  -6  -1   0  123.39    4.70
   6  -1   0  124.59    4.70
  -6  -1   0  123.89    3.80
  -6   2   0   16.70    2.20
   6   2   0   16.70    3.10
   6  -2   0   18.30    3.30
   6  -2   0    8.20    1.80
  -6  -2   0   15.00    3.20
  -6   2   0   17.00    2.30
   6   2   0   19.80    2.70
  -6   2   0   17.70    3.00
   6   2   0   16.70    3.10
   6   2   0   16.50    2.20
  -6  -2   0   18.20    2.80
  -6   2   0   20.20    2.10
   6  -2   0   14.00    2.00
   6   2   0   17.90    2.50
   6   3   0    8.80    2.50
  -6  -3   0    3.50    2.10
   6   3   0    7.20    2.10
  -6  -3   0    4.80    2.40
   6  -3   0    1.20    1.50
   6  -3   0    4.70    3.00
   6   3   0    5.50    2.30
  -6   3   0    6.20    1.20
  -6   3   0    5.00    2.60
  -6   3   0    5.30    2.20
   6   3   0    3.10    2.90
  -6   3   0    3.30    1.90
   6   4   0    6.10    4.20
  -6  -4   0    5.80    2.10
  -6   4   0    5.20    2.30
   6   4   0    5.20    2.70
  -6  -4   0    6.80    2.30
  -6   4   0   -0.80    2.30
   6   4   0    5.40    1.20
   6  -4   0    5.60    2.30
  -6   4   0    8.90    4.00
   6   4   0    7.80    2.50
   6   4   0   10.30    2.60
   6   5   0   86.69    8.70
   6   5   0   76.89    6.10
  -6   5   0   71.29    7.80
  -6   5   0   84.29    6.20
   6   6   0    1.60    3.60
   6   6   0    5.40    6.00
  -6   6   0    4.00    5.70
  -6   6   0    2.50    3.80
  -6   0   1   57.99    3.20
  -6   0  -1   52.49    4.00
  -6   0  -1   59.79    3.80
   6   0  -1   60.99    4.00
  -6   0   1   54.09    3.80
   6   0  -1   56.59    3.30
  -6   0  -1   60.79    3.70
  -6   0   1   59.59    3.40
   6   0   1   60.29    3.10
   6   0   1   55.29    3.20
  -6   0  -1   59.19    2.90
   6   0   1   56.49    3.60
   6   0  -1   57.39    3.90
   6   0   1   60.49    3.80
   6   0   1   52.09    3.70
  -6   0   1   58.89    3.80
  -6   0  -1   55.19    3.20
   6   0  -1   60.29    2.80
   6  -1   1  112.39    5.00
   6   1  -1  107.19    4.50
   6  -1   1  110.69    4.60
  -6  -1  -1  108.19    3.90
   6  -1   1  107.39    5.30
  -6   1   1  107.99    4.00
   6  -1   1  109.29    4.50
   6   1  -1  104.69    5.30
  -6  -1  -1  110.29    5.10
  -6  -1  -1  107.29    3.90
  -6   1   1  112.19    4.10
   6   1  -1  106.09    4.40
   6   1  -1  112.99    5.00
  -6  -1  -1  106.49    3.90
   6  -1   1  113.39    4.70
  -6   1   1  118.59    4.40
  -6   1   1  105.49    5.30
  -6   1   1  114.69    4.90
  -6   1  -1  114.39    5.50
  -6   1  -1  112.99    4.70
   6  -1  -1  112.79    5.00
  -6  -1   1  107.59    4.50
   6   1   1  106.29    5.10
   6   1   1   93.19    3.50
   6  -1  -1  111.29    4.40
   6  -1  -1  111.19    4.10
  -6   1  -1  109.89    4.50
  -6   1  -1  114.49    4.70
   6   1   1  107.49    4.10
  -6  -1   1  112.29    5.10
  -6  -1   1  110.29    4.40
   6   1   1  113.69    4.00
   6   1   1  109.39    3.90
  -6  -1   1  105.49    5.00
   6  -2   1   26.90    2.70
  -6   2   1   25.20    3.00
   6   2  -1   29.70    3.20
   6   2  -1   25.90    3.00
   6  -2   1   23.60    2.70
  -6  -2  -1   27.50    2.20
   6  -2   1   32.30    3.90
  -6   2   1   27.00    2.40
  -6   2   1   25.40    2.50
   6   2  -1   31.20    3.00
   6   2  -1   22.40    3.00
   6  -2   1   27.20    2.90
  -6   2   1   28.10    2.50
  -6  -2  -1   26.60    3.20
   6  -2  -1   26.00    2.90
  -6  -2   1   24.40    3.70
  -6   2  -1   28.30    2.90
  -6  -2   1   27.10    2.70
  -6   2  -1   18.20    3.00
  -6   2  -1   25.60    2.30
   6   2   1   27.30    2.00
   6  -2  -1   26.30    2.50
   6   2   1   25.70    2.30
  -6  -2   1   28.50    2.90
  -6  -2   1   30.50    3.40
   6   2   1   31.40    3.40
   6   2   1   24.20    3.00
   6   2   1   26.80    2.30
  -6   2  -1   28.30    2.80
   6  -3   1   20.10    3.20
  -6   3   1   22.10    2.50
   6   3  -1   23.80    3.00
  -6   3   1   30.80    4.00
   6   3  -1   25.40    3.80
   6   3  -1   29.90    3.30
   6  -3   1   27.90    2.30
   6   3  -1   24.00    3.40
  -6   3   1   20.60    2.50
  -6   3   1   20.80    2.20
   6  -3   1   21.60    4.00
  -6  -3  -1   23.40    2.40
   6   3  -1   22.40    2.00
  -6  -3  -1   22.60    3.20
   6   3   1   29.20    1.80
  -6  -3   1   24.00    3.10
  -6  -3   1   23.40    4.30
   6   3   1   24.70    2.00
   6   3   1   22.10    2.40
  -6  -3   1   30.10    3.40
  -6   3  -1   24.30    2.90
   6   3   1   25.70    3.80
  -6   3  -1   26.80    4.00
  -6  -3   1   26.50    2.40
   6   3   1   28.60    3.20
   6   3   1   24.60    2.60
  -6   3  -1   30.50    3.60
   6  -3  -1   27.90    2.80
   6   4  -1    2.60    3.50
  -6   4   1    0.50    1.00
   6   4  -1    4.30    2.40
   6  -4   1   -2.30    2.10
  -6  -4  -1    0.40    1.60
  -6   4   1   -2.40    1.00
  -6   4   1    0.80    2.20
   6  -4   1    2.90    3.40
   6   4  -1   -0.20    1.40
   6   4  -1    0.70    2.30
  -6   4   1   -2.80    2.90
  -6   4   1    4.70    2.10
   6   4  -1    4.70    3.00
  -6  -4   1   -0.30    1.90
   6   4   1    3.70    2.40
  -6   4  -1    3.00    3.60
   6   4   1    3.40    2.20
   6  -4  -1   -0.20    1.80
   6   4   1    3.10    1.40
   6   4   1   -0.10    1.90
  -6  -4   1    0.60    1.50
   6   4   1   -1.60    4.00
  -6   4  -1    1.70    2.30
  -6   4  -1    0.40    2.70
  -6  -4   1    3.70    3.90
   6   5  -1   -1.10    5.00
  -6   5   1    4.70    4.80
  -6   5   1   -0.10    2.80
   6  -5   1    2.80    3.90
   6   5  -1   -0.80    3.30
  -6   5  -1    0.00    3.40
  -6   5  -1   -0.60    4.20
   6   5   1    0.10    4.70
   6   5   1    1.90    2.70
   6   6  -1    5.00    6.50
   6   6  -1   -0.80    4.10
  -6   6   1    2.80    3.60
  -6   6   1   -4.00    5.70
  -6   6  -1   -2.10    4.00
  -6   6  -1    1.40    5.30
   6   6   1    3.30    3.40
   6   6   1   -4.40    5.90
   6   0  -2   -0.80    1.50
  -6   0  -2   -0.50    0.20
   6   0   2   -2.50    2.10
   6   0   2    3.40    1.20
   6   0   2   -0.50    1.50
   6   0   2    3.40    2.40
  -6   0  -2    0.90    2.20
  -6   0   2   -0.90    2.20
   6   0   2    0.60    2.30
  -6   0  -2    4.40    1.70
  -6   0   2   -0.90    1.50
   6   0   2   -0.20    1.60
   6   0  -2    2.40    2.50
  -6   0  -2    1.00    1.10
  -6   0  -2    0.20    2.40
   6   0  -2    0.70    0.80
   6   0  -2    1.80    2.50
  -6   0   2    2.60    1.80
  -6   0   2    1.20    2.70
   6   0  -2   -1.00    1.40
  -6   1   2   34.10    2.50
  -6   1   2   40.30    3.90
  -6   1   2   38.20    2.90
   6  -1   2   43.40    3.20
   6   1  -2   33.80    3.00
  -6   1   2   42.90    2.80
   6  -1   2   38.70    4.10
   6   1  -2   43.80    2.80
  -6  -1  -2   43.00    2.50
   6  -1   2   45.60    4.20
   6   1  -2   43.90    3.50
  -6  -1  -2   40.80    3.90
   6  -1   2   39.80    3.40
   6   1  -2   35.30    3.70
  -6  -1  -2   42.40    3.40
   6  -1   2   40.70    3.80
   6   1  -2   46.70    4.10
  -6   1   2   40.40    3.80
   6  -1   2   45.60    3.40
   6   1   2   46.30    4.10
  -6   1  -2   40.00    3.70
   6   1   2   40.80    2.70
  -6  -1   2   44.90    3.40
   6  -1  -2   39.20    2.80
   6   1   2   39.70    2.50
   6  -1  -2   42.40    2.80
  -6   1  -2   44.50    3.30
  -6   1  -2   44.10    3.40
  -6   1  -2   43.10    3.40
  -6   1  -2   41.50    4.00
  -6  -1   2   41.10    3.90
  -6  -1   2   43.40    4.40
  -6  -1   2   39.70    3.70
   6   1   2   31.90    3.20
   6   1   2   40.90    2.70
  -6  -1   2   42.60    3.40
   6  -2   2   13.70    2.60
   6  -2   2   13.50    2.50
  -6   2   2   13.60    1.80
  -6  -2  -2   14.50    1.60
   6   2  -2   11.20    2.60
   6   2  -2   18.00    2.90
  -6   2   2    9.60    2.30
   6  -2   2   13.70    3.60
  -6   2   2   16.00    2.30
   6   2  -2   12.80    2.70
   6  -2   2   12.90    2.50
  -6   2   2   13.80    1.90
   6   2  -2   15.50    2.90
  -6  -2   2   15.80    3.70
   6  -2  -2   11.90    2.50
   6   2   2   12.40    1.70
   6   2   2   10.10    2.70
  -6  -2   2   11.60    2.70
  -6   2  -2   12.80    2.70
  -6  -2   2   10.90    2.20
  -6  -2   2   12.20    2.70
   6  -2  -2   14.20    1.80
  -6   2  -2   10.00    3.00
   6   2   2   13.00    1.80
  -6   2  -2   12.00    2.40
   6   2   2   13.30    2.20
  -6  -2   2   14.00    2.60
  -6   3   2   10.30    2.10
   6   3  -2    8.80    3.20
  -6   3   2    8.30    1.90
   6  -3   2    8.20    3.80
  -6   3   2   11.50    1.90
   6   3  -2    9.70    2.80
   6  -3   2    7.90    1.90
   6   3  -2    9.30    3.00
  -6   3   2   11.20    3.00
   6   3  -2    9.70    2.60
   6  -3   2   10.50    2.90
   6   3  -2   11.10    2.10
  -6  -3  -2   12.00    1.60
   6   3   2    9.20    1.80
  -6   3  -2    8.10    3.20
  -6  -3   2    8.30    2.70
  -6  -3   2    8.90    2.20
  -6   3  -2    4.20    2.90
   6   3   2    9.70    3.20
   6   3   2   10.50    1.80
  -6   3  -2   10.40    2.70
   6   3   2   12.70    2.30
   6   3   2   11.00    2.70
  -6  -3   2   12.30    3.90
   6  -3  -2   10.10    1.70
   6   4  -2    9.30    3.70
   6  -4   2    3.40    2.70
   6   4  -2    2.00    3.10
  -6   4   2    5.70    2.10
  -6   4   2    8.10    2.40
   6  -4   2    4.20    3.80
  -6   4   2    3.00    3.20
  -6  -4   2    1.90    2.30
   6   4   2   -3.50    3.60
   6   4   2    6.60    2.20
   6   4   2    3.00    2.50
   6   4   2    7.90    2.10
  -6  -4   2    5.20    2.30
  -6   4  -2    8.10    3.90
  -6  -4   2    5.60    4.20
  -6   4  -2    8.60    3.20
   6   4   2    9.20    2.30
   6   5  -2   61.59    7.70
   6  -5   2   51.39    6.90
  -6   5   2   54.89    6.90
  -6   5   2   58.29    4.60
   6   5  -2   44.80    5.50
   6   5   2   40.70    7.00
  -6   5  -2   63.19    7.50
   6   5   2   45.00    4.10
  -6   5  -2   46.40    5.40
   6   6  -2    2.50    4.30
  -6   6   2    7.60    3.50
   6  -6   2    5.70    5.20
   6   6  -2   -4.50    6.20
  -6   6   2    4.90    6.80
  -6   6  -2    4.00    4.30
  -6   6  -2   -4.10    5.50
   6   6   2   -1.40    2.90
   6   6   2    3.00    6.30
  -6   0  -3   36.10    3.00
   6   0   3   30.00    4.00
  -6   0   3   37.60    4.50
   6   0   3   34.40    2.80
  -6   0   3   33.70    2.90
  -6   0  -3   34.20    2.90
  -6   0   3   43.20    3.40
   6   0   3   45.20    2.90
   6   0   3   34.60    2.70
   6   0   3   40.10    4.40
   6  -1   3   93.69    4.90
   6  -1   3   90.89    4.40
  -6  -1  -3   92.99    5.80
   6  -1   3   86.59    5.20
  -6   1   3   93.09    3.90
  -6   1   3   87.99    3.50
  -6  -1  -3   92.99    3.50
  -6   1   3   98.19    6.00
   6  -1   3  103.49    6.40
   6   1  -3   89.19    4.60
   6   1  -3   91.39    3.40
   6  -1   3   87.09    4.70
  -6   1   3   90.29    4.00
  -6   1  -3   98.49    5.70
   6  -1  -3   92.49    3.80
   6   1   3   96.09    6.10
   6   1   3   94.59    4.00
  -6   1  -3   80.99    4.40
   6   1   3   89.99    3.70
  -6  -1   3   86.39    5.20
  -6  -1   3   91.39    6.00
   6   1   3   90.89    4.90
  -6   1  -3   88.29    4.80
   6   1   3   91.49    3.70
  -6  -1   3   85.99    4.90
  -6  -1   3   93.39    4.70
   6   2  -3    3.30    2.50
  -6   2   3    3.70    1.80
   6  -2   3    4.70    2.40
   6   2  -3   13.10    2.40
  -6   2   3   11.30    1.70
   6  -2   3    9.70    3.60
  -6   2   3    5.20    3.40
  -6   2   3   10.10    1.70
  -6  -2  -3    8.70    1.30
   6  -2   3   12.20    2.80
   6   2  -3   11.30    3.00
   6  -2   3   14.00    2.60
   6  -2   3   11.50    3.50
  -6  -2   3   11.20    2.80
   6   2   3    9.20    3.30
  -6  -2   3    5.20    2.40
  -6   2  -3    5.00    2.60
   6   2   3    8.50    1.50
   6   2   3    3.50    2.30
   6  -2  -3    9.50    2.30
   6   2   3    8.00    1.50
  -6  -2   3    9.30    2.00
   6   2   3    7.80    2.50
  -6  -2   3    5.90    2.40
  -6   2  -3    6.80    2.80
   6  -2  -3    9.90    1.60
  -6  -2   3    6.00    3.60
   6   3  -3    2.50    2.60
  -6   3   3    4.70    2.30
   6  -3   3    1.10    2.80
  -6   3   3    2.90    1.60
   6   3  -3    3.70    2.90
  -6   3   3    1.10    1.40
  -6   3   3    2.20    3.50
   6   3  -3    4.60    3.00
   6  -3   3    0.60    2.10
   6  -3   3    5.60    3.80
   6   3   3    3.70    2.70
  -6  -3   3    0.90    2.50
   6   3   3    2.50    2.30
  -6   3  -3    0.10    2.80
   6   3   3    0.90    1.40
   6   3   3    0.30    1.30
  -6  -3   3    2.90    2.70
  -6   3  -3    2.70    3.10
  -6  -3   3    5.10    3.80
   6   3   3    3.60    3.10
   6   4  -3    6.20    4.00
   6  -4   3    3.40    5.00
  -6   4   3    2.90    3.30
   6  -4   3   -3.30    2.60
  -6   4   3   -3.10    1.80
   6   4  -3    0.00    3.50
  -6   4   3    1.00    1.70
   6  -4   3   -1.70    2.30
   6   4   3    0.40    1.60
  -6  -4   3   -6.30    4.00
   6   4   3    0.00    2.50
  -6  -4   3    0.90    2.70
  -6  -4   3    1.30    2.50
  -6   4  -3    1.10    3.90
   6   4   3   -0.90    3.80
   6   4   3   -0.50    2.60
   6   4   3    0.80    1.70
  -6   4  -3   -2.00    3.30
  -6   5   3    3.80    4.70
   6   5  -3   -1.90    4.10
  -6   5   3   -1.60    2.30
   6  -5   3   -1.20    4.60
   6   5  -3    1.10    4.90
  -6   5  -3    5.30    5.10
   6   5   3    1.80    6.00
  -6  -5   3   -3.00    5.10
  -6   5  -3    4.60    4.20
   6   5   3    0.70    2.20
   6   6  -3    1.50    6.60
   6   6  -3    3.30    4.90
   6  -6   3    5.10    6.00
  -6   6   3    6.30    6.70
  -6   6   3    3.50    3.00
  -6   6  -3    4.10    6.90
   6   6   3   -1.50    2.60
  -6   6  -3    8.00    4.50
   6   6   3    8.30    7.60
  -6   0   4    4.50    2.10
  -6   0   4    4.50    3.40
  -6   0  -4    2.50    2.20
   6   0   4    9.00    2.30
   6   0   4    3.90    1.90
   6   0   4    2.80    1.80
   6   0  -4    3.60    1.90
  -6   0   4    4.50    1.90
  -6   0   4    4.90    3.20
   6   0   4    3.30    3.00
   6   0   4    3.60    3.10
  -6   0  -4    7.50    2.00
  -6   1   4   23.20    2.50
  -6   1   4   21.50    1.80
  -6   1   4   23.40    4.30
   6  -1   4   22.20    4.30
   6  -1   4   30.00    3.20
   6  -1   4   28.20    3.80
  -6  -1  -4   26.50    2.10
   6  -1   4   27.20    4.10
   6   1  -4   26.50    3.50
  -6   1   4   25.80    2.50
   6  -1   4   27.80    3.40
   6   1  -4   25.00    2.30
   6   1   4   25.20    4.10
  -6  -1   4   23.70    4.50
  -6   1  -4   25.00    3.40
  -6   1  -4   22.10    3.50
   6  -1  -4   26.60    2.50
   6   1   4   24.20    3.10
  -6  -1   4   25.80    2.90
   6   1   4   28.40    3.70
   6   1   4   25.50    2.30
  -6  -1   4   24.90    4.10
   6   1   4   22.00    2.10
  -6  -1   4   28.70    3.40
   6  -2   4    5.10    2.50
   6  -2   4    5.80    2.80
  -6   2   4    1.60    3.50
   6  -2   4    3.60    3.30
   6   2  -4    4.80    2.90
   6  -2   4    6.60    3.60
   6  -2   4    5.70    3.10
   6   2  -4    3.60    2.00
  -6   2   4    4.90    1.60
  -6   2   4    4.30    1.60
  -6   2   4    4.50    2.00
  -6   2  -4    4.80    3.30
  -6  -2   4    5.50    3.00
  -6  -2   4    1.50    2.20
   6   2   4    5.00    1.30
   6   2   4    5.20    2.80
  -6  -2   4    5.90    3.20
   6   2   4    2.90    3.20
   6   2   4   -2.70    2.30
  -6  -2   4    2.90    3.70
   6   2   4    3.50    1.30
  -6  -2   4    4.90    1.80
  -6   2  -4    7.20    2.80
  -6   3   4   23.40    5.40
   6  -3   4   18.10    3.90
   6  -3   4   14.30    4.60
  -6   3   4   15.30    2.00
   6   3  -4   14.50    3.50
   6   3  -4   10.30    3.50
   6  -3   4   19.10    4.90
   6  -3   4   17.30    3.50
  -6   3   4   11.50    2.70
  -6   3   4   16.00    2.00
  -6   3  -4   21.40    4.70
  -6  -3   4   17.20    4.00
   6   3   4   20.00    4.00
   6   3   4   14.50    3.50
   6   3   4   13.30    1.50
  -6  -3   4   10.60    3.50
  -6  -3   4   15.50    5.00
   6   3   4   15.50    1.50
   6   3   4   16.70    3.80
  -6   3  -4   17.70    4.00
   6  -4   4    0.30    2.80
  -6   4   4    3.30    1.90
  -6   4   4    2.90    1.70
  -6   4   4    3.40    5.30
   6   4  -4    4.70    3.90
   6   4  -4    6.50    4.00
  -6   4   4    7.40    3.20
   6  -4   4    0.80    5.00
   6   4   4    5.00    3.20
  -6  -4   4    0.50    4.90
  -6   4  -4    2.30    3.70
  -6  -4   4    0.40    3.00
   6   4   4    6.80    1.40
  -6   4  -4   -2.80    4.00
  -6  -4   4   -1.80    3.20
   6   4   4    2.10    1.30
   6   4   4    1.90    4.30
   6   4   4    4.00    3.30
  -6   5   4   21.10    2.80
   6  -5   4   18.20    6.50
   6   5  -4   13.30    5.00
  -6   5   4   12.40    4.40
  -6   5   4   26.90    7.60
   6   5  -4   20.00    6.10
   6   5   4   11.40    6.50
  -6   5  -4   12.60    5.10
  -6  -5   4   17.40    6.70
   6   5   4   15.00    2.00
   6   5   4   25.10    2.20
  -6   5  -4   19.90    6.90
   6   5   4   21.40    6.90
   6   6  -4    0.40    6.40
   6   6  -4   -4.30    4.80
   6  -6   4   -6.20    6.10
  -6   6   4    1.00    6.20
  -6   6   4   -1.40    2.50
  -6  -6   4    7.30    6.80
  -6   6  -4   -5.40    6.80
   6   6   4    6.80    2.00
  -6   6  -4   -2.20    4.70
   6   6   4   -2.30    6.70
   6   0   5    9.50    4.20
  -6   0  -5    9.20    2.20
   6   0  -5   13.10    2.40
  -6   0   5   13.80    4.00
   6   0   5   11.50    3.90
   6   0   5   13.10    2.40
   6   0   5   11.40    2.40
   6   0   5   21.90    3.40
  -6   0   5   12.10    2.30
  -6   0   5   12.30    4.30
  -6   0   5   13.30    2.70
   6   1  -5   15.00    3.00
   6  -1   5   17.50    2.90
  -6  -1  -5   14.80    1.90
   6  -1   5   16.80    4.10
   6  -1   5   21.70    3.80
  -6   1   5   16.10    1.60
  -6   1   5   16.60    4.50
  -6   1   5   17.10    4.30
  -6   1   5   19.60    2.50
  -6   1   5   12.80    2.30
   6  -1   5   14.80    3.20
   6  -1   5   14.10    4.50
  -6  -1   5   11.80    4.50
   6   1   5   10.80    2.00
  -6  -1   5   17.70    3.00
  -6   1  -5   20.50    3.90
  -6  -1   5   13.30    4.00
   6   1   5   14.20    3.30
   6   1   5   18.60    2.30
  -6  -1   5   19.60    3.50
   6   1   5   20.50    4.20
   6   1   5   17.90    4.20
   6  -1  -5   18.70    2.30
   6  -2   5    2.70    2.90
   6  -2   5    0.20    4.10
   6  -2   5   -2.30    3.90
   6   2  -5    1.40    2.50
  -6   2   5    4.40    1.70
  -6   2   5    7.10    4.30
   6  -2   5    0.50    3.40
  -6   2   5    2.00    2.00
   6  -2   5    2.30    2.70
   6   2  -5    1.20    2.00
  -6   2   5    1.90    1.70
   6   2   5    0.60    3.30
  -6  -2   5    3.20    1.80
  -6  -2   5    0.80    3.60
  -6  -2   5    5.10    3.20
  -6   2  -5    3.80    2.60
   6   2   5    1.10    3.00
  -6  -2   5    5.00    4.40
   6   2   5    2.60    1.40
   6   2   5   -1.00    2.60
   6   2   5   -0.50    1.40
  -6  -2   5    2.00    2.50
  -6   2  -5    3.00    3.60
   6  -3   5   13.10    5.50
   6  -3   5   23.30    4.20
  -6   3   5    8.70    3.00
  -6   3   5   19.80    2.30
   6   3  -5   16.60    3.60
   6   3  -5   23.30    4.10
  -6   3   5   25.20    6.10
   6  -3   5   25.20    6.20
  -6   3   5   21.10    2.10
   6  -3   5   19.70    4.30
  -6  -3   5   24.40    4.60
  -6   3  -5   27.20    5.60
  -6  -3   5   18.00    5.70
  -6   3  -5   13.40    3.50
   6   3   5   14.10    4.10
   6   3   5   23.30    4.60
   6   3   5   23.60    5.20
  -6  -3   5   29.50    5.40
   6  -4   5   -2.70    5.70
  -6   4   5   -2.00    1.40
   6   4  -5    3.60    3.90
  -6   4   5    4.30    6.20
  -6   4   5   -2.20    2.60
   6  -4   5    3.30    3.70
   6   4  -5   -3.80    3.70
   6  -4   5    6.80    5.70
  -6   4   5    1.80    1.40
  -6  -4   5   -1.20    4.20
   6   4   5    4.40    4.70
  -6  -4   5    0.20    4.90
  -6   4  -5   -1.30    5.30
  -6  -4   5    1.50    5.50
   6   4   5    0.80    3.50
   6   4   5   -0.70    4.30
   6   4   5    4.30    4.20
   6   5  -5   -1.30    5.20
   6  -5   5    1.20    6.50
  -6   5   5    5.10    7.50
  -6   5   5   -1.00    1.10
  -6   5   5    6.10    1.50
  -6   5   5    5.40    4.00
  -6  -5   5    4.40    6.50
   6   5   5   19.60    5.50
  -6   5  -5   -2.10    5.60
   6   5   5   -1.40    6.10
   6   0   6    7.00    2.60
  -6   0   6    4.10    4.10
   6   0   6    8.40    3.50
  -6   0   6    5.10    2.70
  -6   0   6    2.80    4.60
   6   0   6    2.20    3.80
  -6   0   6    4.30    2.30
   6   0   6    3.40    2.30
   6   0   6    3.90    4.20
   6  -1   6   15.70    4.60
   6  -1   6   20.00    3.70
  -6   1   6   20.40    5.20
  -6   1   6   15.30    5.30
   6  -1   6   14.90    5.30
  -6   1   6   21.30    3.00
   6  -1   6   19.50    4.50
  -6   1   6   16.30    2.70
  -6  -1   6   18.50    5.80
   6   1   6   21.90    5.30
   6   1   6    9.40    3.50
   6   1   6   19.40    2.70
  -6  -1   6   17.80    3.70
  -6  -1   6   20.90    5.60
   6   1   6   12.70    2.40
   6   1   6   23.20    5.30
   6  -2   6    8.00    5.00
  -6   2   6    3.10    5.00
   6  -2   6   -4.50    4.70
  -6   2   6    1.30    1.90
   6  -2   6   -2.20    3.20
  -6   2   6    2.90    2.00
  -6   2   6    4.20    2.60
   6  -2   6   -1.00    4.10
  -6   2   6    8.30    4.80
   6   2   6    9.10    3.90
  -6  -2   6    1.70    4.10
  -6  -2   6    3.30    3.40
  -6   2  -6    1.10    4.00
   6   2   6    1.70    4.00
   6   2   6   10.60    4.00
   6   2   6    1.90    1.70
  -6  -2   6   -3.20    5.10
   6  -3   6   12.60    4.40
   6  -3   6    0.90    5.70
  -6   3   6   17.00    6.50
  -6   3   6   13.90    3.80
  -6   3   6   10.10    1.70
   6  -3   6   13.10    4.70
   6  -3   6   13.40    6.10
  -6   3   6   14.60    6.10
  -6   3   6    8.60    1.90
  -6  -3   6   14.60    4.40
   6   3   6    9.90    3.90
   6   3   6   16.30    5.10
  -6  -3   6    8.00    6.30
  -6  -3   6   11.90    5.20
   6   3   6   18.00    5.10
  -6   3  -6   17.90    5.40
   6  -4   6    1.40    4.70
   6  -4   6   -6.10    5.70
  -6   4   6   14.40    7.00
   6  -4   6   -0.60    6.80
  -6   4   6   -8.60    4.90
  -6  -4   6    4.30    6.10
   6   4   6    8.30    5.90
  -6  -4   6    3.20    5.40
   6   4   6  -10.80    3.40
   6   4   6    5.00    4.60
  -6   4  -6   -2.80    5.50
   6   4   6    5.70    4.60
   6  -5   6   -3.50    7.20
  -6   5   6  -11.60    4.60
  -6   5   6    6.30    8.90
  -6  -5   6    7.90    7.40
   6   5   6   11.10    7.00
  -6   5  -6    5.60    6.60
  -6   0   7    9.70    6.20
   6   0   7    4.00    2.80
   6   0   7    5.10    4.20
   6   0   7    0.20    4.40
   6   0   7   -3.40    4.80
  -6   0   7   -0.60    4.80
  -6   0   7    4.40    3.10
  -6   1   7   42.00    8.30
   6  -1   7   30.80    6.60
  -6   1   7   34.00    3.70
   6  -1   7   44.80    6.60
   6  -1   7   37.20    4.80
   6  -1   7   24.90    6.90
  -6   1   7   33.70    6.70
  -6  -1   7   32.00    6.50
   6   1   7   43.90    7.00
   6   1   7   16.80    4.70
  -6  -1   7   39.50    7.80
  -6  -1   7   35.20    5.00
   6   1   7   31.30    3.40
   6   1   7   32.00    6.20
   6  -2   7    5.50    4.90
   6  -2   7    0.60    3.90
   6  -2   7    1.00    6.10
  -6   2   7   10.50    6.30
   6  -2   7   -1.40    4.70
  -6   2   7   -2.20    2.20
  -6   2   7    2.70    5.40
   6   2   7    5.60    4.80
   6   2   7    1.90    4.60
   6   2   7    3.20    2.00
   6   2   7   -0.60    1.80
  -6  -2   7    8.40    4.50
   6   2   7   -9.40    3.70
  -6  -2   7    1.30    6.20
  -6   2  -7   -2.70    4.00
  -6  -2   7   -5.30    4.80
  -6   3   7   10.50    1.70
   6  -3   7   13.70    6.50
  -6   3   7   12.50    6.70
   6  -3   7   13.30    5.20
  -6   3   7    8.60    1.90
   6  -3   7    7.20    7.40
   6  -3   7    9.40    4.70
  -6   3   7   18.60    7.30
  -6  -3   7   17.10    5.20
  -6  -3   7   14.60    7.00
  -6   3  -7   11.40    5.40
   6   3   7    7.70    4.50
  -6  -3   7   24.20    7.90
   6   3   7   15.30    5.70
  -6   4   7    0.70    6.90
  -6   4   7   -2.30    6.90
   6  -4   7   -1.50    7.80
   6  -4   7    6.10    7.70
   6   4   7  -11.00    3.50
  -6   4  -7   -1.30    5.30
  -6  -4   7    3.20    7.30
   6   4   7   13.30    5.60
   6   4   7   -3.20    4.00
  -6  -4   7   -2.00    6.50
  -6   0   8    4.40    8.10
  -6   0   8    2.70    3.50
   6   0   8    4.80    3.40
   6   0   8   11.50    5.10
  -6   0   8    8.20    6.20
   6   0   8    7.50    5.50
   6   0   8    2.40    6.40
  -6   1   8    6.00    3.20
   6  -1   8    6.20    7.80
   6  -1   8   11.30    4.30
   6  -1   8   14.00    6.30
  -6   1   8   10.80    7.30
   6  -1   8    2.80    5.70
  -6   1   8   11.60    6.70
  -6  -1   8    5.30    7.40
   6   1   8    6.10    5.20
   6   1   8   12.00    6.60
  -6  -1   8   11.30    4.40
  -6  -1   8   10.70    6.40
   6   1   8    8.90    3.10
  -6   2   8   -1.60    6.20
   6  -2   8    1.80    5.70
   6  -2   8    6.80    4.60
   6  -2   8   -1.80    6.70
  -6   2   8    0.40    2.50
   6  -2   8    5.70    6.20
  -6   2   8   -4.70    6.50
   6   2   8   -1.20    2.20
   6   2   8  -10.30    6.10
  -6  -2   8    3.00    4.90
   6   2   8   -1.70    5.20
  -6  -2   8    1.10    7.50
  -6  -2   8   -4.50    5.80
   6  -3   8    6.60    5.30
   6  -3   8    5.90    7.70
  -6   3   8    7.10    7.30
   6  -3   8   10.70    5.60
   6  -3   8    9.10    6.40
  -6   3   8    4.30    7.30
  -6   3   8   10.00    1.90
   6   3   8   21.50    6.10
   6   3   8    8.60    5.90
  -6  -3   8    3.00    7.90
  -6  -3   8   11.10    8.10
   6   3   8   -0.20    3.40
  -6  -3   8    3.00    5.30
  -6   0   9    1.00    3.90
   6   0   9  -20.00    7.60
  -6   0   9    1.80    6.80
   6   0   9    1.10    5.70
  -6   0   9    5.50    8.60
   6   0   9    2.10    3.80
  -6   1   9   17.70    8.60
   6  -1   9   13.20    9.30
  -6   1   9   17.70    4.00
  -6   1   9   13.60    8.30
   6  -1   9   13.70    4.80
   6  -1   9   20.80    6.90
   6   1   9   14.30    3.70
   6   1   9   20.70    7.50
   6   1   9   12.40    7.80
  -6  -1   9   19.50    8.70
  -6  -1   9   12.40    8.60
  -6  -1   9   18.80    5.20
  -6   2   9    8.80    8.00
   6  -2   9   -4.60    5.90
  -6   2   9    1.40    3.10
   6  -2   9   -1.70    4.80
  -6  -2   9    3.40    4.90
  -6  -2   9   -4.00    7.60
  -6  -2   9    1.80    7.10
   6   2   9   -0.90    6.90
  -7   0   0   -0.40    1.50
  -7   0   0    1.40    1.70
   7   0   0   -0.80    1.60
  -7   0   0    0.50    1.80
   7   0   0    2.00    1.90
   7   0   0   -0.80    1.70
  -7   0   0   -2.20    2.00
   7   0   0   -0.50    1.90
   7   0   0   -0.10    2.30
  -7   0   0    0.60    1.70
   7   0   0   -0.50    1.80
  -7   0   0    0.20    1.60
   7  -1   0  163.18    5.70
   7  -1   0  157.58    6.60
  -7   1   0  164.58    5.50
   7  -1   0  165.88    6.00
  -7   1   0  168.98    5.70
  -7  -1   0  168.38    5.40
  -7  -1   0  162.78    4.90
  -7   1   0  154.58    5.80
   7   1   0  156.58    5.50
  -7  -1   0  166.28    6.40
   7  -1   0  158.68    5.90
   7   1   0  165.68    5.70
  -7   1   0  160.58    5.90
   7  -1   0  171.48    5.60
   7   1   0  155.58    6.30
   7   1   0  164.28    5.60
  -7  -1   0  161.98    5.30
  -7  -1   0  159.68    5.50
  -7   1   0  171.68    6.70
   7  -2   0   87.49    4.20
   7  -2   0   78.59    5.50
  -7  -2   0   87.49    4.90
   7  -2   0   89.39    4.10
   7   2   0   85.29    4.20
  -7  -2   0   82.79    5.00
   7   2   0   84.49    5.10
  -7   2   0   82.59    4.90
  -7   2   0   87.99    3.90
  -7   2   0   76.29    4.30
   7   2   0   84.29    5.00
  -7   2   0   92.29    4.20
   7   2   0   79.69    4.30
  -7  -3   0   11.50    3.00
   7  -3   0   10.80    4.00
  -7   3   0    9.50    2.70
   7   3   0    6.50    2.60
  -7   3   0   10.50    1.60
   7   3   0   10.50    2.80
  -7  -3   0    8.60    2.20
   7   3   0    4.70    3.10
   7   3   0   10.90    2.20
  -7   3   0    8.30    2.10
  -7   3   0    6.00    2.80
  -7  -3   0    8.10    4.00
   7  -4   0    5.20    2.40
  -7  -4   0    5.90    2.20
  -7   4   0    7.90    3.80
  -7   4   0    5.10    2.30
   7   4   0    7.60    2.70
   7   4   0    0.70    2.20
   7   4   0    8.50    3.90
  -7   4   0   10.00    3.00
   7   4   0    7.30    2.70
   7   5   0   40.80    7.00
  -7   5   0   32.00    5.60
   7   5   0   42.60    4.80
  -7   5   0   44.80    5.10
   7   6   0    7.90    6.40
  -7   6   0   -2.50    5.40
   7   6   0    2.40    3.90
  -7   6   0    4.70    4.00
  -7   0  -1   -0.70    1.90
   7   0   1    2.10    2.10
  -7   0  -1    0.50    1.50
  -7   0  -1   -1.10    1.00
  -7   0   1   -0.80    2.10
  -7   0   1    0.10    1.70
   7   0  -1    0.10    2.40
   7   0   1    0.30    1.60
  -7   0  -1   -0.10    2.00
   7   0  -1   -1.70    1.70
  -7   0   1   -0.10    1.60
   7   0  -1   -2.40    1.80
   7   0   1    1.10    1.90
  -7   0  -1    0.50    1.80
   7   0   1    0.20    2.50
  -7   0  -1    1.50    2.00
   7   0  -1    0.60    1.50
   7   0  -1   -0.90    1.70
  -7   0   1   -0.90    2.10
   7  -1   1   48.80    3.80
  -7  -1  -1   48.90    2.80
   7  -1   1   51.09    3.30
   7  -1   1   53.79    4.70
   7   1  -1   46.20    3.30
   7   1  -1   46.60    4.40
   7   1  -1   57.99    4.20
  -7  -1  -1   51.59    3.00
  -7   1   1   54.79    4.30
  -7   1   1   53.69    3.40
  -7   1   1   49.80    4.20
   7   1  -1   51.39    3.50
   7  -1   1   48.60    3.80
  -7   1   1   50.49    3.90
  -7   1   1   58.09    3.40
   7  -1   1   52.69    3.60
  -7  -1  -1   48.90    4.30
  -7   1   1   49.40    3.20
  -7  -1   1   51.29    4.10
  -7  -1   1   48.80    3.30
  -7  -1   1   48.90    3.90
  -7   1  -1   50.49    3.30
   7   1   1   48.00    4.00
   7   1   1   49.30    3.20
   7   1   1   51.59    3.10
  -7  -1   1   50.99    3.50
  -7   1  -1   48.70    3.80
   7   1   1   60.99    3.10
   7   1   1   50.79    2.40
   7  -1  -1   55.59    3.30
  -7   1  -1   56.09    4.40
  -7   1  -1   49.30    4.30
   7  -1  -1   56.09    4.00
  -7   1  -1   51.19    3.40
   7  -1  -1   54.79    3.30
  -7  -2  -1   99.69    5.20
   7  -2   1  106.79    4.90
   7  -2   1  100.79    4.90
  -7   2   1   92.39    4.50
   7   2  -1   94.09    5.00
  -7   2   1  101.99    5.20
   7  -2   1   93.89    4.30
  -7  -2  -1  104.69    4.10
  -7   2   1  101.39    4.40
   7   2  -1  103.39    5.10
   7   2  -1  104.89    5.10
   7  -2   1   97.19    6.20
  -7   2   1   96.69    4.10
   7   2  -1   99.69    4.80
   7   2   1   95.59    4.20
   7   2   1  101.39    5.40
  -7  -2   1  100.09    6.00
  -7   2  -1  101.39    4.60
  -7  -2   1   97.39    3.30
  -7   2  -1   98.99    4.80
  -7  -2   1   94.89    5.30
  -7  -2   1   96.09    4.70
  -7   2  -1  103.09    4.30
   7   2   1   89.59    4.50
   7   2   1  101.39    4.30
   7  -2  -1   94.79    4.60
   7   2   1   81.09    3.00
  -7   2  -1   95.09    5.40
  -7   3   1   20.20    2.80
   7   3  -1   14.30    3.70
   7   3  -1   24.50    3.50
  -7   3   1   18.60    3.50
   7  -3   1   22.00    2.10
   7  -3   1   27.40    4.50
   7   3  -1   18.60    2.90
  -7   3   1   19.80    2.60
   7   3  -1   18.00    3.20
   7  -3   1   19.50    2.90
  -7  -3  -1   28.10    2.60
  -7   3   1   18.50    2.30
  -7   3  -1   21.10    2.00
  -7  -3   1   21.10    1.70
  -7   3  -1   21.40    3.50
   7   3   1   18.60    3.90
  -7   3  -1   22.50    2.90
  -7  -3   1   22.00    4.40
   7   3   1   15.40    2.30
   7   3   1   17.90    2.60
   7  -3  -1   18.30    2.50
   7   3   1   22.40    1.30
  -7  -3   1   24.40    3.10
  -7   3  -1   16.00    3.50
   7   3   1   20.70    3.20
  -7   4   1   35.10    3.50
  -7   4   1   23.40    2.10
   7   4  -1   31.60    3.70
  -7   4   1   37.20    3.90
   7   4  -1   27.20    3.60
  -7  -4  -1   26.90    4.20
   7  -4   1   29.20    3.70
   7   4  -1   28.50    3.90
   7   4  -1   36.30    5.60
   7  -4   1   35.40    5.30
  -7   4   1   24.80    4.40
  -7  -4   1   10.10    2.50
   7   4   1   25.50    5.30
   7   4   1   21.20    1.40
   7   4   1   27.80    1.60
  -7   4  -1   23.80    3.60
  -7   4  -1   24.50    4.50
   7   4   1   32.20    4.00
   7   4   1   25.20    3.10
  -7   4  -1   26.30    3.40
   7   4   1   28.70    3.30
  -7  -4   1   29.60    5.30
  -7   5   1    0.20    3.00
   7   5  -1    5.00    5.20
   7   5  -1    0.40    3.30
  -7   5   1    5.50    4.70
   7  -5   1    9.70    4.50
  -7   5  -1    7.90    3.80
  -7   5  -1    3.70    4.40
   7   5   1    1.70    2.90
   7   5   1    4.50    5.70
  -7   6   1    6.80    4.00
   7   6  -1    1.20    4.10
  -7   6   1    4.70    6.40
   7   6  -1    4.70    6.00
   7   6   1    4.20    6.00
  -7   6  -1    2.30    4.10
  -7   6  -1    5.30    5.60
   7   6   1    6.50    3.60
   7   0   2   -0.70    2.30
   7   0  -2   -0.50    2.40
  -7   0  -2    0.90    0.90
  -7   0   2    1.00    1.70
   7   0   2   -0.20    1.60
  -7   0   2    2.50    2.30
   7   0  -2    0.20    1.70
   7   0   2   -1.40    2.40
   7   0   2    1.00    1.70
   7   0  -2    1.30    1.00
   7   0  -2   -2.20    2.30
  -7   0  -2    1.30    2.20
  -7   0  -2   -0.70    1.00
  -7   0   2   -2.00    1.80
   7   0   2    0.20    2.00
  -7   0   2    2.70    2.80
  -7   0  -2   -0.40    1.60
  -7   0  -2   -0.70    2.20
   7   0  -2    1.10    1.80
  -7  -1  -2   76.49    3.40
  -7   1   2   86.49    3.50
  -7  -1  -2   76.69    4.20
   7   1  -2   79.49    4.20
  -7   1   2   71.89    3.70
   7  -1   2   79.59    4.40
  -7   1   2   80.49    4.70
  -7   1   2   77.09    3.80
   7  -1   2   84.09    5.50
   7   1  -2   80.89    5.00
   7   1  -2   76.29    3.50
  -7   1   2   76.89    5.30
   7   1  -2   73.99    4.50
   7  -1   2   72.39    4.00
   7  -1   2   82.69    4.60
   7  -1  -2   75.09    3.50
   7   1   2   74.09    4.90
  -7   1  -2   86.39    4.80
   7   1   2   80.99    2.90
  -7   1  -2   76.49    4.20
   7  -1  -2   75.89    3.70
   7   1   2   79.69    3.70
  -7  -1   2   82.89    5.40
  -7   1  -2   80.69    5.20
  -7   1  -2   82.69    4.30
  -7  -1   2   74.99    4.30
  -7  -1   2   80.29    4.60
  -7  -1   2   81.79    4.30
   7   1   2   86.19    4.40
  -7   1  -2   79.79    4.10
   7   1   2   79.59    2.70
   7   1   2   80.49    3.70
  -7   2   2   51.69    3.10
  -7   2   2   53.39    3.30
  -7   2   2   62.89    3.90
   7   2  -2   50.89    4.70
   7  -2   2   57.49    4.40
  -7  -2  -2   54.09    2.80
   7  -2   2   48.50    3.80
   7  -2   2   59.59    5.70
  -7   2   2   43.90    4.90
   7   2  -2   42.90    3.60
   7   2  -2   48.90    4.00
   7  -2   2   54.39    3.80
  -7   2   2   46.00    3.70
   7   2  -2   51.29    4.20
   7   2   2   50.39    3.10
   7   2   2   50.69    4.40
  -7  -2   2   52.69    5.30
  -7  -2   2   58.79    3.80
   7   2   2   56.59    3.40
   7  -2  -2   50.39    3.80
  -7   2  -2   55.69    4.10
  -7  -2   2   49.80    3.50
  -7   2  -2   50.69    3.60
   7   2   2   49.20    3.00
  -7   2  -2   51.69    4.60
  -7   2  -2   56.39    4.00
   7   2   2   53.69    3.40
   7  -2  -2   53.59    3.10
  -7  -2   2   50.69    3.90
  -7   3   2   44.50    3.40
   7   3  -2   51.19    4.80
   7  -3   2   52.59    5.70
  -7   3   2   49.40    3.30
  -7  -3  -2   49.80    2.90
   7   3  -2   58.09    4.60
  -7   3   2   57.29    4.60
   7   3  -2   46.80    4.10
  -7   3   2   53.29    3.60
   7  -3   2   52.29    4.60
   7  -3   2   47.80    3.50
   7   3  -2   48.20    4.60
  -7   3  -2   58.09    4.60
   7   3   2   54.79    3.50
  -7  -3   2   50.79    5.80
   7   3   2   46.20    3.40
  -7  -3   2   57.59    4.60
  -7  -3   2   52.59    3.70
  -7   3  -2   58.69    4.60
   7   3   2   61.79    4.90
  -7   3  -2   48.00    4.90
   7   3   2   54.19    3.30
   7  -3  -2   51.99    3.20
   7   3   2   46.20    4.80
   7   4  -2    3.90    3.90
   7   4  -2    8.80    3.20
   7  -4   2    5.80    2.80
  -7   4   2    2.40    3.60
  -7   4   2    3.50    2.20
  -7   4   2    3.20    2.10
   7  -4   2    2.10    3.90
   7   4   2    2.40    2.00
   7   4   2   -0.30    1.90
  -7  -4   2    3.70    2.30
   7   4   2    2.50    1.90
  -7  -4   2    3.40    1.90
  -7  -4   2    6.10    4.30
   7   4   2    6.70    4.40
  -7   4  -2    1.70    2.90
   7   4   2    4.50    2.70
  -7   4  -2    2.50    4.10
   7  -5   2   17.80    5.80
  -7   5   2    8.70    4.90
   7   5  -2   14.10    4.50
  -7   5   2   13.20    3.20
   7   5  -2   12.00    5.70
  -7  -5   2    4.00    5.20
   7   5   2    9.60    2.80
   7   5   2   15.30    5.90
  -7   5  -2    9.10    5.20
  -7   5  -2    8.20    3.90
  -7   6   2    1.70    3.30
  -7   6   2    0.60    5.90
   7  -6   2    9.60    5.10
   7   6  -2    1.80    4.60
   7   6  -2    2.60    6.00
   7   6   2    2.70    3.10
  -7   6  -2    2.60    4.40
  -7   6  -2   -1.90    5.60
   7   6   2    0.40    5.80
  -7   0  -3   -1.10    1.50
   7   0  -3    0.30    0.50
  -7   0  -3   -1.10    1.40
   7   0   3    0.20    2.60
   7   0   3   -0.20    1.60
  -7   0   3   -1.50    2.00
   7   0   3    1.60    1.70
   7   0   3    5.10    1.60
  -7   0   3   -0.50    1.80
  -7   0   3    0.80    3.00
   7   0   3    3.00    2.80
  -7   1   3   27.70    2.40
   7   1  -3   30.80    2.30
   7  -1   3   28.00    3.00
   7  -1   3   31.80    4.30
   7  -1   3   31.00    3.30
  -7   1   3   28.50    4.30
   7  -1   3   33.60    3.40
   7   1  -3   29.60    3.30
  -7   1   3   24.60    2.50
   7  -1   3   25.70    3.80
  -7   1   3   18.30    1.80
  -7  -1  -3   29.70    2.30
   7   1   3   26.30    2.30
   7   1   3   29.90    2.50
  -7  -1   3   28.80    3.90
  -7  -1   3   26.90    3.10
   7  -1  -3   27.70    2.40
  -7   1  -3   27.20    3.70
  -7   1  -3   26.40    3.10
  -7  -1   3   25.20    3.30
   7   1   3   29.20    4.10
   7   1   3   31.00    2.40
   7   1   3   27.70    3.30
  -7  -1   3   25.50    2.80
  -7   1  -3   28.00    3.10
   7  -1  -3   29.10    2.20
  -7  -2  -3   -0.50    1.10
   7  -2   3    2.40    3.10
   7  -2   3   -4.30    3.00
  -7   2   3    3.40    1.60
  -7   2   3   -1.00    1.50
   7   2  -3    2.00    3.30
   7  -2   3    1.90    2.70
  -7   2   3   -0.20    1.40
   7  -2   3   -2.90    2.50
   7  -2   3    2.10    2.20
   7   2  -3    1.90    2.40
  -7   2   3    1.90    3.20
  -7   2  -3    2.30    3.10
   7  -2  -3    1.00    1.80
  -7   2  -3   -1.40    2.80
  -7  -2   3    6.60    2.40
   7   2   3    2.00    3.00
  -7  -2   3    1.10    2.80
   7   2   3   -0.10    1.30
  -7  -2   3    3.20    3.40
   7   2   3   -4.00    1.80
   7   2   3   -1.10    2.00
   7   2   3    1.00    1.40
  -7  -2   3    1.60    2.70
   7  -2  -3    2.20    1.60
   7  -3   3   51.59    6.30
  -7   3   3   67.19    4.70
   7   3  -3   50.69    4.70
  -7   3   3   56.59    3.50
   7  -3   3   51.19    4.70
   7   3  -3   53.89    4.90
   7   3  -3   51.39    4.60
   7  -3   3   57.29    4.50
  -7   3   3   53.69    6.30
  -7   3   3   55.09    3.40
  -7  -3   3   48.10    4.50
  -7  -3   3   54.39    6.30
   7   3   3   56.99    3.20
   7   3   3   53.69    4.50
  -7   3  -3   64.19    5.10
   7   3   3   55.99    3.10
  -7  -3   3   48.20    4.60
   7   3   3   67.39    5.60
  -7   3  -3   57.49    5.60
  -7   4   3   11.60    2.30
   7  -4   3   10.10    5.60
   7   4  -3    8.50    4.20
  -7   4   3   12.00    3.70
   7  -4   3    5.00    3.10
   7   4  -3    8.90    3.60
  -7   4   3    7.60    2.40
   7   4   3   10.70    2.10
   7   4   3    8.40    3.10
  -7  -4   3    6.60    4.80
   7   4   3   10.50    3.00
  -7  -4   3    6.40    2.90
  -7   4  -3    6.20    4.20
   7   4   3    8.40    2.00
   7   4   3    6.50    4.40
  -7  -4   3    4.40    2.90
  -7   4  -3    6.50    3.80
  -7   5   3    2.10    2.60
   7   5  -3    1.50    4.20
  -7   5   3    0.60    4.80
   7  -5   3    6.40    5.30
   7   5  -3   -0.80    5.10
  -7   5  -3    1.40    4.10
  -7   5  -3    2.90    5.20
   7   5   3    4.40    4.80
  -7  -5   3    7.70    5.70
   7   5   3   -0.30    5.80
   7   5   3    4.90    2.40
   7  -6   3   10.60    6.10
   7   6  -3    5.90    5.00
  -7   6   3    4.40    3.00
   7   6  -3    3.10    5.80
  -7   6   3    0.60    5.80
  -7   6  -3   12.80    5.30
   7   6   3   13.60    6.90
   7   6   3   12.90    3.20
  -7   6  -3    2.60    6.30
  -7   0  -4    3.10    2.10
   7   0   4   -0.50    1.70
   7   0   4    6.60    2.20
  -7   0   4    2.40    2.90
   7   0   4    1.90    1.80
   7   0   4   -0.90    3.10
  -7   0   4   -0.80    1.90
   7   0   4    1.90    3.00
   7   0  -4   -4.70    2.00
  -7   0  -4   -2.20    2.00
  -7   0   4   -1.70    3.20
  -7   0   4    1.50    1.80
   7  -1   4   22.50    3.00
   7  -1   4   20.30    4.30
   7  -1   4   19.90    4.40
  -7  -1  -4   17.80    2.00
   7   1  -4   19.40    1.70
   7  -1   4   21.90    3.40
   7   1  -4   16.00    3.00
  -7   1   4   23.60    2.50
  -7   1   4   22.60    4.40
   7  -1   4   23.70    3.20
  -7   1   4   16.60    2.40
  -7   1   4   18.50    1.60
  -7   1  -4   17.70    3.60
  -7   1  -4   22.90    3.10
  -7  -1   4   20.10    2.90
   7  -1  -4   17.60    2.30
   7   1   4   19.90    2.30
  -7   1  -4   22.30    3.40
  -7  -1   4   22.80    4.10
  -7  -1   4   18.40    3.20
   7   1   4   19.70    2.80
   7   1   4   20.80    2.30
   7   1   4   26.00    4.30
   7   1   4   28.50    4.00
  -7  -1   4   18.50    4.00
  -7   2   4   12.00    2.10
   7  -2   4   17.90    3.80
   7  -2   4   17.10    3.80
   7  -2   4   11.20    4.00
  -7   2   4   13.10    4.10
   7  -2   4   12.00    3.40
   7  -2   4   16.40    3.00
   7   2  -4   15.10    3.40
  -7   2   4   12.60    2.00
   7   2  -4   11.70    2.40
  -7   2   4   10.50    2.20
  -7  -2   4   15.80    3.70
  -7  -2   4   18.40    3.20
  -7   2  -4   15.20    3.70
  -7  -2   4    7.70    3.30
   7   2   4   10.80    1.70
   7  -2  -4   15.50    1.80
   7   2   4   13.70    1.80
   7   2   4   11.30    3.90
   7   2   4    8.30    2.90
  -7  -2   4   12.70    4.30
   7   2   4   12.90    2.90
  -7   2  -4   11.00    3.20
   7  -3   4   21.40    5.10
   7   3  -4   24.40    3.80
  -7   3   4   25.20    2.40
  -7   3   4   22.80    5.60
   7  -3   4   24.80    5.30
   7   3  -4   24.00    4.30
  -7   3   4   22.60    2.40
  -7   3   4   13.70    3.00
   7  -3   4   22.70    3.90
   7  -3   4   23.20    3.80
  -7  -3   4   18.80    5.30
   7   3   4   21.00    3.90
   7   3   4   23.60    1.90
  -7  -3   4   24.80    3.90
  -7  -3   4   25.00    4.20
  -7   3  -4   18.60    4.40
  -7   3  -4   21.80    4.00
   7   3   4   32.80    4.40
   7   3   4   22.40    2.00
   7   3   4   23.50    4.40
  -7   4   4    3.20    1.70
   7   4  -4    3.90    4.00
  -7   4   4    3.30    2.00
   7  -4   4    3.90    3.20
  -7   4   4   -2.80    5.00
   7  -4   4    0.40    5.10
  -7   4   4    7.20    3.10
   7   4  -4   -1.60    3.60
   7   4   4    4.30    3.40
  -7  -4   4    0.70    3.20
   7   4   4    3.20    1.50
  -7  -4   4    5.00    5.30
   7   4   4    2.00    4.40
   7   4   4    0.80    1.50
  -7   4  -4    5.40    4.60
  -7  -4   4   -1.30    3.20
   7   4   4    3.00    3.30
  -7   4  -4    7.30    3.70
   7   5  -4   -0.70    4.60
   7   5  -4   -2.00    4.80
  -7   5   4    2.30    7.30
  -7   5   4    5.60    3.90
   7  -5   4  -11.60    4.90
  -7   5   4   -0.70    2.30
  -7  -5   4    0.70    5.80
  -7   5  -4   -6.80    3.50
  -7   5  -4   -0.30    5.20
   7   5   4   -1.70    1.70
   7   5   4   -4.90    3.10
   7   5   4   -3.80    1.60
   7   5   4    0.10    5.60
   7  -6   4    6.70    7.00
  -7   6   4    8.10    6.30
   7   6  -4   -4.70    6.30
  -7   6   4    9.10    7.90
  -7   6   4   -1.30    2.60
   7   6  -4   -3.10    5.20
   7   6   4    4.80    7.90
  -7   6  -4    2.50    5.10
  -7   6  -4   -7.70    6.10
   7   6   4    0.70    2.10
  -7  -6   4    1.70    6.80
  -7   0   5   -0.60    3.70
   7   0   5    1.90    2.50
   7   0  -5    0.60    1.90
  -7   0  -5    1.60    2.50
  -7   0   5    1.70    2.00
   7   0   5   -0.10    3.20
   7   0   5    0.20    1.90
  -7   0   5    3.30    3.50
   7   0   5   -1.80    1.90
   7   0   5    1.90    3.60
  -7   0  -5    2.60    1.90
  -7   0   5   -1.80    2.10
   7  -1   5    4.50    2.70
   7   1  -5    2.50    2.40
  -7   1   5    2.60    1.00
  -7  -1  -5    2.30    1.50
  -7   1   5    4.40    2.00
   7  -1   5    2.20    3.60
   7  -1   5    9.30    3.60
  -7   1   5    0.40    3.60
   7  -1   5    2.90    2.40
   7  -1   5    0.70    3.00
  -7   1   5    0.20    1.80
  -7   1   5    0.30    3.80
   7   1   5    5.80    3.40
  -7  -1   5    5.80    2.30
   7   1   5   -3.60    2.40
   7   1   5    2.00    1.70
   7   1   5    3.50    3.40
  -7  -1   5    4.70    3.00
  -7   1  -5    4.60    3.10
  -7  -1   5    3.80    3.30
   7   1   5    6.30    1.90
   7  -1  -5    1.10    1.70
  -7   1  -5    0.30    1.40
  -7  -1   5    5.70    4.00
  -7   2   5   36.30    2.90
  -7   2   5   29.60    3.00
   7   2  -5   34.80    4.20
   7  -2   5   44.00    4.90
  -7   2   5   31.40    5.80
  -7   2   5   28.00    2.80
   7   2  -5   26.90    2.80
   7  -2   5   30.10    5.60
   7  -2   5   42.70    5.80
   7  -2   5   30.30    5.00
   7   2   5   29.10    5.20
   7   2   5   38.70    2.80
  -7   2  -5   40.40    4.30
  -7  -2   5   27.10    4.10
   7   2   5   36.00    4.30
  -7  -2   5   31.00    5.80
   7   2   5   34.40    2.70
  -7  -2   5   31.70    5.10
   7   2   5   34.00    4.50
  -7   2  -5   39.40    5.20
  -7   3   5   49.40    4.50
  -7   3   5   60.79    3.60
  -7   3   5   57.09    7.70
   7  -3   5   56.29    5.90
   7  -3   5   58.49    5.90
   7  -3   5   56.69    7.50
  -7   3   5   53.79    3.30
   7  -3   5   70.09    8.00
   7   3  -5   55.89    5.50
   7   3  -5   60.09    5.40
  -7  -3   5   54.39    7.70
   7   3   5   61.79    6.30
  -7  -3   5   56.79    6.20
   7   3   5   74.19    7.00
   7   3   5   52.79    2.50
   7   3   5   57.59    2.60
  -7   3  -5   65.29    5.70
   7   3   5   53.59    5.70
  -7  -3   5   51.19    5.60
  -7   3  -5   57.99    6.90
   7   4  -5   -0.30    3.40
  -7   4   5    2.20    1.90
  -7   4   5    3.50    6.20
   7  -4   5    1.50    3.40
   7   4  -5    1.10    4.20
  -7   4   5    1.50    2.60
   7  -4   5   -2.70    6.30
  -7   4   5    1.80    1.60
  -7  -4   5   -7.30    5.10
   7   4   5    2.10    3.90
  -7  -4   5   -2.20    4.10
   7   4   5    7.70    4.20
  -7   4  -5    4.90    5.60
   7   4   5    6.40    5.40
   7   4   5   12.10    5.10
   7  -5   5   -2.80    6.60
   7   5  -5   -8.00    4.70
  -7   5   5   -1.10    7.00
  -7   5   5   14.20    4.40
  -7   5   5    1.40    1.80
  -7   5  -5   -4.90    6.10
   7   5   5   -5.00    5.40
   7   5   5    6.30    6.30
  -7  -5   5   -2.10    6.10
   7   0   6   -7.30    3.90
   7   0   6    1.20    2.30
   7   0   6   -0.80    2.50
  -7   0   6   -2.90    3.80
  -7   0   6    2.40    2.70
   7   0   6   -6.80    3.40
  -7   0   6    3.40    4.80
   7   0   6    3.90    3.20
   7  -1   6   12.70    4.30
   7  -1   6    9.00    5.00
  -7   1   6    1.40    4.30
  -7   1   6    7.90    4.90
  -7   1   6    7.40    2.40
   7  -1   6   10.60    3.30
   7  -1   6   12.90    5.00
  -7   1   6    5.40    2.50
   7   1   6    6.70    2.20
  -7  -1   6    7.80    5.30
   7   1   6   -0.60    3.00
  -7  -1   6    5.20    3.40
  -7  -1   6    7.60    4.90
   7   1   6    9.70    2.40
   7   1   6    7.70    4.30
   7   1   6    9.20    4.60
  -7   2   6    6.70    2.20
   7  -2   6    2.30    4.30
  -7   2   6    4.80    2.10
   7  -2   6    0.80    5.00
   7  -2   6    6.00    3.80
  -7   2   6    8.40    5.00
  -7   2   6    0.40    4.70
   7  -2   6    7.00    5.00
  -7  -2   6    8.70    5.70
  -7   2  -6    1.90    4.20
   7   2   6    4.70    1.90
  -7  -2   6   11.00    4.60
   7   2   6   10.40    4.20
  -7  -2   6    5.70    3.90
   7   2   6    2.10    3.40
   7   2   6    4.60    4.20
   7  -3   6    1.40    4.90
  -7   3   6   -5.20    6.10
   7  -3   6   -0.90    3.80
   7  -3   6    3.20    4.10
  -7   3   6    4.00    1.80
   7  -3   6   -8.60    5.30
  -7   3   6    0.90    1.90
  -7   3   6    1.70    5.10
  -7  -3   6    3.40    6.10
   7   3   6    1.20    3.90
   7   3   6    5.70    5.00
  -7   3  -6    2.00    4.30
   7   3   6   -6.60    3.30
  -7  -3   6    1.10    5.00
  -7  -3   6    0.80    4.00
  -7   4   6    3.30    6.70
  -7   4   6    3.40    1.10
   7  -4   6   11.00    7.40
  -7   4   6   -3.90    1.10
  -7   4   6    2.30    6.00
   7  -4   6   -0.30    6.80
   7   4   6    9.20    5.30
   7   4   6   -1.50    5.30
  -7  -4   6   -5.10    5.80
   7   4   6   -4.00    3.90
  -7   4  -6   -4.40    5.60
  -7  -4   6    1.50    5.20
  -7   5   6    1.60    7.80
   7  -5   6  -10.50    7.80
  -7   5  -6    3.20    7.00
   7   5   6    2.50    6.10
  -7  -5   6   -8.90    7.60
  -7   0   7   -5.70    2.70
   7   0   7    5.50    4.10
   7   0   7    1.10    2.80
  -7   0   7    4.80    5.00
  -7   0   7    1.60    5.70
   7   0   7   -0.70    4.70
   7   0   7    1.50    5.60
   7  -1   7    7.00    5.90
  -7   1   7    0.00    5.00
   7  -1   7    9.40    4.80
  -7   1   7    0.80    5.60
  -7   1   7    3.20    2.80
   7  -1   7    0.60    4.40
   7  -1   7    7.70    3.90
   7   1   7    7.50    5.50
  -7  -1   7    6.90    5.30
   7   1   7    0.00    4.30
  -7  -1   7    2.00    6.10
   7   1   7    3.20    2.40
   7   1   7   -9.60    3.20
  -7  -1   7    7.60    3.70
  -7   2   7   18.50    6.70
   7  -2   7    7.00    4.20
   7  -2   7    4.70    6.20
   7  -2   7   10.90    5.60
   7  -2   7   14.50    5.80
  -7   2   7   22.50    6.60
  -7   2   7   13.10    2.90
  -7  -2   7    8.70    6.20
  -7  -2   7   21.90    7.40
   7   2   7   14.50    5.30
  -7   2  -7   17.50    5.10
  -7  -2   7   16.30    4.50
   7   2   7   12.70    2.40
   7   2   7   22.30    6.00
  -7   3   7   21.90    7.40
   7  -3   7   11.00    5.40
  -7   3   7   13.00    6.60
   7  -3   7   20.80    5.70
   7  -3   7   16.10    6.90
   7  -3   7    8.70    7.10
  -7   3   7   15.10    2.40
  -7   3  -7   18.50    5.90
  -7  -3   7   19.20    5.50
  -7  -3   7   16.90    7.60
   7   3   7   16.70    6.60
  -7  -3   7   15.40    6.40
   7   3   7   20.90    5.30
  -7   4   7    6.40    8.00
   7  -4   7   11.90    7.50
   7  -4   7    8.30    7.60
  -7   4   7    8.70    7.10
  -7  -4   7    1.60    9.40
  -7   4  -7    8.00    5.80
  -7  -4   7   13.60    7.60
   7   4   7    2.10    4.80
   7   4   7    9.30    5.40
   7   0   8   -6.50    6.10
  -7   0   8   -1.60    6.00
  -7   0   8    5.90    3.70
   7   0   8    3.20    3.40
   7   0   8    0.10    5.10
  -7   0   8   -3.20    6.90
  -7   1   8    2.50    7.00
   7  -1   8   -0.80    7.60
   7  -1   8   12.30    6.00
  -7   1   8    3.10    3.20
   7  -1   8    4.40    3.90
   7  -1   8    9.10    5.60
  -7   1   8    5.60    7.40
  -7  -1   8    9.20    4.60
  -7  -1   8    4.30    6.10
   7   1   8   -2.70    2.70
  -7  -1   8   -8.00    6.50
   7   1   8    4.20    5.10
   7   1   8   -2.20    6.90
  -7   2   8   -0.10    6.40
   7  -2   8    4.80    5.40
   7  -2   8    6.20    7.10
   7  -2   8    4.10    4.80
   7  -2   8    9.80    6.40
  -7   2   8    7.60    7.30
  -7   2   8    6.10    2.80
   7   2   8    9.50    6.10
  -7  -2   8   -0.20    6.20
   7   2   8    1.70    6.10
  -7  -2   8    2.40    4.80
  -7  -2   8    7.10    7.90
  -7   3   8   -1.90    7.50
   7  -3   8    6.70    5.30
   7  -3   8    1.70    5.50
  -7   3   8   10.80    7.80
   7  -3   8   -3.00    7.30
   7  -3   8    9.00    7.10
  -7   3   8    6.30    2.10
   7   3   8    5.20    5.90
  -7   3  -8    8.80    5.70
  -7  -3   8    1.60    8.00
   7   3   8   16.70    6.40
  -7  -3   8    0.10    4.80
  -7  -3   8   -6.00    6.40
  -7   0   9  -15.60    6.10
  -7   0   9    2.70    9.60
   7   0   9    1.20    7.80
  -7   0   9    3.00    4.20
   7   0   9    6.50    6.10
   7   0   9   -2.60    3.60
   7  -1   9    2.60    4.40
   7  -1   9    8.80    8.40
  -7   1   9   -1.40    7.50
  -7   1   9   16.80    8.10
   7  -1   9    5.50    5.90
  -7   1   9    4.50    3.70
  -7  -1   9   -1.60    6.60
   7   1   9    6.90    6.50
   7   1   9   -1.10    3.00
   7   1   9    1.30    7.40
  -7  -1   9   15.10    5.10
  -7  -1   9   17.80    9.30
   8   0   0  115.19    5.20
   8   0   0  112.99    4.50
   8   0   0  114.39    5.80
  -8   0   0  114.59    4.50
  -8   0   0  109.09    5.20
   8   0   0  113.39    4.80
  -8   0   0  107.99    4.80
   8   0   0  119.59    5.00
  -8   0   0  116.89    4.50
  -8   0   0  108.69    4.50
   8   0   0  107.19    4.30
   8  -1   0   38.20    3.60
  -8   1   0   30.60    3.60
   8  -1   0   34.50    3.70
  -8   1   0   40.90    3.50
   8   1   0   38.50    3.10
   8   1   0   36.10    3.00
  -8  -1   0   33.30    2.60
   8   1   0   30.80    3.10
  -8  -1   0   37.50    3.70
  -8   1   0   32.90    2.90
   8  -1   0   44.50    3.20
  -8   1   0   35.50    2.80
   8  -1   0   35.40    3.30
   8   1   0   33.80    3.80
  -8   1   0   36.20    3.40
  -8  -1   0   38.60    2.90
  -8  -1   0   38.80    3.00
  -8  -1   0   34.20    3.30
   8   2   0  142.89    5.70
   8  -2   0  153.18    5.60
  -8   2   0  144.59    5.60
  -8   2   0  145.19    5.60
   8  -2   0  141.19    7.10
  -8   2   0  139.89    6.50
   8   2   0  141.79    5.50
   8   2   0  148.39    6.20
   8   2   0  146.19    6.70
   8  -2   0  143.49    5.60
  -8  -2   0  146.49    6.10
  -8   2   0  143.39    5.50
  -8   3   0    4.60    2.60
   8   3   0    0.50    2.00
   8   3   0    0.10    3.20
   8  -3   0    4.10    1.70
   8  -3   0    4.00    3.30
  -8  -3   0    5.10    1.90
   8   3   0    3.60    2.50
  -8   3   0    3.30    1.50
   8   3   0    2.30    2.60
  -8   3   0    1.80    2.90
  -8   3   0    4.00    2.00
  -8  -3   0    1.10    3.00
   8  -3   0    0.70    1.00
  -8   4   0   30.10    3.60
  -8   4   0   29.70    5.00
  -8   4   0   24.90    3.70
   8   4   0   26.30    3.60
   8   4   0   27.00    3.40
   8   4   0   30.60    4.00
   8   4   0   29.80    5.00
  -8   5   0   -2.10    3.20
   8   5   0    4.00    3.50
  -8   5   0    3.80    4.20
   8   5   0   -1.20    4.80
  -8   6   0   -4.30    5.40
  -8   6   0   -0.10    3.80
   8   6   0    1.10    3.80
   8   6   0   -5.80    5.60
   8   0  -1   56.69    3.40
   8   0   1   48.50    3.20
  -8   0   1   54.79    3.30
   8   0   1   48.60    3.80
  -8   0   1   52.79    3.40
   8   0  -1   47.10    4.10
  -8   0  -1   52.29    2.40
   8   0  -1   54.89    3.80
  -8   0  -1   54.89    4.00
  -8   0  -1   49.90    3.80
   8   0   1   51.69    4.00
  -8   0   1   48.00    4.10
   8   0   1   56.59    4.20
   8   0   1   54.99    3.70
  -8   0  -1   54.59    3.30
   8   0  -1   57.19    3.90
  -8   0   1   53.29    3.90
  -8   0  -1   52.49    4.10
  -8   0  -1   63.09    3.50
   8   0  -1   55.39    3.10
   8  -1   1   56.99    4.20
  -8   1   1   54.59    3.50
   8  -1   1   55.59    4.00
   8  -1   1   56.89    4.80
   8   1  -1   56.19    3.90
  -8   1   1   45.10    4.30
   8   1  -1   53.59    3.90
   8  -1   1   49.50    3.40
  -8  -1  -1   54.39    3.10
   8   1  -1   48.40    3.60
  -8   1   1   50.89    3.30
   8   1  -1   52.39    4.30
  -8   1   1   53.89    4.20
  -8  -1  -1   49.60    2.50
  -8   1   1   51.09    3.30
  -8  -1  -1   46.10    3.10
  -8  -1  -1   47.40    4.10
  -8  -1   1   51.29    3.70
   8   1   1   47.90    3.00
  -8  -1   1   54.79    4.40
  -8   1  -1   54.89    3.90
   8   1   1   53.29    4.60
   8   1   1   53.39    3.20
   8   1   1   46.30    3.40
   8  -1  -1   50.59    3.10
  -8   1  -1   50.89    3.40
   8  -1  -1   51.19    3.60
   8   1   1   51.09    2.50
  -8  -1   1   51.69    4.30
  -8  -1   1   52.59    3.90
  -8   1  -1   53.69    4.00
   8  -1  -1   50.19    4.20
  -8   1  -1   56.19    4.20
   8   2  -1   19.70    2.70
  -8   2   1   20.20    2.50
  -8  -2  -1   21.40    2.40
   8  -2   1   24.50    2.80
  -8   2   1   25.70    3.20
   8   2  -1   19.30    3.10
   8   2  -1   19.00    3.20
   8  -2   1   21.60    3.80
   8   2  -1   21.70    3.50
   8  -2   1   26.20    3.00
  -8   2   1   20.90    2.80
  -8   2   1   21.40    2.50
   8  -2  -1   14.50    2.10
  -8   2  -1   19.30    2.60
   8   2   1   29.60    1.80
   8   2   1   18.50    2.30
  -8  -2   1   18.50    1.90
   8   2   1   22.20    3.30
   8  -2  -1   19.60    2.80
  -8  -2   1   26.50    4.10
  -8  -2   1   20.00    2.70
   8   2   1   21.50    2.50
  -8   2  -1   21.10    3.40
  -8   2  -1   23.60    3.20
  -8   2  -1   26.90    2.80
   8   2   1   26.40    3.00
   8   3  -1    0.70    2.40
  -8   3   1    1.70    2.00
   8  -3   1    3.60    2.40
   8   3  -1   -1.10    2.10
  -8   3   1    0.30    2.50
   8   3  -1    5.20    3.00
  -8   3   1   -2.60    1.60
  -8  -3  -1    0.60    1.60
   8   3  -1   -2.90    2.30
   8  -3   1    0.20    1.60
  -8   3   1    0.40    1.80
   8  -3   1    0.90    3.20
  -8   3  -1    2.20    2.70
   8   3   1    3.20    2.60
  -8   3  -1    0.20    1.80
  -8  -3   1    2.60    2.10
   8  -3  -1   -1.30    1.70
  -8   3  -1    2.20    1.40
   8   3   1    0.60    2.90
  -8  -3   1   -2.50    2.90
  -8   3  -1    1.70    2.60
   8   3   1    3.00    2.10
   8   3   1    2.80    1.80
  -8   4   1   79.19    4.80
   8   4  -1   82.19    6.00
   8  -4   1   78.59    5.30
   8  -4   1   81.09    7.40
   8   4  -1   75.59    5.60
  -8   4   1   82.69    5.30
  -8   4   1   81.09    7.00
   8   4  -1   80.49    7.00
  -8   4  -1   76.99    6.90
   8   4   1   85.69    5.80
   8   4   1   77.39    5.10
   8   4   1   96.09    8.30
   8   4   1   72.69    4.80
  -8  -4   1   70.39    6.80
  -8   4  -1   82.19    6.10
   8   5  -1   10.60    5.20
   8   5  -1    1.70    3.70
  -8   5   1    5.60    3.30
  -8   5   1   14.80    5.40
   8  -5   1   12.20    4.80
   8   5   1    1.70    5.10
  -8   5  -1    9.00    4.00
  -8   5  -1    3.40    4.50
   8   5   1    6.70    3.20
   8   6  -1    0.00    4.00
  -8   6   1   -1.40    3.70
   8   6  -1   -0.30    6.60
  -8   6   1   -4.60    4.90
   8   6   1   -0.30    6.20
   8   6   1    5.20    3.50
  -8   6  -1    4.20    4.30
  -8   6  -1   -0.40    5.60
  -8   0   2  221.08    7.00
  -8   0   2  223.28    7.00
  -8   0  -2  203.78    8.00
   8   0  -2  229.18    6.90
   8   0  -2  233.18    7.10
   8   0   2  212.28    8.00
   8   0  -2  210.68    8.20
  -8   0  -2  221.58    5.40
  -8   0  -2  223.98    7.40
  -8   0   2  210.68    8.10
   8   0   2  220.48    7.00
   8   0   2  215.98    6.90
   8   0  -2  218.18    5.90
   8   0   2  222.28    8.50
   8   1  -2   28.80    3.80
  -8  -1  -2   25.60    2.30
   8   1  -2   26.80    3.20
   8   1  -2   24.60    2.30
  -8   1   2   24.30    2.60
   8  -1   2   23.20    2.60
   8   1  -2   24.40    2.90
  -8   1   2   25.80    2.60
   8  -1   2   19.50    3.50
  -8   1   2   33.10    2.70
  -8  -1  -2   25.60    2.80
  -8   1   2   27.10    4.00
   8  -1   2   20.90    2.70
   8  -1   2   25.70    3.30
  -8  -1   2   26.70    3.10
   8   1   2   19.70    3.50
  -8   1  -2   24.90    2.90
   8  -1  -2   26.30    3.70
   8  -1  -2   19.30    2.10
   8   1   2   21.40    2.30
   8   1   2   34.40    3.40
   8   1   2   16.70    1.30
  -8   1  -2   23.10    2.70
  -8  -1   2   27.10    2.90
   8   1   2   26.70    2.50
   8  -1  -2   22.50    2.40
   8   1   2   22.00    1.40
  -8   1  -2   22.90    3.00
  -8   1  -2   28.10    3.10
  -8   1  -2   21.80    3.30
  -8  -1   2   27.50    4.00
  -8   2   2   68.19    5.60
   8   2  -2   71.89    4.50
   8   2  -2   77.29    4.60
   8  -2   2   78.89    4.70
  -8   2   2   76.39    3.70
  -8   2   2   76.99    4.30
   8  -2   2   76.99    4.40
  -8  -2  -2   75.69    3.70
   8  -2   2   87.19    5.00
   8   2  -2   76.99    4.80
   8   2  -2   67.89    4.90
   8  -2   2   67.29    6.00
  -8   2   2   78.19    4.00
  -8  -2  -2   75.89    3.40
  -8  -2   2   74.99    5.70
   8   2   2   69.69    3.70
  -8   2  -2   75.19    4.30
   8  -2  -2   76.99    3.80
  -8  -2   2   84.09    4.70
   8   2   2   60.59    3.80
  -8   2  -2   74.69    5.40
  -8   2  -2   72.49    4.40
  -8  -2   2   71.79    4.00
  -8   2  -2   74.09    4.60
   8   2   2   63.89    4.90
   8   2   2   75.29    3.60
   8  -2  -2   73.29    5.10
   8   2   2   75.79    3.80
  -8  -3  -2    5.60    1.60
   8  -3   2    5.40    2.60
   8  -3   2    4.60    3.60
  -8   3   2    4.40    2.00
   8  -3   2    4.40    2.10
  -8   3   2    4.50    1.90
   8   3  -2    5.70    2.50
   8   3  -2    6.40    3.10
   8   3  -2    4.80    3.30
  -8   3   2    0.80    1.90
  -8   3   2    6.80    2.90
   8   3  -2    7.80    2.90
   8   3   2    7.80    3.00
  -8  -3   2    5.60    2.10
   8   3   2    5.00    1.80
   8   3   2    5.90    1.90
   8  -3  -2    9.00    2.10
  -8   3  -2    6.90    2.50
  -8   3  -2    7.90    3.30
   8   3   2    7.90    1.90
  -8  -3   2    6.80    3.60
  -8   3  -2    3.90    2.70
  -8  -3   2    2.30    2.70
  -8   4   2   28.40    4.50
  -8   4   2   29.00    3.10
   8   4  -2   33.00    4.20
   8   4  -2   28.00    4.40
  -8   4   2   28.40    3.30
   8   4  -2   34.90    5.30
   8  -4   2   26.90    3.90
   8  -4   2   36.20    6.20
  -8   4  -2   35.50    4.60
  -8  -4   2   25.00    2.50
   8   4   2   17.20    4.80
  -8  -4   2   28.20    5.70
   8   4   2   29.90    3.10
   8   4   2   32.70    4.30
  -8   4  -2   25.80    4.90
   8   4   2   27.80    3.20
   8   4   2   28.60    3.00
   8  -5   2    0.60    4.90
  -8   5   2    3.30    2.80
  -8   5   2    2.20    4.90
   8   5  -2   -0.30    5.10
   8   5  -2    1.30    3.80
   8   5   2    8.00    4.10
   8   5   2    0.40    5.70
  -8  -5   2    2.70    5.20
  -8   5  -2   -2.10    4.70
   8   5   2    1.50    2.70
  -8   5  -2   -1.00    3.70
   8   6  -2   -8.30    4.20
   8  -6   2    6.20    5.30
   8   6  -2   -0.10    6.60
  -8   6   2   -6.60    5.60
  -8   6   2    2.60    3.40
  -8   6  -2    6.40    6.10
   8   6   2    4.00    3.10
   8   6   2   -7.30    6.10
  -8   6  -2    0.30    4.60
   8   0   3  168.58    5.90
  -8   0   3  175.48    6.40
  -8   0  -3  172.58    5.20
  -8   0   3  173.08    7.90
   8   0   3  163.48    7.50
   8   0   3  154.88    7.60
  -8   0   3  179.78    6.20
   8   0   3  169.68    6.00
   8   0   3  169.98    5.20
   8  -1   3   21.10    2.80
  -8   1   3   15.60    3.80
   8   1  -3   22.20    1.90
   8  -1   3   17.50    2.80
   8  -1   3   21.70    3.50
  -8   1   3   27.10    2.70
  -8  -1  -3   20.10    2.10
   8  -1   3   29.70    3.30
   8   1  -3   17.00    2.80
  -8   1   3   23.80    2.50
  -8   1   3   21.40    1.80
   8  -1   3   23.30    4.10
   8  -1  -3   22.10    2.30
  -8  -1   3   22.00    3.00
  -8   1  -3   22.00    2.90
   8  -1  -3   22.00    1.90
   8   1   3   22.30    3.90
  -8  -1   3   25.80    3.20
  -8   1  -3   17.10    3.30
  -8  -1   3   25.60    4.30
  -8  -1   3   20.40    3.30
   8   1   3   21.50    3.20
   8   1   3   20.20    2.30
  -8   1  -3   22.40    2.90
   8   1   3   22.40    2.10
   8   2  -3   24.10    3.80
   8  -2   3   20.30    3.40
  -8   2   3   23.00    2.40
  -8   2   3   20.20    2.50
   8  -2   3   22.50    3.40
   8   2  -3   22.70    2.90
   8  -2   3   25.70    3.80
   8  -2   3   26.30    4.20
  -8   2   3   24.40    2.50
  -8  -2  -3   25.30    3.10
  -8   2   3   26.30    4.80
  -8  -2  -3   22.90    2.00
  -8   2  -3   19.80    3.80
   8   2   3   22.50    2.30
   8   2   3   15.10    2.90
   8   2   3   25.00    2.30
  -8  -2   3   24.10    3.30
   8   2   3   25.50    2.90
   8  -2  -3   24.40    2.40
   8   2   3   19.60    3.90
  -8  -2   3   24.00    3.20
  -8  -2   3   18.70    4.50
  -8   2  -3   29.40    3.70
  -8  -2   3   25.60    3.50
   8  -2  -3   28.70    3.00
  -8   3   3    2.10    3.80
  -8   3   3    8.40    2.50
   8   3  -3    4.20    3.20
   8   3  -3   -1.20    2.60
  -8   3   3    0.50    1.60
   8  -3   3    0.80    2.70
   8  -3   3   -2.90    3.60
   8  -3   3    1.70    2.40
  -8   3   3   -1.10    1.70
   8   3   3    0.30    2.30
  -8  -3   3   -3.40    2.30
   8  -3  -3    2.10    1.60
   8   3   3   -3.10    1.50
   8   3   3    0.00    3.00
  -8  -3   3    3.90    3.00
   8   3   3    3.10    1.60
  -8   3  -3   -0.20    3.20
  -8  -3   3   -2.80    3.50
  -8   3  -3    1.40    2.90
   8   4  -3   30.40    4.90
  -8   4   3   33.90    4.90
   8  -4   3   26.20    4.40
  -8   4   3   25.80    2.90
   8  -4   3   29.40    6.00
  -8   4   3   25.70    3.20
   8   4  -3   18.10    4.60
   8   4   3   26.30    2.70
   8   4   3   23.00    5.30
   8   4   3   24.90    3.30
   8   4   3   25.10    2.80
  -8   4  -3   24.60    4.60
  -8  -4   3   25.80    6.00
  -8   4  -3   30.30    6.00
   8   4   3   26.90    4.50
  -8  -4   3   25.50    3.40
   8  -5   3    2.80    5.10
  -8   5   3    3.70    4.90
   8   5  -3    7.30    4.50
  -8   5   3   -2.50    2.70
   8   5  -3   -2.10    5.10
   8   5   3    7.30    5.80
  -8   5  -3    1.90    3.90
  -8   5  -3   -0.70    5.20
  -8  -5   3    0.70    5.30
   8   5   3    8.50    3.60
   8   5   3    0.70    2.40
   8   6  -3    2.70    6.60
  -8   6   3    6.50    3.30
   8   6  -3    2.80    4.80
  -8   6   3    5.30    6.80
   8  -6   3    9.80    6.90
  -8   6  -3    8.30    4.80
   8   6   3    9.00    7.40
   8   6   3    2.60    2.90
  -8   6  -3   -2.10    6.30
   8   0   4  151.18    8.20
  -8   0   4  155.88    8.30
   8   0   4  153.18    6.00
   8   0   4  174.88    6.30
   8   0   4  169.28    5.90
  -8   0   4  161.38    8.30
  -8   0   4  156.18    6.10
  -8   0  -4  156.78    5.70
   8   0   4  140.39    7.80
  -8   0   4  150.28    6.40
  -8   0  -4  159.38    6.00
  -8   1   4   12.20    2.30
  -8  -1  -4    9.20    1.80
   8  -1   4    9.90    2.70
  -8   1   4   13.10    3.50
   8  -1   4   10.00    3.40
  -8   1   4   12.10    2.20
   8  -1   4    9.10    3.00
   8  -1   4    6.90    2.40
   8  -1   4    6.20    3.70
   8   1  -4    9.40    2.80
   8   1  -4    9.90    1.00
  -8   1  -4   10.30    3.40
  -8  -1   4   12.90    3.40
  -8   1  -4   11.80    2.70
  -8  -1   4   11.10    2.70
  -8  -1   4   13.80    2.60
   8  -1  -4    9.70    2.10
   8   1   4   12.40    3.20
   8   1   4   12.00    2.00
   8   1   4   13.30    2.20
  -8  -1   4   14.30    4.10
  -8   1  -4    8.10    2.70
   8   1   4    9.40    2.00
   8   1   4    9.00    3.40
   8  -2   4   17.00    4.20
  -8   2   4   14.10    2.20
   8  -2   4   24.40    3.60
   8  -2   4    8.80    3.50
   8   2  -4   18.50    2.60
   8  -2   4   13.40    4.40
  -8   2   4   15.50    2.40
   8  -2   4   15.10    3.30
  -8   2   4   11.20    2.10
   8   2  -4   10.70    3.00
  -8   2   4   20.00    4.70
   8  -2  -4   18.50    2.10
  -8   2  -4   15.10    3.10
   8   2   4   14.60    2.00
  -8   2  -4   12.90    3.60
  -8  -2   4   10.80    4.40
   8   2   4   15.60    2.00
  -8  -2   4   15.80    2.90
  -8  -2   4   12.20    3.20
  -8  -2   4   19.80    3.60
   8   2   4   14.50    2.90
   8   2   4   13.70    3.10
   8   2   4   17.00    4.10
  -8   3   4    1.90    1.80
   8  -3   4    5.60    4.70
   8   3  -4   -0.30    2.80
  -8   3   4   -0.10    4.40
   8  -3   4    7.40    3.20
  -8   3   4    7.80    2.10
   8  -3   4    6.40    3.30
   8   3  -4    1.90    3.20
  -8   3   4    3.60    2.50
  -8  -3   4    6.30    4.90
   8   3   4   -1.50    2.80
  -8  -3   4    1.60    3.20
  -8   3  -4    4.40    3.90
   8   3   4   10.10    3.30
  -8   3  -4    6.90    3.30
   8   3   4   10.10    3.80
   8   3   4    3.40    1.50
   8   3   4    4.00    1.70
  -8  -3   4    6.80    3.30
  -8   4   4   24.70    4.10
   8  -4   4   12.30    5.90
  -8   4   4   19.40    2.60
   8  -4   4   22.50    4.30
   8   4  -4   11.70    4.20
  -8   4   4   25.80    6.70
  -8   4   4   18.20    2.70
   8   4  -4   12.20    4.30
   8   4   4   15.00    2.10
   8   4   4   25.50    6.20
  -8  -4   4   18.30    6.00
   8   4   4   11.60    2.10
   8   4   4   16.50    3.80
   8   4   4   17.90    4.40
  -8   4  -4   16.70    4.40
  -8  -4   4    9.70    3.60
  -8   4  -4   15.70    5.20
   8   5  -4    0.00    5.30
  -8   5   4    8.40    4.10
   8  -5   4    3.80    5.80
   8   5  -4    1.80    4.50
  -8   5   4    1.40    2.40
  -8   5   4   -1.80    6.10
   8   5   4   -0.10    1.90
  -8   5  -4    6.80    4.60
  -8   5  -4    0.00    5.50
   8   5   4   -1.30    3.50
  -8  -5   4    7.90    6.20
   8   5   4    6.40    6.60
  -8   6   4    2.60    6.10
  -8   6   4    3.80    7.90
   8  -6   4    5.00    6.40
   8   6  -4   -2.40    5.30
  -8   6   4   -1.60    2.60
   8   6  -4   -3.90    5.50
  -8  -6   4    3.00    6.70
   8   6   4   -2.30    2.10
  -8   6  -4  -13.10    6.60
   8   6   4    4.70    6.80
  -8   6  -4    1.90    6.00
   8   0   5   81.29    4.90
  -8   0  -5   68.09    4.30
  -8   0   5   64.19    6.60
   8   0   5   51.09    6.30
  -8   0  -5   65.39    4.40
   8   0  -5   62.89    4.30
   8   0   5   66.89    4.50
  -8   0   5   69.89    4.60
   8   0   5   65.59    4.30
  -8   0   5   63.39    4.70
   8   0   5   79.09    7.10
  -8   0   5   59.89    6.70
   8   1  -5    5.20    2.70
   8  -1   5   -2.40    3.80
  -8   1   5    7.20    4.30
  -8   1   5    6.20    2.20
   8  -1   5    8.20    3.20
  -8   1   5    2.80    3.70
   8  -1   5    5.40    3.40
  -8   1   5    6.70    2.10
   8  -1   5    4.00    2.40
   8  -1   5    4.40    2.80
  -8  -1  -5    2.80    1.60
   8   1   5    2.40    3.90
  -8   1  -5   -1.10    3.40
  -8  -1   5    2.90    2.40
  -8  -1   5    8.00    3.20
  -8  -1   5    3.00    3.60
   8  -1  -5    2.50    1.80
   8   1   5   17.70    4.10
   8   1   5    3.30    1.90
   8   1   5   -0.90    2.50
  -8  -1   5    4.30    4.30
   8   1   5    4.60    2.10
  -8   1  -5    0.10    2.00
   8  -2   5   36.00    6.10
   8  -2   5   44.20    4.80
  -8   2   5   48.90    3.80
   8   2  -5   54.79    3.60
  -8   2   5   55.19    6.90
   8  -2   5   62.89    6.30
   8  -2   5   50.39    5.60
  -8   2   5   56.69    3.80
  -8   2   5   41.20    3.60
   8   2  -5   52.69    4.90
  -8  -2   5   54.19    7.00
   8   2   5   47.20    3.50
  -8  -2   5   56.39    5.60
   8   2   5   56.49    6.40
  -8   2  -5   59.99    5.10
   8   2   5   54.29    5.70
  -8   2  -5   49.30    5.50
   8   2   5   49.99    3.30
   8   2   5   53.49    5.00
  -8  -2   5   47.00    5.50
   8  -3   5   -0.30    3.40
   8   3  -5    4.50    2.70
  -8   3   5    2.70    1.80
   8  -3   5   -0.10    3.40
   8  -3   5    0.40    4.50
   8  -3   5    4.20    5.00
  -8   3   5    3.20    2.10
  -8   3   5   -3.90    2.30
  -8   3   5   -0.60    4.80
   8   3  -5    4.80    3.50
  -8  -3   5    3.60    3.90
   8   3   5    2.30    1.40
   8   3   5    0.00    3.70
  -8   3  -5   -0.30    4.20
  -8  -3   5    4.80    3.40
   8   3   5    2.00    3.40
   8   3   5    2.10    1.50
   8   3   5   -5.50    2.90
  -8   3  -5    0.20    3.20
  -8  -3   5   10.20    5.50
  -8   4   5   -1.10    1.70
   8  -4   5    1.80    6.10
  -8   4   5   -1.00    2.00
  -8   4   5   -4.80    5.70
   8  -4   5    8.70    5.90
  -8   4   5   -1.00    2.50
   8   4  -5   -0.30    3.30
  -8  -4   5   -0.20    3.60
  -8   4  -5   -3.60    4.70
   8   4   5   11.00    4.70
   8   4   5    2.90    5.00
  -8  -4   5   -0.20    5.50
   8   4   5    9.70    4.50
   8   4   5    0.30    5.20
  -8   5   5  -14.80    6.40
   8  -5   5  -15.00    5.90
  -8   5   5   -1.20    2.10
  -8  -5   5    6.00    6.20
  -8   5  -5  -13.50    6.00
   8   5   5   -3.90    6.40
   8   5   5    4.20    5.00
  -8   0   6   32.10    6.30
   8   0   6   37.40    3.90
   8   0   6   40.80    4.50
   8   0   6   34.40    6.40
  -8   0   6   26.60    5.60
  -8   0   6   34.40    4.10
   8   0   6   35.00    5.70
  -8   1   6    2.70    4.60
   8  -1   6    5.10    4.60
  -8   1   6    0.40    2.50
   8  -1   6    9.30    3.90
   8  -1   6    2.30    4.90
  -8   1   6    1.70    4.80
   8  -1   6    1.00    3.10
  -8  -1   6    6.50    4.50
  -8  -1   6    4.60    5.10
   8   1   6    9.00    4.40
   8   1   6    8.20    2.30
  -8  -1   6    3.50    3.40
   8   1   6    5.10    4.60
   8   1   6    7.80    2.30
   8  -2   6   12.20    4.20
  -8   2   6   12.80    2.50
   8  -2   6   22.40    5.60
   8  -2   6   10.80    4.30
  -8   2   6    5.50    2.40
  -8   2   6   20.40    5.90
  -8   2   6   10.70    5.20
   8  -2   6    5.80    5.40
   8   2   6   11.80    3.70
   8   2   6   10.20    2.20
   8   2   6   19.90    4.90
   8   2   6    8.50    2.30
  -8  -2   6    7.10    5.00
  -8   2  -6   14.20    4.80
  -8  -2   6    9.60    5.70
   8   2   6   14.10    5.10
  -8  -2   6   11.90    4.00
  -8   3   6    1.50    1.80
   8  -3   6   -4.50    5.40
  -8   3   6    3.00    5.70
   8  -3   6    0.80    4.20
  -8   3   6    7.70    5.70
   8  -3   6    3.20    5.00
  -8   3   6    3.60    2.20
   8  -3   6   -5.90    4.00
   8   3   6    2.80    1.50
   8   3   6   -2.60    3.20
  -8  -3   6    2.50    4.30
  -8   3  -6   -4.60    4.90
  -8  -3   6   -3.70    4.60
   8   3   6   -2.50    1.20
  -8  -3   6    2.40    6.10
   8   3   6    6.80    4.80
  -8   4   6   -8.30    6.30
  -8   4   6    4.10    1.80
  -8   4   6   -0.20    1.80
   8  -4   6    0.30    7.70
   8   4   6   12.70    4.90
   8   4   6   10.90    5.90
  -8   4  -6    1.40    5.20
  -8  -4   6    1.50    6.50
   8  -5   6   -3.90    8.40
  -8   5   6    5.20    8.30
   8   5   6    1.20    7.10
  -8  -5   6    8.10   11.90
  -8   5  -6    6.70    6.40
  -8   0   7    2.90    3.40
   8   0   7    9.80    3.40
  -8   0   7   10.90    5.50
   8   0   7   12.40    4.50
   8   0   7    5.30    4.70
   8   0   7    8.60    6.10
  -8   0   7    9.10    6.50
   8  -1   7   -2.70    4.40
   8  -1   7   11.50    5.00
  -8   1   7    2.20    6.20
  -8   1   7    7.00    5.70
   8  -1   7    0.80    5.60
   8  -1   7    4.30    3.70
  -8   1   7    1.00    2.80
  -8  -1   7    2.40    5.90
  -8  -1   7   -1.30    4.80
   8   1   7    1.60    6.10
   8   1   7    1.70    2.50
   8   1   7   -2.00    4.40
  -8  -1   7   -2.90    3.60
   8  -2   7   22.80    6.10
   8  -2   7   18.20    7.00
  -8   2   7   27.70    7.40
  -8   2   7   26.30    3.50
   8  -2   7   22.10    6.40
  -8   2   7   23.50    6.80
   8  -2   7   25.00    4.90
  -8  -2   7   21.50    5.20
   8   2   7   45.10    7.10
  -8  -2   7   19.70    6.30
  -8  -2   7   24.30    7.60
  -8   2  -7   34.00    6.10
   8   2   7   24.80    6.40
  -8   3   7   -1.10    2.20
   8  -3   7   -0.30    4.70
   8  -3   7   -2.00    6.00
  -8   3   7   -4.40    6.10
   8  -3   7    2.70    4.50
  -8   3   7    4.80    6.30
   8  -3   7    7.40    6.90
  -8  -3   7   -3.50    6.70
  -8  -3   7    1.60    4.70
   8   3   7    1.10    5.20
   8   3   7   -4.40    4.30
  -8  -3   7   -5.10    5.70
  -8   3  -7    1.50    5.30
  -8   4   7   18.90    8.60
  -8   4   7    3.40    6.70
   8  -4   7    6.30    7.90
   8  -4   7   12.20    7.70
   8   4   7   -7.00    4.80
   8   4   7   15.90    6.00
  -8  -4   7   15.40    7.60
  -8   4  -7    3.10    6.20
  -8   0   8    7.50    4.00
   8   0   8   -6.50    6.30
   8   0   8   -1.60    5.50
  -8   0   8    1.10    8.00
  -8   0   8    1.00    5.80
   8   0   8    0.70    3.50
   8  -1   8   -0.60    4.00
  -8   1   8   -5.10    5.90
   8  -1   8    6.60    6.10
  -8   1   8    0.10    3.20
   8  -1   8   -1.60    7.50
  -8   1   8    0.40    6.90
  -8  -1   8   -0.20    6.70
   8   1   8   -1.40    6.20
  -8  -1   8    6.80    4.60
  -8  -1   8    9.70    7.60
   8   1   8    3.90    2.90
   8   1   8    3.10    5.40
   8  -2   8    4.50    5.90
  -8   2   8    3.60    6.80
  -8   2   8   -3.60    6.90
  -8   2   8    1.40    2.70
   8  -2   8    3.00    4.50
   8  -2   8    4.40    7.30
   8   2   8    3.20    5.80
  -8  -2   8    7.60    7.40
  -8  -2   8   15.70    5.40
   8   2   8    9.20    6.20
  -8  -2   8    4.20    7.70
  -8   3   8    0.80    2.20
  -8   3   8    1.10    7.00
  -8   3   8   -6.90    6.90
   8  -3   8   -0.50    5.50
   8  -3   8   -6.60    6.30
   8  -3   8    5.10    5.20
   8  -3   8    1.30    7.40
   8   3   8   14.90    5.70
  -8   3  -8    2.10    5.40
  -8  -3   8   -8.30    7.50
   8   3   8    9.90    6.70
  -8  -3   8    1.60    6.50
  -8  -3   8    0.50    5.00
  -8   0   9    2.10    8.50
   8   0   9    5.70    6.80
   8   0   9   -2.10    3.80
   8   0   9   -0.30    7.80
  -8   0   9   -8.70    6.40
  -8   0   9   -1.30    4.10
  -8   1   9   12.30    8.80
  -8   1   9   -2.30    4.30
   8  -1   9    0.10    9.00
   8  -1   9   -2.10    4.20
   8  -1   9    4.50    6.40
  -8   1   9   -7.80    7.80
  -8  -1   9   -5.90    9.30
   8   1   9  -11.10    7.10
  -8  -1   9    0.80    7.10
   8   1   9   -3.90    6.30
   8   1   9   -2.80    3.30
  -8  -1   9    2.80    4.80
   9   0   0    3.60    2.60
  -9   0   0    3.00    1.90
  -9   0   0   -0.10    1.80
  -9   0   0    0.70    1.80
   9   0   0    1.50    1.90
   9   0   0   -2.00    2.20
   9   0   0    0.20    1.70
   9   0   0   -2.10    2.00
  -9   0   0    0.30    2.20
  -9   0   0   -1.00    2.00
   9   0   0   -1.30    2.00
   9  -1   0  140.19    6.60
  -9   1   0  143.49    6.00
  -9  -1   0  138.09    5.30
   9  -1   0  147.79    6.30
   9   1   0  135.19    6.40
   9   1   0  144.49    5.70
   9   1   0  144.89    5.50
   9  -1   0  141.89    5.60
  -9   1   0  142.69    6.10
  -9  -1   0  139.29    5.30
   9  -1   0  144.99    6.00
  -9   1   0  139.19    5.40
   9   1   0  137.09    5.10
  -9  -1   0  142.79    5.20
   9  -1   0  142.19    5.40
  -9  -1   0  144.49    5.00
  -9   1   0  139.59    5.40
   9  -2   0  143.79    6.00
  -9   2   0  148.99    5.80
   9   2   0  150.28    5.80
  -9   2   0  157.38    5.80
  -9  -2   0  119.99    5.40
  -9   2   0  138.39    6.70
  -9   2   0  152.48    5.90
   9  -2   0  153.28    6.00
   9   2   0  155.28    6.00
   9   2   0  145.79    6.80
   9  -2   0  146.79    7.40
  -9  -2   0  146.89    6.40
   9   2   0  153.08    6.30
   9  -3   0    3.40    2.10
   9   3   0   -1.30    3.20
   9  -3   0    2.90    3.10
  -9  -3   0    1.10    1.50
  -9   3   0    3.70    2.00
   9   3   0    5.50    2.50
  -9   3   0    4.00    1.70
   9   3   0    3.50    2.10
  -9  -3   0    1.30    3.20
  -9   3   0    1.90    2.30
   9   3   0    6.00    2.90
   9  -3   0    2.90    1.80
  -9   3   0    0.70    2.50
  -9   4   0   20.90    3.80
   9   4   0   15.90    3.60
  -9   4   0   12.30    4.20
   9   4   0   15.20    3.20
   9   4   0   17.80    4.80
   9   5   0    1.10    3.20
  -9   5   0    4.50    3.70
   9   5   0    4.00    5.20
  -9   5   0    6.40    4.20
   9   6   0    2.10    4.00
  -9   6   0    2.90    4.10
   9   6   0    4.20    6.20
  -9   6   0    1.30    5.20
  -9   0  -1    0.40    1.80
  -9   0   1   -1.40    1.70
  -9   0   1    0.00    2.00
   9   0   1    3.50    2.30
   9   0  -1   -0.20    2.90
   9   0  -1   -0.50    1.80
   9   0   1    0.90    2.00
   9   0   1    1.80    2.20
   9   0   1   -1.80    2.40
  -9   0  -1   -0.60    1.70
   9   0  -1   -2.00    2.40
   9   0  -1    0.00    2.00
  -9   0  -1   -1.40    2.50
  -9   0   1    0.10    1.90
   9   0   1    2.00    2.00
  -9   0  -1   -0.80    2.30
  -9   0   1   -2.90    2.40
   9   0  -1    0.90    1.70
  -9   0  -1    1.60    1.30
  -9   1   1  388.96   11.70
  -9   1   1  387.46   12.00
   9  -1   1  411.46   11.80
  -9   1   1  397.36   10.80
   9  -1   1  393.46   11.00
  -9  -1  -1  400.16    9.70
   9   1  -1  392.96   11.00
   9   1  -1  394.46   12.10
   9   1  -1  387.76   11.50
   9  -1   1  416.56   11.00
   9  -1   1  390.36   12.30
  -9   1   1  402.46   10.80
  -9   1   1  386.36   10.80
   9   1  -1  420.26   11.10
  -9  -1  -1  374.06   10.70
   9  -1  -1  410.36   11.70
  -9   1  -1  397.96   11.80
   9  -1  -1  397.26   10.70
   9   1   1  383.76    9.70
  -9   1  -1  400.26   11.10
  -9  -1   1  388.16   11.00
  -9  -1   1  386.46   11.50
   9   1   1  400.16   10.70
   9  -1  -1  407.76   11.00
  -9   1  -1  395.16   11.50
   9   1   1  401.16   10.80
   9   1   1  371.16   12.00
  -9   1  -1  397.36   10.90
   9   1   1  380.36   10.60
   9  -1  -1  400.46   11.90
  -9  -1   1  393.96   10.90
   9  -2   1   80.49    6.00
   9  -2   1   83.89    4.60
   9   2  -1   82.99    5.70
  -9  -2  -1   83.99    3.00
   9   2  -1   88.59    5.10
   9   2  -1   86.99    5.30
  -9  -2  -1   79.59    4.00
  -9   2   1   82.89    4.20
  -9   2   1   81.59    5.00
  -9   2   1   84.29    4.50
   9   2  -1   94.69    4.90
   9  -2   1   91.39    5.00
  -9   2   1   84.89    4.70
  -9   2  -1   79.29    4.30
  -9  -2   1   85.79    3.30
   9   2   1   72.29    4.10
   9   2   1   86.29    4.50
  -9   2  -1   87.19    5.10
   9   2   1   86.59    3.10
   9   2   1   79.89    5.30
  -9  -2   1   82.19    4.50
  -9  -2   1   87.99    5.50
  -9   2  -1   94.79    4.60
   9   2   1   86.39    4.30
  -9   2  -1   78.29    5.30
   9  -2  -1   89.19    4.80
   9  -3   1   46.70    5.50
  -9  -3  -1   52.89    3.60
  -9   3   1   43.70    3.80
   9  -3   1   53.19    4.30
  -9   3   1   46.00    4.60
   9   3  -1   50.19    4.40
   9  -3   1   45.60    3.40
  -9   3   1   41.70    3.50
   9   3  -1   46.50    4.70
  -9   3   1   44.50    3.60
   9   3  -1   52.79    5.20
   9   3  -1   42.40    4.10
   9   3   1   38.10    4.70
  -9   3  -1   51.49    4.20
  -9  -3   1   38.90    3.70
   9  -3  -1   48.50    3.80
  -9   3  -1   39.40    4.50
   9   3   1   51.69    4.90
   9   3   1   36.00    3.40
  -9  -3   1   48.30    5.40
  -9   3  -1   55.39    4.60
  -9   3  -1   50.29    3.20
   9   3   1   48.40    3.60
  -9   4   1   46.70    4.40
  -9   4   1   32.50    4.90
   9   4  -1   42.30    4.60
  -9   4   1   38.20    4.50
   9  -4   1   39.50    5.90
   9   4  -1   30.50    4.20
   9   4  -1   34.90    5.30
   9   4   1   28.90    3.40
  -9   4  -1   39.10    5.40
  -9   4  -1   30.70    4.50
   9   4   1   40.50    4.90
   9   4   1   41.00    6.20
  -9  -4   1   34.20    5.70
   9   4   1   31.50    3.80
   9   5  -1   42.60    5.30
   9   5  -1   35.60    6.40
  -9   5   1   33.80    5.40
   9  -5   1   38.30    6.30
  -9   5   1   42.10    4.80
   9   5   1   44.50    7.20
  -9   5  -1   42.40    5.60
   9   5   1   35.70    4.50
  -9   5  -1   30.50    5.90
   9   5   1   38.90    7.10
  -9   6   1    4.40    3.90
   9   6  -1    7.10    4.50
   9   6  -1   -5.60    5.30
  -9   6   1   -0.10    4.50
  -9   6  -1    1.90    4.40
   9   6   1    2.70    7.20
  -9   6  -1    2.80    5.80
   9   6   1    1.10    3.50
  -9   0   2   -0.20    1.70
  -9   0  -2   -0.60    0.80
  -9   0   2   -0.40    2.70
   9   0  -2    0.20    2.70
   9   0  -2    0.40    1.30
   9   0  -2    0.50    2.00
   9   0   2   -1.20    1.90
   9   0   2    2.80    2.90
  -9   0  -2   -2.00    1.70
  -9   0   2   -1.90    2.10
   9   0   2    3.40    2.00
   9   0   2    2.00    2.80
  -9   1   2   48.00    4.80
   9   1  -2   53.49    4.70
   9  -1   2   51.29    3.90
   9  -1   2   51.59    3.90
  -9  -1  -2   50.99    3.80
  -9   1   2   56.99    3.30
  -9  -1  -2   48.30    3.30
   9   1  -2   52.29    3.80
   9   1  -2   55.29    4.10
  -9   1   2   55.89    3.50
   9  -1   2   50.79    4.20
   9  -1   2   56.89    5.30
  -9   1   2   51.49    3.70
  -9   1  -2   53.89    4.20
   9  -1  -2   44.70    4.30
  -9   1  -2   49.00    4.50
   9   1   2   56.49    4.80
  -9  -1   2   45.60    4.80
  -9   1  -2   56.09    3.90
   9   1   2   50.29    3.50
   9   1   2   63.19    4.00
  -9   1  -2   49.70    3.60
  -9  -1   2   49.50    3.70
   9   1   2   49.20    3.40
  -9  -1   2   55.19    4.40
   9  -1  -2   52.09    3.30
  -9   2   2   47.20    3.30
   9   2  -2   45.00    4.50
  -9   2   2   54.49    4.10
  -9   2   2   39.30    5.00
  -9   2   2   40.70    3.20
  -9  -2  -2   39.80    3.20
   9  -2   2   39.50    5.00
   9   2  -2   38.20    3.60
   9   2  -2   42.80    4.00
   9  -2   2   47.60    3.90
   9  -2   2   41.80    4.00
   9  -2   2   45.80    4.20
  -9  -2  -2   47.10    3.40
   9   2  -2   44.20    4.00
  -9  -2   2   49.10    5.10
  -9   2  -2   37.40    3.60
   9   2   2   45.80    3.30
   9   2   2   40.10    3.20
  -9   2  -2   50.49    4.00
  -9  -2   2   43.60    3.90
  -9  -2   2   42.80    3.60
   9   2   2   46.00    4.90
   9  -2  -2   45.00    3.30
   9   2   2   29.50    2.80
  -9   2  -2   42.60    4.50
  -9   2  -2   45.60    4.00
   9  -3   2   31.40    4.10
   9  -3   2   22.50    3.00
  -9   3   2   29.80    3.10
  -9   3   2   26.50    3.60
  -9   3   2   23.90    2.80
   9   3  -2   28.60    4.20
   9   3  -2   28.90    3.70
   9   3  -2   28.40    4.20
   9  -3   2   28.80    4.90
   9   3  -2   29.40    4.00
  -9  -3  -2   25.50    2.40
   9  -3  -2   25.20    2.70
   9   3   2   18.90    2.20
   9   3   2   24.90    2.70
  -9  -3   2   28.80    4.90
  -9   3  -2   18.60    4.20
  -9  -3   2   21.80    3.30
  -9   3  -2   28.00    3.60
  -9   3  -2   19.90    3.80
   9   3   2   19.50    2.60
  -9  -3   2   20.80    2.50
   9   3   2   28.70    4.00
  -9   4   2   11.40    4.00
   9  -4   2    8.80    5.20
   9   4  -2   14.50    3.70
   9   4  -2   13.70    3.70
   9  -4   2   11.70    5.00
   9   4  -2    8.50    4.50
  -9   4   2    8.10    2.40
  -9   4   2   12.00    2.80
   9   4   2   12.50    4.60
  -9   4  -2    9.70    4.80
  -9   4  -2   23.40    4.40
  -9  -4   2   13.10    5.00
   9   4   2   10.40    2.50
   9   4   2   10.50    2.70
   9   4   2   11.80    3.60
  -9   5   2    1.50    4.70
  -9   5   2   -0.70    2.80
   9   5  -2   -1.20    3.50
   9  -5   2    7.40    6.00
   9   5  -2   -3.60    4.50
   9   5   2    1.90    3.60
   9   5   2   -2.10    5.20
   9   5   2    6.60    2.90
  -9  -5   2    5.70    5.30
  -9   5  -2    3.40    5.00
  -9   5  -2    3.20    4.20
  -9   6   2    1.70    3.40
   9   6  -2   -7.40    4.20
   9  -6   2    9.20    6.10
  -9   6   2    0.10    4.80
   9   6  -2    8.20    6.60
  -9   6  -2   -2.50    4.80
  -9   6  -2   -7.90    6.40
   9   6   2   -4.10    7.30
   9   6   2   -2.60    3.00
  -9   0  -3   -0.40    1.20
  -9   0   3   -2.80    2.10
   9   0   3    2.10    1.30
   9   0   3    0.30    2.00
  -9   0   3   -3.40    1.70
  -9   0  -3   -0.50    0.70
  -9   0   3    0.30    3.10
   9   0   3    0.20    2.80
   9   0   3   -0.60    2.80
   9   0  -3   -0.60    1.90
   9   0   3   -0.40    1.80
  -9   1   3   75.19    4.10
   9  -1   3   78.49    5.80
  -9   1   3   75.19    4.20
   9   1  -3   79.49    3.30
   9  -1   3   71.29    4.50
   9  -1   3   88.39    4.70
  -9   1   3   67.19    5.70
   9   1  -3   77.89    4.70
  -9  -1  -3   74.49    3.80
  -9   1   3   84.29    3.30
   9  -1   3   69.79    6.00
  -9   1  -3   74.39    5.30
   9   1   3   67.89    5.90
  -9   1  -3   84.59    4.60
  -9  -1   3   61.99    5.70
   9   1   3   72.09    2.50
   9  -1  -3   74.59    4.10
   9   1   3   76.99    4.10
  -9   1  -3   70.89    4.20
  -9  -1   3   76.59    4.70
  -9  -1   3   86.09    4.80
   9   1   3   91.59    5.60
  -9  -1   3   70.39    5.30
   9   1   3   69.89    3.90
   9  -1  -3   79.59    3.50
  -9   2   3   -0.20    3.40
  -9  -2  -3    6.00    1.50
   9  -2   3    7.10    3.70
  -9   2   3    5.00    1.80
   9   2  -3    2.10    2.10
   9  -2   3    6.50    2.40
  -9  -2  -3    7.50    2.30
   9  -2   3    8.30    2.80
   9   2  -3    7.40    2.90
  -9   2   3    6.30    1.90
   9  -2   3    3.10    2.60
  -9   2   3    0.70    1.80
  -9  -2   3    7.30    2.70
  -9  -2   3    5.20    2.80
   9   2   3   -0.70    2.10
  -9   2  -3    6.70    2.70
   9   2   3    3.50    1.70
   9   2   3    8.90    1.90
   9   2   3    1.10    3.00
   9   2   3    6.70    1.90
  -9  -2   3    4.50    3.70
   9  -2  -3    4.90    1.90
  -9   2  -3    2.80    2.90
   9   2   3    6.90    2.20
   9  -2  -3    4.60    2.00
  -9  -2   3    3.00    2.20
   9  -3   3  143.29    6.60
  -9   3   3  148.79    5.80
  -9   3   3  166.18    7.10
   9  -3   3  147.89    7.50
   9   3  -3  156.98    7.60
   9   3  -3  142.59    7.40
   9  -3   3  147.59    9.50
  -9   3   3  141.49    5.80
   9   3   3  166.48    8.40
  -9  -3   3  143.79    8.70
   9   3   3  144.79    5.40
   9   3   3  149.79    6.50
  -9  -3   3  150.48    7.20
  -9   3  -3  146.59    8.40
   9  -3  -3  146.19    5.50
  -9   3  -3  145.49    7.30
   9   3   3  142.99    5.50
  -9  -3   3  149.19    6.60
   9  -4   3   24.90    6.00
   9   4  -3   24.60    4.80
  -9   4   3   24.50    3.30
   9   4  -3   12.80    4.30
  -9   4   3   22.10    4.20
  -9   4   3   27.70    3.60
   9  -4   3   24.30    6.00
  -9   4  -3   15.30    4.40
   9   4   3   29.30    4.70
  -9  -4   3   22.80    5.90
   9   4   3   17.60    2.70
   9   4   3   20.50    5.80
  -9   4  -3   22.10    5.60
   9   4   3   18.30    2.70
   9   5  -3   -1.80    4.40
  -9   5   3    2.10    2.80
  -9   5   3   -2.30    4.20
   9  -5   3   -1.30    6.00
   9   5  -3    4.60    4.70
   9   5   3   -2.20    6.10
  -9  -5   3    7.70    5.90
   9   5   3    9.30    3.90
   9   5   3    1.30    2.50
  -9   5  -3   -2.50    5.10
  -9   5  -3    6.60    4.50
   9   6  -3    4.60    4.80
  -9   6   3    3.60    3.30
   9   6  -3    8.90    6.10
   9  -6   3    3.80    6.30
  -9   6   3    0.40    5.30
   9   6   3    6.50    7.40
  -9   6  -3    0.90    4.60
   9   6   3    1.10    2.90
  -9   6  -3   -1.40    6.10
  -9   0  -4    1.00    1.70
   9   0   4   -1.80    3.20
   9   0   4   -0.70    3.20
   9   0  -4    0.10    0.70
   9   0   4    2.50    1.80
  -9   0   4   -0.90    2.40
  -9   0   4    0.30    2.00
  -9   0  -4    1.00    1.90
   9   0   4    1.90    2.00
  -9   0   4   -0.20    2.60
  -9   0   4    0.90    3.20
   9   0   4   -1.10    1.80
   9   1  -4    3.40    2.60
   9  -1   4    5.90    2.70
   9  -1   4    5.50    2.50
  -9  -1  -4    8.20    1.90
   9  -1   4    6.70    2.60
  -9   1   4    6.10    2.20
  -9   1   4    8.00    2.10
   9  -1   4    6.30    3.60
  -9   1   4    6.10    3.70
  -9   1   4    9.30    1.10
   9  -1   4    8.60    3.30
   9   1   4    4.70    2.00
   9   1   4    5.60    1.80
   9   1   4    6.10    3.30
   9   1   4    1.50    1.70
   9   1   4    9.30    3.30
  -9   1  -4    5.80    2.60
  -9  -1   4    5.10    2.30
   9  -1  -4    7.70    2.10
  -9  -1   4   11.70    3.10
  -9  -1   4    3.80    3.00
  -9  -1   4    5.30    3.80
  -9   1  -4    8.10    2.70
  -9   1  -4    7.90    3.50
   9  -2   4    5.80    3.90
   9  -2   4    9.50    3.80
   9  -2   4    6.70    3.40
   9  -2   4    5.50    2.50
  -9   2   4    0.10    1.60
  -9   2   4    3.20    3.80
   9  -2   4   10.90    3.40
   9   2  -4    6.80    3.20
   9   2  -4    5.60    2.10
  -9   2   4    5.20    2.20
  -9   2   4    8.80    2.10
  -9   2  -4    8.80    3.10
  -9  -2   4    8.00    3.30
   9   2   4    6.30    3.60
   9   2   4    3.30    2.70
   9   2   4    5.90    1.90
   9   2   4    9.10    1.90
   9   2   4    8.30    2.40
  -9   2  -4    9.40    3.50
  -9  -2   4    5.70    2.60
  -9  -2   4    5.30    3.30
   9  -2  -4    6.30    1.70
  -9  -2   4    4.70    4.10
   9  -3   4   17.50    3.90
   9   3  -4   23.30    3.80
  -9   3   4   24.20    2.70
   9  -3   4   26.40    5.90
   9  -3   4   23.70    4.10
  -9   3   4   21.60    3.30
   9   3  -4   24.90    4.40
  -9   3   4   25.20    6.00
  -9   3   4   26.30    3.00
  -9  -3   4   31.60    6.20
  -9  -3   4   28.30    4.50
  -9  -3   4   21.90    4.00
  -9   3  -4   28.90    5.20
   9   3   4   23.40    2.50
   9   3   4   17.40    3.50
  -9   3  -4   30.60    4.30
   9   3   4   27.70    4.90
   9   3   4   29.90    4.20
   9   3   4   30.00    2.60
   9   4  -4    9.30    4.40
  -9   4   4    5.40    2.50
  -9   4   4    1.80    5.40
   9  -4   4    6.50    5.80
  -9   4   4   11.70    3.50
   9   4  -4    5.00    4.00
  -9   4  -4    6.90    5.00
   9   4   4    0.80    1.90
  -9  -4   4   -2.10    5.00
  -9   4  -4   11.40    4.30
   9   4   4    1.20    1.90
   9   4   4    2.50    4.70
   9   5  -4    8.30    5.20
  -9   5   4    3.00    6.60
   9  -5   4   -3.10    5.60
  -9   5   4    5.90    4.20
   9   5  -4   -4.10    4.10
  -9   5   4    1.20    2.60
  -9   5  -4   -5.70    4.10
  -9  -5   4    4.80    5.90
   9   5   4    0.30    5.80
   9   5   4   -0.70    2.20
  -9   5  -4   -3.60    5.40
   9   5   4    6.50    4.00
   9  -6   4   -5.90    7.20
   9   6  -4   -0.60    5.20
  -9   6   4    3.90    5.40
   9   6  -4   -8.70    6.10
  -9   6  -4   -5.50   10.10
  -9  -6   4    5.20   10.90
   9   6   4    2.60    2.40
  -9   0  -5    0.30    2.00
   9   0   5   -1.80    2.10
  -9   0  -5   -0.20    1.90
   9   0   5    7.00    2.70
   9   0  -5   -0.20    2.00
   9   0   5   -1.40    3.30
  -9   0   5    2.30    2.30
  -9   0   5   -0.20    2.40
   9   0   5    0.30    2.00
  -9   0   5   -3.70    3.30
  -9   0   5    0.00    3.90
   9   0   5   -0.20    3.80
   9  -1   5    4.90    3.10
   9   1  -5    2.90    2.70
  -9   1   5   -1.30    3.70
  -9   1   5    6.10    2.20
  -9   1   5    3.20    3.70
  -9   1   5    2.70    2.30
   9  -1   5    2.00    2.70
   9  -1   5    3.20    2.20
  -9  -1  -5    3.20    1.70
   9  -1   5    2.10    3.40
   9  -1   5    0.60    3.90
  -9  -1   5    3.30    3.50
  -9   1  -5    5.80    2.30
  -9  -1   5    0.00    2.30
   9   1   5    4.10    2.10
  -9  -1   5    1.10    2.60
  -9  -1   5   -0.90    4.00
   9   1   5    8.30    4.00
   9   1   5   -5.50    2.00
  -9   1  -5    5.00    3.90
   9  -1  -5    3.30    2.10
   9   1   5    2.60    2.10
   9   1   5    2.50    3.40
   9  -2   5    3.50    4.40
   9   2  -5    9.50    3.20
  -9   2   5    3.90    2.10
  -9   2   5    6.80    4.70
  -9   2   5   -2.00    1.60
  -9   2   5    9.40    2.40
   9  -2   5    2.50    3.90
   9  -2   5    3.50    3.80
   9   2  -5    2.50    1.70
   9  -2   5    8.40    3.40
   9   2   5    3.60    3.30
  -9  -2   5    4.80    3.50
   9   2   5    6.80    2.90
   9   2   5    6.70    4.10
  -9   2  -5    3.50    2.80
   9   2   5    4.90    2.00
  -9  -2   5    4.10    4.50
  -9   2  -5    4.70    4.20
  -9  -2   5    6.00    3.40
   9   2   5    5.50    1.90
  -9   3   5   46.00    4.30
  -9   3   5   52.09    3.80
   9   3  -5   50.49    5.60
  -9   3   5   54.59    4.10
   9  -3   5   52.79    5.80
   9  -3   5   57.89    7.20
  -9   3   5   49.20    7.60
   9   3  -5   54.29    4.70
   9  -3   5   51.69    7.60
   9  -3   5   59.79    6.30
  -9  -3   5   51.79    5.80
   9   3   5   48.40    5.50
  -9   3  -5   62.19    7.20
  -9  -3   5   60.49    8.20
   9   3   5   58.69    5.80
  -9  -3   5   54.29    5.70
   9   3   5   62.99    7.60
   9   3   5   49.99    3.40
   9   3   5   54.59    3.20
  -9   4   5    2.10    6.30
  -9   4   5   -0.80    2.20
   9   4  -5   -4.50    4.90
  -9   4   5    2.30    2.90
   9  -4   5   -2.70    6.20
   9   4   5    1.10    5.70
  -9  -4   5  -11.10    4.90
   9   4   5    2.70    1.50
   9   4   5    1.30    1.50
  -9   4  -5   -8.70    5.40
   9   4   5    7.20    4.80
  -9   5   5   10.40    4.10
  -9   5   5    8.70    2.60
  -9   5   5    6.90    7.80
   9  -5   5   -8.40    6.50
  -9   5  -5   -0.30    6.00
   9   5   5   10.40    4.70
   9   5   5    6.60    6.50
  -9  -5   5   -2.80    6.40
  -9   0   6   -1.30    4.70
   9   0   6   -4.30    5.00
  -9   0   6   -3.90    2.80
  -9   0   6   -1.60    4.20
   9   0   6   -0.30    2.40
   9   0   6    3.40    4.30
   9   0   6    4.50    3.20
  -9   1   6    2.30    2.60
   9  -1   6    1.90    4.80
   9  -1   6    1.70    4.10
   9  -1   6    1.40    3.00
   9  -1   6    1.20    3.50
  -9   1   6   -0.90    4.70
  -9   1   6    1.60    4.30
  -9  -1   6   -2.00    4.80
   9   1   6    2.30    2.30
   9   1   6    8.30    4.80
  -9  -1   6    6.40    3.70
   9   1   6    0.50    2.20
   9   1   6    0.70    4.30
  -9  -1   6    2.00    4.40
  -9   2   6   11.30    2.70
   9  -2   6   16.90    4.70
  -9   2   6   17.30    5.70
  -9   2   6    5.10    5.60
   9  -2   6   11.80    4.40
   9  -2   6    9.50    4.90
   9  -2   6   15.00    6.00
  -9  -2   6   11.90    4.20
   9   2   6   13.60    5.50
   9   2   6   13.80    2.60
   9   2   6   18.30    5.00
  -9   2  -6   12.60    5.00
  -9  -2   6   16.20    5.30
   9   2   6   11.30    2.30
  -9  -2   6   15.20    4.90
   9  -3   6    7.00    5.70
   9  -3   6    7.40    4.50
  -9   3   6    8.10    2.60
  -9   3   6    8.00    6.20
   9  -3   6    2.20    5.70
   9  -3   6    4.10    4.40
   9   3   6    7.40    5.10
   9   3   6   -0.80    3.50
   9   3   6    6.00    1.90
  -9  -3   6    4.50    4.80
  -9  -3   6    3.80    4.40
   9   3   6   10.30    1.80
  -9   3  -6    0.30    5.10
  -9  -3   6   10.90    6.60
  -9   4   6    8.30    7.40
   9  -4   6   -2.50    6.80
  -9   4   6    1.80    2.20
  -9   4  -6   -3.10    5.90
  -9  -4   6   -4.30    6.10
   9   4   6  -10.20    5.70
   9   4   6   10.30    5.60
  -9   5   6    4.20    8.00
   9  -5   6    2.70    9.00
  -9   5   6   -3.30    1.40
   9   5   6   -1.30    6.00
  -9   5  -6  -12.10    6.60
   9   0   7    4.50    4.80
   9   0   7    1.80    3.00
  -9   0   7    4.00    3.40
  -9   0   7    2.70    6.00
   9   0   7   10.70    6.50
  -9   0   7   -5.80    5.50
   9  -1   7   -6.70    5.40
  -9   1   7    4.30    6.30
  -9   1   7    3.40    3.10
  -9   1   7   -1.50    4.90
   9  -1   7    2.90    3.70
   9  -1   7    1.50    4.50
   9  -1   7    4.50    4.30
   9   1   7    0.70    2.60
  -9  -1   7   -5.90    5.80
  -9  -1   7   -0.60    3.80
   9   1   7   -1.40    5.30
   9   1   7   -4.00    4.90
  -9  -1   7    0.00    4.90
   9  -2   7    3.60    4.30
   9  -2   7    3.30    6.20
   9  -2   7    9.10    5.30
  -9   2   7    0.30    7.20
   9  -2   7    6.40    5.40
  -9   2   7    7.30    2.90
  -9   2   7    3.10    5.90
  -9  -2   7    0.10    6.20
  -9  -2   7    2.00    5.80
  -9  -2   7    8.70    4.50
   9   2   7   -3.00    4.60
  -9   2  -7    4.10    4.80
   9   2   7    6.30    2.50
   9  -3   7   -1.60    4.70
   9  -3   7    8.70    6.30
   9  -3   7   -6.90    6.20
   9  -3   7    0.10    4.80
  -9   3   7    5.00    6.60
  -9   3   7    2.40    2.50
  -9   3   7    0.20    7.60
   9   3   7    4.30    4.70
  -9  -3   7    7.20    7.30
   9   3   7    0.00    1.60
   9   3   7   -0.90    5.20
  -9  -3   7   -1.70    4.80
   9   3   7   -0.40    1.30
  -9   3  -7    4.30    5.50
  -9  -3   7    4.40    6.00
  -9   4   7   -3.40    1.70
   9  -4   7    3.10    7.80
  -9   4   7    3.90    7.80
  -9   4   7   15.00    8.00
  -9  -4   7   12.80    7.60
   9   4   7   -6.90    5.50
  -9   4  -7    2.30    6.30
   9   4   7   10.10    6.60
   9   0   8    4.10    3.60
  -9   0   8   -1.00    6.20
   9   0   8    2.30    5.20
  -9   0   8   -3.30    7.10
  -9   0   8   11.90    4.30
   9   0   8   -2.00    6.70
  -9   1   8   -7.90    7.70
   9  -1   8    2.80    7.50
   9  -1   8   -7.80    3.70
  -9   1   8    1.70    3.40
  -9   1   8   -2.80    6.00
   9  -1   8   -2.80    5.00
   9   1   8    0.10    3.00
  -9  -1   8   -2.50    6.90
   9   1   8    4.30    6.00
   9   1   8    0.00    6.90
  -9  -1   8   -0.60    6.20
  -9  -1   8    2.20    4.30
  -9   2   8    7.00    3.20
   9  -2   8    5.40    5.30
   9  -2   8   -2.20    4.60
  -9   2   8   -6.80    7.00
   9  -2   8   -6.70    6.60
  -9   2   8    4.20    6.60
  -9  -2   8   -4.30    4.80
   9   2   8    5.90    6.10
   9   2   8   10.90    6.20
  -9  -2   8    7.10    7.10
  -9  -2   8    3.60    7.70
   9  -3   8   -2.60    8.50
   9  -3   8    3.70    5.10
   9  -3   8    5.40    5.60
  -9   3   8   -5.80    6.70
  -9   3   8   -4.30    7.40
  -9   3   8   -1.10    2.40
  -9  -3   8    2.50    6.10
  -9  -3   8    1.70    8.70
  -9   3  -8    3.90    5.70
  -9  -3   8   -2.40    5.40
   9   3   8   20.50    6.70
   9   3   8    3.50    6.60
   9   0   9    0.70    8.10
   9   0   9   -4.60    5.60
  -9   0   9   -6.00    6.40
  -9   0   9    3.10    4.40
  -9   0   9   -7.30    8.30
   9   0   9    3.20    4.50
   9  -1   9    0.30    4.60
  -9   1   9    0.60    8.30
   9  -1   9    7.40    7.00
  -9  -1   9   -7.30    8.30
  -9  -1   9    0.80    4.80
   9   1   9  -11.10    8.30
  -9  -1   9    6.80    7.40
  10   0   0   72.79    4.20
 -10   0   0   74.69    4.10
  10   0   0   72.09    5.00
  10   0   0   70.69    4.50
  10   0   0   77.89    4.10
  10   0   0   75.59    4.50
  10   0   0   75.99    4.00
 -10   0   0   84.89    4.90
 -10   0   0   71.49    3.90
  10   1   0   79.39    4.10
 -10   1   0   81.89    4.60
  10  -1   0   78.49    4.90
  10  -1   0   86.39    4.30
  10  -1   0   82.49    4.40
  10   1   0   85.19    4.70
  10   1   0   81.69    4.20
 -10   1   0   87.69    4.70
  10   1   0   81.19    5.50
 -10   1   0   76.59    4.80
 -10  -1   0   84.59    4.30
  10  -1   0   80.09    5.50
 -10  -1   0   82.49    4.30
 -10   1   0   76.09    5.00
 -10  -1   0   78.79    4.00
 -10   1   0   80.99    4.20
 -10  -1   0   85.69    4.30
 -10   2   0    4.50    2.70
 -10  -2   0    4.30    0.90
 -10  -2   0    5.00    2.80
  10  -2   0    2.10    2.20
  10   2   0    7.80    2.50
  10  -2   0    5.70    2.60
  10   2   0    6.80    3.20
  10   2   0    3.10    2.60
 -10  -2   0    6.60    2.10
  10  -2   0    6.50    2.50
 -10   2   0    6.20    2.40
  10   2   0    3.60    2.00
 -10   2   0    4.40    2.00
 -10   2   0    4.70    2.20
  10  -3   0   22.80    3.30
 -10   3   0   21.80    3.00
  10  -3   0   23.10    2.80
  10   3   0   19.40    3.00
  10   3   0   26.40    4.10
 -10   3   0   22.60    2.70
 -10   3   0   27.50    3.50
 -10   3   0   24.20    4.00
  10   3   0   30.10    3.60
 -10  -3   0   17.80    3.70
  10   3   0   27.90    4.20
  10  -3   0   20.10    4.10
 -10   4   0   11.40    3.90
  10   4   0   15.50    3.90
  10   4   0   16.20    5.10
 -10   4   0   19.50    3.80
  10   4   0   12.60    3.40
 -10   5   0    3.70    4.30
  10   5   0   12.90    6.20
 -10   5   0    6.60    3.90
  10   5   0   -0.90    3.50
 -10   6   0   -0.40    5.10
 -10   6   0   -1.70    4.10
  10   6   0   -2.30    6.80
  10   6   0   -1.20    4.00
 -10   0   1    8.70    2.30
  10   0   1   10.60    3.00
 -10   0  -1    6.20    2.00
 -10   0   1    6.80    2.40
  10   0  -1    7.10    3.30
  10   0  -1    6.70    2.30
  10   0   1    8.50    2.60
 -10   0   1    6.60    2.40
  10   0   1   11.20    2.50
 -10   0  -1    6.00    2.10
  10   0  -1   10.30    2.30
 -10   0   1    4.40    2.50
  10   0  -1    6.10    2.00
  10   0   1    7.20    2.20
 -10   0  -1    8.60    2.80
 -10   0  -1    7.70    1.60
  10   0  -1    7.50    2.90
 -10   1   1    2.90    2.20
 -10   1   1    0.10    1.80
 -10   1   1    1.50    1.90
 -10  -1  -1   -1.50    1.60
  10   1  -1    1.00    2.20
  10  -1   1    1.50    2.00
  10   1  -1    0.00    2.30
  10  -1   1   -1.60    2.30
 -10  -1  -1   -0.20    1.30
 -10   1   1    0.80    2.70
  10   1  -1   -1.70    2.40
  10  -1   1    0.90    2.40
  10  -1   1    4.30    2.80
 -10  -1  -1    1.70    2.00
  10   1  -1    0.40    2.50
  10   1   1    0.40    1.30
  10  -1  -1    0.70    1.90
  10   1   1   -0.20    1.90
  10   1   1    1.70    2.20
 -10   1  -1   -0.20    1.80
 -10  -1   1    1.50    1.90
 -10  -1   1    2.60    2.60
 -10  -1   1    1.70    2.00
 -10   1  -1    1.90    2.30
 -10  -1   1    1.70    2.20
 -10   1  -1    0.20    2.20
  10   1   1   -0.30    2.50
  10   1   1    2.30    1.90
  10  -1  -1    0.60    2.40
  10  -1  -1    0.60    1.90
 -10   2   1    1.20    2.10
  10  -2   1    1.70    2.30
  10  -2   1    1.00    2.40
 -10   2   1    2.00    2.70
 -10  -2  -1    4.30    1.80
 -10   2   1    1.40    2.10
  10   2  -1    0.10    2.50
  10   2  -1    1.50    2.00
 -10   2   1    2.20    1.80
 -10  -2  -1    2.90    1.20
  10  -2   1    1.20    2.90
  10   2  -1    0.50    2.50
 -10   2  -1   -0.60    1.80
 -10   2  -1    4.00    2.70
  10   2   1    2.10    2.10
 -10   2  -1    1.60    2.00
  10   2   1    2.30    1.90
  10   2   1    4.20    1.30
 -10  -2   1    3.10    1.30
 -10  -2   1    2.80    3.20
 -10  -2   1    5.30    2.50
  10   2   1    4.30    2.80
  10  -2  -1    1.80    0.90
 -10   2  -1    4.60    2.40
  10   2   1   -1.20    2.00
  10  -2  -1    0.80    2.30
 -10  -2   1    2.60    1.30
  10   3  -1    0.40    2.30
 -10   3   1    4.80    2.00
 -10   3   1   -2.00    2.10
  10  -3   1   -0.30    2.10
  10   3  -1   -1.90    2.70
  10  -3   1    2.00    2.60
  10   3  -1    2.70    3.40
 -10  -3  -1    2.50    1.80
  10  -3   1   -0.40    3.20
 -10   3   1    0.70    2.70
 -10   3   1    1.30    2.30
  10   3  -1    5.10    3.00
 -10   3  -1    2.90    2.80
 -10  -3   1   -0.90    2.30
 -10  -3   1    4.70    3.50
 -10   3  -1    1.80    1.80
  10   3   1    5.80    3.10
 -10   3  -1    3.20    2.10
 -10   3  -1    0.80    2.80
  10   3   1    1.80    2.30
  10   3   1    0.60    2.00
 -10   4   1    5.20    3.00
 -10   4   1    8.00    3.50
  10   4  -1   11.50    3.80
  10   4  -1   11.70    3.50
  10   4  -1    6.50    4.60
  10  -4   1    3.70    4.30
  10   4   1    2.30    2.70
 -10  -4   1    2.40    4.20
  10   4   1    8.60    3.70
 -10   4  -1    8.30    3.50
 -10   4  -1    6.00    4.30
  10   4   1    9.40    4.40
  10   5  -1    6.10    5.60
 -10   5   1   -1.30    4.10
 -10   5   1    5.30    3.50
  10   5  -1    0.80    3.70
  10  -5   1    2.70    5.30
  10   5   1    0.20    5.90
 -10   5  -1    6.90    5.30
  10   5   1    2.10    3.70
  10   5   1    2.40    3.10
 -10   5  -1    1.30    3.60
  10   6  -1   -3.70    4.30
 -10   6   1   -3.20    4.50
  10   6  -1    2.00    6.20
 -10   6   1    1.30    4.00
  10   6   1    1.50    6.50
  10   6   1    3.60    3.80
 -10   6  -1    1.90    5.60
 -10   6  -1   -1.30    4.20
 -10   0   2   62.19    4.10
 -10   0  -2   68.59    2.10
  10   0   2   71.59    4.10
 -10   0  -2   63.19    3.80
  10   0  -2   65.89    5.10
  10   0  -2   68.49    3.30
  10   0   2   71.69    5.20
  10   0   2   68.59    5.10
  10   0  -2   71.59    4.10
 -10   0   2   69.99    4.10
  10   0   2   69.59    4.10
 -10   0  -2   63.79    2.10
 -10   0   2   65.59    5.10
 -10  -1  -2  111.09    4.70
  10  -1   2  110.79    6.80
  10  -1   2  111.79    5.90
 -10   1   2  116.79    4.70
  10  -1   2  112.39    5.30
 -10   1   2  113.49    5.20
  10   1  -2  103.89    6.10
  10   1  -2  114.29    5.50
  10  -1   2  116.99    5.20
 -10   1   2  121.89    5.10
 -10  -1  -2  116.89    5.30
 -10   1   2  116.29    6.40
  10   1  -2  115.99    5.70
 -10  -1   2  115.99    5.70
  10  -1  -2  120.69    4.90
 -10   1  -2  109.19    4.90
  10   1   2  108.59    4.90
 -10  -1   2  109.29    5.30
 -10  -1   2  117.29    6.80
  10   1   2  106.09    6.30
  10  -1  -2  110.29    6.40
  10   1   2  112.79    4.90
  10   1   2  116.29    5.40
 -10   1  -2  110.19    6.00
 -10   1  -2  113.89    5.30
 -10  -2  -2    8.10    1.90
  10   2  -2    0.70    2.90
  10  -2   2    2.10    2.90
 -10   2   2    6.20    2.20
  10   2  -2    6.80    3.30
  10   2  -2    9.00    3.50
 -10   2   2    3.50    3.60
  10  -2   2    2.80    3.40
 -10   2   2    4.20    2.20
 -10   2   2    3.40    1.80
 -10  -2  -2    3.10    1.70
  10  -2   2    5.50    3.10
  10   2  -2    2.70    2.40
 -10  -2   2    6.80    3.80
 -10   2  -2    5.50    2.20
 -10   2  -2    1.90    2.70
 -10  -2   2    2.90    2.80
 -10  -2   2    3.60    2.20
 -10   2  -2   -1.30    2.80
  10   2   2    2.80    1.70
  10   2   2   -3.20    1.60
  10  -2  -2    0.30    1.90
  10   2   2    5.20    1.90
  10   2   2    4.90    3.00
  10   2   2    6.20    2.20
  10   3  -2   33.80    4.30
  10   3  -2   42.20    4.70
  10   3  -2   42.40    4.90
  10   3  -2   30.00    3.70
  10  -3   2   35.90    3.70
 -10   3   2   38.00    4.00
  10  -3   2   48.00    4.60
 -10  -3  -2   33.40    2.80
 -10   3   2   44.10    3.70
  10  -3   2   28.00    5.10
 -10   3   2   43.90    3.50
  10   3   2   35.50    4.50
  10  -3  -2   38.30    3.40
 -10   3  -2   38.40    4.40
 -10   3  -2   25.50    4.40
 -10  -3   2   42.20    5.90
 -10  -3   2   37.00    3.20
  10   3   2   38.90    3.30
  10   3   2   25.60    2.20
  10   3   2   29.20    3.10
 -10  -3   2   51.49    4.70
 -10   3  -2   37.70    3.50
 -10   3  -2   29.30    3.60
  10   4  -2   13.10    4.70
  10  -4   2   11.10    5.60
 -10   4   2    8.30    3.50
  10   4  -2   15.90    3.90
 -10   4   2    8.00    2.90
  10   4  -2    9.10    3.80
  10   4   2    6.10    2.70
  10   4   2   14.40    5.10
 -10  -4   2    5.80    4.60
 -10   4  -2   21.20    4.50
  10   4   2   13.00    3.80
 -10   4  -2   11.60    4.60
  10   4   2    8.40    2.50
 -10   5   2    4.20    3.80
 -10   5   2    0.30    3.00
  10   5  -2    0.20    5.30
  10  -5   2   -3.00    5.10
  10   5  -2    3.00    3.80
  10   5   2    9.80    6.40
 -10   5  -2   -4.20    5.40
  10   5   2    4.10    3.80
  10   5   2   -0.40    2.80
 -10  -5   2    5.70    6.00
 -10   5  -2   -2.10    3.60
 -10   6   2   -1.10    4.30
  10  -6   2    8.80    6.40
 -10   6   2    0.70    3.60
  10   6  -2    5.10    6.10
  10   6  -2   -1.50    4.80
  10   6   2   -2.30    3.20
  10   6   2    3.40    6.70
 -10   6  -2    9.90    7.00
 -10   6  -2    3.60    4.70
 -10   0  -3   11.40    1.30
 -10   0   3    7.80    2.60
  10   0  -3   10.30    1.20
  10   0   3   14.00    3.50
  10   0   3   10.50    2.50
  10   0   3   14.50    3.90
  10   0  -3    5.00    2.20
 -10   0   3   12.10    2.60
 -10   0   3    9.20    3.60
  10   0   3   10.90    2.40
  10  -1   3   -1.50    1.80
  10   1  -3    4.30    3.20
  10  -1   3    0.00    2.40
 -10   1   3    2.70    3.10
 -10   1   3    0.70    2.00
  10   1  -3    2.10    1.70
 -10   1   3    3.80    1.40
  10  -1   3   -0.40    3.10
  10   1  -3   -0.90    2.90
 -10  -1  -3   -1.00    1.80
  10  -1   3    1.40    3.10
 -10   1   3    2.00    1.80
  10  -1  -3    0.60    2.00
 -10  -1   3    3.50    3.40
  10   1   3    1.80    1.80
  10   1   3    4.10    2.60
 -10  -1   3   -2.20    2.50
 -10   1  -3   -1.50    2.00
 -10   1  -3    0.80    3.00
  10   1   3    0.90    3.00
 -10   1  -3   -0.50    2.50
  10  -1  -3    0.80    1.50
 -10  -1   3    0.80    2.60
 -10  -1   3   -0.80    2.00
  10   1   3    1.00    1.90
  10   2  -3    0.50    2.80
  10   2  -3    2.60    3.00
  10  -2   3   -0.90    2.50
  10   2  -3   -0.40    2.10
  10  -2   3   -1.90    2.50
 -10  -2  -3    2.00    1.60
 -10   2   3    1.80    3.60
 -10   2   3   -0.10    1.80
  10  -2   3    1.40    3.50
  10  -2   3    2.20    2.50
 -10   2   3    0.60    1.80
  10   2   3   -4.40    1.80
 -10  -2   3    1.70    3.60
  10  -2  -3    1.60    2.10
 -10  -2   3    0.20    2.50
  10   2   3    0.60    1.70
  10   2   3    5.40    1.60
  10  -2  -3    0.40    1.80
  10   2   3   -1.80    1.70
 -10  -2   3    0.80    2.30
  10   2   3    0.90    3.00
 -10   2  -3    1.60    2.80
 -10   2  -3   -0.20    2.90
  10   2   3    1.30    1.80
  10   3  -3    7.40    3.60
 -10   3   3   10.40    4.40
  10  -3   3    3.20    2.80
 -10   3   3    2.50    2.00
  10  -3   3    8.80    3.50
 -10   3   3    7.80    2.50
 -10   3   3    5.80    2.30
  10  -3   3   10.00    4.60
  10   3  -3    1.50    3.10
 -10   3  -3    7.60    3.70
 -10  -3   3    6.10    2.50
  10   3   3    8.60    3.50
 -10  -3   3   10.30    5.00
  10   3   3    0.70    1.90
  10   3   3   -1.60    2.30
  10   3   3    3.10    2.00
 -10   3  -3    3.00    3.00
  10  -3  -3    6.20    2.50
 -10  -3   3    9.00    3.20
  10  -4   3   -1.60    5.00
  10   4  -3    2.50    3.90
 -10   4   3    1.40    2.50
 -10   4   3   -0.30    4.60
 -10   4   3    5.30    3.30
  10   4  -3   -0.90    3.40
  10   4   3    2.40    2.20
  10   4   3    3.90    2.40
 -10   4  -3   -2.10    4.20
  10   4   3    0.60    4.50
 -10   4  -3    1.10    3.90
 -10  -4   3    4.40    5.00
  10   4   3   10.90    3.90
 -10   5   3    2.00    2.90
  10   5  -3   -9.10    4.80
  10   5  -3   -5.90    4.10
 -10   5   3   -1.40    3.70
  10  -5   3   -1.60    6.10
  10   5   3   -4.30    5.20
 -10   5  -3    0.70    5.10
  10   5   3    9.20    4.20
 -10   5  -3   -1.50    4.20
  10   5   3    1.50    2.60
 -10  -5   3   -5.30    5.00
  10  -6   3    1.20    7.10
  10   6  -3   -1.50    6.30
 -10   6   3   -4.20    3.40
 -10   6   3   -2.50    4.50
  10   6  -3   -7.50    4.60
  10   6   3   12.00    7.50
  10   6   3   -4.30    2.80
 -10   6  -3    3.10    7.30
 -10   6  -3  -10.00    4.60
 -10   0  -4   32.60    2.70
 -10   0   4   31.00    3.50
  10   0   4   32.70    3.40
 -10   0   4   29.50    3.20
 -10   0  -4   31.20    3.10
  10   0   4   35.10    2.80
 -10   0   4   35.50    4.90
  10   0   4   27.90    4.70
  10   0   4   26.80    4.40
  10   0   4   35.70    3.40
 -10   1   4   25.80    1.80
  10  -1   4   20.10    3.30
  10  -1   4   17.70    4.30
  10  -1   4   26.30    3.70
  10   1  -4   13.50    3.20
  10  -1   4   22.20    3.10
  10  -1   4   18.70    4.30
 -10   1   4   19.30    4.40
 -10  -1  -4   17.70    2.40
 -10   1   4   15.30    2.50
 -10   1   4   22.70    3.10
 -10  -1   4   22.60    4.30
 -10   1  -4   24.10    4.30
  10   1   4   22.00    4.40
 -10  -1   4   21.80    3.30
 -10  -1   4   19.50    3.30
  10   1   4   19.10    2.60
  10  -1  -4   20.60    2.60
  10   1   4   29.40    4.40
 -10   1  -4   19.00    3.20
 -10  -1   4   22.20    4.80
 -10   1  -4   20.00    3.00
  10   1   4   12.80    1.70
 -10   2   4   -0.80    1.60
 -10   2   4    5.70    2.20
  10  -2   4    5.70    3.00
  10  -2   4    3.60    3.40
 -10   2   4    0.80    3.80
  10   2  -4    1.50    3.00
  10  -2   4    5.90    2.80
  10   2  -4    3.50    2.10
  10  -2   4    6.30    4.20
  10  -2  -4    1.40    1.70
  10   2   4    5.10    3.60
  10   2   4    3.00    1.90
  10   2   4    2.30    1.80
  10  -2  -4    5.50    1.90
  10   2   4   -3.20    2.50
 -10  -2   4    5.50    2.50
 -10  -2   4    4.80    2.90
 -10   2  -4    4.60    3.10
  10   2   4    3.50    2.10
 -10  -2   4    2.90    2.80
 -10   2  -4    6.70    3.90
 -10  -2   4    5.00    4.20
 -10   3   4   62.59    4.10
 -10   3   4   51.39    4.40
  10  -3   4   60.49    5.80
  10  -3   4   58.69    7.50
  10   3  -4   56.29    5.80
 -10   3   4   51.99    7.40
  10   3  -4   69.29    5.60
 -10   3   4   54.29    4.30
  10  -3   4   57.59    5.50
  10   3   4   60.19    3.80
  10   3   4   60.59    7.20
  10   3   4   45.50    4.90
 -10  -3   4   54.99    5.70
 -10   3  -4   57.99    5.50
  10   3   4   63.19    3.90
 -10   3  -4   67.79    7.30
 -10  -3   4   49.50    7.10
 -10  -3   4   58.29    5.80
  10   3   4   57.89    5.30
  10   4  -4    2.30    4.00
 -10   4   4    8.00    5.70
  10  -4   4    0.90    5.70
  10   4  -4    5.40    4.10
 -10   4   4   15.00    3.60
 -10   4   4    2.60    2.50
  10   4   4    2.90    2.00
 -10   4  -4    3.30    4.80
  10   4   4    3.50    2.20
  10   4   4   10.80    4.30
 -10   4  -4   -1.10    3.40
 -10  -4   4    6.60    5.40
  10   4   4    7.40    5.60
 -10   5   4    8.60    3.10
 -10   5   4    2.00    3.90
  10   5  -4    1.10    5.10
  10   5  -4   10.00    5.00
 -10   5   4    3.90    6.60
  10  -5   4    0.40    6.10
  10   5   4   11.80    4.50
  10   5   4    2.80    2.50
 -10   5  -4    1.80    4.60
 -10   5  -4    5.80    6.70
 -10  -5   4    3.50    6.10
  10   5   4    0.60    6.40
  10   0   5    2.90    2.30
 -10   0   5    3.90    3.70
  10   0   5    6.10    4.30
 -10   0   5   -2.40    2.40
  10   0  -5    1.90    2.10
  10   0   5    7.40    2.50
 -10   0  -5   -1.20    2.20
 -10   0  -5    1.40    2.00
 -10   0   5    4.90    4.40
  10   0   5    2.00    3.50
  10   0   5    3.60    2.50
 -10   0   5    4.10    2.40
 -10   1   5   -0.20    2.40
  10  -1   5   -0.80    2.70
  10   1  -5   -2.30    2.10
 -10   1   5    6.40    4.30
  10  -1   5    4.60    3.00
 -10   1   5   -2.70    1.90
  10  -1   5   -0.60    3.30
  10  -1   5    1.80    4.00
  10   1   5    7.70    4.40
  10   1   5    3.40    2.20
  10   1   5   -0.40    3.20
 -10  -1   5    0.50    4.30
  10   1   5    2.10    2.00
 -10  -1   5    1.70    4.00
 -10  -1   5   -0.10    3.00
 -10   1  -5    1.80    2.70
 -10   1  -5    1.70    3.40
  10  -2   5    0.20    3.90
 -10   2   5    0.70    2.10
  10   2  -5   -2.60    2.50
 -10   2   5   -5.00    1.50
  10  -2   5   -2.70    3.50
 -10   2   5    3.70    2.30
 -10   2   5   -5.30    3.90
  10  -2   5    0.00    4.40
  10  -2   5    4.30    3.40
  10   2   5   -0.70    2.00
  10   2   5   -0.70    3.40
  10   2   5   -1.10    3.80
 -10  -2   5   -0.30    4.50
 -10   2  -5    1.90    3.80
 -10  -2   5    0.00    3.10
 -10  -2   5    1.10    3.30
  10   2   5   -0.80    2.40
  10   2   5   -1.40    1.70
 -10   3   5    7.50    2.60
  10  -3   5   12.10    4.40
  10  -3   5    4.90    5.40
  10  -3   5    7.00    3.90
 -10   3   5   -2.90    2.00
 -10   3   5    9.00    5.60
  10   3   5    4.20    4.40
  10   3   5    3.50    3.40
  10   3   5    5.60    2.10
  10   3   5    8.30    2.00
 -10  -3   5    8.40    3.90
 -10  -3   5    7.40    3.80
 -10   3  -5   12.60    5.00
 -10  -3   5    3.20    5.40
 -10   4   5    0.70    6.50
  10  -4   5    2.40    6.40
 -10   4   5   -4.90    2.40
 -10   4   5    0.60    2.40
  10   4   5   -1.00    5.10
  10   4   5    2.40    1.70
 -10   4  -5    2.00    5.40
  10   4   5    3.70    4.40
  10   4   5   -0.50    1.70
 -10  -4   5    3.70    5.90
 -10   5   5    2.40    2.60
  10  -5   5   -9.10    6.60
 -10   5   5    8.10    8.00
  10   5   5   -3.40    6.20
  10   5   5   10.00    5.00
 -10  -5   5   -3.50    6.10
 -10   5  -5    0.70    6.80
  10   5   5    4.70    1.40
 -10   0   6    9.60    5.40
  10   0   6   14.10    3.50
  10   0   6    2.30    5.20
  10   0   6   11.90    4.90
  10   0   6    4.70    2.80
 -10   0   6    7.00    3.20
 -10   0   6    1.70    4.50
  10  -1   6    1.30    3.60
 -10   1   6    3.20    2.70
  10  -1   6    0.80    5.00
  10  -1   6    3.30    3.20
 -10   1   6   -3.40    4.50
 -10   1   6    3.20    4.70
  10  -1   6    2.70    4.00
  10   1   6    0.70    3.90
 -10  -1   6   -0.70    4.30
 -10  -1   6   -3.10    4.60
  10   1   6    0.50    4.70
 -10  -1   6   -0.80    3.30
  10   1   6   -1.20    2.40
 -10   2   6    2.40    2.60
  10  -2   6    5.10    4.50
  10  -2   6    1.10    3.80
 -10   2   6   -1.70    5.10
  10  -2   6   -2.00    4.80
  10  -2   6    3.70    4.70
 -10   2   6   -1.30    4.70
 -10  -2   6    5.20    3.90
  10   2   6   10.00    4.40
  10   2   6    6.00    5.00
  10   2   6    2.60    2.30
 -10  -2   6    3.50    4.30
 -10   2  -6    8.20    4.90
  10   2   6    3.80    2.10
 -10  -2   6   -2.80    5.30
  10  -3   6   23.30    7.30
 -10   3   6   37.60    3.70
  10  -3   6   38.30    7.30
  10  -3   6   37.60    5.90
 -10   3   6   33.80    7.90
  10  -3   6   35.30    6.10
 -10  -3   6   27.40    5.90
 -10  -3   6   34.40    5.50
  10   3   6   24.50    5.30
  10   3   6   34.70    2.90
 -10   3  -6   31.70    6.50
  10   3   6   34.50    2.80
 -10  -3   6   32.60    7.50
  10   3   6   34.00    6.80
 -10   4   6    1.80    2.40
  10  -4   6    5.40    8.00
 -10   4   6    4.80    7.00
  10   4   6    0.80    5.50
 -10   4  -6   -5.10    5.90
  10   4   6    8.90    5.80
 -10  -4   6   -2.70    6.80
  10   0   7   -1.10    4.30
 -10   0   7    0.20    3.50
 -10   0   7   -1.50    5.30
  10   0   7    5.50    3.40
  10   0   7   -0.90    6.50
 -10   0   7    1.60    5.90
  10  -1   7   -0.20    5.90
 -10   1   7    0.00    3.00
 -10   1   7    0.20    5.40
  10  -1   7   -4.00    3.50
  10  -1   7    5.80    5.00
 -10   1   7   -0.50    6.00
  10   1   7    3.80    2.90
 -10  -1   7    0.70    6.00
 -10  -1   7    1.60    5.10
  10   1   7    2.30    4.70
  10   1   7    2.60    6.10
 -10  -1   7   -0.30    3.90
 -10   2   7   -5.50    6.20
 -10   2   7    4.50    6.00
  10  -2   7    4.00    4.60
  10  -2   7   -3.40    6.00
 -10   2   7    1.50    2.80
  10  -2   7    7.10    5.30
  10  -2   7   -0.50    4.60
 -10  -2   7   -7.00    3.70
 -10  -2   7    2.20    5.20
 -10   2  -7    3.50    5.30
  10   2   7   16.80    6.30
 -10  -2   7   -1.20    6.40
  10   2   7   -2.00    2.50
  10   2   7   -3.80    4.60
 -10   3   7   -4.60    6.80
 -10   3   7   -1.20    6.30
  10  -3   7   -6.00    4.30
 -10   3   7    0.60    2.60
  10  -3   7    0.80    6.90
  10  -3   7   -0.10    5.80
  10  -3   7   -1.80    4.80
  10   3   7   -0.80    1.90
  10   3   7    6.40    6.50
 -10  -3   7    8.70    7.00
 -10   3  -7    2.00    5.80
  10   3   7    0.80    4.10
 -10  -3   7   -6.10    4.50
 -10  -3   7   -7.50    4.30
  10  -4   7  -12.40    7.30
 -10   4   7   -0.70    2.10
 -10   4   7    7.70    7.90
 -10   4   7   14.40    8.30
 -10  -4   7    6.60   12.10
 -10   4  -7   -2.40    6.20
  10   4   7    6.10    6.50
  10   4   7    1.30    6.00
 -10   0   8   -6.10    7.20
  10   0   8   -4.30    6.40
 -10   0   8   -2.10    3.80
  10   0   8   -2.60    3.60
 -10   0   8    7.10    6.80
  10   0   8   -1.30    5.80
  10  -1   8   -2.40    7.90
 -10   1   8   -0.70    3.40
 -10   1   8  -14.00    6.40
  10  -1   8   -0.10    5.90
  10  -1   8    7.10    4.40
 -10   1   8    4.40    6.20
  10   1   8    4.60    8.20
  10   1   8   -5.10    3.00
 -10  -1   8    4.80    6.40
 -10  -1   8    0.60    7.70
  10   1   8   -4.30    4.90
 -10  -1   8    1.10    4.20
 -10   2   8   -1.40    3.10
  10  -2   8    6.60    7.60
  10  -2   8   -1.60    5.50
  10  -2   8   -1.60    4.70
 -10   2   8    4.80    6.80
 -10   2   8    0.80    7.50
  10   2   8    2.90    2.80
 -10  -2   8   -2.40    7.50
  10   2   8   -4.70    5.40
 -10  -2   8    4.10    5.20
  10   2   8    3.00    6.80
 -10  -2   8    0.50    6.00
  10  -3   8    4.90    4.90
  10  -3   8   15.70    6.60
 -10   3   8    2.30    9.10
 -10   3   8    5.00    2.90
 -10  -3   8   11.00    5.80
  10   3   8   23.60    6.90
  10   3   8    2.60    7.10
 -10   3  -8   10.40    6.30
  10   3   8    5.40    1.60
 -10  -3   8    1.00    7.00
 -10   0   9  -11.70    8.00
 -10   0   9   -3.10    8.00
  10   0   9   -5.20    7.70
  11   0   0    2.00    2.80
  11   0   0   -1.70    2.10
  11   0   0   -0.50    3.20
  11   0   0    2.30    2.20
 -11   0   0    0.30    2.10
 -11   0   0    0.20    2.00
 -11   0   0    0.30    2.40
  11   0   0   -0.80    2.00
  11  -1   0   13.50    2.70
 -11  -1   0    5.40    2.10
  11  -1   0    9.40    3.20
  11   1   0    7.70    2.30
 -11   1   0    6.10    2.20
 -11   1   0    6.40    2.90
 -11  -1   0    7.60    2.40
  11   1   0    5.40    3.10
 -11   1   0    6.00    2.40
  11  -1   0    8.30    3.10
 -11  -1   0    4.30    2.00
  11   1   0    8.60    2.40
  11   1   0    8.00    2.50
  11  -1   0    4.00    2.10
 -11   1   0    7.40    2.40
 -11  -2   0  292.37    9.20
  11   2   0  307.17   11.00
 -11  -2   0  298.67    9.70
  11  -2   0  302.37    9.90
  11   2   0  296.27    9.50
  11  -2   0  291.37   11.20
 -11   2   0  297.37   10.10
  11   2   0  304.67    9.50
 -11  -2   0  263.17    7.50
 -11   2   0  292.67    9.20
  11   2   0  302.57    9.30
  11  -2   0  296.77    9.40
  11   3   0   10.70    2.50
 -11  -3   0   14.10    3.90
  11   3   0   15.80    3.50
  11  -3   0   16.00    2.70
 -11   3   0   13.50    2.50
  11  -3   0   18.30    3.20
  11   3   0   11.30    4.00
  11  -3   0   15.50    4.20
 -11   3   0   18.20    2.80
 -11   3   0   17.60    3.50
  11   3   0   22.30    3.50
 -11   3   0   12.90    3.10
 -11   4   0   80.59    6.20
  11   4   0   83.39    5.90
  11   4   0   78.79    6.40
 -11   4   0   75.09    7.00
  11   4   0   89.49    7.80
 -11   5   0    2.30    3.70
  11   5   0    3.30    3.50
  11   5   0    8.90    5.30
  11   5   0    7.30    5.70
 -11   5   0    1.90    4.00
  11   6   0    6.70    4.20
  11   6   0    6.80    7.00
 -11   6   0    2.50    4.70
 -11   6   0   -5.50    4.70
  11   0   1    1.20    2.40
  11   0  -1   -0.70    2.10
  11   0   1    1.60    2.70
  11   0  -1   -1.80    2.70
  11   0  -1   -3.10    2.50
  11   0  -1    0.70    2.00
 -11   0  -1    1.00    1.50
 -11   0   1   -0.20    2.30
  11   0  -1   -0.40    1.80
 -11   0  -1   -0.20    1.90
 -11   0   1   -0.10    2.20
 -11   0   1    1.90    2.10
  11   0   1    0.10    1.90
 -11   0  -1    3.40    2.00
  11   0   1    1.90    2.40
 -11   0  -1   -1.10    2.30
 -11   1   1   71.69    4.30
 -11   1   1   80.29    5.70
 -11  -1  -1   75.19    3.20
 -11   1   1   79.99    4.60
 -11  -1  -1   72.59    4.20
 -11   1   1   74.39    4.10
  11  -1   1   80.09    4.50
  11   1  -1   75.89    4.70
 -11  -1  -1   75.79    4.30
  11   1  -1   73.19    5.40
  11  -1   1   71.69    5.00
  11  -1   1   67.39    5.50
  11  -1   1   75.69    4.90
  11   1  -1   76.89    4.60
  11  -1  -1   73.29    4.50
 -11  -1   1   75.59    4.30
  11   1   1   75.39    4.50
 -11  -1   1   81.79    5.30
  11   1   1   70.79    4.20
 -11  -1   1   76.29    4.50
  11  -1  -1   73.69    5.10
  11   1   1   74.79    5.40
 -11   1  -1   71.99    4.90
  11   1   1   71.49    3.10
 -11   1  -1   78.69    4.90
 -11  -1   1   74.49    4.50
  11   1   1   75.79    4.10
  11  -1  -1   72.49    4.20
 -11   1  -1   70.39    4.20
  11  -2   1   23.60    3.60
  11   2  -1   23.00    3.60
  11  -2   1   27.60    3.80
 -11   2   1   32.70    3.20
 -11  -2  -1   21.50    2.70
  11   2  -1   26.70    3.30
  11  -2   1   20.10    4.00
  11   2  -1   37.40    4.70
 -11  -2  -1   27.10    2.40
 -11   2   1   29.60    3.40
 -11   2   1   26.40    3.40
  11  -2  -1   20.90    3.10
 -11  -2   1   23.10    3.90
 -11   2  -1   19.20    3.40
  11   2   1   21.30    2.00
  11   2   1   26.50    3.00
 -11   2  -1   29.30    3.80
 -11  -2   1   25.50    2.40
  11   2   1   21.10    3.00
 -11   2  -1   22.50    2.90
 -11  -2   1   29.60    3.90
 -11  -2   1   23.90    2.20
  11  -2  -1   24.50    3.60
  11   2   1   29.90    3.10
  11   2   1   30.60    4.20
  11  -3   1   20.50    3.50
  11   3  -1   21.00    4.10
  11  -3   1   18.60    3.00
 -11   3   1   20.50    3.30
  11   3  -1   19.80    3.90
  11   3  -1   17.10    3.20
  11   3  -1   28.00    4.10
 -11  -3  -1   21.00    2.60
 -11   3   1   18.80    2.90
 -11   3   1   13.80    3.30
  11  -3   1   14.70    4.30
 -11   3  -1   19.60    2.90
 -11   3  -1   16.40    3.70
  11   3   1   19.30    3.00
  11   3   1   19.10    2.90
 -11   3  -1   19.80    2.70
  11   3   1   19.20    4.20
 -11  -3   1   19.80    4.30
 -11  -3   1   16.80    3.00
 -11   3  -1   20.80    3.50
  11   4  -1   36.30    4.80
  11   4  -1   45.40    5.20
  11  -4   1   48.10    6.70
  11   4  -1   45.50    6.30
 -11   4   1   48.70    4.90
 -11   4   1   35.70    4.90
 -11  -4   1   39.90    6.00
  11   4   1   32.70    4.00
  11   4   1   43.90    6.80
  11   4   1   51.59    5.80
 -11   4  -1   36.40    5.50
 -11   4  -1   47.90    5.30
  11   5  -1   20.10    5.90
 -11   5   1    6.90    4.70
  11   5  -1    8.40    4.00
  11  -5   1   17.00    5.60
 -11   5   1   12.70    3.90
 -11   5  -1   10.80    5.30
  11   5   1   14.90    4.30
  11   5   1   16.20    6.10
 -11   5  -1   14.90    4.60
  11   5   1    2.90    3.20
 -11   6   1   -1.30    5.20
  11   6  -1    1.60    4.60
 -11   6   1    1.10    4.00
  11   6  -1    3.50    7.00
  11   6   1    3.20    4.00
  11   6   1    3.50    6.80
 -11   6  -1   -1.70    6.00
 -11   6  -1    8.60    5.00
 -11   0  -2   -0.60    0.70
 -11   0  -2    0.70    0.70
  11   0   2    0.10    2.60
 -11   0   2   -1.30    1.90
 -11   0   2    2.30    2.40
  11   0   2   -1.90    1.90
  11   0  -2   -1.50    1.50
  11   0   2    1.70    2.80
 -11   0   2   -0.90    2.80
  11   0  -2    0.30    2.10
  11   0  -2   -0.80    2.70
 -11   0  -2    2.30    2.10
  11  -1   2    7.50    2.80
  11  -1   2    7.30    2.50
  11  -1   2    7.30    3.40
 -11  -1  -2    5.50    1.80
 -11   1   2   10.70    2.00
 -11  -1  -2    5.00    2.30
 -11   1   2    4.40    2.10
  11   1  -2   10.40    2.60
  11   1  -2    3.50    3.00
 -11   1   2   10.10    2.30
 -11   1   2    6.40    3.20
  11  -1   2    8.20    2.90
  11   1  -2   10.70    2.80
  11   1   2    7.30    2.60
  11   1   2    6.50    2.10
  11  -1  -2    6.70    2.00
 -11   1  -2    3.20    2.60
 -11   1  -2    8.30    2.30
 -11  -1   2    6.20    2.30
  11   1   2    9.10    2.30
 -11   1  -2    5.00    2.50
 -11  -1   2    2.20    3.10
  11  -1  -2    7.00    2.10
  11  -1  -2    9.20    3.40
 -11  -1   2    4.90    2.50
  11   1   2    6.20    3.10
  11   2  -2  121.19    5.80
 -11  -2  -2  112.99    4.80
  11   2  -2  121.69    5.90
  11   2  -2  118.29    6.70
 -11  -2  -2  115.79    5.00
  11  -2   2  128.79    6.40
 -11   2   2  121.09    7.40
 -11   2   2  115.59    5.20
  11   2  -2  125.69    6.60
  11  -2   2  126.89    7.70
 -11   2   2  119.69    5.50
 -11   2   2  127.69    5.80
  11  -2   2  117.89    6.20
 -11  -2   2  124.39    5.30
  11   2   2  121.19    5.40
 -11   2  -2  108.89    5.90
 -11  -2   2  133.79    6.30
 -11   2  -2  115.99    7.10
  11   2   2  115.79    5.10
  11   2   2  111.69    6.70
 -11   2  -2  123.99    6.50
  11   2   2  114.39    4.50
  11  -2  -2  126.59    5.40
 -11  -2   2  114.49    7.40
  11   2   2  114.99    5.00
 -11   3   2    4.30    2.60
  11   3  -2    5.50    2.70
  11  -3   2    9.80    2.90
  11   3  -2   11.10    3.60
 -11   3   2   12.70    2.50
  11   3  -2    8.90    3.50
  11  -3   2    7.90    3.10
 -11   3   2   13.90    2.90
  11  -3   2    8.50    4.00
  11   3  -2    9.50    3.70
 -11  -3  -2    7.50    1.90
 -11  -3   2   12.10    3.20
  11  -3  -2    6.80    2.30
  11   3   2    8.50    2.50
  11   3   2   15.80    4.10
 -11  -3   2    4.80    1.80
 -11   3  -2    8.60    2.60
  11   3   2    8.30    1.60
 -11   3  -2   12.10    4.00
 -11  -3   2    5.40    4.30
  11   3   2   11.50    2.50
 -11   3  -2   12.80    3.40
 -11   4   2   62.09    5.10
  11   4  -2   53.69    5.80
  11  -4   2   57.39    7.80
  11   4  -2   67.59    6.90
  11   4  -2   57.99    5.80
 -11   4   2   40.80    5.00
 -11   4  -2   62.99    6.10
  11   4   2   47.60    4.30
 -11   4  -2   57.09    6.50
  11   4   2   47.60    6.50
 -11  -4   2   50.49    6.90
  11   4   2   56.99    6.10
  11  -5   2   -1.10    5.10
  11   5  -2    0.60    4.00
  11   5  -2   -1.10    4.60
 -11   5   2   -0.50    3.60
 -11   5   2    2.40    3.10
  11   5   2    1.60    3.10
  11   5   2    7.60    5.90
  11   5   2   -0.20    3.90
 -11  -5   2    0.30    5.10
 -11   5  -2   -3.40    5.50
 -11   5  -2    4.90    4.40
  11   6  -2   10.80    5.10
 -11   6   2   -3.60    4.80
  11   6  -2    4.50    6.60
  11  -6   2    0.90    5.10
 -11   6   2    4.20    3.80
 -11   6  -2   -0.60    7.00
 -11   6  -2   -0.90    4.90
  11   6   2    8.80    7.10
  11   6   2    1.40    3.50
  11   0   3    2.80    2.80
  11   0   3    1.40    3.00
 -11   0   3   -1.30    3.20
  11   0  -3    0.60    2.40
 -11   0  -3   -0.20    0.70
 -11   0  -3   -0.70    1.60
  11   0  -3   -1.50    1.10
  11   0   3    0.00    2.40
 -11   0   3    4.50    2.70
  11   0   3   -2.20    1.90
  11   0  -3   -0.10    3.00
 -11   0   3   -1.00    1.90
  11  -1   3   27.80    3.30
  11  -1   3   21.30    3.40
 -11   1   3   20.70    3.90
 -11   1   3   24.10    3.20
  11   1  -3   25.00    3.60
  11  -1   3   14.80    4.10
  11  -1   3   26.60    4.30
 -11   1   3   22.80    2.80
 -11  -1  -3   15.60    2.30
 -11   1   3   24.40    2.20
  11   1  -3   22.90    2.20
  11   1  -3   16.20    3.90
  11   1   3   19.00    3.20
  11   1   3   25.20    2.80
 -11  -1   3   22.80    3.40
 -11  -1   3   24.40    3.30
  11  -1  -3   19.80    2.20
 -11   1  -3   20.80    3.70
 -11   1  -3   22.30    2.80
  11   1   3   15.60    2.70
  11   1   3   20.80    4.10
 -11  -1   3   17.80    4.40
  11  -1  -3   17.10    2.50
 -11   1  -3   13.70    2.80
  11  -2   3    5.90    3.10
  11  -2   3   -1.80    3.60
 -11   2   3    1.20    3.50
  11   2  -3    1.40    2.20
 -11   2   3   -3.20    1.70
 -11  -2  -3    3.20    1.70
  11  -2   3   -1.20    2.20
  11   2  -3    2.30    3.00
  11   2  -3   -0.30    3.00
  11  -2   3   -2.60    2.80
 -11   2   3    4.80    2.00
 -11   2   3    0.40    2.10
  11   2   3    0.70    2.00
  11   2   3   -3.50    1.20
 -11   2  -3    1.80    2.70
 -11  -2   3    2.10    3.60
  11   2   3    0.60    2.00
 -11   2  -3    2.20    3.10
 -11  -2   3    1.10    2.70
  11   2   3    0.30    3.00
  11   2   3   -1.40    1.80
  11   2   3    1.60    1.60
  11  -2  -3    0.40    1.90
 -11  -2   3    3.20    2.50
 -11   3   3   54.69    4.40
 -11   3   3   60.49    4.90
  11  -3   3   53.59    5.10
  11   3  -3   54.49    5.60
  11   3  -3   60.29    6.20
  11   3  -3   61.49    5.40
 -11   3   3   50.29    4.10
 -11   3   3   42.50    6.60
  11  -3   3   62.89    5.60
  11  -3   3   55.69    7.00
  11   3   3   40.10    3.80
  11   3   3   56.89    4.20
 -11  -3   3   44.20    4.70
 -11   3  -3   54.89    6.40
 -11  -3   3   49.30    4.30
  11   3   3   51.59    4.00
 -11  -3   3   56.09    6.90
 -11   3  -3   59.99    5.50
  11   3   3   59.59    6.50
 -11   4   3   17.10    5.80
  11   4  -3   14.10    4.50
 -11   4   3   16.10    3.80
  11  -4   3   19.60    6.60
  11   4  -3   19.40    4.60
 -11   4   3   18.30    3.40
 -11   4  -3   24.50    5.70
  11   4   3   15.90    5.70
  11   4   3   21.10    4.80
 -11  -4   3   21.70    6.00
 -11   4  -3   17.70    4.50
  11   4   3   14.40    2.90
  11  -5   3    1.00    5.80
 -11   5   3   -2.00    2.90
  11   5  -3   -1.40    4.40
  11   5  -3   -1.90    4.90
 -11   5   3   -1.90    3.70
  11   5   3    0.60    2.70
  11   5   3    2.10    4.10
  11   5   3    0.00    5.80
 -11   5  -3    3.20    5.40
 -11  -5   3    6.20    6.00
 -11   5  -3    2.40    4.60
  11   6  -3    6.30    5.50
 -11   6   3    5.40    4.40
 -11   6   3   12.10    5.90
  11  -6   3   10.60    6.60
  11   6  -3   -2.00    6.40
 -11   6  -3   -2.20    9.10
  11   6   3    4.90    3.50
  11   6   3   -0.20    7.70
 -11   6  -3   10.60    5.80
  11   0  -4    0.60    1.90
  11   0   4    1.80    2.00
  11   0   4   -2.00    2.20
 -11   0  -4    1.30    1.40
  11   0   4   -0.10    3.30
 -11   0   4    3.80    2.20
  11   0   4    1.60    3.50
 -11   0  -4   -0.90    1.90
 -11   0   4    0.40    3.60
 -11   0   4    4.00    2.70
 -11  -1  -4    0.70    1.70
  11  -1   4   -1.00    2.60
 -11   1   4    3.10    1.10
 -11   1   4   -0.60    2.20
  11  -1   4    2.40    3.60
  11  -1   4   -0.90    2.20
  11   1  -4    5.90    2.70
 -11   1   4    4.10    2.10
 -11   1   4    2.60    3.80
  11  -1   4   -0.60    3.10
  11   1   4   -1.40    3.20
 -11   1  -4    0.80    2.30
  11   1   4    1.40    1.90
 -11   1  -4    2.60    3.10
 -11  -1   4   -6.10    2.10
  11   1   4    6.60    3.50
 -11  -1   4    0.60    3.40
 -11  -1   4    2.20    3.00
  11  -1  -4    0.90    1.90
 -11  -1   4    3.70    2.70
 -11   1  -4   -1.60    2.20
  11  -2   4   13.40    4.90
 -11   2   4   16.80    4.90
  11   2  -4   16.20    2.60
 -11   2   4   24.60    2.70
  11  -2   4   16.50    3.70
  11   2  -4   10.80    3.40
 -11   2   4   21.20    3.00
  11  -2   4   24.20    4.00
  11  -2   4   19.30    4.30
  11  -2  -4   17.10    2.50
 -11  -2   4   16.90    3.80
  11   2   4   18.50    4.60
  11   2   4   16.60    3.70
  11   2   4   17.30    2.30
 -11   2  -4   13.40    3.60
 -11  -2   4   18.90    3.70
 -11   2  -4   14.40    4.10
  11   2   4   25.50    3.20
  11   2   4   18.00    2.70
  11   2   4   19.10    2.60
 -11  -2   4   16.80    5.00
  11  -3   4    4.80    5.10
  11   3  -4   -0.70    2.90
  11   3  -4    6.10    3.90
 -11   3   4    6.60    2.50
 -11   3   4    3.70    2.40
  11  -3   4    2.70    3.40
  11  -3   4    0.70    3.20
 -11   3   4    0.50    2.00
 -11   3   4   12.50    5.40
  11   3   4    2.00    2.90
 -11  -3   4   -3.70    3.40
 -11   3  -4    2.50    4.60
 -11   3  -4    3.60    3.40
  11   3   4    6.10    4.20
  11   3   4    1.80    1.90
 -11  -3   4    2.90    2.90
  11   3   4    1.30    2.30
 -11  -3   4   -3.20    4.30
 -11   4   4   18.20    3.80
 -11   4   4   20.60    3.30
  11   4  -4   13.60    4.50
  11   4  -4   15.40    4.60
 -11   4   4   22.00    6.70
  11  -4   4   11.20    6.50
  11   4   4   15.70    2.80
 -11   4  -4   18.20    5.80
  11   4   4   13.80    5.70
 -11  -4   4   16.90    6.00
  11   4   4   17.10    4.80
 -11   4  -4   17.70    4.40
 -11   5   4   -2.30    6.40
 -11   5   4    5.40    3.10
 -11   5   4    8.20    4.00
  11   5  -4   -1.40    4.90
  11   5  -4    5.50    5.40
  11  -5   4    3.10    6.50
 -11  -5   4    3.40    6.00
  11   5   4    1.70    2.50
 -11   5  -4    8.20    5.80
 -11   5  -4    1.10    5.80
  11   5   4    3.20    4.40
  11   5   4    1.40    7.00
  11   0   5   -0.10    2.50
  11   0   5    0.20    4.10
  11   0   5    0.50    2.20
 -11   0   5   -3.10    4.10
 -11   0   5   -0.10    2.70
  11   0   5   -2.60    3.30
  11   0   5    1.40    2.20
 -11   0   5    0.10    3.60
 -11   1   5    2.70    2.30
  11  -1   5    5.00    3.10
  11  -1   5    0.80    4.00
  11  -1   5   -2.20    3.00
  11  -1   5    2.40    4.30
 -11   1   5   -2.50    2.40
 -11   1   5   -1.30    4.10
 -11  -1   5    2.90    4.10
  11   1   5    2.00    1.60
 -11  -1   5    2.20    3.20
 -11   1  -5    1.80    3.60
  11   1   5    0.70    2.00
  11   1   5    3.90    3.70
 -11  -1   5    0.40    4.30
  11   1   5    3.70    3.80
  11   1   5   -1.10    2.20
  11  -2   5    3.30    3.60
  11  -2   5    5.10    4.70
 -11   2   5    6.00    4.80
  11  -2   5    2.40    4.10
 -11   2   5    5.00    2.50
  11   2   5    3.70    4.70
 -11  -2   5    2.90    3.90
 -11  -2   5    5.30    5.10
  11   2   5    4.70    2.00
  11   2   5    2.40    2.20
 -11  -2   5    4.40    3.40
  11   2   5   13.10    4.30
 -11   2  -5    2.50    3.80
 -11   3   5   16.80    6.10
  11  -3   5   24.00    7.00
 -11   3   5   14.60    3.10
  11  -3   5   14.80    4.60
  11  -3   5   11.10    4.50
 -11   3   5    8.90    4.30
 -11  -3   5   13.50    6.00
  11   3   5   20.50    6.00
 -11  -3   5   15.70    4.60
  11   3   5   17.80    2.70
 -11   3  -5   16.60    5.70
 -11  -3   5   13.40    4.20
  11   3   5   15.70    2.40
 -11   4   5   -1.20    6.50
  11  -4   5   -6.40    6.40
 -11   4   5   -0.90    2.50
 -11   4  -5   -8.00    4.80
  11   4   5    7.30    4.70
  11   4   5   -2.60    5.40
 -11  -4   5    2.20    6.00
  11   4   5   -1.80    2.00
 -11   5   5    5.30    2.90
  11  -5   5    9.90    8.50
 -11   5   5    3.90    7.70
  11   5   5   19.10    7.70
  11   5   5    5.50    2.10
 -11  -5   5    3.90    6.60
  11   5   5   17.30    5.60
 -11   5  -5    0.10    6.40
  11   0   6   -2.20    2.70
  11   0   6   -4.30    3.70
 -11   0   6    3.50    5.10
 -11   0   6   -2.50    4.30
 -11   0   6   -1.30    3.10
  11   0   6   -6.50    4.70
  11  -1   6    0.50    4.10
  11  -1   6    2.00    5.10
 -11   1   6    4.40    4.80
 -11   1   6    0.40    5.10
 -11   1   6    1.30    2.80
  11  -1   6    7.00    3.60
  11  -1   6    1.70    3.40
 -11  -1   6    4.00    4.60
  11   1   6    7.00    5.00
 -11  -1   6   -4.80    4.90
  11   1   6    1.50    4.30
 -11  -1   6    0.30    3.40
  11   1   6    3.90    2.70
 -11   2   6    9.70    6.00
  11  -2   6    8.70    5.70
  11  -2   6   17.60    4.80
  11  -2   6   13.20    5.20
 -11   2   6   12.80    3.20
  11  -2   6   19.00    5.10
  11   2   6   17.30    5.50
 -11  -2   6   21.40    4.90
 -11  -2   6   25.20    6.00
 -11  -2   6   13.30    5.40
 -11   2  -6   14.20    5.00
  11   2   6   31.30    6.10
  11   2   6   20.10    3.10
  11  -3   6    0.40    4.40
 -11   3   6   -3.80    2.40
  11  -3   6   -1.70    4.50
  11  -3   6    1.50    6.30
 -11   3   6    7.60    6.50
 -11  -3   6    1.20    6.10
 -11  -3   6   -0.40    4.00
  11   3   6   -0.10    2.20
  11   3   6    1.80    5.50
  11   3   6   -9.70    3.60
 -11   3  -6   -2.80    4.60
 -11  -3   6   -3.40    4.40
 -11   4   6   -5.00    6.50
  11  -4   6    0.00    7.40
 -11   4   6    1.40    2.60
 -11   4  -6   -8.70    4.90
  11   4   6    7.20    6.00
  11   4   6    1.10    5.80
  11   4   6    4.10    1.50
 -11  -4   6    8.80    6.90
  11   4   6   -2.10    1.30
  11   0   7    5.30    3.60
  11   0   7    3.90    6.10
  11   0   7    0.30    4.70
 -11   0   7   -1.10    3.50
 -11   0   7   -3.00    5.60
 -11   0   7   -1.60    5.50
  11  -1   7   -1.50    5.20
  11  -1   7    0.40    6.10
 -11   1   7    0.00    3.10
 -11   1   7    2.60    5.90
 -11   1   7    0.60    6.20
  11  -1   7    4.70    3.80
 -11  -1   7   -3.10    5.80
  11   1   7    2.00    5.20
 -11  -1   7    2.70    6.30
  11   1   7   -1.80    5.50
 -11  -1   7   -3.80    3.90
  11   1   7   -4.20    2.80
  11  -2   7   -5.70    4.30
  11  -2   7   -9.10    5.50
 -11   2   7    1.30    3.00
 -11   2   7   -6.10    6.40
  11  -2   7   -1.00    4.30
 -11   2   7    3.40    5.90
  11   2   7   10.30    6.20
 -11  -2   7   -3.50    4.20
 -11  -2   7   -6.50    4.90
  11   2   7    2.60    2.80
 -11   2  -7    7.20    5.80
 -11  -2   7    5.50    6.80
  11   2   7    3.40    5.40
  11  -3   7    4.40    7.40
  11  -3   7    0.30    4.90
 -11   3   7    3.80    6.30
 -11   3   7   -2.50    2.70
  11  -3   7    1.60    5.10
 -11   3   7    2.90    6.70
 -11  -3   7   -0.20    5.70
  11   3   7   -0.60    2.20
 -11   3  -7   -1.60    5.60
 -11  -3   7   -1.70    6.70
  11   3   7    1.60    4.90
  11   3   7    3.80    6.30
 -11  -3   7    8.50    5.20
  11  -4   7    0.50   10.10
 -11   4   7    2.80    2.50
 -11   4   7   11.50    7.60
  11   4   7    3.20    6.80
 -11   4  -7    8.40    6.90
  11   4   7   -1.90    6.50
 -11   0   8   -2.60    4.00
  11   0   8   -0.90    5.40
 -11   0   8   -4.80    6.10
  11   0   8   -6.50    6.70
  11   0   8    1.60    3.80
 -11   0   8    0.90    7.40
 -11   1   8    5.70    3.90
 -11   1   8    5.00    7.50
 -11   1   8   -6.20    7.00
  11  -1   8    0.10    4.40
  11  -1   8   -3.70    5.30
  11  -1   8    0.70    7.90
 -11  -1   8   -4.00    7.30
 -11  -1   8   -4.00    6.00
  11   1   8    2.70    7.10
  11   1   8   -1.20    3.20
 -11  -1   8    0.60    4.30
  11   1   8   15.80    6.30
 -11   2   8    1.30    3.40
  11  -2   8   -7.00    7.00
  11  -2   8    9.60    6.40
 -11   2   8    1.70    7.70
 -11   2   8    6.70    7.80
  11  -2   8    1.50    4.70
 -11  -2   8    6.70    8.00
 -11  -2   8    3.10    5.10
  11   2   8    8.00    7.30
  11   2   8   11.40    7.00
 -11  -2   8   -0.50    6.00
  11   2   8    2.60    3.00
 -12   0   0   54.99    3.80
  12   0   0   53.39    5.10
  12   0   0   58.39    4.30
 -12   0   0   56.69    4.40
  12   0   0   50.49    4.40
  12   0   0   56.09    4.20
  12  -1   0   31.70    4.20
  12   1   0   34.20    3.20
  12  -1   0   33.60    3.40
 -12  -1   0   35.10    3.40
 -12  -1   0   41.60    3.70
 -12  -1   0   32.40    3.20
  12   1   0   40.10    3.90
  12   1   0   29.00    3.20
 -12   1   0   29.80    3.30
 -12   1   0   35.30    3.20
 -12   1   0   36.00    3.90
 -12   1   0   32.90    3.70
  12   1   0   33.10    4.40
  12  -1   0   34.20    4.10
  12   2   0   50.79    5.20
  12   2   0   53.89    4.60
  12   2   0   57.09    4.30
 -12  -2   0   57.79    4.30
  12  -2   0   51.49    5.50
 -12  -2   0   55.59    4.70
 -12   2   0   53.59    4.70
 -12   2   0   53.79    4.20
  12   2   0   53.49    4.20
 -12  -2   0   53.09    2.80
 -12   2   0   48.90    4.40
  12  -2   0   55.39    4.90
  12   3   0    2.90    2.90
 -12   3   0    0.10    2.80
 -12  -3   0    0.90    3.20
  12   3   0    2.90    3.40
  12  -3   0    3.40    2.40
 -12   3   0    4.20    2.80
 -12  -3   0    0.30    1.00
 -12   3   0    1.80    2.10
  12   3   0   -1.90    2.10
  12   3   0    2.30    3.20
  12  -3   0    2.90    2.40
  12  -3   0    2.20    3.40
 -12   4   0    6.30    3.90
 -12   4   0    2.40    3.50
  12   4   0    4.90    3.60
  12   4   0    5.30    4.80
  12   4   0    6.30    3.30
 -12   5   0    5.40    4.90
 -12   5   0    3.90    3.90
  12   5   0    0.80    3.50
  12   5   0    4.80    3.90
  12   5   0   12.60    5.90
  12   6   0   10.40    4.60
  12   6   0    4.80    6.70
 -12   6   0   -2.90    5.50
 -12   6   0   -0.90    4.10
 -12   0   1   17.00    2.70
 -12   0   1   18.00    3.20
  12   0  -1   19.70    3.00
 -12   0  -1   22.40    3.10
 -12   0   1   17.00    3.00
  12   0  -1   17.30    2.90
  12   0  -1   15.20    3.60
 -12   0  -1   20.50    2.20
  12   0   1   18.00    3.50
  12   0   1   14.30    2.90
  12   0   1   16.50    2.60
  12   0   1   15.10    3.60
  12   0  -1   15.60    2.60
 -12  -1  -1    5.60    2.30
  12  -1   1    8.80    2.60
  12   1  -1    8.80    2.50
  12   1  -1   11.50    3.30
  12  -1   1    9.00    3.10
  12   1  -1    1.60    2.40
  12  -1   1    7.30    3.10
 -12   1   1    6.80    2.30
 -12  -1  -1    4.60    2.40
 -12   1   1    8.90    2.40
 -12   1   1    3.80    2.10
 -12   1   1    2.30    3.20
 -12  -1  -1    5.80    1.70
  12  -1  -1    7.00    3.00
  12   1   1    5.60    1.60
 -12  -1   1    9.40    3.30
  12  -1  -1    5.80    2.40
 -12  -1   1    5.20    2.20
  12   1   1    8.40    3.20
  12   1   1   10.90    2.60
  12   1   1    9.00    2.30
  12   1   1    4.10    2.40
 -12   1  -1    8.50    2.70
 -12  -1   1   10.20    2.30
 -12   1  -1    8.90    2.20
 -12   1  -1    5.00    2.60
 -12  -1   1    6.30    2.50
  12   2  -1    4.60    2.40
 -12   2   1    2.90    3.30
  12  -2   1    1.10    2.70
 -12   2   1   -1.10    2.30
 -12  -2  -1    1.80    1.30
  12  -2   1   -1.60    2.30
 -12  -2  -1   -0.10    1.30
 -12  -2  -1    1.80    2.20
  12   2  -1    1.50    2.80
 -12   2   1    0.70    1.90
  12   2  -1    2.10    3.30
  12  -2   1    2.70    3.20
 -12   2   1    2.70    2.60
 -12  -2   1    2.60    1.50
 -12  -2   1    1.10    2.40
  12   2   1    3.70    1.50
  12  -2  -1    2.60    2.30
 -12   2  -1    1.30    2.20
 -12  -2   1   -0.60    2.70
  12   2   1    5.10    2.50
 -12   2  -1    2.40    2.60
  12  -2  -1    0.40    2.60
  12   2   1    1.80    3.00
  12   2   1   -0.60    1.90
  12   2   1   -1.00    2.10
 -12   2  -1    6.20    2.90
  12  -3   1   -1.40    2.30
  12   3  -1   -1.70    3.00
 -12   3   1   -2.40    2.90
 -12  -3  -1    1.00    1.90
  12  -3   1   -0.50    2.70
  12   3  -1    0.20    2.90
 -12   3   1    2.00    2.70
 -12   3   1   -1.90    1.90
  12   3  -1    1.60    3.30
  12   3  -1    3.10    2.60
  12  -3   1    0.80    3.50
  12  -3  -1    3.30    2.50
 -12  -3   1    1.70    3.30
  12   3   1    2.70    2.50
  12  -3  -1    0.60    1.50
 -12  -3   1    0.00    2.20
  12   3   1   -0.30    2.10
 -12   3  -1    0.60    2.80
  12   3   1   -1.00    3.40
 -12   3  -1   -1.10    3.00
 -12   3  -1    1.70    2.30
 -12   4   1   91.99    7.10
 -12   4   1   98.19    6.40
  12   4  -1   94.89    7.10
  12  -4   1   91.69    8.70
  12   4  -1   92.29    7.80
  12   4  -1  100.09    7.50
 -12  -4   1   83.79    8.10
  12   4   1  102.09    6.20
  12   4   1   91.49    7.50
 -12   4  -1  101.39    7.20
 -12   4  -1   92.89    8.60
  12   4   1   97.39    8.40
 -12   5   1   -6.20    3.20
  12   5  -1   -7.20    5.50
  12   5  -1    2.20    3.80
 -12   5   1   -5.00    3.60
  12   5   1    1.60    3.50
  12   5   1   -2.80    5.40
  12   5   1    2.90    4.10
 -12   5  -1   -1.00    4.90
 -12   5  -1    4.20    4.20
  12   6  -1    1.60    4.50
  12   6  -1  -12.30    6.30
 -12   6   1    1.40    4.70
 -12   6   1    5.90    4.40
  12   6   1    6.60    7.50
 -12   6  -1    8.10    5.10
 -12   6  -1    7.10    6.20
  12   6   1    4.70    4.00
  12   0  -2  140.79    6.00
 -12   0   2  136.69    6.20
  12   0   2  146.59    7.50
 -12   0  -2  131.69    3.60
  12   0  -2  141.29    7.20
  12   0   2  136.09    7.10
  12   0   2  142.79    6.20
 -12   0   2  138.49    5.90
 -12   0   2  134.19    6.90
 -12   0  -2  135.89    5.80
  12   0  -2  128.39    5.10
  12   0   2  132.89    5.70
 -12   0  -2  135.39    3.60
  12  -1   2   16.30    3.60
 -12   1   2   17.00    4.20
  12  -1   2   17.20    2.80
 -12   1   2   16.10    2.50
 -12   1   2   21.70    3.20
 -12  -1  -2   15.10    3.00
 -12   1   2   20.20    2.60
  12  -1   2   17.40    3.80
  12   1  -2   18.80    3.90
  12   1  -2   16.00    3.30
  12  -1   2   18.00    3.50
 -12   1  -2   17.40    3.40
  12  -1  -2   13.30    3.00
  12   1   2   17.70    3.10
 -12   1  -2   18.60    3.60
  12   1   2   21.70    3.00
 -12   1  -2   18.00    2.70
  12  -1  -2   20.50    3.80
 -12  -1   2   21.80    3.00
 -12  -1   2   19.00    3.90
  12   1   2   18.70    3.80
 -12  -1   2   16.00    3.30
  12  -1  -2   17.50    2.50
  12   1   2   18.10    2.80
  12   2  -2   30.60    3.60
  12  -2   2   34.30    4.10
  12   2  -2   26.60    3.50
  12   2  -2   24.40    3.70
  12   2  -2   29.30    4.40
 -12  -2  -2   29.80    2.90
 -12   2   2   32.50    3.50
 -12   2   2   30.70    3.50
  12  -2   2   32.70    4.20
 -12   2   2   37.80    5.30
 -12  -2  -2   30.20    3.00
 -12   2   2   29.50    3.10
  12  -2   2   27.70    4.80
  12   2   2   28.20    2.70
 -12  -2   2   27.80    3.60
  12   2   2   26.40    3.00
 -12   2  -2   35.50    4.20
  12   2   2   38.20    3.50
 -12   2  -2   23.50    3.90
  12  -2  -2   32.00    3.30
 -12  -2   2   29.80    3.10
 -12  -2   2   29.80    4.70
  12  -2  -2   35.90    4.50
  12   2   2   35.60    3.50
  12   2   2   30.30    4.60
  12   3  -2    0.30    3.30
 -12   3   2    2.50    2.60
  12   3  -2   -1.40    3.20
 -12   3   2    4.00    2.30
  12  -3   2    1.40    2.80
 -12   3   2    3.70    2.90
  12  -3   2    3.00    4.10
  12   3  -2    2.40    3.40
  12  -3   2    2.40    3.00
  12   3  -2    2.70    2.70
 -12   3   2    2.20    3.90
 -12  -3   2    3.10    1.60
 -12   3  -2   -0.50    3.30
  12   3   2    6.80    1.50
  12   3   2    3.70    2.40
 -12   3  -2    4.00    3.10
 -12  -3   2    3.50    3.90
 -12   3  -2    4.90    3.20
  12   3   2    5.50    2.30
  12   3   2    2.20    3.70
 -12  -3   2    1.30    2.80
 -12   4   2   14.80    4.20
 -12   4   2   24.20    4.00
  12   4  -2   25.50    4.90
  12   4  -2   21.40    4.60
  12  -4   2   16.90    6.30
  12   4  -2   20.20    5.10
  12   4   2   17.40    5.30
  12   4   2   16.70    3.30
 -12   4  -2   20.30    5.60
 -12  -4   2   24.20    5.70
 -12   4  -2   19.30    4.40
  12   4   2   24.30    4.80
  12   5  -2    7.70    4.50
  12   5  -2    7.90    5.70
 -12   5   2   -5.90    3.60
 -12   5   2   -0.10    3.30
  12  -5   2    2.50    5.50
  12   5   2   -0.40    4.20
 -12   5  -2    1.60    5.60
  12   5   2    1.40    3.00
 -12  -5   2    4.50    5.20
  12   5   2    3.50    5.90
 -12   5  -2    2.40    4.60
  12   6  -2    2.20    6.80
 -12   6   2   -5.20    3.70
  12  -6   2    4.40    6.40
  12   6  -2    6.20    5.20
 -12   6   2   -2.60    4.10
 -12   6  -2    4.80    5.10
 -12   6  -2    2.70    7.00
  12   6   2   -5.60    3.20
  12   6   2    8.40    7.30
  12   0   3   49.80    4.10
 -12   0  -3   49.80    3.90
 -12   0   3   48.50    4.20
  12   0   3   52.89    5.30
  12   0  -3   53.39    4.30
  12   0  -3   49.30    2.80
  12   0   3   50.79    4.10
  12   0   3   44.80    5.10
 -12   0   3   53.69    4.20
  12   0  -3   49.90    5.50
 -12   0   3   52.49    5.70
  12   1  -3    2.70    3.50
  12   1  -3    1.20    1.60
 -12   1   3    0.90    1.90
  12  -1   3    1.90    2.00
  12  -1   3   -1.40    3.10
  12   1  -3    1.40    2.60
 -12   1   3   -0.70    2.10
 -12   1   3    1.60    1.60
 -12   1   3   -4.70    2.90
 -12  -1  -3    0.60    1.80
  12  -1   3    0.60    2.80
  12   1  -3    0.40    1.50
  12  -1   3   -0.60    3.10
 -12  -1   3    4.80    3.00
  12  -1  -3   -1.70    0.90
  12   1   3   -0.80    1.90
 -12  -1   3   -3.50    3.30
 -12   1  -3   -3.10    2.60
  12  -1  -3    1.70    1.70
 -12   1  -3    4.40    2.40
 -12  -1   3   -1.60    2.20
 -12   1  -3    0.60    2.00
  12   1   3   -0.50    2.00
  12   1   3    4.40    3.30
  12   1   3    6.60    2.90
  12  -2   3   18.30    3.70
 -12   2   3   17.30    2.70
 -12   2   3   12.30    2.70
  12  -2   3   13.10    4.50
  12  -2   3   13.90    3.80
 -12  -2  -3   16.50    2.40
 -12   2   3   16.50    4.50
  12   2  -3   16.90    2.90
  12   2  -3   10.90    3.70
  12   2  -3   19.30    4.50
 -12   2   3   21.50    2.90
 -12  -2   3   17.50    3.20
 -12  -2   3   20.20    4.70
  12   2   3   14.10    1.60
  12  -2  -3   17.30    2.70
  12   2   3   13.90    2.50
  12   2   3   15.90    4.10
 -12  -2   3   13.00    3.20
  12   2   3   15.10    2.90
  12   2   3   13.50    1.70
  12   2   3   15.80    2.70
 -12   2  -3   11.40    3.70
 -12   2  -3    9.80    3.20
  12  -3   3   -1.50    3.20
 -12   3   3    2.90    2.90
 -12   3   3    0.30    4.30
  12   3  -3   -2.40    3.30
 -12   3   3   -3.10    1.90
 -12   3   3   -1.50    2.30
  12   3  -3   -0.60    3.00
  12  -3   3   -1.70    3.00
  12   3  -3    3.20    3.70
  12  -3   3   -2.60    4.80
  12   3   3   -5.10    1.80
  12   3   3   -0.70    3.40
  12   3   3   -2.10    2.20
  12   3   3   -2.10    2.00
 -12  -3   3    0.00    2.00
 -12  -3   3    2.30    4.50
 -12   3  -3    0.70    4.30
 -12   3  -3    2.60    3.30
 -12  -3   3    1.20    2.70
  12  -4   3   26.40    6.70
 -12   4   3   27.80    3.80
  12   4  -3   33.70    5.50
 -12   4   3   31.80    6.70
  12   4  -3   26.30    5.20
 -12   4   3   21.50    4.30
  12   4   3   31.60    5.60
  12   4   3   22.10    3.40
 -12  -4   3   33.80    6.80
  12   4   3   35.90    7.00
 -12   4  -3   29.80    6.10
 -12   4  -3   30.80    5.00
  12   5  -3    6.00    5.30
 -12   5   3    6.80    6.10
  12   5  -3    3.30    4.40
 -12   5   3    0.40    3.20
  12  -5   3    1.70    6.10
 -12   5   3    2.50    3.90
 -12  -5   3    6.30    6.30
  12   5   3    1.80    2.90
  12   5   3   -0.90    4.50
  12   5   3    9.00    6.20
 -12   5  -3   -0.90    6.10
 -12   5  -3    9.50    4.80
  12   6  -3   21.00    5.90
  12   6  -3    8.50    7.00
 -12   6   3    8.60    5.10
  12  -6   3    3.60    6.50
 -12   6  -3   16.30    5.90
 -12  -6   3    7.10    6.80
 -12   0  -4   57.69    4.10
 -12   0  -4   82.09    3.00
  12   0   4   87.39    5.40
  12   0   4   84.79    4.80
  12   0   4   84.99    6.80
 -12   0   4   80.49    7.00
  12   0  -4   86.09    5.10
 -12   0   4   85.49    5.60
 -12   0   4   87.79    5.20
  12   0   4   88.89    7.40
 -12   1   4    1.20    3.70
  12   1  -4    1.20    1.10
  12  -1   4    0.50    3.70
 -12   1   4   -0.70    2.30
 -12   1   4    3.80    1.20
 -12   1   4    1.90    2.20
  12  -1   4    5.10    4.00
 -12  -1  -4   -0.50    1.80
  12  -1   4    2.20    2.40
  12   1  -4   -3.00    2.40
  12   1  -4    0.50    1.10
  12  -1   4    1.50    2.80
 -12   1  -4   -1.80    2.00
 -12   1  -4   -0.30    3.10
 -12  -1   4    0.40    2.40
  12   1   4    3.40    2.40
  12   1   4    2.30    2.00
 -12  -1   4   -2.70    3.80
 -12  -1   4    1.40    3.40
 -12   1  -4    5.50    2.60
 -12  -1   4    3.80    3.00
  12   1   4   -4.60    3.10
  12  -1  -4   -0.40    2.00
  12   1   4    7.10    3.50
  12  -1  -4    2.40    1.20
 -12   2   4    0.00    4.10
  12  -2   4   14.50    3.90
 -12   2   4   11.70    2.40
 -12   2   4    5.30    2.50
  12  -2   4    6.80    4.70
  12   2  -4    4.40    3.20
  12   2  -4   11.00    2.30
  12  -2   4    9.40    3.90
 -12   2  -4    7.90    4.40
  12   2   4    3.50    1.60
  12   2   4   10.10    2.50
  12   2   4   10.80    4.80
 -12  -2   4    4.30    3.40
 -12   2  -4    8.70    3.10
  12   2   4    7.00    2.30
  12   2   4    8.70    3.30
 -12  -2   4    6.90    4.50
 -12  -2   4    3.00    3.40
 -12   3   4   11.10    2.90
  12   3  -4    2.90    2.90
 -12   3   4    6.90    5.20
  12  -3   4    1.30    3.70
  12  -3   4    1.80    3.60
 -12   3   4    7.40    2.70
  12   3  -4    3.60    3.50
  12  -3   4    1.00    4.80
  12   3   4    0.10    2.10
 -12   3  -4    5.60    3.50
 -12  -3   4    9.50    3.70
 -12   3  -4    0.10    4.10
  12   3   4   -5.60    2.50
  12   3   4    1.70    2.40
 -12  -3   4    1.20    4.90
  12   3   4    8.10    4.80
 -12  -3   4   -0.80    2.70
  12   4  -4    7.30    4.30
 -12   4   4   16.20    6.60
 -12   4   4   12.20    3.20
  12  -4   4   15.30    6.70
  12   4  -4    4.20    4.20
 -12   4   4   16.00    3.80
  12   4   4   19.10    6.10
  12   4   4   16.20    5.30
 -12   4  -4   11.60    4.40
 -12   4  -4   12.90    6.50
  12   4   4   15.70    3.00
 -12  -4   4   15.30    6.20
  12  -5   4    5.10    6.70
 -12   5   4    1.60    3.60
  12   5  -4    3.70    4.50
  12   5  -4    1.30    5.00
 -12   5   4    5.60    3.20
 -12   5   4    2.30    6.90
 -12  -5   4    5.10    6.10
  12   5   4    5.00    4.80
  12   5   4    2.70    2.80
  12   5   4   10.80    7.30
 -12   5  -4    0.10    6.00
  12   0   5    7.50    4.70
  12   0   5   13.20    3.40
  12   0   5   18.70    2.50
 -12   0   5   13.30    3.50
  12   0   5   18.90    4.80
 -12   0   5   15.70    5.20
 -12   0   5   18.90    4.90
  12  -1   5    3.20    4.40
  12  -1   5   -3.20    4.00
 -12   1   5    0.20    2.60
 -12   1   5    4.30    3.80
  12  -1   5   -2.90    3.10
 -12  -1   5   -0.20    3.00
  12   1   5   -1.70    4.20
 -12  -1   5   -4.90    4.30
  12   1   5    7.20    4.60
 -12  -1   5    3.90    3.90
  12   1   5    1.10    2.60
 -12   1  -5    2.60    3.90
 -12   2   5   22.50    3.50
  12  -2   5   23.20    4.50
  12  -2   5   25.30    5.00
  12  -2   5   19.80    5.90
 -12   2   5   22.30    5.90
  12   2   5   22.60    3.10
  12   2   5   20.30    5.40
 -12   2  -5   26.80    5.70
  12   2   5   31.00    5.20
 -12  -2   5   20.40    4.80
 -12  -2   5   25.40    4.80
 -12  -2   5   18.80    5.90
  12   2   5   20.90    2.90
  12  -3   5    1.40    6.00
  12  -3   5    2.40    3.90
  12  -3   5   -1.00    4.00
 -12   3   5    3.40    5.20
 -12   3   5    1.90    2.90
  12   3   5   -1.60    3.40
 -12  -3   5    1.60    3.60
  12   3   5   -0.90    2.40
 -12  -3   5    4.20    4.10
 -12   3  -5    4.10    4.90
 -12  -3   5    1.10    5.60
  12   3   5   -2.70    4.50
 -12   4   5   -5.70    6.00
 -12   4   5   -5.40    2.50
  12  -4   5    8.50    7.00
 -12  -4   5   -2.00    5.70
 -12   4  -5   -3.50    5.90
  12   4   5   -1.20    5.00
  12   4   5    0.30    2.40
  12  -5   5   -3.40    7.90
 -12   5   5   14.00    9.60
 -12   5   5   -0.80    2.90
  12   5   5    1.00    2.30
 -12   5  -5   -4.10    7.10
 -12  -5   5    3.20    7.00
  12   5   5    5.00    7.40
  12   5   5    3.70    5.20
  12   0   6   17.70    5.80
  12   0   6   14.30    3.60
 -12   0   6    9.40    5.70
 -12   0   6   10.10    3.60
 -12   0   6   14.00    5.40
  12   0   6    8.80    5.50
  12  -1   6    2.80    4.30
  12  -1   6    1.40    5.30
  12  -1   6    2.50    3.60
 -12   1   6   -5.80    4.80
 -12   1   6   -3.70    4.30
 -12   1   6   -0.30    2.90
 -12  -1   6    6.80    4.00
 -12  -1   6    3.10    5.50
  12   1   6    0.90    4.20
  12   1   6    8.60    5.10
 -12  -1   6   -3.10    5.10
  12   1   6    2.70    2.70
 -12   2   6    3.40    3.00
  12  -2   6    0.50    5.60
 -12   2   6   -1.80    5.50
  12  -2   6    6.50    4.10
  12  -2   6    0.90    4.80
  12   2   6   -3.70    2.50
  12   2   6   14.50    5.30
 -12  -2   6   -0.20    4.20
 -12  -2   6    2.40    5.80
  12   2   6    1.80    4.90
 -12   2  -6    3.60    4.70
 -12  -2   6    1.10    4.50
  12  -3   6   -2.50    4.40
 -12   3   6    4.60    6.40
  12  -3   6    3.90    6.80
  12  -3   6    4.00    4.40
 -12   3   6   -0.60    2.80
 -12  -3   6    8.70    4.90
  12   3   6   -0.60    2.30
 -12  -3   6   -1.50    5.70
 -12   3  -6   12.60    6.10
 -12  -3   6    5.20    4.60
  12   3   6   -1.00    4.20
  12   3   6   -0.70    5.00
 -12   4   6    4.20    7.30
 -12   4   6    0.50    2.70
  12  -4   6    8.40    7.70
  12   4   6    3.40    2.00
  12   4   6   -2.50    5.10
  12   4   6    5.80    6.10
 -12   4  -6    0.00    6.30
 -12  -4   6   -3.90    6.40
  12   0   7   -1.00    4.80
  12   0   7  -12.40    6.30
 -12   0   7   -4.30    5.80
  12   0   7   -2.20    3.10
 -12   0   7    8.50    5.80
 -12   0   7    0.20    3.80
  12  -1   7    0.70    6.20
 -12   1   7   -1.50    3.40
 -12   1   7   -1.00    5.50
 -12   1   7    8.00    6.70
  12  -1   7    0.50    4.10
  12  -1   7    7.20    5.50
 -12  -1   7    2.60    5.60
  12   1   7    3.50    3.20
 -12  -1   7   -4.20    4.10
 -12  -1   7   -0.70    6.50
  12   1   7    2.60    5.40
  12   1   7   -0.80    6.50
 -12   2   7    3.30    3.20
  12  -2   7   -0.10    6.50
  12  -2   7    9.70    5.80
  12  -2   7    9.30    5.00
 -12   2   7    9.80    7.20
 -12   2   7   11.70    6.60
 -12   2  -7   10.60    5.90
 -12  -2   7    7.30    7.10
  12   2   7    7.10    3.10
 -12  -2   7    5.20    5.10
  12   2   7   19.70    7.20
  12   2   7   19.00    6.90
 -12  -2   7    4.80    6.10
 -12   3   7    7.90    3.20
 -12   3   7   -1.60    7.10
  12  -3   7   11.10    5.20
 -12   3   7   -8.50    6.00
  12  -3   7   -1.70    4.90
  12  -3   7  -12.50    6.20
 -12   3  -7    1.80    6.20
 -12  -3   7    7.70    5.40
  12   3   7    2.10    2.40
  12   3   7    8.10    7.20
 -12  -3   7    5.10    6.80
 -12  -3   7    3.70    5.80
  12   3   7    1.00    6.00
  12   0   8    3.70    7.70
 -12   0   8   -1.70    7.40
 -12   0   8    0.30    4.20
  12   0   8    3.30    5.70
 -12   0   8    4.70    6.80
  12   0   8    0.90    3.70
 -12   1   8    5.70    9.00
 -12   1   8   -0.80    6.30
 -12   1   8    4.50    4.00
  12  -1   8    0.70    6.90
  12  -1   8   -4.30    4.20
  12  -1   8   -4.40    5.80
 -12  -1   8    1.60    7.30
 -12  -1   8   -1.40    4.80
  12   1   8    3.70    3.60
  12   1   8   -4.30    7.40
  12   1   8    5.80    6.00
 -12  -1   8   -5.20    7.10
 -12   2   8   -8.10    7.30
 -12   2   8    0.70    3.40
  12  -2   8   -6.20    7.00
  12  -2   8    0.00    5.50
  12  -2   8    0.70    5.00
 -12   2   8   10.40    8.40
 -12  -2   8   -0.70    5.20
  12   2   8   -0.40    2.90
 -12  -2   8   -8.90    6.70
  12   2   8    8.80    7.30
 -12  -2   8    3.20    6.20
  12   2   8    4.10    7.30
  13   0   0   -0.70    2.10
 -13   0   0    4.20    2.30
 -13   0   0    0.60    2.40
  13   0   0   -1.60    2.80
  13   0   0   -1.60    2.20
  13   0   0   -1.60    2.30
  13  -1   0   33.70    4.20
 -13  -1   0   41.10    3.90
  13   1   0   37.30    4.70
 -13   1   0   40.00    4.00
  13   1   0   34.70    3.80
 -13  -1   0   34.80    3.70
  13  -1   0   31.60    4.30
 -13  -1   0   39.00    3.60
 -13   1   0   38.90    3.70
  13   1   0   39.30    3.40
  13  -1   0   51.79    4.40
  13   1   0   41.70    3.60
 -13   1   0   35.90    3.30
 -13   1   0   40.00    4.10
  13   2   0   11.80    3.10
  13   2   0   11.80    2.60
  13  -2   0   15.70    3.40
  13   2   0   15.10    4.50
  13   2   0   13.70    3.80
  13  -2   0   12.60    2.90
 -13  -2   0    7.30    1.70
 -13   2   0   12.60    3.20
 -13   2   0   10.10    3.30
 -13   2   0   12.50    2.70
 -13  -2   0   10.90    3.00
 -13  -2   0    6.90    2.40
  13  -2   0    8.30    3.60
  13   3   0    0.50    3.20
 -13   3   0    0.90    2.90
 -13   3   0    3.70    2.30
  13   3   0   -2.50    2.80
  13  -3   0    5.40    2.70
  13   3   0    0.60    2.40
 -13  -3   0    1.10    1.80
 -13  -3   0    0.40    3.20
  13  -3   0    3.30    2.60
 -13   3   0   -0.60    2.90
  13   4   0   11.70    4.90
 -13   4   0   12.90    4.50
  13   4   0    9.20    3.50
 -13   4   0   10.00    3.90
  13   4   0   13.00    4.30
 -13   5   0   59.19    6.40
  13   5   0   45.60    5.90
  13   5   0   30.80    4.90
  13   5   0   43.70    8.10
 -13   5   0   44.90    6.90
  13   6   0   -8.00    6.10
  13   6   0   -3.20    4.20
 -13   6   0   -3.10    6.30
 -13   6   0    3.20    4.70
  13   0  -1   -0.10    3.10
 -13   0  -1   -1.40    2.00
  13   0   1   -0.20    2.40
 -13   0   1   -0.10    2.00
  13   0  -1    3.80    2.40
 -13   0  -1    1.40    1.60
  13   0   1    3.00    3.00
  13   0   1   -2.00    2.50
 -13   0   1   -1.50    2.30
  13   0   1   -1.20    2.00
 -13   0   1    0.60    2.50
 -13   1   1   20.90    2.80
  13  -1   1   26.80    3.20
 -13   1   1   23.00    4.10
  13   1  -1   20.70    3.10
  13  -1   1   18.30    3.70
  13  -1   1   21.60    3.90
 -13  -1  -1   22.10    3.20
 -13  -1  -1   22.20    2.40
  13   1  -1   20.70    3.30
 -13   1   1   25.30    3.30
 -13  -1  -1   27.10    3.50
  13   1  -1   24.90    4.20
 -13   1   1   24.20    3.40
 -13   1  -1   13.60    2.60
 -13  -1   1   18.00    3.30
 -13   1  -1   15.40    3.00
  13   1   1   24.80    3.20
  13  -1  -1   21.90    3.80
  13   1   1   21.80    3.00
 -13  -1   1   21.70    3.00
  13   1   1   20.40    3.90
  13  -1  -1   23.80    3.50
 -13  -1   1   22.40    3.90
  13   1   1   20.40    3.10
  13   1   1   21.30    2.20
 -13   1  -1   24.00    3.50
 -13   1  -1   17.10    3.20
  13   2  -1    9.40    2.70
  13  -2   1    2.90    3.00
 -13   2   1    6.20    2.20
 -13  -2  -1    7.60    1.80
  13   2  -1    3.10    3.00
  13  -2   1    7.30    2.80
 -13   2   1   11.50    3.00
 -13   2   1    4.10    3.30
  13  -2   1    3.20    3.50
 -13   2   1    5.30    2.70
 -13  -2  -1    7.40    2.30
  13   2  -1    6.00    3.30
  13   2   1    4.70    2.20
 -13  -2   1    3.80    3.40
 -13   2  -1    8.90    2.60
 -13   2  -1    5.70    3.20
 -13   2  -1    9.70    3.00
  13   2   1    6.30    2.70
  13  -2  -1    7.00    3.00
  13   2   1    5.60    1.70
 -13  -2   1    6.20    2.60
  13  -2  -1    9.30    2.70
 -13  -2   1    3.00    1.80
  13   2   1    5.70    3.80
  13   2   1    6.10    2.30
  13  -3   1   17.00    3.30
  13  -3   1   13.10    4.60
  13  -3   1   15.00    3.30
 -13   3   1   16.40    2.80
 -13   3   1   17.40    3.60
  13   3  -1   12.90    3.90
  13   3  -1   21.30    4.40
  13   3  -1   21.00    3.80
 -13   3   1   19.40    3.60
  13   3  -1   14.20    3.10
 -13   3  -1   18.10    3.30
 -13  -3   1   20.30    4.70
  13   3   1   19.50    3.20
  13  -3  -1   15.20    3.40
  13   3   1   10.50    3.10
  13   3   1   15.40    4.10
 -13   3  -1   10.20    3.40
 -13   3  -1   14.60    4.40
 -13  -3   1   18.20    3.30
  13   4  -1    7.50    4.10
 -13   4   1    7.90    3.90
  13   4  -1    4.20    3.90
  13  -4   1    8.70    4.80
  13   4  -1    1.60    4.80
 -13   4   1    6.90    3.50
  13   4   1    1.60    4.10
  13   4   1    1.70    4.60
 -13   4  -1    4.50    4.20
 -13  -4   1    3.20    4.30
  13   4   1    2.00    3.10
 -13   4  -1   13.50    4.20
  13   5  -1    7.10    4.20
 -13   5   1    7.10    5.30
 -13   5   1    4.90    3.90
  13   5  -1    4.30    6.00
  13   5   1   12.20    6.30
  13   5   1    6.00    4.30
 -13   5  -1    6.30    5.10
 -13   5  -1    6.40    4.20
  13   5   1    1.60    3.60
  13   6  -1    2.90    6.80
  13   6  -1   -0.70    4.70
 -13   6   1   -7.60    4.80
 -13   6   1    5.20    4.50
 -13   6  -1   -5.10    4.60
  13   6   1    2.40    7.50
  13   6   1    0.60    3.80
 -13   6  -1   -0.30    6.10
 -13   0  -2   -0.40    0.90
 -13   0   2    1.70    3.10
 -13   0   2    0.40    2.00
 -13   0  -2   -1.40    2.40
  13   0   2   -0.90    3.10
  13   0   2   -5.20    2.00
  13   0   2    3.70    3.10
  13   0  -2   -0.80    1.70
  13   0  -2   -0.80    2.80
 -13   0  -2    0.30    0.90
  13   0   2    1.70    3.10
  13   0  -2    0.70    2.90
 -13   0   2    2.10    3.80
 -13   1   2   23.10    4.30
 -13   1   2   26.10    3.10
  13   1  -2   22.20    3.30
  13  -1   2   25.10    3.50
  13  -1   2   29.90    3.50
  13  -1   2   22.90    4.40
 -13   1   2   24.60    3.30
  13   1  -2   20.10    2.70
  13   1  -2   26.00    4.50
 -13   1   2   23.00    2.90
  13  -1   2   26.60    4.10
 -13   1  -2   29.40    3.60
  13  -1  -2   32.60    4.80
  13   1   2   24.60    3.00
  13  -1  -2   25.40    2.90
 -13  -1   2   29.70    4.70
  13   1   2   26.80    3.40
 -13  -1   2   27.20    3.60
 -13  -1   2   27.80    3.50
  13   1   2   29.30    3.70
 -13   1  -2   25.10    3.00
  13  -1  -2   29.50    3.30
 -13   1  -2   23.00    4.00
  13   1   2   25.80    4.30
 -13   2   2    1.20    3.70
  13   2  -2    2.40    3.00
 -13  -2  -2    3.90    2.00
 -13   2   2    2.10    2.50
  13  -2   2    4.10    3.20
  13   2  -2    4.40    2.60
  13   2  -2    9.80    2.70
  13   2  -2    0.20    3.00
  13  -2   2    3.70    3.20
 -13   2   2    2.10    2.00
  13  -2   2    6.10    3.70
 -13  -2  -2    2.30    1.80
 -13   2   2    3.60    2.40
 -13   2  -2    5.10    3.20
  13   2   2    2.50    1.60
  13  -2  -2    3.70    3.30
 -13  -2   2    3.60    2.10
  13   2   2    1.90    2.50
 -13  -2   2    4.40    3.00
  13   2   2    3.10    2.30
 -13   2  -2    4.80    3.00
 -13  -2   2    0.70    3.30
  13   2   2    9.20    3.70
  13   2   2    8.00    2.40
  13  -2  -2   -0.60    1.00
  13   3  -2   34.90    4.60
 -13   3   2   29.90    5.60
 -13   3   2   34.30    4.10
  13  -3   2   27.00    5.60
  13  -3   2   38.10    4.60
  13   3  -2   39.30    5.60
  13  -3   2   31.20    4.20
 -13   3   2   41.70    4.80
  13   3  -2   35.60    4.70
  13   3   2   29.30    3.60
  13   3   2   24.20    3.20
 -13   3  -2   37.10    5.30
  13   3   2   34.30    2.50
 -13   3  -2   28.40    4.40
 -13  -3   2   34.20    4.20
  13   3   2   31.50    5.10
 -13  -3   2   36.90    5.60
 -13  -3   2   33.00    2.70
 -13   4   2   12.00    3.50
  13  -4   2    6.10    5.90
  13   4  -2   11.40    4.80
  13   4  -2    8.50    4.50
 -13   4   2   12.20    4.50
  13   4  -2   10.50    4.00
 -13   4  -2    6.30    3.90
  13   4   2   10.00    4.70
 -13  -4   2   12.70    5.20
 -13   4  -2    6.10    4.70
  13   4   2    9.20    3.20
  13   4   2   13.50    5.90
 -13   5   2   16.70    4.20
  13   5  -2   27.80    6.50
  13   5  -2   14.70    5.10
  13  -5   2   28.70    7.10
 -13   5   2   19.10    5.30
  13   5   2   18.50    4.00
  13   5   2   12.90    5.00
 -13   5  -2   12.50    5.80
 -13  -5   2   18.40    6.00
 -13   5  -2   13.70    5.10
  13   5   2   13.30    6.70
 -13   6   2    2.70    4.50
  13   6  -2   -1.60    4.80
  13  -6   2   10.40    6.20
 -13   6   2    0.70    5.10
  13   6  -2    9.30    7.10
 -13   6  -2   -1.90    4.70
  13   6   2   -9.30    7.20
 -13   6  -2   -0.20    9.70
 -13   0   3    1.30    2.20
 -13   0   3    0.00    3.30
  13   0   3    1.20    3.40
 -13   0  -3   -1.50    2.10
  13   0   3    0.30    3.00
  13   0   3    1.00    2.30
 -13   0   3    0.60    2.50
  13   0  -3   -1.40    1.40
  13   0  -3   -1.00    2.90
  13   0  -3    0.50    2.50
  13   0   3    0.10    2.00
  13  -1   3    2.50    3.10
 -13   1   3    6.60    2.40
  13   1  -3    1.60    3.10
 -13   1   3    0.40    2.30
  13   1  -3    7.40    3.10
 -13   1   3    3.20    1.80
  13   1  -3    6.40    1.80
  13  -1   3    5.10    2.50
 -13   1   3    3.80    3.60
  13  -1   3    5.70    3.70
  13  -1   3    0.20    3.60
 -13  -1  -3    1.60    2.00
 -13  -1   3   -0.80    3.50
 -13  -1   3    5.30    3.00
 -13   1  -3    6.70    3.50
  13   1   3    3.70    2.10
  13   1   3    7.80    3.10
  13  -1  -3    0.60    1.70
  13  -1  -3   -1.00    0.70
  13   1   3    4.00    3.30
 -13   1  -3    1.90    2.00
 -13   1  -3    3.20    2.40
  13   1   3    4.00    2.60
 -13  -1   3    3.60    2.40
  13   2  -3    6.40    3.20
  13   2  -3    7.40    2.60
 -13   2   3    7.20    2.30
 -13   2   3    8.10    2.40
  13  -2   3    5.10    4.10
 -13  -2  -3    6.80    2.10
 -13   2   3    8.60    2.80
 -13   2   3    4.00    3.90
  13   2  -3   12.10    4.00
  13  -2   3    7.70    3.30
  13  -2   3    7.70    3.60
  13   2   3    5.20    2.50
 -13  -2   3   11.70    4.40
  13  -2  -3    8.30    2.50
  13   2   3    3.60    2.30
 -13  -2   3    5.60    3.20
  13   2   3    3.70    3.60
 -13   2  -3    3.70    3.50
  13   2   3   10.40    2.90
 -13  -2   3    5.20    2.60
 -13   2  -3    7.10    3.20
 -13   3   3   28.50    4.00
  13  -3   3   25.10    4.60
 -13   3   3   25.20    3.60
  13   3  -3   26.20    5.00
  13   3  -3   21.50    4.30
 -13   3   3   26.90    6.00
  13  -3   3   25.40    4.40
  13  -3   3   21.30    5.80
  13   3  -3   26.20    4.30
 -13   3  -3   29.10    5.70
  13   3   3   27.60    3.10
 -13  -3   3   24.10    3.00
 -13  -3   3   30.00    4.30
 -13   3  -3   18.20    4.20
  13   3   3   22.40    3.30
  13   3   3   17.60    3.00
  13   3   3   29.80    5.30
 -13  -3   3   29.80    6.40
  13   4  -3    7.80    4.60
 -13   4   3    7.30    3.40
  13  -4   3   -4.30    5.20
  13   4  -3   -0.10    3.90
 -13   4   3    2.20    5.30
 -13   4   3    4.10    3.20
  13   4  -3    4.50    4.10
 -13   4  -3    9.60    4.70
  13   4   3    3.10    2.80
  13   4   3    2.20    4.40
 -13   4  -3   -0.80    4.70
 -13  -4   3    4.60    5.40
  13   4   3    6.50    6.00
  13  -5   3    2.20    6.40
  13   5  -3    4.00    5.30
 -13   5   3    4.70    4.10
 -13   5   3    6.60    6.00
 -13   5   3    2.20    3.50
  13   5  -3    9.60    5.30
 -13  -5   3    4.90    5.90
  13   5   3    7.30    6.60
 -13   5  -3   14.20    5.60
  13   5   3    2.60    3.10
 -13   5  -3   -0.20    6.30
  13   5   3    6.90    5.00
  13   0   4    1.80    2.10
  13   0   4    2.70    4.00
  13   0   4   -0.40    2.30
  13   0  -4   -1.70    2.40
 -13   0  -4   -0.30    1.10
 -13   0   4    1.60    2.40
  13   0   4   -1.80    3.20
 -13   0   4   -1.70    2.80
 -13   0   4    2.90    4.10
  13  -1   4    0.60    3.90
  13   1  -4    4.60    1.20
 -13   1   4    4.30    2.80
  13  -1   4    6.10    4.20
  13  -1   4    4.20    3.20
 -13   1   4    3.40    4.00
  13  -1   4    0.80    2.40
 -13   1   4    3.10    2.40
  13   1  -4    2.80    3.00
 -13  -1   4    0.00    3.10
 -13  -1   4    0.90    2.60
 -13   1  -4    2.10    3.50
 -13   1  -4    3.20    2.50
  13   1   4    4.30    4.20
  13   1   4    4.40    2.60
  13   1   4    3.40    2.20
 -13   1  -4    0.00    2.30
 -13  -1   4    1.80    4.10
  13  -1  -4   -1.40    3.10
  13   1   4   10.40    3.50
 -13  -1   4    3.10    3.20
 -13   2   4    2.10    2.60
  13   2  -4   -2.20    3.10
  13   2  -4    2.40    2.00
 -13   2   4    0.80    4.20
  13  -2   4    6.30    3.90
  13  -2   4   -2.80    3.00
  13  -2   4    2.10    4.60
 -13   2   4    6.00    2.20
  13   2   4    0.90    2.30
 -13  -2   4   -0.10    3.30
  13   2   4    0.70    2.10
 -13  -2   4    2.90    3.30
 -13   2  -4    0.40    3.80
 -13   2  -4   -1.30    2.80
  13   2   4    6.50    3.10
  13   2   4   -3.20    3.60
 -13  -2   4    1.10    4.60
 -13   3   4   19.40    3.50
 -13   3   4   14.80    5.70
 -13   3   4   18.70    3.40
  13   3  -4   18.20    4.30
  13  -3   4   15.80    6.00
  13   3  -4   15.90    3.40
  13  -3   4   12.80    4.30
  13  -3   4   12.50    4.70
  13   3   4   11.20    3.20
  13   3   4   10.70    2.90
 -13   3  -4   15.30    5.20
 -13  -3   4   13.10    3.90
 -13  -3   4   15.70    3.30
 -13  -3   4   13.40    5.60
 -13   3  -4   17.70    4.10
  13   3   4   15.00    4.90
  13   4  -4    4.30    3.80
 -13   4   4   14.20    3.80
  13  -4   4   -5.90    6.50
 -13   4   4    8.70    6.30
 -13   4   4    4.00    3.10
  13   4  -4    1.10    3.90
  13   4   4    3.60    2.70
 -13   4  -4    0.60    5.30
  13   4   4   12.10    5.30
 -13  -4   4    4.90    5.50
 -13   4  -4   12.00    7.00
  13   5  -4    1.80    5.00
 -13   5   4   -1.80    6.70
 -13   5   4    0.30    3.20
  13  -5   4    8.50    7.10
 -13   5   4    2.30    3.90
  13   5   4   -3.00    6.00
 -13  -5   4    7.60    6.60
  13   5   4    0.10    4.80
  13   5   4    0.10    2.80
 -13   5  -4   -1.50    5.80
  13   0   5   -1.80    4.10
 -13   0   5   -7.00    3.60
  13   0   5   -2.20    2.90
 -13   0   5    2.00    4.70
 -13   0   5    7.40    3.40
  13   0   5   -0.30    3.90
  13  -1   5    0.30    4.70
 -13   1   5   -1.10    2.70
  13  -1   5   -0.30    4.20
 -13   1   5   -0.50    4.50
  13  -1   5    5.50    3.60
 -13  -1   5   -0.60    3.40
  13   1   5   12.50    4.70
 -13  -1   5    0.00    4.30
 -13  -1   5    3.70    4.80
 -13   1  -5    2.80    4.00
  13   1   5   -0.50    4.10
 -13   2   5   15.60    5.50
  13  -2   5   14.40    4.20
  13  -2   5   17.50    6.10
  13  -2   5   13.00    4.60
 -13   2   5   16.70    3.40
 -13  -2   5   13.70    4.10
 -13  -2   5   16.00    4.60
  13   2   5   21.20    6.00
  13   2   5   17.40    3.10
 -13  -2   5   15.90    5.80
  13   2   5   22.00    4.80
 -13   2  -5   13.60    5.40
  13  -3   5   31.70    5.70
  13  -3   5   18.30    7.10
 -13   3   5   24.00    3.80
  13  -3   5   22.70    5.10
 -13   3   5   27.10    6.90
 -13  -3   5   19.80    4.30
  13   3   5   14.60    4.20
  13   3   5   33.80    6.90
 -13   3  -5   30.10    6.50
  13   3   5   22.50    3.30
 -13  -3   5   17.70    4.60
 -13  -3   5   17.50    6.70
 -13   4   5    2.90    6.40
  13  -4   5   -4.20    6.80
 -13   4   5    0.40    3.00
 -13   4  -5    3.00    5.60
  13   4   5    1.40    2.50
  13   4   5   -0.80    5.40
 -13  -4   5   -5.90    5.80
  13  -5   5   -0.70    7.00
 -13   5   5    0.80    3.50
  13   5   5   -5.00    6.70
 -13  -5   5    0.80    6.80
 -13   5  -5   -8.10    6.10
  13   5   5   -1.80    2.40
  13   5   5    6.30    5.70
 -13   0   6   -7.40    4.80
  13   0   6   -0.80    4.10
 -13   0   6   -4.80    3.30
  13   0   6    2.50    3.30
  13   0   6    0.70    5.10
 -13   0   6    9.90    5.20
  13  -1   6    3.70    3.60
  13  -1   6    2.60    5.70
 -13   1   6    0.00    5.30
 -13   1   6   -2.00    3.00
 -13   1   6   -0.40    4.90
  13  -1   6    2.40    5.10
 -13  -1   6   -4.00    5.30
 -13  -1   6    3.10    4.00
  13   1   6    0.50    4.70
  13   1   6    0.50    4.90
 -13  -1   6   -5.50    4.50
  13  -2   6   -1.70    4.70
  13  -2   6    1.30    4.30
  13  -2   6    0.90    5.70
 -13   2   6   -6.50    5.20
 -13   2   6    2.20    3.00
 -13  -2   6    2.40    5.70
  13   2   6    4.90    4.50
  13   2   6   -1.40    2.60
 -13  -2   6    1.10    5.00
  13   2   6   -4.40    5.20
 -13  -2   6   -4.20    3.70
 -13   2  -6   -2.00    4.60
  13  -3   6    6.80    5.00
  13  -3   6    1.80    4.70
  13  -3   6   -6.90    6.10
 -13   3   6   -2.30    2.80
 -13   3   6    3.20    6.20
 -13  -3   6   -2.50    6.10
  13   3   6    1.20    5.40
  13   3   6   -1.90    2.40
 -13  -3   6    2.90    4.40
 -13   3  -6    4.90    5.80
 -13  -3   6    5.90    4.60
 -13   4   6   -1.90    2.90
 -13   4   6   -5.10    6.60
  13  -4   6    3.00    7.70
 -13  -4   6   -0.70    6.80
  13   4   6   -4.20    5.20
 -13   4  -6    9.30    6.20
  13   4   6   -2.60    2.20
  13   0   7    2.20    5.80
 -13   0   7   -1.00    3.70
 -13   0   7    4.30    6.40
 -13   0   7   -5.30    5.80
  13   0   7    3.40    6.50
  13   0   7   -4.80    3.50
  13  -1   7   -0.30    7.00
 -13   1   7   -5.40    3.30
 -13   1   7    6.00    6.00
 -13   1   7   -2.60    7.10
  13  -1   7    2.50    5.80
  13  -1   7    0.90    4.10
 -13  -1   7    4.10    5.70
 -13  -1   7    6.40    6.80
  13   1   7    4.00    5.90
 -13  -1   7   -1.80    4.30
  13   1   7    5.50    3.40
  13   1   7   -4.20    5.70
  13  -2   7    1.60    5.60
 -13   2   7    6.50    7.20
 -13   2   7    4.50    3.50
 -13   2   7    2.60    6.10
  13  -2   7    0.80    6.60
  13  -2   7   -1.00    4.90
 -13   2  -7    9.00    5.50
  13   2   7    7.10    6.00
  13   2   7   11.00    6.30
  13   2   7    3.90    3.00
 -13  -2   7   -4.20    6.40
 -13  -2   7   13.10    6.60
 -13  -2   7    4.10    4.70
 -13   3   7   15.60    8.20
  13  -3   7   17.20    6.10
  13  -3   7    5.10    8.00
 -13   3   7    6.40    3.40
  13  -3   7   18.30    5.70
 -13   3   7    9.80    7.30
  13   3   7   10.30    2.80
 -13   3  -7    8.60    6.60
  13   3   7   14.00    6.70
 -13  -3   7    7.70    7.40
 -13  -3   7   21.60    5.80
 -13   0   8   -2.40    4.40
  13   0   8   -6.10    3.90
  13   0   8    1.90    7.50
  13   0   8   -1.00    6.10
 -13   0   8   -6.70    7.20
 -13   0   8   -0.60    6.60
 -13   1   8   -1.40    4.00
  13  -1   8   -2.20    4.50
  13  -1   8   -4.60    5.40
 -13   1   8    1.90    7.70
 -13   1   8    7.40    7.70
  13  -1   8    3.80    7.40
  13   1   8    0.30    3.60
  13   1   8   -5.40    6.10
  13   1   8    0.40    7.10
 -13  -1   8    5.80    7.40
 -13  -1   8   -7.90    6.90
 -13  -1   8   15.80    5.30
 -13   2   8    3.80    5.30
  13  -2   8    3.20    6.40
 -13   2   8    3.30    8.00
  13  -2   8   -8.90    4.80
  13  -2   8   -8.30   12.60
 -13  -2   8    3.90    4.90
  13   2   8   12.40    7.40
 -13  -2   8    4.00    6.40
  13   2   8    0.70    6.10
 -13  -2   8   -2.70    8.20
  13   2   8   -0.70    3.10
 -14   0   0   -0.90    2.60
  14   0   0    0.10    2.70
  14   0   0   -2.60    2.30
  14   0   0   -1.60    2.90
 -14   0   0    0.20    2.80
 -14  -1   0    0.50    2.30
  14   1   0    0.30    3.00
 -14  -1   0    2.30    2.60
  14  -1   0    2.40    2.80
  14   1   0    0.60    2.30
  14   1   0    2.10    3.20
  14  -1   0    7.70    3.80
 -14  -1   0    3.80    2.40
 -14   1   0   -1.80    2.60
 -14   1   0    3.60    3.10
  14  -1   0    2.60    3.00
 -14   1   0    2.60    2.10
  14   1   0    2.60    2.20
 -14   1   0    3.80    2.80
 -14   2   0    4.30    3.10
 -14  -2   0    2.00    1.70
  14  -2   0    3.50    2.80
  14   2   0    5.20    2.60
  14  -2   0    4.10    2.70
  14   2   0    1.80    3.00
 -14   2   0    3.60    2.20
 -14  -2   0    5.90    2.40
 -14  -2   0    5.70    2.90
  14   2   0    5.50    3.50
  14  -2   0    2.50    3.30
 -14   2   0    7.20    2.90
  14   3   0    0.90    3.90
 -14  -3   0    2.70    3.30
  14   3   0    1.40    3.10
 -14   3   0    0.50    3.20
  14  -3   0    2.10    2.60
 -14   3   0    3.10    3.00
 -14   4   0    4.30    4.50
  14   4   0    3.40    4.20
  14   4   0    7.90    3.90
  14   4   0    7.10    5.30
 -14   4   0   -2.80    3.40
  14   5   0   82.19    9.50
  14   5   0   47.80    5.90
 -14   5   0   48.90    7.70
 -14   5   0   61.79    6.40
  14   5   0   55.19    6.60
 -14   6   0   -0.40    4.60
  14   6   0    3.20    4.80
  14   6   0   -3.60    6.50
 -14   6   0    0.10    6.30
  14   0   1   24.60    3.30
  14   0  -1   17.30    3.90
  14   0   1   20.10    3.70
 -14   0  -1   25.90    3.70
 -14   0   1   20.10    3.00
 -14   0   1   16.80    4.00
  14   0   1   17.70    4.10
 -14   0   1   16.20    3.40
  14   0  -1   21.60    3.60
  14   0   1   20.80    3.80
 -14   0  -1   20.40    2.60
 -14   1   1   35.10    4.80
 -14   1   1   35.00    3.80
  14  -1   1   32.00    4.90
 -14   1   1   33.50    3.90
  14  -1   1   26.30    4.40
  14   1  -1   22.90    3.30
  14  -1   1   30.90    3.80
 -14  -1  -1   32.50    2.80
 -14  -1  -1   24.10    3.30
  14   1  -1   26.70    3.80
  14  -1   1   29.00    3.60
 -14   1   1   31.70    3.40
 -14  -1  -1   31.50    3.40
  14   1  -1   29.00    4.50
  14  -1  -1   37.60    5.00
  14   1   1   30.30    3.50
  14   1   1   31.10    4.70
 -14   1  -1   27.20    3.40
 -14   1  -1   23.60    3.60
 -14  -1   1   38.30    4.50
  14   1   1   31.10    3.40
  14   1   1   25.80    2.50
 -14  -1   1   27.10    3.30
  14  -1  -1   33.00    3.60
  14   1   1   28.00    3.70
 -14   1  -1   31.80    3.70
 -14  -1   1   34.20    4.00
 -14  -2  -1    1.90    2.20
  14  -2   1    1.70    3.50
 -14   2   1    4.20    2.80
 -14   2   1    4.30    3.60
 -14   2   1    6.10    3.00
  14  -2   1    3.80    3.30
 -14  -2  -1    2.10    1.60
  14   2  -1    2.30    3.00
  14   2  -1    3.50    3.30
  14   2  -1    2.00    2.70
 -14   2   1    1.00    1.90
  14  -2   1    2.60    2.90
 -14  -2  -1    0.20    1.20
  14   2   1    3.10    3.40
 -14  -2   1    1.50    3.30
 -14  -2   1    4.60    1.90
  14  -2  -1    4.10    3.20
  14   2   1    3.60    2.10
  14  -2  -1    2.40    2.70
 -14   2  -1    4.90    3.00
  14   2   1    7.00    2.40
 -14  -2   1    3.10    2.60
 -14   2  -1    5.30    2.50
  14   2   1    9.40    3.00
 -14   2  -1    3.60    3.00
 -14   3   1    8.20    3.00
  14   3  -1    5.80    3.50
  14  -3   1    8.80    4.50
  14   3  -1    4.80    3.60
  14  -3   1   11.70    3.40
  14   3  -1    7.30    4.10
  14  -3   1    9.80    3.20
 -14   3   1   12.20    3.90
  14  -3  -1   12.90    3.30
 -14   3  -1    3.90    3.50
 -14  -3   1   10.70    2.90
 -14  -3   1   11.90    4.40
  14   3   1    8.20    3.20
  14   3   1   10.90    4.40
 -14   3  -1   14.50    3.90
  14  -4   1    3.50    4.90
  14   4  -1    8.10    4.60
 -14   4   1   -0.70    3.70
  14   4  -1    8.40    4.00
  14   4  -1    4.80    4.00
 -14   4   1    0.30    3.20
 -14  -4   1    5.80    4.80
  14   4   1    4.90    3.40
 -14   4  -1    6.30    3.80
 -14   4  -1    2.30    4.70
  14   4   1    1.40    5.40
  14   4   1    2.00    4.30
 -14   5   1   -3.00    3.90
 -14   5   1   -0.10    4.50
  14   5  -1    4.60    6.20
  14   5  -1    1.10    5.40
  14   5  -1   -2.10    4.00
 -14   5  -1   -3.80    5.40
 -14   5  -1   10.30    4.80
  14   5   1    0.90    4.40
  14   5   1   -1.50    3.50
  14   5   1    4.50    6.60
 -14   6   1    4.90    6.40
 -14   6   1    0.80    4.20
  14   6  -1   -0.60    4.80
  14   6  -1    6.50    7.20
  14   6   1    0.30    7.80
 -14   6  -1   -2.00    5.10
 -14   6  -1    4.60    6.20
  14   6   1    2.90    4.30
 -14   0   2    1.90    2.60
 -14   0  -2    6.50    1.10
  14   0   2    1.30    2.10
 -14   0   2    2.70    2.30
 -14   0   2   12.60    3.90
  14   0   2    2.60    3.50
  14   0   2    4.60    3.30
  14   0  -2    3.90    2.00
 -14   0  -2    6.20    1.10
 -14   0  -2    6.50    2.60
  14   0  -2    5.10    3.20
  14   0   2    6.30    2.80
  14   0  -2    4.60    2.60
  14  -1   2    6.90    2.70
 -14  -1  -2   -1.20    1.70
  14   1  -2    0.10    3.50
  14  -1   2    4.30    3.50
 -14   1   2    2.20    2.10
 -14   1   2    6.30    3.80
  14  -1   2    2.50    3.30
  14  -1   2    2.70    2.80
 -14   1   2    1.80    2.70
  14   1  -2    1.30    2.60
  14  -1  -2    1.40    3.40
  14   1   2    2.90    2.40
 -14  -1   2    0.70    3.10
 -14   1  -2    3.80    2.20
  14   1   2    1.50    3.10
  14   1   2   -0.80    2.60
 -14   1  -2    4.40    2.80
  14  -1  -2    2.00    2.60
 -14  -1   2    3.20    2.60
  14   1   2    1.80    2.40
 -14   1  -2    2.80    2.90
  14  -2   2    2.30    3.00
 -14   2   2    2.00    2.70
  14   2  -2    0.70    2.90
  14  -2   2    0.90    3.10
  14  -2   2    1.10    3.70
  14   2  -2    2.10    3.70
 -14   2   2   -1.60    1.90
 -14  -2  -2    1.60    1.90
 -14  -2  -2    2.10    2.20
 -14   2   2    2.50    2.60
 -14   2   2    3.70    3.80
  14   2   2    1.80    1.50
 -14  -2   2   -0.40    2.70
 -14   2  -2    4.80    3.30
  14   2   2   -1.40    3.60
 -14   2  -2    3.70    2.90
 -14  -2   2    1.60    2.10
  14   2   2    4.30    2.40
  14   2   2    4.60    2.30
  14  -2  -2    0.00    0.90
 -14  -2   2    4.70    2.00
 -14  -2   2   -1.00    3.20
  14  -2  -2    0.80    2.80
  14   2   2    5.50    2.80
  14  -3   2    8.40    4.50
 -14   3   2   10.70    3.30
 -14   3   2    9.20    3.50
  14   3  -2    8.70    4.00
 -14   3   2    4.50    4.50
  14  -3   2    6.90    3.50
  14   3  -2   10.00    4.40
  14  -3   2    8.10    3.20
  14   3  -2    6.60    3.60
  14   3   2    6.80    3.00
 -14  -3   2   12.70    5.10
 -14   3  -2    4.40    3.70
 -14   3  -2    5.60    4.50
  14   3   2    7.70    4.20
 -14  -3   2    1.00    2.50
 -14   4   2    6.40    3.40
 -14   4   2   12.30    5.50
  14   4  -2    4.40    4.20
 -14   4   2   -1.40    3.80
  14   4  -2    7.50    4.40
  14  -4   2    4.50    5.30
  14   4  -2    2.00    4.50
 -14  -4   2    9.60    5.70
  14   4   2   12.50    6.10
 -14   4  -2   -1.80    4.10
 -14   4  -2    6.10    4.70
  14   4   2    1.80    4.10
  14   4   2   -1.00    3.00
 -14   5   2   33.30    6.50
  14  -5   2   36.00    7.60
 -14   5   2   33.90    5.20
  14   5  -2   36.00    6.60
  14   5  -2   30.80    5.50
 -14   5  -2   28.10    7.00
  14   5   2   37.10    7.70
  14   5   2   22.40    5.90
  14   5   2   33.30    4.70
 -14   5  -2   42.20    6.50
 -14  -5   2   34.20    7.30
  14   6  -2    6.00    5.30
 -14   6   2   -8.40    5.40
  14   6  -2   -6.20    6.40
 -14   6  -2   -0.80    5.10
  14   0  -3    8.50    2.90
 -14   0   3    7.60    4.00
  14   0   3   13.00    4.40
 -14   0   3    8.70    2.60
  14   0   3    8.20    3.80
 -14   0  -3   12.10    2.60
  14   0   3    9.50    2.70
  14   0  -3    6.40    1.90
 -14   0   3    9.70    3.30
  14   0  -3   14.40    4.00
  14  -1   3   17.30    4.70
 -14   1   3   15.20    3.10
  14  -1   3   12.20    3.50
  14   1  -3    9.00    3.00
  14  -1   3   18.10    4.10
 -14   1   3   13.40    2.80
 -14  -1  -3   10.20    2.50
 -14   1   3   11.50    4.60
  14  -1   3    8.60    2.70
  14   1  -3   12.50    2.10
  14   1  -3   12.10    4.00
 -14   1   3   15.90    2.40
  14  -1  -3   18.10    4.20
  14   1   3   10.50    2.60
 -14  -1   3    8.10    2.70
 -14   1  -3   18.90    4.10
  14   1   3   18.10    3.30
 -14  -1   3   16.90    4.50
 -14  -1   3   12.50    3.30
 -14   1  -3   13.30    3.40
  14  -1  -3   13.80    2.30
  14   1   3   13.30    4.10
 -14   1  -3   15.10    2.60
  14   1   3   11.00    3.70
  14  -1  -3    8.40    2.50
  14   2  -3   -3.30    3.20
 -14   2   3    3.00    2.80
  14   2  -3    2.30    3.70
 -14   2   3    7.90    2.60
  14   2  -3    2.10    2.50
  14  -2   3   -2.00    2.90
  14  -2   3   -0.40    3.30
 -14   2   3   -0.20    3.90
  14  -2   3    2.70    4.30
 -14   2   3    2.40    2.30
  14   2   3    5.80    2.90
  14   2   3    1.90    2.30
 -14  -2   3    1.80    2.70
 -14   2  -3   -1.90    3.00
 -14  -2   3   -0.10    2.80
  14   2   3   -2.00    3.80
  14   2   3    2.70    2.50
 -14   2  -3   -1.20    3.30
 -14  -2   3    4.60    4.50
  14  -3   3   -0.90    3.50
  14   3  -3   -1.90    3.90
  14  -3   3    5.00    4.80
 -14   3   3    1.30    4.70
  14   3  -3    3.20    3.40
 -14   3   3    3.10    2.90
  14   3  -3    0.90    3.90
  14  -3   3    5.40    3.40
 -14   3   3    0.40    2.80
  14   3   3    2.80    2.70
 -14   3  -3    4.40    3.80
 -14  -3   3    6.70    5.10
 -14   3  -3    0.30    4.50
 -14  -3   3    4.30    3.00
  14   3   3    0.10    3.80
  14  -4   3    5.40    6.00
  14   4  -3    2.30    4.30
 -14   4   3    5.10    3.40
 -14   4   3    4.10    5.60
 -14   4   3    4.10    3.90
  14   4  -3    1.90    4.40
  14   4  -3    3.40    4.40
  14   4   3   -1.50    2.90
  14   4   3    4.70    4.90
 -14   4  -3    6.20    4.20
 -14  -4   3    5.90    5.30
 -14   4  -3   -2.90    4.60
  14   5  -3    2.00    4.50
  14   5  -3   -1.70    5.00
  14  -5   3   11.10    7.00
 -14   5   3    6.60    3.80
 -14   5   3    3.00    4.40
 -14   5   3   -3.50    5.80
  14   5   3   -2.60    4.70
  14   5   3   12.00    6.60
 -14   5  -3   13.30    5.00
 -14   5  -3    0.10    6.40
 -14  -5   3   -2.80    6.30
  14   5   3    2.00    3.20
  14   0   4   11.80    4.40
 -14   0   4    3.20    3.10
  14   0   4    8.00    4.50
 -14   0   4    5.50    4.30
  14   0   4   12.80    3.40
  14   0  -4   12.20    2.90
  14   0   4    5.80    4.00
  14  -1   4   13.60    4.70
  14  -1   4   15.70    3.80
  14  -1   4   17.70    5.30
 -14   1   4   12.60    4.70
  14   1  -4   14.60    1.70
  14   1  -4   14.70    3.40
 -14   1   4   17.30    3.60
  14   1   4   15.10    3.10
 -14  -1   4   10.80    4.10
  14   1   4   13.10    4.50
 -14   1  -4   17.50    4.50
  14   1   4   18.00    4.30
 -14   1  -4   19.40    3.50
 -14  -1   4   14.20    4.10
 -14  -1   4   18.00    5.20
  14   1   4   14.60    3.30
  14   2  -4    3.70    3.20
  14   2  -4    5.50    2.10
 -14   2   4    3.80    4.60
  14  -2   4    1.20    3.40
 -14   2   4    7.90    2.40
 -14   2   4    6.70    3.00
  14  -2   4    0.60    3.90
  14  -2   4    0.70    4.80
 -14   2  -4    1.50    3.90
  14   2   4   -0.90    4.40
 -14   2  -4    1.10    3.00
 -14  -2   4    2.70    3.30
  14   2   4   10.20    3.40
 -14  -2   4    6.40    4.80
  14   2   4    4.20    2.60
 -14  -2   4   -0.10    3.30
  14   3  -4    8.80    3.00
  14  -3   4    5.40    3.90
  14   3  -4    3.80    4.00
  14  -3   4    7.60    4.40
 -14   3   4   10.00    5.60
  14  -3   4   11.00    6.20
 -14   3   4   12.90    3.30
 -14   3   4    7.60    3.20
 -14  -3   4    9.90    3.90
 -14   3  -4    7.70    3.90
 -14  -3   4    7.50    5.50
  14   3   4   12.10    3.10
 -14  -3   4    9.80    4.60
  14   3   4   12.70    5.00
 -14   3  -4   13.00    5.10
 -14   4   4   -2.30    5.80
  14   4  -4    2.80    4.30
 -14   4   4    5.20    3.80
 -14   4   4   -2.40    3.00
  14  -4   4   -4.50    6.20
 -14  -4   4    4.60    5.90
 -14   4  -4   -0.50    5.30
  14   4   4   -1.70    4.90
  14   4   4    5.00    2.90
 -14   5   4    6.80    3.70
 -14   5   4    4.20    5.40
 -14   5   4    5.00    7.20
  14  -5   4   10.90    7.40
 -14   5  -4    3.80    7.30
  14   5   4    6.20    3.20
 -14  -5   4   15.60    7.30
  14   5   4    8.80    5.70
  14   5   4    3.90    7.40
  14   0   5    2.00    4.40
 -14   0   5    3.80    4.60
  14   0   5    1.90    4.10
 -14   0   5    6.20    4.50
 -14   0   5   -3.20    3.30
  14   0   5    0.30    3.00
 -14   1   5   -0.40    4.40
 -14   1   5    1.80    3.10
  14  -1   5   -1.30    4.60
  14  -1   5    1.10    3.60
  14  -1   5    1.60    4.70
 -14  -1   5    1.10    3.30
  14   1   5    7.80    4.30
  14   1   5    0.60    4.30
 -14  -1   5   -9.90    4.50
 -14  -1   5    1.50    4.00
  14   1   5   -4.20    2.60
 -14   2   5   -3.00    2.70
  14  -2   5    0.20    4.00
  14  -2   5   -7.30    5.20
 -14   2   5    0.60    4.80
  14  -2   5   -6.20    3.70
 -14  -2   5    1.90    3.90
 -14  -2   5    2.60    4.30
 -14  -2   5    4.10    5.40
 -14   2  -5   -4.20    4.30
  14   2   5   -1.00    2.40
  14   2   5    1.70    4.60
  14   2   5   11.60    4.30
 -14   3   5    3.60    3.30
  14  -3   5    4.70    4.50
  14  -3   5    6.90    6.30
 -14   3   5    7.40    6.00
  14  -3   5    1.50    4.10
 -14  -3   5    6.20    5.80
 -14   3  -5   -1.40    5.00
  14   3   5    7.60    3.00
 -14  -3   5    5.60    4.30
  14   3   5    3.80    5.40
 -14   4   5    3.80    6.50
  14  -4   5   -7.00    6.30
 -14   4   5    1.40    3.20
 -14   4  -5   -1.60    6.20
  14   4   5    0.30    2.60
  14   4   5   -5.90    5.20
 -14  -4   5    2.50    6.20
  14  -5   5    1.50    8.60
  14   5   5    2.10    2.80
  14   5   5   -1.20    5.60
  14   0   6    3.80    3.70
  14   0   6    3.70    5.00
  14   0   6    3.40    5.60
 -14   0   6    4.90    5.40
 -14   0   6    3.00    4.90
 -14   0   6    9.60    3.90
  14  -1   6   20.60    4.50
  14  -1   6    2.60    4.80
 -14   1   6    5.50    5.70
 -14   1   6   10.80    3.80
  14  -1   6   10.80    6.00
 -14   1   6   12.00    6.40
 -14  -1   6    7.70    5.20
 -14  -1   6    5.70    4.20
  14   1   6   13.70    5.50
 -14  -1   6    1.60    5.90
  14   1   6   10.10    5.30
  14  -2   6    7.70    5.50
 -14   2   6    6.60    3.50
  14  -2   6    6.60    6.40
 -14   2   6    3.50    5.80
  14  -2   6   11.60    4.90
  14   2   6    2.90    3.10
 -14   2  -6    4.30    5.10
  14   2   6    6.10    5.10
  14   2   6   10.10    5.70
 -14  -2   6    7.10    4.80
 -14  -2   6    5.60    6.10
 -14  -2   6    6.90    5.50
  14  -3   6    7.60    4.90
  14  -3   6    0.70    5.00
  14  -3   6    1.90    7.20
 -14   3   6    5.40    6.30
 -14   3   6    6.90    3.30
 -14  -3   6    3.30    4.90
 -14   3  -6   10.10    5.80
  14   3   6    2.10    6.30
  14   3   6   11.90    3.00
 -14  -3   6    6.40    6.60
 -14   4   6    3.30    3.30
  14  -4   6   -3.30    7.80
 -14   4   6    2.40    7.00
  14   4   6    1.70    2.50
  14   4   6    4.40    5.60
 -14   4  -6    6.90    6.10
 -14  -4   6   -0.20    6.30
  14   0   7    3.20    3.90
 -14   0   7   -0.50    6.60
  14   0   7   -3.00    6.10
 -14   0   7    3.50    6.20
 -14   0   7   -6.90    3.70
  14   0   7   -4.70    4.90
  14  -1   7   -0.70    5.10
  14  -1   7    3.50    6.70
 -14   1   7    1.10    6.60
  14  -1   7   -3.90    3.70
 -14   1   7   19.50    4.50
 -14   1   7    6.80    6.30
 -14  -1   7    4.40    7.00
 -14  -1   7   -1.50    5.70
  14   1   7    1.90    5.90
 -14  -1   7    9.50    5.10
  14   1   7   -2.10    5.20
 -14   2   7    1.90    6.30
  14  -2   7    0.70    4.40
  14  -2   7   -5.40    6.40
 -14   2   7   -5.30    6.20
  14  -2   7   -1.40    5.00
 -14   2   7   -1.40    3.40
  14   2   7    1.20    3.10
 -14   2  -7   -2.90    5.20
  14   2   7    4.40    6.00
 -14  -2   7    8.20    6.30
 -14  -2   7   11.00    5.60
 -14  -2   7    3.70    6.70
  14   2   7   -1.20    5.80
  14  -3   7   -3.50    7.60
 -14   3   7   -0.30    3.40
 -14   3   7    6.70    7.50
  14  -3   7   -6.00    5.20
  14  -3   7   -0.80    5.40
 -14   3   7   -4.40    6.70
 -14  -3   7    1.10    7.30
  14   3   7   -0.90    6.10
 -14  -3   7   -4.80    5.40
  14   3   7   -3.00    2.60
 -14   3  -7   14.30    7.00
  14   0   8    3.30    4.40
 -14   0   8    9.60    7.60
  14   0   8    1.60    8.20
 -14   0   8   -0.10    6.50
  14   0   8   -3.00    5.60
 -14   0   8    2.70    4.80
 -14   1   8   -3.90    4.00
 -14   1   8   10.10    7.20
 -14   1   8    5.10    8.10
  14  -1   8    2.00    7.40
  14  -1   8    8.00    5.80
  14  -1   8   -3.10    4.20
 -14  -1   8    1.30    7.70
  14   1   8   -5.40    6.60
  14   1   8    2.10    6.20
 -14  -1   8    5.30    5.40
 -14  -1   8   -0.10    7.10
  14  -2   8    0.50    5.80
  14  -2   8   -6.70    4.70
 -14  -2   8    0.00    5.50
  14   2   8    6.40    6.60
 -14  -2   8    1.80    6.50
  15   0   0    2.70    3.20
 -15   0   0    0.10    2.20
  15   0   0   -2.30    2.50
  15   0   0    1.20    2.30
 -15   0   0   -1.20    2.50
 -15   1   0    7.50    3.10
 -15  -1   0   13.20    2.90
 -15  -1   0   11.30    2.70
  15  -1   0    2.90    3.20
  15   1   0   10.60    2.90
  15   1   0   11.50    3.30
  15  -1   0   13.60    3.10
 -15   1   0    9.10    2.50
  15   1   0    5.40    3.50
 -15   1   0    7.50    3.00
 -15   1   0    5.30    2.60
  15  -1   0    6.60    3.30
  15   1   0   10.00    2.60
  15   2   0    2.20    3.40
 -15   2   0    2.60    3.10
  15   2   0    5.20    2.90
  15  -2   0    3.40    3.00
  15   2   0    4.70    2.60
 -15   2   0    5.40    2.90
 -15  -2   0    2.80    2.70
  15  -2   0    2.60    3.30
 -15   2   0    3.50    2.40
 -15  -2   0    4.20    2.60
 -15   2   0    2.10    2.80
 -15  -2   0    0.30    1.80
 -15  -3   0   -0.50    3.20
  15   3   0   -0.90    4.00
  15   3   0    3.00    3.30
 -15   3   0   -3.70    3.40
 -15   3   0    0.20    3.30
  15  -3   0   -1.70    2.80
  15   4   0   -0.70    4.10
 -15   4   0    2.30    4.10
  15   4   0    5.90    5.50
  15   4   0   -0.50    3.60
 -15   4   0    0.80    3.80
 -15   5   0    8.40    5.20
  15   5   0   18.80    5.10
  15   5   0   11.70    6.90
  15   5   0   14.30    4.60
 -15   5   0   19.70    5.10
  15   6   0    5.30    6.90
 -15   6   0    1.60    5.70
 -15   6   0    1.60    5.00
  15   6   0    5.30    5.00
 -15   0   1    0.80    2.30
  15   0   1   -0.90    3.50
 -15   0  -1    1.40    2.40
 -15   0   1    0.60    2.90
  15   0   1    2.50    2.80
 -15   0  -1   -1.50    1.70
  15   0  -1    2.30    3.50
  15   0   1    1.90    3.00
 -15   0   1    0.40    2.60
  15   0  -1   -3.10    2.70
  15   0   1    1.50    2.40
  15  -1   1    2.20    2.80
  15  -1   1    3.30    3.60
 -15  -1  -1    4.30    2.40
  15   1  -1    2.80    2.80
 -15  -1  -1    5.30    1.90
  15  -1   1    2.20    3.10
  15   1  -1   -1.00    2.10
 -15   1   1    1.50    3.30
 -15   1   1    0.80    2.40
 -15   1   1    1.60    2.20
 -15   1   1    3.10    2.60
  15   1  -1   -0.50    3.20
  15   1   1    3.30    3.50
  15   1   1    4.90    1.70
  15  -1  -1    2.70    3.20
  15   1   1    3.70    2.60
 -15  -1   1    2.30    2.60
 -15  -1   1    1.80    3.10
  15  -1  -1    3.00    2.60
 -15   1  -1    3.90    2.70
  15   1   1    5.80    2.50
 -15   1  -1    5.00    2.90
  15   1   1    1.80    2.60
 -15   1  -1    0.20    2.40
 -15   2   1    3.80    2.90
 -15   2   1    0.60    2.10
 -15  -2  -1    3.90    2.20
 -15  -2  -1    2.00    1.80
 -15   2   1    3.80    3.00
 -15  -2  -1    7.10    2.30
  15  -2   1    5.80    3.50
  15   2  -1    2.40    2.50
  15  -2   1    3.80    3.70
 -15   2   1    3.90    3.70
  15   2  -1    6.70    4.00
  15   2  -1    2.50    3.10
 -15   2  -1    3.40    3.30
 -15   2  -1    5.10    3.20
  15   2   1    0.40    2.90
  15   2   1   -2.20    2.10
  15   2   1    0.20    3.90
 -15  -2   1   -0.50    2.00
 -15  -2   1    5.30    2.70
  15   2   1    1.50    2.00
 -15  -2   1    1.60    3.50
  15  -2  -1    3.00    3.20
  15  -2  -1    3.60    2.60
 -15   2  -1    5.30    2.90
  15  -3   1   -0.20    3.00
  15   3  -1    0.50    3.60
 -15   3   1   -2.20    3.30
 -15   3   1   -2.70    2.90
  15  -3   1   -0.80    2.50
 -15   3   1   -0.90    3.80
  15  -3   1   -1.30    4.00
  15   3  -1   -2.90    3.70
  15   3  -1    2.10    3.40
  15  -3  -1    2.70    3.10
  15   3   1   -2.60    4.20
 -15  -3   1   -2.60    3.20
  15   3   1   -0.50    2.90
 -15   3  -1    3.10    3.30
 -15   3  -1   -0.60    3.80
  15   4  -1   -0.30    4.90
  15  -4   1   -2.70    4.20
 -15   4   1    1.70    4.30
  15   4  -1   -1.30    3.90
 -15   4   1    0.80    3.70
  15   4  -1    3.50    4.30
 -15  -4   1   -0.80    4.00
  15   4   1    0.80    3.50
  15   4   1   -3.30    4.30
 -15   4  -1   -1.00    4.30
 -15   4  -1    3.70    4.10
  15   4   1    0.00    5.40
  15   5  -1    9.10    5.00
  15   5  -1    5.80    4.30
 -15   5   1   -0.10    5.20
  15   5  -1   13.30    6.10
 -15   5   1   10.70    4.50
  15   5   1    5.20    4.90
  15   5   1    1.20    3.70
  15   5   1    5.60    6.70
 -15   5  -1    5.40    5.40
 -15   5  -1   11.70    5.00
  15   6  -1    2.20    7.10
 -15   6   1    0.50    6.10
  15   6  -1    5.90    4.90
 -15   6  -1    5.90    5.80
  15   0   2   -3.00    3.50
  15   0   2   -0.20    2.20
 -15   0   2   -4.00    3.30
  15   0   2   -1.10    2.90
 -15   0  -2    0.20    1.00
  15   0  -2   -0.40    3.00
 -15   0  -2   -0.70    1.00
 -15   0   2   -0.40    2.50
  15   0   2    3.50    2.90
 -15   0   2    1.00    2.20
 -15   0  -2   -0.30    2.50
  15   0  -2   -0.60    2.90
 -15   1   2   10.10    3.00
 -15  -1  -2    5.70    2.20
 -15   1   2    2.90    3.50
 -15   1   2    7.00    2.40
  15  -1   2   12.30    4.20
  15  -1   2    6.30    4.20
  15  -1   2    9.50    2.60
  15   1  -2    6.40    3.80
  15   1  -2    4.30    2.90
  15  -1  -2   13.50    3.10
  15   1   2   10.20    4.10
  15   1   2    6.40    3.10
 -15   1  -2    8.10    3.30
 -15   1  -2    8.60    2.40
 -15  -1   2    7.10    3.20
  15   1   2    8.00    2.70
  15   1   2    6.10    2.50
 -15  -1   2    7.10    3.80
  15  -1  -2    7.80    3.60
 -15   1  -2    8.60    2.90
  15   2  -2   15.70    4.40
 -15  -2  -2   11.30    3.10
  15  -2   2   10.00    4.00
 -15   2   2   16.70    3.10
 -15   2   2   15.60    3.20
  15   2  -2   13.20    3.50
  15  -2   2   18.50    4.80
 -15   2   2   16.20    3.40
  15  -2   2   12.20    3.70
 -15   2   2   17.10    4.60
 -15  -2  -2   12.50    2.50
 -15   2  -2   18.20    4.10
 -15  -2   2   13.90    2.60
  15   2   2   14.60    1.70
 -15   2  -2   16.60    3.80
  15   2   2   18.10    3.50
  15   2   2   15.20    2.90
  15   2   2   12.30    4.20
 -15  -2   2   12.10    2.70
 -15  -2   2   19.10    4.90
  15  -2  -2    6.90    2.40
 -15  -2   2   14.50    3.40
  15   2   2   13.70    2.80
  15  -2  -2   12.70    3.80
 -15   3   2    0.00    2.90
  15   3  -2    0.90    3.50
  15  -3   2   -3.50    3.30
 -15   3   2   -0.80    4.20
  15   3  -2   -2.00    3.30
  15  -3   2   -3.20    2.90
  15   3  -2    3.60    3.70
  15  -3   2   -6.30    4.10
 -15   3   2   -1.00    3.10
 -15  -3   2    2.80    4.20
 -15   3  -2   -3.10    3.20
  15   3   2    1.40    2.90
 -15  -3   2   -1.40    4.40
  15   3   2   -2.30    4.20
 -15   3  -2   -0.70    3.80
  15   4  -2   -3.40    4.60
  15  -4   2   -3.00    4.90
 -15   4   2   -2.30    3.30
 -15   4   2   -2.30    3.70
  15   4  -2    4.40    4.30
 -15   4   2    9.50    5.80
  15   4  -2    1.60    3.90
  15   4   2    4.60    5.10
 -15  -4   2    4.40    5.00
  15   4   2    9.10    3.60
 -15   4  -2    1.00    4.00
 -15   4  -2   -8.30    4.00
  15   4   2   -2.60    5.70
  15  -5   2    8.70    6.10
 -15   5   2    3.70    4.00
  15   5  -2    5.30    6.00
 -15   5   2    2.00    4.40
  15   5  -2   13.20    5.20
 -15   5  -2    1.20    5.10
 -15  -5   2    1.20    5.20
  15   5   2    2.30    5.20
  15   5   2    7.70    3.80
 -15   5  -2    1.60    5.60
  15   5   2   -1.90    6.10
  15   0   3   -0.20    3.60
  15   0   3    0.70    4.00
  15   0   3    3.10    2.80
  15   0  -3    2.20    2.60
 -15   0  -3    0.40    2.20
  15   0  -3    0.00    1.70
  15   0  -3   -1.20    3.40
  15   0   3   -0.90    2.40
 -15   0   3   -1.50    2.80
 -15   0   3   -0.40    2.30
 -15   0   3    1.00    3.50
 -15   1   3    4.60    2.80
  15  -1   3   10.60    3.40
  15   1  -3    5.70    2.10
  15   1  -3    5.10    3.00
 -15   1   3    8.80    4.10
  15  -1   3    8.40    4.50
  15   1  -3    7.90    3.90
 -15   1   3   13.90    2.90
  15  -1   3    5.20    3.60
  15  -1   3   10.40    2.80
 -15  -1  -3    8.30    2.40
 -15   1   3    8.30    2.30
  15   1   3    4.90    3.70
  15  -1  -3    9.10    2.30
  15  -1  -3    8.50    2.70
  15   1   3    9.50    3.70
 -15  -1   3    3.10    2.80
  15   1   3   11.10    3.00
  15  -1  -3    9.20    3.90
 -15  -1   3    4.80    4.10
  15   1   3    8.40    2.60
 -15  -1   3    7.60    3.20
 -15   1  -3    8.90    2.90
 -15   1  -3    6.60    2.20
 -15   1  -3    5.80    3.50
  15  -2   3   10.20    3.70
  15   2  -3   12.80    3.80
  15   2  -3   10.10    2.90
 -15   2   3    9.60    4.40
 -15   2   3   10.50    3.30
  15  -2   3    4.70    4.60
  15  -2   3   10.20    4.30
 -15   2   3   11.80    2.90
  15   2  -3    2.50    3.80
  15   2   3   15.10    3.20
  15   2   3   12.30    4.50
  15   2   3   12.00    3.30
 -15   2  -3   17.40    4.90
 -15   2  -3   10.80    3.60
 -15  -2   3   12.70    3.30
 -15  -2   3   10.30    4.70
 -15  -2   3    7.40    3.50
 -15   3   3    3.70    3.10
  15  -3   3    6.60    3.80
  15  -3   3    6.80    5.30
  15   3  -3    7.10    3.70
  15  -3   3    6.50    3.70
 -15   3   3   -9.50    4.00
  15   3  -3    6.60    4.10
  15   3  -3   -2.70    3.80
 -15   3   3    5.90    3.50
 -15   3  -3    5.50    3.90
  15   3   3   -2.80    4.00
  15   3   3   -1.00    2.90
 -15  -3   3   -0.70    3.10
 -15  -3   3    3.00    4.80
 -15   3  -3    4.50    4.90
  15  -4   3   -2.00    5.60
  15   4  -3   -1.30    4.20
  15   4  -3    4.90    4.40
 -15   4   3   -3.20    5.40
  15   4  -3   -6.30    3.90
 -15   4   3    2.40    3.50
 -15   4   3    1.90    3.80
 -15  -4   3    3.10    5.40
  15   4   3    1.60    4.50
 -15   4  -3    1.60    5.10
  15   4   3    2.60    3.10
 -15   4  -3   -5.00    4.20
  15   5  -3    5.90    5.30
 -15   5   3    8.30    6.70
  15  -5   3    0.60    6.90
 -15   5   3    5.00    4.70
 -15   5   3    4.50    3.80
  15   5  -3    1.10    5.40
 -15   5  -3  -12.00    4.40
 -15   5  -3    2.40    6.50
  15   5   3   -0.20    3.30
 -15  -5   3   -1.30    5.60
  15   5   3    4.60    6.50
  15   5   3    6.50    5.70
  15   0   4    3.30    3.90
 -15   0   4   -2.70    4.10
  15   0   4    1.50    4.60
 -15   0   4   -2.30    3.00
  15  -1   4    1.90    3.80
 -15   1   4    3.50    3.20
 -15   1   4    3.10    4.40
  15  -1   4   -4.10    3.10
  15   1  -4    5.10    3.10
  15  -1   4    2.70    4.60
  15   1   4    2.60    4.00
 -15   1  -4    2.30    3.90
  15   1   4    4.90    4.00
 -15  -1   4    6.50    3.70
 -15  -1   4    5.20    5.10
  15   1   4    3.90    2.90
 -15  -1   4    8.80    3.60
  15   2  -4   30.30    4.60
  15  -2   4   27.80    5.60
  15  -2   4   19.80    6.30
 -15   2   4   28.20    6.00
  15  -2   4   35.70    5.30
 -15   2   4   32.20    4.20
 -15   2   4   32.90    3.40
  15   2   4   30.60    5.90
 -15   2  -4   27.00    5.30
 -15  -2   4   26.50    4.70
  15   2   4   32.10    4.70
 -15  -2   4   27.60    6.10
 -15  -2   4   27.50    4.60
  15   2   4   18.30    3.40
  15  -3   4   -2.20    3.70
 -15   3   4    4.00    5.20
  15   3  -4   -5.40    3.50
 -15   3   4    1.50    3.10
 -15   3   4    2.60    3.00
  15  -3   4    0.30    3.90
  15  -3   4   -3.80    5.10
 -15   3  -4    2.90    5.30
 -15  -3   4   -0.10    5.40
  15   3   4    3.10    5.00
  15   3   4   -1.90    2.90
 -15  -3   4    1.90    3.50
 -15   4   4    4.00    6.30
  15  -4   4    3.30    6.50
 -15   4   4   16.10    6.30
 -15   4   4    6.50    3.50
  15   4  -4   -2.40    4.00
  15   4   4    4.60    3.10
 -15  -4   4    6.50    6.10
 -15   4  -4    7.50    5.70
  15   4   4    1.20    4.90
 -15   5   4   -1.90    6.90
 -15   5   4    4.20    3.60
  15  -5   4   -0.30    6.90
 -15   5  -4    4.10    6.40
 -15  -5   4    3.30    6.40
  15   5   4    0.00    3.20
  15   5   4   -4.30    5.00
  15   5   4   14.50    7.90
 -15   0   5   -4.00    3.30
 -15   0   5   -7.30    4.60
  15   0   5   -5.50    4.30
  15   0   5    8.00    3.60
  15   0   5    4.40    5.10
  15  -1   5    0.90    5.20
 -15   1   5    5.50    5.10
  15  -1   5   -3.80    3.50
 -15   1   5    3.90    3.30
  15  -1   5    3.00    4.90
 -15  -1   5    2.80    3.90
  15   1   5    3.10    4.40
  15   1   5    2.80    3.10
 -15  -1   5    7.60    5.30
  15   1   5    4.70    4.60
 -15  -1   5    1.90    4.00
  15  -2   5   11.90    6.50
 -15   2   5    9.50    3.60
  15  -2   5   13.80    5.10
  15  -2   5   16.50    4.80
 -15   2   5   15.50    5.90
 -15  -2   5    9.60    4.00
  15   2   5    9.00    5.80
  15   2   5    6.00    3.00
 -15   2  -5   18.20    5.40
 -15  -2   5    9.70    4.20
 -15  -2   5    9.40    5.80
  15   2   5   17.10    4.60
  15  -3   5   -6.70    5.80
 -15   3   5    2.20    5.70
  15  -3   5    6.00    4.80
  15  -3   5    4.30    4.60
 -15   3   5    4.90    3.60
 -15   3  -5   10.90    6.20
 -15  -3   5    5.00    4.50
  15   3   5    5.50    3.00
 -15  -3   5    7.40    6.20
  15   3   5   -3.80    4.70
 -15   4   5    2.40    6.40
  15  -4   5    4.30    7.50
 -15   4   5    2.00    3.40
 -15   4  -5    4.00    6.00
  15   4   5    2.30    2.90
 -15  -4   5    5.70    6.30
  15   4   5  -10.30    5.30
 -15   0   6    3.80    4.00
 -15   0   6    0.50    4.90
  15   0   6   -4.60    3.50
 -15   0   6   -0.60    5.20
  15   0   6    6.70    6.40
  15   0   6    1.40    5.40
  15  -1   6    2.70    6.10
 -15   1   6   -0.30    3.70
 -15   1   6    5.20    5.70
  15  -1   6   -2.40    4.10
  15  -1   6    1.60    4.90
 -15   1   6    2.60    5.40
 -15  -1   6   -1.70    5.80
  15   1   6    2.20    4.90
  15   1   6   -0.80    4.80
  15   1   6    2.50    3.40
 -15  -1   6    1.30    4.10
 -15  -1   6    2.70    5.00
  15  -2   6   15.00    4.90
 -15   2   6   16.30    4.10
  15  -2   6   19.00    5.80
  15  -2   6   19.30    7.60
 -15   2   6   14.90    6.90
  15   2   6   16.10    6.30
 -15   2  -6   20.60    6.20
 -15  -2   6   13.60    4.70
 -15  -2   6   20.00    6.80
  15   2   6   30.70    6.10
  15   2   6   20.00    3.70
 -15  -2   6   14.20    5.80
  15  -3   6    9.20    5.30
 -15   3   6    2.50    6.20
 -15   3   6    5.10    3.50
  15  -3   6    8.30    5.20
  15  -3   6   -7.70    7.10
 -15  -3   6    6.80    6.60
 -15   3  -6    6.80    5.70
  15   3   6    9.50    6.80
  15   3   6    0.70    2.90
  15  -4   6   -1.90    8.90
  15   4   6    3.40    2.70
 -15   4  -6    7.70    7.10
 -15  -4   6    5.00    7.80
  15   4   6    4.70    6.00
 -15   0   7    3.50    6.90
  15   0   7    2.70    4.00
  15   0   7    0.10    6.30
 -15   0   7   -4.90    6.20
 -15   0   7   -0.70    4.10
  15   0   7   -6.30    4.90
 -15   1   7    4.40    6.40
  15  -1   7    4.60    6.80
 -15   1   7    8.30    4.30
 -15   1   7    1.60    6.80
  15  -1   7    2.30    5.40
  15  -1   7    4.40    4.60
 -15  -1   7    4.10    4.40
 -15  -1   7    0.00    5.80
 -15  -1   7   -2.50    6.50
  15   1   7    1.90    5.60
  15   1   7    7.90    7.10
 -15   2   7    7.00    6.80
  15  -2   7   -9.00    7.70
 -15   2   7    7.20    7.20
 -15   2   7    3.10    3.70
  15  -2   7    2.00    5.00
  15  -2   7   -0.60    5.90
 -15  -2   7    0.10    7.80
  15   2   7    2.90    3.40
  15   2   7   13.20    6.20
 -15  -2   7   -4.10    5.90
  15   2   7   -4.80    5.40
 -15  -2   7   -8.70    4.60
  15  -3   7   -0.70    5.10
  15  -3   7   16.40    7.40
  15   3   7    6.20    6.50
  15   3   7    4.10    3.10
 -15  -3   7   10.90    8.20
 -15   3  -7    4.50    6.70
  15   0   8   -8.60    6.90
 -15   0   8    6.90    6.70
  15   0   8   -3.70    5.70
 -15   0   8   -0.70    4.60
 -15   0   8   -7.30    7.40
  15   0   8   -0.90    4.20
  15  -1   8  -11.40    7.00
 -15   1   8   -4.10    6.60
 -15   1   8   -3.00    4.80
  15  -1   8   -4.70    6.40
  15  -1   8   -6.50    4.50
 -15  -1   8    8.20    6.90
  15   1   8   -4.20   10.50
 -15  -1   8   17.50    5.90
  15   1   8   -4.30    6.50
 -16   0   0    1.60    2.60
  16   0   0   -0.70    3.00
 -16   0   0   -0.50    2.60
  16   0   0    1.40    3.40
 -16   1   0    3.90    2.80
 -16   1   0    0.50    2.70
 -16  -1   0   -1.50    2.50
  16   1   0    0.40    2.20
  16  -1   0   -1.40    2.90
  16   1   0   -1.60    3.10
 -16   1   0    2.90    2.50
 -16  -1   0    0.30    2.40
  16  -1   0    1.00    3.20
  16   1   0   -0.90    2.30
  16   1   0   -2.50    2.90
 -16   1   0   -2.20    2.00
  16   2   0    5.30    2.60
 -16  -2   0    2.40    2.60
 -16  -2   0    0.50    1.90
 -16   2   0    0.50    3.10
 -16   2   0   -1.70    2.00
  16  -2   0    0.50    2.80
 -16  -2   0    4.10    3.00
  16  -2   0    1.20    3.40
 -16   2   0    3.20    3.00
 -16   2   0    1.10    3.60
  16   2   0    4.40    3.30
  16   2   0    3.90    4.10
 -16   3   0   -3.10    3.30
 -16   3   0   -0.60    3.80
  16  -3   0    1.60    3.10
  16   3   0    4.00    4.00
  16   3   0   -0.70    3.30
 -16  -3   0   -2.30    3.40
  16   4   0    0.30    5.20
 -16   4   0   -0.80    4.40
 -16   4   0    3.30    4.20
  16   4   0    8.00    4.80
  16   4   0    3.90    4.20
  16   5   0    6.80    6.90
  16   5   0    5.10    4.70
 -16   5   0    0.50    4.60
 -16   5   0    1.40    5.60
  16   5   0    0.20    4.30
  16   0   1   44.00    4.10
 -16   0   1   55.79    5.30
 -16   0  -1   42.10    4.20
  16   0   1   47.00    5.80
  16   0   1   47.50    5.20
 -16   0   1   38.70    4.30
  16   0  -1   47.80    5.80
  16   0   1   46.10    4.50
  16   0  -1   46.90    4.60
 -16   0  -1   52.79    3.70
  16   1  -1    7.20    3.60
 -16   1   1    2.00    2.70
 -16   1   1   -1.00    2.00
  16  -1   1    6.00    3.50
 -16  -1  -1    6.20    2.70
  16  -1   1    4.50    3.10
 -16   1   1    6.40    3.60
  16  -1   1    6.60    3.70
 -16  -1  -1    4.60    2.00
 -16   1   1    4.40    2.80
  16   1  -1    9.50    3.20
 -16   1  -1    6.60    3.00
  16   1   1    3.40    2.70
  16   1   1    5.30    4.10
 -16  -1   1    5.70    3.40
 -16   1  -1    1.10    2.70
 -16  -1   1    7.30    2.90
  16   1   1    3.70    3.10
  16  -1  -1    7.70    3.50
 -16   1  -1    7.00    2.90
  16   1   1    2.70    2.60
  16  -1  -1    8.90    3.10
 -16  -2  -1    0.20    2.20
  16   2  -1   -1.30    2.70
 -16  -2  -1    2.90    2.20
 -16   2   1    4.10    3.80
  16  -2   1    2.50    3.30
 -16   2   1    3.80    2.50
 -16  -2  -1    0.00    2.80
 -16   2   1    8.30    3.20
  16   2  -1    4.20    3.60
  16  -2   1    4.00    3.90
 -16   2   1    3.40    2.90
  16   2  -1    0.00    3.20
 -16   2  -1    1.10    3.10
  16   2   1    3.60    3.20
  16  -2  -1    3.10    2.70
  16   2   1   -0.10    2.00
 -16   2  -1    6.20    3.40
  16  -2  -1    3.80    3.60
 -16  -2   1   -2.30    2.40
  16   2   1    0.50    2.40
 -16  -2   1   -0.70    2.40
 -16  -2   1    2.70    3.20
  16   2   1   -0.40    3.80
 -16   3   1    4.00    4.40
  16   3  -1   -0.20    4.00
 -16   3   1    0.40    3.60
  16  -3   1    1.80    3.20
  16  -3   1    0.30    4.20
  16   3  -1   -2.40    3.30
  16   3  -1    1.30    3.80
 -16   3   1   -1.60    3.10
  16  -3  -1   -1.40    3.10
 -16  -3   1    3.80    4.10
 -16   3  -1   -0.20    3.70
  16   3   1   -1.30    4.50
  16   3   1    0.70    3.20
 -16   3  -1    3.60    3.90
  16  -4   1    8.80    5.40
  16   4  -1   -0.70    3.90
 -16   4   1    0.50    4.30
  16   4  -1    4.30    5.30
 -16   4   1    3.10    4.10
  16   4  -1    8.10    4.80
 -16   4  -1   -2.40    3.90
  16   4   1    2.10    4.30
 -16  -4   1   -5.50    4.50
  16   4   1   -8.30    5.30
 -16   4  -1    4.70    4.70
  16   4   1    0.90    3.70
 -16   5   1    1.90    4.30
  16   5  -1   -2.30    4.50
  16   5  -1    8.20    5.10
 -16   5   1   -5.00    4.90
  16   5  -1    5.20    5.90
  16   5   1    2.60    4.10
 -16   5  -1   -0.50    4.60
  16   5   1   -1.90    5.70
 -16   5  -1    1.60    5.30
  16   5   1   -1.70    4.60
 -16   0   2    6.50    2.70
 -16   0   2   10.80    3.70
  16   0   2    8.90    3.50
  16   0  -2    8.60    4.30
  16   0  -2   10.40    3.40
  16   0   2   12.90    3.80
 -16   0   2    8.40    3.00
 -16   0  -2    9.30    2.80
  16   0   2    4.00    2.50
 -16   0  -2    6.70    1.30
 -16   0  -2    7.60    1.30
  16   0   2    5.70    3.70
  16  -1   2    1.20    2.70
 -16   1   2    5.30    2.50
  16  -1   2    3.80    3.60
 -16  -1  -2    1.70    2.40
  16   1  -2   -1.10    3.40
  16   1  -2    5.30    3.10
  16  -1   2   -1.60    3.30
 -16   1   2    4.70    3.00
 -16   1   2    2.30    3.80
  16   1   2    5.50    3.00
  16   1   2    5.10    2.80
  16  -1  -2    5.50    2.80
 -16   1  -2    0.80    3.50
  16   1   2    1.30    3.40
  16   1   2    2.80    2.60
 -16   1  -2    4.50    2.40
 -16   1  -2    1.70    2.70
 -16  -1   2   -0.10    3.30
 -16  -1   2   -1.70    2.70
 -16   1  -2    4.20    2.30
  16  -1  -2    3.20    3.50
  16  -2   2    3.50    3.30
  16   2  -2    9.30    3.50
 -16   2   2    4.00    4.10
  16  -2   2    6.00    4.20
 -16   2   2    9.30    3.20
  16   2  -2    9.80    4.20
  16  -2   2    6.20    4.00
 -16   2   2    8.00    3.30
 -16   2  -2    4.80    3.70
  16  -2  -2   10.10    3.70
  16   2   2    8.50    2.60
 -16  -2   2    4.50    4.30
  16   2   2    4.40    3.10
 -16  -2   2    5.70    3.20
 -16   2  -2    6.90    3.40
  16   2   2    9.30    4.30
  16   3  -2   -1.20    4.10
  16   3  -2    1.00    3.80
 -16   3   2    0.70    3.40
  16  -3   2   -3.30    2.80
  16  -3   2   -2.00    4.40
  16   3  -2    0.40    3.70
  16  -3   2   -3.90    3.50
 -16   3   2    1.20    3.20
 -16   3   2   -0.60    4.60
 -16  -3   2   -3.30    4.00
 -16   3  -2   -2.30    4.00
 -16   3  -2    0.30    3.70
  16   3   2   -2.70    2.90
  16   3   2    2.70    4.70
  16   4  -2    6.30    4.40
  16   4  -2    7.30    4.60
 -16   4   2   -2.00    3.60
  16  -4   2   -0.50    5.40
  16   4  -2    6.60    4.90
 -16   4   2    4.30    3.90
 -16   4   2    1.10    5.20
  16   4   2   -5.20    4.80
 -16  -4   2   11.10    5.10
  16   4   2    4.20    3.60
  16   4   2    0.90    5.50
 -16   4  -2   -5.30    4.20
 -16   4  -2    3.00    5.40
 -16   5   2    6.50    6.50
 -16   5   2    4.70    4.90
  16   5  -2    8.20    6.20
  16  -5   2   11.00    7.00
  16   5  -2   13.90    5.30
 -16   5   2    2.70    4.20
 -16   5  -2    3.70    4.80
  16   5   2    0.30    5.20
 -16  -5   2   -3.50    4.90
  16   5   2   10.00    6.70
  16   5   2    2.80    3.70
 -16   5  -2   -3.00    5.60
 -16   0   3   11.70    3.60
  16   0  -3   12.20    4.40
  16   0   3   14.70    4.60
 -16   0   3   14.00    4.50
  16   0   3   16.30    3.50
  16   0  -3   17.40    3.30
 -16   0   3   16.10    3.90
 -16   0  -3   17.10    2.90
  16   0   3   24.90    5.30
  16   1  -3    8.40    4.50
  16  -1   3    4.00    4.30
 -16   1   3    5.00    2.30
  16  -1   3    3.60    4.50
 -16   1   3    8.50    3.00
  16   1  -3    5.10    3.10
 -16   1   3    7.00    4.20
  16  -1   3    9.00    3.60
  16   1   3    9.30    3.40
  16  -1  -3    5.30    4.50
  16  -1  -3    9.00    4.20
 -16   1  -3    5.50    3.80
 -16  -1   3    7.30    4.80
 -16   1  -3    5.40    3.00
 -16  -1   3    8.80    3.40
  16   1   3    4.60    3.90
  16   1   3    9.30    4.10
 -16   2   3   13.10    3.10
  16   2  -3   14.70    3.20
  16  -2   3    9.00    4.10
  16  -2   3   13.90    5.30
 -16   2   3    9.90    4.70
  16   2  -3   14.40    5.10
  16   2  -3    6.70    3.70
 -16   2   3    8.50    3.50
  16  -2   3   14.50    4.50
  16   2   3    5.70    4.40
 -16  -2   3    7.50    3.10
 -16  -2   3   15.20    5.00
  16   2   3   14.00    3.50
 -16  -2   3   10.50    3.70
 -16   2  -3   14.80    3.70
 -16   2  -3    7.50    4.20
  16   2   3   13.80    3.70
  16  -3   3   -1.40    3.00
 -16   3   3   -1.80    4.80
  16   3  -3    3.00    3.30
  16  -3   3   -1.20    4.80
 -16   3   3    1.50    3.20
  16  -3   3   -1.70    3.60
 -16   3   3   -0.20    3.20
  16   3  -3   -0.30    4.00
  16   3  -3   -4.30    3.70
 -16   3  -3    9.60    3.80
 -16   3  -3    0.60    4.80
 -16  -3   3   -1.50    5.30
  16   3   3    1.80    3.00
  16   3   3   -1.90    4.20
 -16   4   3    1.50    5.90
  16  -4   3    3.30    6.00
 -16   4   3    1.10    3.60
  16   4  -3    0.30    4.60
  16   4  -3    2.90    4.50
  16   4  -3   10.20    5.10
 -16   4   3    4.50    4.10
 -16   4  -3    8.60    5.50
  16   4   3    3.00    5.40
 -16  -4   3    4.00    5.50
  16   4   3    5.50    3.40
 -16   4  -3    5.50    4.30
 -16   5   3    2.70    4.00
 -16   5   3    4.60    4.80
  16  -5   3    8.00    7.20
 -16   5   3    5.10    6.70
  16   5  -3   -2.60    4.90
  16   5  -3   -3.00    5.20
 -16   5  -3   12.30    6.80
 -16   5  -3   -5.60    5.00
 -16  -5   3    5.30    6.00
  16   5   3    1.70    3.40
  16   5   3   -2.20    5.70
  16   5   3    7.30    6.80
  16   0   4    5.80    5.20
  16   0   4    3.40    4.20
 -16   0   4   -1.40    4.20
 -16   0   4    3.20    3.20
 -16   1   4    2.70    4.50
 -16   1   4    2.90    3.40
  16  -1   4    2.70    3.80
  16  -1   4    2.40    4.30
  16  -1   4   -1.20    5.00
  16   1   4   -1.30    3.10
 -16  -1   4    8.70    4.00
  16   1   4    6.80    4.40
 -16   1  -4    1.20    4.40
 -16  -1   4    0.50    4.40
  16   1   4    1.00    3.80
  16  -2   4   23.90    5.10
  16   2  -4   30.20    6.20
  16  -2   4   29.00    7.00
 -16   2   4   25.10    6.00
  16  -2   4   27.90    4.80
 -16   2   4   30.90    4.40
  16   2   4   28.10    6.00
 -16   2  -4   27.60    5.70
  16   2   4   25.50    4.60
 -16  -2   4   28.20    4.80
 -16  -2   4   28.70    6.20
 -16  -2   4   28.80    4.80
  16   2   4   22.30    3.80
  16  -3   4   -0.10    5.60
  16   3  -4   -1.80    4.40
  16  -3   4    1.80    4.10
 -16   3   4    2.30    3.30
 -16   3   4   -1.80    4.80
  16  -3   4   -0.20    3.60
 -16   3  -4   -1.00    4.60
  16   3   4   -4.60    2.80
  16   3   4   -0.40    5.40
 -16  -3   4   -2.00    5.30
 -16   4   4   -1.10    6.10
  16  -4   4   -0.40    6.40
 -16   4   4    6.00    3.70
 -16   4  -4    5.40    6.20
 -16  -4   4    4.60    5.80
  16   4   4    6.10    5.30
  16   4   4    7.70    3.30
  16  -5   4    8.80    7.80
  16   5   4   -6.00    5.70
 -16  -5   4    4.10    7.20
 -16   0   5    5.10    5.30
  16   0   5    6.30    5.80
  16   0   5   10.10    5.00
  16   0   5    7.50    3.80
 -16   0   5   15.60    4.40
  16  -1   5    7.60    4.20
 -16   1   5    4.90    3.50
  16  -1   5    7.50    4.70
  16  -1   5    8.30    6.00
 -16   1   5    3.40    5.00
 -16  -1   5    0.80    4.20
  16   1   5    7.80    4.90
 -16  -1   5    4.80    5.40
 -16  -1   5    6.80    4.30
  16   1   5    7.10    3.40
  16   1   5    7.10    5.10
 -16   2   5    6.00    5.50
  16  -2   5   10.60    5.50
 -16   2   5   11.40    3.80
  16  -2   5    6.60    4.20
  16  -2   5    4.30    6.50
 -16  -2   5    5.70    5.80
  16   2   5   12.10    4.60
 -16  -2   5   11.90    4.70
  16   2   5   16.90    5.70
  16   2   5    7.90    3.30
 -16  -2   5    8.60    4.30
 -16   2  -5    4.30    5.60
  16  -3   5    4.60    4.40
  16  -3   5   -2.60    4.40
  16  -3   5    3.40    6.90
 -16   3   5   -1.60    3.20
 -16   3   5   -1.00    5.70
  16   3   5    3.40    3.20
 -16   3  -5    3.40    5.20
 -16  -3   5   -2.90    5.70
  16   3   5   -4.10    5.00
  16  -4   5   -0.30    8.00
 -16   4   5    3.20    6.50
 -16   4   5    3.00    3.60
  16   4   5   -5.20    5.80
  16   4   5    0.10    2.90
 -16   4  -5   10.90    7.00
 -16  -4   5    3.90    7.50
  16   0   6    8.30    6.00
  16   0   6   13.90    5.80
 -16   0   6   12.30    4.70
 -16   0   6   13.20    5.90
 -16   0   6    2.00    6.10
  16   0   6    6.90    4.00
  16  -1   6   -0.20    3.70
 -16   1   6   -3.20    3.80
  16  -1   6   -5.90    5.50
  16  -1   6    2.10    6.20
 -16   1   6   -4.30    5.20
 -16  -1   6    6.10    4.70
 -16  -1   6    0.60    5.90
  16   1   6    1.20    3.50
  16   1   6   -2.00    5.50
 -16  -1   6    5.60    5.10
  16   1   6    4.50    5.20
 -16   2   6   28.60    7.30
  16  -2   6   24.10    5.70
  16  -2   6    2.70    7.00
 -16   2   6   25.90    4.50
  16  -2   6   19.70    6.40
 -16  -2   6   18.10    7.10
 -16   2  -6   10.70    6.50
  16   2   6   16.30    7.00
 -16  -2   6   13.40    5.80
  16   2   6   24.10    5.80
  16   2   6   17.60    3.90
 -16  -2   6   14.30    5.10
  16  -3   6    4.30    5.30
 -16   3   6   -3.80    6.30
  16  -3   6    6.10    5.20
  16  -3   6    3.20    7.50
 -16   3   6   -1.40    3.50
  16   3   6    2.00    3.10
 -16   3  -6    4.00    5.70
 -16  -3   6   -8.40    5.50
  16   3   6   -1.60    6.10
  16   0   7    3.10    6.70
 -16   0   7   -2.40    6.00
 -16   0   7   -0.90    6.70
  16   0   7    5.50    4.40
  16   0   7    9.90    6.30
 -16   0   7    5.50    4.70
  16  -1   7   -0.30    5.20
  16  -1   7   -4.00    7.00
 -16   1   7   -1.20    4.10
[truncated: 1,422,670 more chars]
