# Supplementary material for: Diversifying molecular and topological space via a supramolecular solid-state synthesis: a purely organic mok net sustained by hydrogen bonds
Source: IUCrJ. 2019 Sep 7;6(Pt 6):1032–9. doi: 10.1107/S2052252519011382 (PMC6830215; doi:10.1107/S2052252519011382)
Supplement: Supplementary file 2 [file m-06-01032-sup2.hkl]

data_web006                                                                     
_shelx_title ' web006_a.res in P2(1)/c'                                         
_shelx_refln_list_code          4                                               
_shelx_F_calc_maximum      304.26                                               
_exptl_crystal_F_000      1656.00                                               
_reflns_d_resolution_high  0.8330                                               
                                                                                
loop_                                                                           
 _space_group_symop_operation_xyz                                               
 'x, y, z'                                                                      
 '-x, y+1/2, -z+1/2'                                                            
 '-x, -y, -z'                                                                   
 'x, -y-1/2, z-1/2'                                                             
                                                                                
_cell_length_a    21.7663                                                       
_cell_length_b     9.8526                                                       
_cell_length_c    16.2690                                                       
_cell_angle_alpha  90.000                                                       
_cell_angle_beta  102.198                                                       
_cell_angle_gamma  90.000                                                       
                                                                                
_shelx_F_squared_multiplier     1.000                                           
                                                                                
loop_                                                                           
 _refln_index_h                                                                 
 _refln_index_k                                                                 
 _refln_index_l                                                                 
 _refln_F_squared_calc                                                          
 _refln_F_squared_meas                                                          
 _refln_F_squared_sigma                                                         
 _refln_observed_status                                                         
   4   0   0      22317.20      24036.61      1315.64 o                         
   5   0   0        365.84        550.04        44.55 o                         
   6   0   0       7112.59       8194.30       455.94 o                         
   7   0   0      33518.80      36843.78      2026.75 o                         
   9   0   0        694.89       2120.45       132.03 o                         
  11   0   0       2092.11       1394.19        95.60 o                         
  12   0   0       4165.87       3574.48       211.01 o                         
  13   0   0       3607.02       3007.57       124.06 o                         
  14   0   0       2355.76       1939.28       110.00 o                         
  15   0   0        243.93        259.74        40.13 o                         
  16   0   0       5364.53       5568.88       538.41 o                         
  17   0   0       1095.96       1363.31       108.99 o                         
  18   0   0      11913.81      11019.43       594.92 o                         
  19   0   0        727.66        670.12        78.09 o                         
  20   0   0      16116.03      14741.38       792.36 o                         
  21   0   0       3043.52       3107.99       183.16 o                         
  22   0   0       1713.95       1580.04       152.92 o                         
  23   0   0       2542.64       2146.05       196.30 o                         
  24   0   0         52.08         77.00        41.21 o                         
   1   1   0      23091.89      26656.65      1350.56 o                         
   2   1   0      25405.92      31319.53      1209.77 o                         
   3   1   0       4405.07       4163.07       104.58 o                         
   4   1   0       5320.92       5966.02       175.52 o                         
   5   1   0       2052.26       2755.58        84.13 o                         
   6   1   0         88.62        159.33        14.30 o                         
   7   1   0        304.67        329.14        18.89 o                         
   8   1   0       9982.93      12687.23       403.10 o                         
   9   1   0      35167.25      38550.46      1483.88 o                         
  10   1   0       4676.89       6229.28       250.88 o                         
  11   1   0      16894.81      18331.63       715.02 o                         
  12   1   0       6989.95       7390.99       284.96 o                         
  13   1   0        208.27        148.97        14.95 o                         
  14   1   0         88.37         87.56        11.32 o                         
  15   1   0         82.96        118.71        14.07 o                         
  16   1   0       2544.20       2682.05       110.66 o                         
  17   1   0       7127.04       6410.48       248.96 o                         
  18   1   0         21.60         46.85        14.89 o                         
  19   1   0       3032.10       3070.38       155.43 o                         
  20   1   0         28.53         32.70        17.27 o                         
  21   1   0        656.75        610.49        44.85 o                         
  22   1   0        506.74        393.68        65.07 o                         
  23   1   0          1.14         20.61        35.79 o                         
  24   1   0        119.68        103.03        44.47 o                         
  25   1   0        130.45        189.79        50.97 o                         
   1   2   0       5203.68       7065.85       264.98 o                         
   2   2   0      11818.70      14087.95       415.60 o                         
   3   2   0       1141.65       2065.71        61.13 o                         
   4   2   0       5816.08      10788.07       343.22 o                         
   5   2   0       1710.00       1475.18        53.08 o                         
   6   2   0      16136.95      18136.62       573.41 o                         
   7   2   0        118.57        719.94        44.63 o                         
   8   2   0       6844.13       8834.83       283.19 o                         
   9   2   0       4696.01       6633.79       215.25 o                         
  10   2   0       4121.38       4689.78       190.98 o                         
  11   2   0        932.14        451.11        29.22 o                         
  12   2   0       3530.23       3094.78       112.11 o                         
  13   2   0        285.58        372.12        32.87 o                         
  14   2   0       4221.37       3248.41        92.87 o                         
  15   2   0        135.30        270.29        36.85 o                         
  16   2   0       3219.56       2825.24       167.50 o                         
  17   2   0        145.66        117.13        19.54 o                         
  18   2   0       1524.95       1624.47       101.19 o                         
  19   2   0          3.37         14.43        16.43 o                         
  20   2   0       2460.41       2294.64       115.54 o                         
  21   2   0        461.34        512.43        41.97 o                         
  22   2   0        533.05        664.70        88.93 o                         
  23   2   0         55.54         77.00        41.21 o                         
  25   2   0         49.39         82.42        41.21 o                         
   1   3   0      53377.05      57621.88      2435.01 o                         
   2   3   0       7878.52       8305.97       312.74 o                         
   3   3   0        209.87        330.05        17.51 o                         
   4   3   0       4649.57       4255.23       141.20 o                         
   5   3   0       1133.17       1442.67        77.39 o                         
   6   3   0       8943.46       7904.67       253.52 o                         
   7   3   0      23885.81      28519.41       902.42 o                         
   8   3   0       1564.58        738.23        56.17 o                         
   9   3   0      35212.99      33906.85      1065.96 o                         
  10   3   0       1649.04       1658.04        70.36 o                         
  11   3   0      25600.54      26032.38       660.75 o                         
  12   3   0       8284.28       6957.01       175.06 o                         
  13   3   0       4272.13       3935.47       102.93 o                         
  14   3   0        368.31        426.03        28.60 o                         
  15   3   0       3976.79       3985.06       246.53 o                         
  16   3   0        712.50        725.09       120.55 o                         
  17   3   0       1987.77       1888.13        80.73 o                         
  18   3   0        512.27        547.22        42.43 o                         
  19   3   0       9542.09      10062.79       444.39 o                         
  20   3   0         67.35         49.94        21.97 o                         
  21   3   0       5341.74       5310.62       242.31 o                         
  22   3   0       1132.92       1296.98       132.31 o                         
  23   3   0        860.22        735.20        94.35 o                         
  24   3   0          5.26          3.25        35.79 o                         
   0   4   0      20103.43      22488.92      1618.48 o                         
   1   4   0       4039.49       3317.57       152.72 o                         
   2   4   0      16303.07      16942.77       630.31 o                         
   3   4   0      19759.40      21852.12       813.97 o                         
   4   4   0        228.38        470.91        45.99 o                         
   5   4   0       7756.26       5836.65       188.78 o                         
   6   4   0       1583.45       1011.07        42.12 o                         
   7   4   0      11008.80      11024.12       378.72 o                         
   8   4   0       4777.83       3676.32       128.85 o                         
   9   4   0       5244.41       4737.68       120.21 o                         
  10   4   0      26440.73      23612.87       604.51 o                         
  11   4   0       8076.38       7051.96       185.10 o                         
  12   4   0        426.99        315.36        17.97 o                         
  13   4   0       1346.31       1612.60        94.87 o                         
  14   4   0       2416.76       2084.26        75.67 o                         
  15   4   0       1857.16       1953.94        99.11 o                         
  16   4   0        485.17        582.99        54.13 o                         
  17   4   0       1229.74       1344.03        80.93 o                         
  18   4   0       5057.53       4342.27       167.55 o                         
  19   4   0         21.83         73.50        17.92 o                         
  20   4   0       3062.45       3423.26       161.51 o                         
  21   4   0       2145.70       1625.99       192.99 o                         
  22   4   0          7.10         15.18        36.87 o                         
  23   4   0         82.91         65.07        41.21 o                         
  24   4   0         19.01          0.00        34.70 o                         
   1   5   0          4.98         20.06        16.20 o                         
   2   5   0      13012.83      16999.27       637.18 o                         
   3   5   0      21728.75      20238.19       754.79 o                         
   4   5   0      10661.66       8887.10       295.11 o                         
   5   5   0      15147.38      17590.51       834.97 o                         
   6   5   0       5904.06       5600.45       185.62 o                         
   7   5   0       5202.92       5137.82       136.22 o                         
   8   5   0       6851.76       7169.33       274.47 o                         
   9   5   0          3.19          7.14         8.75 o                         
  10   5   0        130.16        184.74        16.74 o                         
  11   5   0          8.97         48.64        11.78 o                         
  12   5   0       3934.85       4132.92       142.69 o                         
  13   5   0       8011.31       7880.67       258.19 o                         
  14   5   0        547.65        602.61        50.72 o                         
  15   5   0       1915.50       1789.82        93.51 o                         
  16   5   0       2055.45       2039.61        80.49 o                         
  17   5   0       3273.57       3563.11       139.50 o                         
  18   5   0       1395.79       1306.68        69.35 o                         
  19   5   0         13.84         10.84        16.07 o                         
  20   5   0        271.17        304.25        27.32 o                         
  21   5   0        291.80        315.96        49.35 o                         
  22   5   0        112.99         27.11        37.96 o                         
  23   5   0       1536.02       1570.27       151.83 o                         
   0   6   0      12760.80      12540.10       522.41 o                         
   1   6   0        993.97        951.32        74.05 o                         
   2   6   0       6310.87       5882.72       167.42 o                         
   3   6   0         42.69         71.45        13.62 o                         
   4   6   0       9350.84       9223.31       267.79 o                         
   5   6   0        110.25        139.07        12.77 o                         
   6   6   0       8376.77       8537.00       220.79 o                         
   7   6   0         22.19         58.67        16.76 o                         
   8   6   0       9535.17       8598.02       259.13 o                         
   9   6   0        291.37        368.95        25.90 o                         
  10   6   0       6279.07       6107.19       359.99 o                         
  11   6   0        193.94        173.99        17.78 o                         
  12   6   0       3052.49       2809.84       122.00 o                         
  13   6   0        165.06        215.97        19.85 o                         
  14   6   0       9043.68       8416.16       317.61 o                         
  15   6   0         55.35         50.88        15.06 o                         
  16   6   0       5975.33       5772.53       239.85 o                         
  17   6   0        494.65        403.70        31.37 o                         
  18   6   0       2346.41       2464.94       131.18 o                         
  19   6   0        241.55        257.57        26.34 o                         
  20   6   0       1160.22       1189.77        60.41 o                         
  21   6   0          0.31         24.67        21.51 o                         
  22   6   0       1767.16       1540.99       150.75 o                         
   1   7   0       4560.12       4388.08       166.47 o                         
   2   7   0       5113.87       5642.40       210.64 o                         
   3   7   0        692.68        591.21        31.71 o                         
   4   7   0        213.01        136.50        18.07 o                         
   5   7   0         20.30         60.39        15.27 o                         
   6   7   0       1801.94       1764.72        72.03 o                         
   7   7   0        374.07        369.28        27.05 o                         
   8   7   0       2028.86       1940.36        80.39 o                         
   9   7   0       4161.87       3947.93       151.67 o                         
  10   7   0        148.39        156.73        20.27 o                         
  11   7   0        853.83        672.14        39.37 o                         
  12   7   0        335.04        480.26        32.63 o                         
  13   7   0        493.38        475.20        46.97 o                         
  14   7   0         31.13         28.21        15.92 o                         
  15   7   0         26.30         27.74        15.38 o                         
  16   7   0        279.70        322.16        25.40 o                         
  17   7   0        150.99        127.51        19.04 o                         
  18   7   0         23.90         46.12        19.35 o                         
  19   7   0        593.45        651.41        52.58 o                         
  20   7   0        156.58        191.73        29.63 o                         
   0   8   0       6014.16       7149.30       373.44 o                         
   1   8   0       2272.26       1811.85        97.98 o                         
   2   8   0       1377.77       1572.27        82.72 o                         
   3   8   0       6047.69       6471.78       241.10 o                         
   4   8   0      12838.77      13018.44       411.34 o                         
   5   8   0         33.93         23.54        15.88 o                         
   6   8   0       9250.97       9497.52       359.39 o                         
   7   8   0       6833.24       6920.11       253.09 o                         
   8   8   0         51.21         14.25        16.70 o                         
   9   8   0        242.76        215.69        23.88 o                         
  10   8   0        349.55        447.71        32.14 o                         
  11   8   0       2541.55       2473.91       100.55 o                         
  12   8   0       2152.73       2157.24       131.23 o                         
  13   8   0        904.02       1053.14        81.24 o                         
  14   8   0       6314.21       6381.30       234.47 o                         
  15   8   0       1924.35       1807.50        79.83 o                         
  16   8   0       1377.97       1300.58        62.22 o                         
  17   8   0       1671.43       1883.67        81.13 o                         
  18   8   0         12.13         30.03        18.69 o                         
   1   9   0         98.43        120.50        20.33 o                         
   2   9   0       4184.79       4290.94       231.79 o                         
   3   9   0       4318.01       4788.05       263.11 o                         
   4   9   0        515.04        704.29        65.59 o                         
   5   9   0       8277.27       8719.50       404.84 o                         
   6   9   0       1790.55       1870.30        81.56 o                         
   7   9   0       2394.09       2657.44       107.28 o                         
   8   9   0       2493.85       2330.86        96.64 o                         
   9   9   0          0.20         10.69        18.03 o                         
  10   9   0        764.67        833.04        48.30 o                         
  11   9   0        191.45        120.46        21.86 o                         
  12   9   0       1534.11       1463.64        68.16 o                         
  13   9   0       2236.49       2497.34       101.40 o                         
  14   9   0         63.01         63.13        19.68 o                         
  15   9   0       4670.06       4658.39       207.71 o                         
  16   9   0       1586.81       1647.97        73.20 o                         
   0  10   0          0.57          4.14        29.28 o                         
   1  10   0         56.63         80.81        20.33 o                         
   2  10   0          2.15         -4.37        17.62 o                         
   3  10   0         33.60        117.63        30.68 o                         
   4  10   0         34.08         24.40        18.83 o                         
   5  10   0         26.11         20.37        20.16 o                         
   6  10   0        462.14        472.14        38.43 o                         
   7  10   0        318.30        213.91        25.40 o                         
   8  10   0          2.16         17.42        19.50 o                         
   9  10   0        103.79         61.50        21.37 o                         
  10  10   0         38.10         13.61        19.40 o                         
  11  10   0         14.57          6.28        18.67 o                         
  12  10   0         11.44         21.40        19.60 o                         
  13  10   0         81.26         65.44        20.70 o                         
   1  11   0         51.64        157.03        23.98 o                         
   2  11   0        763.42        879.38        68.25 o                         
   3  11   0       1068.38       1242.67        61.60 o                         
   4  11   0          4.28         25.82        20.97 o                         
   5  11   0       1219.08       1484.60        78.48 o                         
   6  11   0        355.31        567.16        44.62 o                         
   7  11   0        553.32        670.69        53.56 o                         
   8  11   0        860.85       1064.18        62.82 o                         
   9  11   0         60.87         22.71        19.23 o                         
 -25   1   1       1059.87       1250.34       133.40 o                         
 -24   1   1          3.41         22.77        42.30 o                         
 -23   1   1        737.46        589.84        58.22 o                         
 -22   1   1         12.00         17.84        16.98 o                         
 -21   1   1        710.92        629.54        56.06 o                         
 -20   1   1       1532.77       1138.27        57.41 o                         
 -19   1   1       6010.42       6665.69       259.96 o                         
 -18   1   1       4042.70       4101.36       169.51 o                         
 -17   1   1      13873.04      13423.87       659.58 o                         
 -16   1   1         55.28         52.14        22.85 o                         
 -15   1   1      13434.86      11283.60       343.72 o                         
 -14   1   1        798.11        617.77        35.47 o                         
 -13   1   1       1496.81       2009.60        82.20 o                         
 -12   1   1        604.68        604.78        51.04 o                         
 -11   1   1       4655.29       5416.30       246.84 o                         
 -10   1   1       8145.16       8388.70       332.90 o                         
  -9   1   1      16303.56      18636.23       724.40 o                         
  -8   1   1      18608.41      23049.84       892.35 o                         
  -6   1   1      10621.74      11626.72       455.02 o                         
  -5   1   1      23801.07      27471.60      1064.40 o                         
  -4   1   1         47.22         44.58         6.50 o                         
  -3   1   1       4841.47       6698.48       174.44 o                         
  -2   1   1      10991.84      13951.99       309.90 o                         
  -1   1   1        562.58        908.31        23.55 o                         
   0   1   1      14939.10      18009.14       454.63 o                         
   1   1   1      16285.26      18689.05       433.21 o                         
   2   1   1       3696.31       3482.15        82.07 o                         
   3   1   1       2791.41       5612.44       191.60 o                         
   4   1   1      29783.58      29088.60      1116.98 o                         
   5   1   1       8468.71       9455.07       299.15 o                         
   6   1   1        917.15        719.77        30.68 o                         
   7   1   1       1134.98       2289.43        86.04 o                         
   8   1   1      11706.97      10677.02       358.54 o                         
   9   1   1       1830.22       2873.87       138.32 o                         
  10   1   1       4455.44       3793.65       157.39 o                         
  11   1   1      58483.66      66913.48      2578.53 o                         
  12   1   1         22.56         32.98        13.16 o                         
  13   1   1      23573.22      21672.68       545.27 o                         
  14   1   1       3127.83       3565.13       111.52 o                         
  15   1   1       4783.25       4904.66       154.98 o                         
  16   1   1       1332.48       1159.51        59.01 o                         
  17   1   1        490.77        441.01        31.38 o                         
  18   1   1       1693.85       1912.87       191.10 o                         
  19   1   1       3906.50       3303.12       274.38 o                         
  20   1   1       1191.01        669.04        84.59 o                         
  21   1   1       6813.79       7118.02       560.59 o                         
  22   1   1        154.16        161.59        46.63 o                         
  23   1   1       3329.01       2943.06       251.61 o                         
  24   1   1        126.87         69.41        39.04 o                         
  25   1   1        436.99        435.98        70.49 o                         
 -25   2   1          3.85          1.08        36.87 o                         
 -24   2   1       1471.44       1548.99       104.93 o                         
 -23   2   1        147.09        137.40        26.92 o                         
 -22   2   1        243.55        147.65        24.76 o                         
 -21   2   1       1502.31       1208.89        69.18 o                         
 -20   2   1        625.31        670.52        46.80 o                         
 -19   2   1      10835.65      10448.22       459.63 o                         
 -18   2   1      12677.39      13151.12       574.66 o                         
 -17   2   1       3829.78       3771.01       210.90 o                         
 -16   2   1      18661.93      18172.54       789.33 o                         
 -15   2   1       2304.63       2314.77       792.73 o                         
 -14   2   1       3503.62       3829.85       108.04 o                         
 -13   2   1        778.00        508.89        26.13 o                         
 -12   2   1         69.30         36.89        15.17 o                         
 -11   2   1       2950.99       2553.19       116.19 o                         
 -10   2   1      10105.50       9478.66       369.85 o                         
  -9   2   1      21842.66      22321.33       705.55 o                         
  -8   2   1      52073.56      55826.80      1733.35 o                         
  -7   2   1        342.90        571.24        27.94 o                         
  -6   2   1      47225.52      57316.27      2208.44 o                         
  -5   2   1      33996.92      38917.18      1221.61 o                         
  -4   2   1        624.92        607.73        27.07 o                         
  -3   2   1         36.92        571.51        22.36 o                         
  -2   2   1       2767.09       2454.72        70.49 o                         
  -1   2   1      32924.82      42905.44      2175.87 o                         
   1   2   1      37652.68      39303.65      1339.16 o                         
   3   2   1      18947.61      20447.79       642.43 o                         
   5   2   1      25273.82      33435.33      1049.73 o                         
   6   2   1       1211.05       1776.95        62.99 o                         
   7   2   1       5666.42       6056.98       196.63 o                         
   8   2   1       1493.05       1462.51        69.99 o                         
   9   2   1      36244.95      35876.53      1130.23 o                         
  10   2   1      27750.96      27866.16       964.93 o                         
  11   2   1       5051.02       3894.26       143.56 o                         
  12   2   1      36776.28      35202.68       861.01 o                         
  13   2   1       3281.71       2756.86        74.44 o                         
  14   2   1       6866.50       5465.71       153.99 o                         
  15   2   1       3932.08       3849.36       174.88 o                         
  16   2   1        130.97         80.30        17.63 o                         
  17   2   1       1728.33       1996.20        99.27 o                         
  18   2   1       1222.06        792.48        62.66 o                         
  19   2   1       3270.14       2452.96       210.40 o                         
  20   2   1      12679.89      12404.62       954.27 o                         
  21   2   1          6.87         14.10        34.70 o                         
  22   2   1       5909.91       5889.48       469.60 o                         
  23   2   1       1988.97       2035.42       184.37 o                         
  24   2   1        646.79        509.72        73.75 o                         
 -24   3   1        970.68       1033.13        94.90 o                         
 -23   3   1        478.25        497.25        72.45 o                         
 -22   3   1        152.46        142.60        24.01 o                         
 -21   3   1       1728.19       1857.61        96.57 o                         
 -20   3   1        310.37        357.06        33.96 o                         
 -19   3   1        192.83        201.88        26.05 o                         
 -18   3   1        663.45        774.78        51.04 o                         
 -17   3   1       3393.20       2997.65       127.11 o                         
 -16   3   1       3083.60       3760.95       144.56 o                         
 -15   3   1        218.16        310.60        24.89 o                         
 -14   3   1       2126.99       2061.25        77.27 o                         
 -13   3   1       5895.06       5265.35       185.47 o                         
 -12   3   1        243.10        391.20        23.70 o                         
 -11   3   1       3861.29       4514.83       164.90 o                         
 -10   3   1       8692.76       7098.30       271.39 o                         
  -9   3   1       1776.04       1853.55        67.30 o                         
  -8   3   1        552.28        478.56        27.43 o                         
  -7   3   1       4356.56       3957.72       133.49 o                         
  -6   3   1       2116.25       3926.30       130.65 o                         
  -5   3   1       1847.42       1837.82        65.36 o                         
  -4   3   1       2292.70       2986.54       100.11 o                         
  -3   3   1      14386.20      20034.59       591.67 o                         
  -2   3   1      12396.78      14955.48       557.79 o                         
  -1   3   1         67.13         82.26        14.88 o                         
   0   3   1       9279.90       7074.12       265.82 o                         
   1   3   1        993.88       2114.21        85.76 o                         
   2   3   1         66.05         24.56        10.69 o                         
   3   3   1       4266.10       4956.74       160.23 o                         
   4   3   1      14673.61      17469.17       619.30 o                         
   5   3   1       3351.25       4099.02       161.40 o                         
   6   3   1       8193.69       8654.95       276.86 o                         
   7   3   1      30749.30      34283.89       990.57 o                         
   8   3   1       7690.17      12623.15       404.35 o                         
   9   3   1         77.11         33.57        12.31 o                         
  10   3   1       6056.72       5106.81       156.61 o                         
  11   3   1       4629.44       5252.59       137.80 o                         
  12   3   1       2503.13       1835.48        52.49 o                         
  13   3   1        438.68        310.22        20.04 o                         
  14   3   1       5335.93       4763.88       315.98 o                         
  15   3   1       1232.10       1194.31        48.06 o                         
  16   3   1        625.72        538.80        34.72 o                         
  17   3   1       1834.94       1763.27        90.29 o                         
  18   3   1       1252.99       1230.96        69.81 o                         
  19   3   1         13.31         -3.25        30.37 o                         
  20   3   1        604.88        525.99        78.09 o                         
  21   3   1        274.63        288.48        56.39 o                         
  22   3   1         96.73         85.68        40.13 o                         
  23   3   1          1.78         56.39        37.96 o                         
  24   3   1          8.75          4.34        34.70 o                         
 -24   4   1       1675.85       1561.60       151.83 o                         
 -23   4   1        373.14        338.67        53.75 o                         
 -22   4   1       2912.29       2968.17       147.69 o                         
 -21   4   1        327.27        281.51        33.12 o                         
 -20   4   1       2264.46       2492.36       123.10 o                         
 -19   4   1         75.40         75.08        17.93 o                         
 -18   4   1       1750.42       1984.39        84.73 o                         
 -17   4   1       2738.85       2858.76       114.15 o                         
 -16   4   1       5049.74       4786.89       192.90 o                         
 -15   4   1       4685.89       4706.73       352.18 o                         
 -14   4   1      12271.18      11439.54       460.81 o                         
 -13   4   1        153.02        108.68        22.47 o                         
 -12   4   1       6250.83       5734.20       160.15 o                         
 -11   4   1       1888.59       1806.53        53.97 o                         
 -10   4   1       6451.28       6489.41       171.51 o                         
  -9   4   1        631.54        836.65        60.56 o                         
  -8   4   1      17317.20      14749.96       413.16 o                         
  -7   4   1        528.99        651.40        37.46 o                         
  -6   4   1      18548.36      17627.34       573.96 o                         
  -5   4   1       1056.87       1466.67        67.61 o                         
  -4   4   1       9830.40      13448.49       504.88 o                         
  -3   4   1       3429.84       4035.63       157.99 o                         
  -2   4   1      15547.85      20692.96       772.13 o                         
  -1   4   1       2294.24       1340.38        60.78 o                         
   0   4   1      11154.80      14071.48       525.49 o                         
   1   4   1        392.14        270.44        25.83 o                         
   2   4   1      17999.03      15625.61      1002.20 o                         
   3   4   1       1565.99       1734.34        74.43 o                         
   4   4   1      26264.55      27253.75      1110.99 o                         
   5   4   1       1513.74       1480.79        60.21 o                         
   6   4   1      25425.12      31099.72      1375.26 o                         
   7   4   1         58.11        124.66        16.89 o                         
   8   4   1      15950.00      17968.72       688.72 o                         
   9   4   1         68.05        286.90        46.15 o                         
  10   4   1       5563.36       5173.34       137.80 o                         
  11   4   1         32.31         72.87        10.57 o                         
  12   4   1       9409.33       8611.42       412.10 o                         
  13   4   1        319.46        400.68        24.44 o                         
  14   4   1       7910.65       6929.94       227.15 o                         
  15   4   1        313.02        339.92        23.07 o                         
  16   4   1       3129.48       2825.36        99.99 o                         
  17   4   1        410.71        524.16        34.37 o                         
  18   4   1       7264.12       6840.67       292.57 o                         
  19   4   1        239.03        340.54        60.73 o                         
  20   4   1       3906.55       4045.91       330.78 o                         
  21   4   1        139.16        201.72        52.06 o                         
  22   4   1       2175.38       2292.46       202.80 o                         
  23   4   1         30.73         37.96        36.87 o                         
 -23   5   1        442.32        395.76        46.61 o                         
 -22   5   1         20.09         16.48        19.16 o                         
 -21   5   1         79.29         66.03        21.55 o                         
 -20   5   1        643.02        665.91        42.07 o                         
 -19   5   1       1066.56       1088.56        60.89 o                         
 -18   5   1       1198.42       1396.70        65.26 o                         
 -17   5   1       6063.68       5494.34       207.91 o                         
 -16   5   1       1943.62       2337.20       120.69 o                         
 -15   5   1       2538.98       2736.97        97.11 o                         
 -14   5   1         16.54         39.16        13.26 o                         
 -13   5   1         31.11         41.14        13.08 o                         
 -12   5   1       2860.72       2625.49        92.76 o                         
 -11   5   1       1314.58       1197.81        68.06 o                         
 -10   5   1       6492.27       5131.96       174.40 o                         
  -9   5   1      12476.22      11924.60       306.62 o                         
  -8   5   1         55.56         71.94        11.35 o                         
  -7   5   1      16411.04      12841.02       329.57 o                         
  -6   5   1        483.88        652.55        68.77 o                         
  -5   5   1       7836.53       8345.69       235.85 o                         
  -4   5   1         51.78        180.73        21.79 o                         
  -3   5   1        313.02        966.89        51.66 o                         
  -2   5   1       2235.38       2041.33        87.29 o                         
  -1   5   1       1145.96       1214.57        58.52 o                         
   0   5   1      10034.70       8273.70       315.22 o                         
   1   5   1      19944.79      20835.79       778.01 o                         
   2   5   1       1124.18       1468.56        67.56 o                         
   3   5   1      22085.23      19605.32       731.66 o                         
   4   5   1       6072.87       5469.37       186.00 o                         
   5   5   1       1310.22       1089.83        35.65 o                         
   6   5   1         58.08         63.63        10.26 o                         
   7   5   1        244.12        157.03        36.46 o                         
   8   5   1       3030.25       2896.62        75.65 o                         
   9   5   1       5851.53       4591.75       122.56 o                         
  10   5   1       2374.62       1651.85       103.20 o                         
  11   5   1      11053.47      10575.58       499.95 o                         
  12   5   1        115.07         36.98        11.91 o                         
  13   5   1       7166.04       6309.66       285.46 o                         
  14   5   1       2233.56       2264.70        81.69 o                         
  15   5   1        336.92        272.10        25.58 o                         
  16   5   1        792.15        707.85        36.28 o                         
  17   5   1         35.54         72.26        20.24 o                         
  18   5   1        774.39        871.07        55.80 o                         
  19   5   1       2248.08       2180.75       195.21 o                         
  20   5   1        575.37        448.69       108.94 o                         
  21   5   1       2929.01       2760.86       237.51 o                         
  22   5   1         52.23         45.55        39.04 o                         
 -22   6   1        645.39        769.54        60.27 o                         
 -21   6   1         15.92         23.19        18.18 o                         
 -20   6   1        656.49        696.23        44.11 o                         
 -19   6   1       1058.43       1321.93        95.95 o                         
 -18   6   1        494.92        476.09        35.48 o                         
 -17   6   1          3.05         15.24        17.12 o                         
 -16   6   1       1387.47       1250.17        63.75 o                         
 -15   6   1       7773.20       8488.53       500.75 o                         
 -14   6   1        522.12        335.26        28.57 o                         
 -13   6   1       2482.34       1858.98        70.49 o                         
 -12   6   1       5824.84       5623.36       257.93 o                         
 -11   6   1       1104.81       1035.83        52.12 o                         
 -10   6   1        488.53        517.84        32.25 o                         
  -9   6   1       5005.51       4275.09       158.51 o                         
  -8   6   1       4510.07       4426.35       193.48 o                         
  -7   6   1       1504.32       1255.93        41.14 o                         
  -6   6   1        104.15         48.60        11.11 o                         
  -5   6   1      11991.81      11539.36       279.24 o                         
  -4   6   1       5243.25       5173.22       128.55 o                         
  -3   6   1        571.36        551.09        23.13 o                         
  -2   6   1      15108.67      14172.75       367.61 o                         
  -1   6   1       4543.23       4721.41       129.46 o                         
   0   6   1        284.22         96.53        15.83 o                         
   1   6   1       4115.07       3519.04        97.21 o                         
   2   6   1       9730.46       9484.99       245.87 o                         
   3   6   1       3632.02       2793.16        73.23 o                         
   4   6   1        752.76        724.77        32.59 o                         
   5   6   1       7819.90       7038.85       173.40 o                         
   6   6   1      14051.90      12552.85       303.22 o                         
   7   6   1        858.39        750.27        27.69 o                         
   8   6   1       6536.17       5737.57       210.03 o                         
   9   6   1       5699.83       5241.14       174.39 o                         
  10   6   1       1386.73       1167.06        48.50 o                         
  11   6   1        491.43        519.00        30.61 o                         
  12   6   1       3393.14       3316.60       124.33 o                         
  13   6   1       3083.10       2965.62       110.70 o                         
  14   6   1       3502.64       3595.43       135.38 o                         
  15   6   1       1386.50       1584.56        92.41 o                         
  16   6   1       2321.30       2074.96        78.18 o                         
  17   6   1       1451.11       1611.41        76.00 o                         
  18   6   1        312.99        312.51        28.26 o                         
  19   6   1       1996.98       1886.40       172.44 o                         
  20   6   1        298.40        379.29       101.40 o                         
  21   6   1         41.67         39.39        27.15 o                         
 -20   7   1         53.06         47.45        19.14 o                         
 -19   7   1        890.38        881.47        55.73 o                         
 -18   7   1          0.29          5.15        18.07 o                         
 -17   7   1        421.71        496.08        36.31 o                         
 -16   7   1        785.71        880.88        48.16 o                         
 -15   7   1        149.23        170.94        22.25 o                         
 -14   7   1       1720.80       1570.14        85.57 o                         
 -13   7   1       7847.56       7950.64       287.43 o                         
 -12   7   1         23.72         50.17        16.91 o                         
 -11   7   1       7711.05       7832.95       282.86 o                         
 -10   7   1        695.42        582.14        39.89 o                         
  -9   7   1        810.62        693.54        40.12 o                         
  -8   7   1         46.48         37.12        15.60 o                         
  -7   7   1         65.97         48.86        15.66 o                         
  -6   7   1       5598.78       5443.14       325.71 o                         
  -5   7   1       4459.61       4387.04       144.77 o                         
  -4   7   1       7303.13       6931.94       398.37 o                         
  -3   7   1      31109.98      32002.47      1163.17 o                         
  -2   7   1        801.47        763.24        42.01 o                         
  -1   7   1      13274.70      12407.55       448.05 o                         
   0   7   1       5382.88       5325.64       255.75 o                         
   1   7   1         28.94         49.49        15.50 o                         
   2   7   1        285.65        313.88        22.48 o                         
   3   7   1        607.26        662.75        35.60 o                         
   4   7   1       6742.60       7030.74       302.49 o                         
   5   7   1       7000.10       6640.09       213.44 o                         
   6   7   1       1105.52       1062.04        45.35 o                         
   7   7   1      17129.04      16187.42       506.66 o                         
   8   7   1       1091.49        877.69        59.61 o                         
   9   7   1       5654.41       5697.22       208.46 o                         
  10   7   1       1359.63        980.66        54.27 o                         
  11   7   1          6.15          0.68        14.01 o                         
  12   7   1         54.18         31.86        15.42 o                         
  13   7   1         54.69         69.74        17.68 o                         
  14   7   1       2137.85       2170.62       114.60 o                         
  15   7   1       3890.97       3749.27       147.95 o                         
  16   7   1        254.63        279.52        33.43 o                         
  17   7   1       6721.19       6498.53       271.29 o                         
  18   7   1        921.69        909.19        77.62 o                         
  19   7   1        433.27        476.53        53.68 o                         
  20   7   1        170.19        162.51        34.84 o                         
 -19   8   1        210.42        274.19        45.71 o                         
 -18   8   1        731.74        897.57        58.85 o                         
 -17   8   1          4.61         11.22        17.52 o                         
 -16   8   1        830.87        827.55       121.12 o                         
 -15   8   1         61.36        118.77        25.21 o                         
 -14   8   1       1501.57       1543.61        69.70 o                         
 -13   8   1        232.42        178.59        23.00 o                         
 -12   8   1       2625.09       2501.10       196.11 o                         
 -11   8   1          9.18          3.07        16.37 o                         
 -10   8   1        769.26        633.31        40.23 o                         
  -9   8   1        303.64        330.52        38.75 o                         
  -8   8   1        711.92        879.51        52.46 o                         
  -7   8   1        141.79        146.42        21.50 o                         
  -6   8   1        671.71        578.16        48.60 o                         
  -5   8   1        482.45        412.50        44.93 o                         
  -4   8   1       2687.81       2801.98       110.61 o                         
  -3   8   1        385.51        368.15        29.72 o                         
  -2   8   1       2818.57       2843.03       132.83 o                         
  -1   8   1          0.66         93.05        29.12 o                         
   0   8   1       1973.00       1824.48        76.78 o                         
   1   8   1          7.23         28.48        15.70 o                         
   2   8   1        642.39        939.71        48.24 o                         
   3   8   1         31.97         24.02        17.01 o                         
   4   8   1       1906.13       1815.77        77.94 o                         
   5   8   1         13.48         24.22        15.29 o                         
   6   8   1       1200.21        932.55        53.57 o                         
   7   8   1        357.42        337.80        25.51 o                         
   8   8   1       1585.48       1695.82        73.49 o                         
   9   8   1          4.40         35.58        17.45 o                         
  10   8   1       1225.92       1178.25        74.67 o                         
  11   8   1         21.27         37.64        17.21 o                         
  12   8   1       1403.26       1491.13        67.93 o                         
  13   8   1         83.48        129.99        20.71 o                         
  14   8   1        714.65        700.31        42.55 o                         
  15   8   1         59.37         52.00        18.63 o                         
  16   8   1       1107.91       1046.20        55.81 o                         
  17   8   1        231.35        273.51        31.82 o                         
  18   8   1        663.45        728.91       119.30 o                         
 -16   9   1          6.49          8.84        18.06 o                         
 -15   9   1         15.96         28.81        19.62 o                         
 -14   9   1        418.12        431.28        37.88 o                         
 -13   9   1        339.26        405.99        32.25 o                         
 -12   9   1        207.11        179.70        24.81 o                         
 -11   9   1       1269.21       1379.88        65.71 o                         
 -10   9   1        134.72        223.13        40.07 o                         
  -9   9   1        234.17        141.43        23.02 o                         
  -8   9   1        258.55        409.17        45.06 o                         
  -7   9   1        674.35        544.28        55.23 o                         
  -6   9   1       1089.28       1247.45        68.72 o                         
  -5   9   1        301.78        343.99        34.49 o                         
  -4   9   1       2537.93       2740.17       120.05 o                         
  -3   9   1       1980.08       2218.94       144.26 o                         
  -2   9   1        486.33        462.60        34.83 o                         
  -1   9   1        224.61        279.02        25.94 o                         
   0   9   1        657.93        850.61        61.52 o                         
   1   9   1         61.26         85.90        19.45 o                         
   2   9   1          8.12         30.78        17.86 o                         
   3   9   1         10.00          5.83        20.05 o                         
   4   9   1        300.84        562.80        76.40 o                         
   5   9   1        560.18        447.23        31.36 o                         
   6   9   1         21.43         29.06        17.32 o                         
   7   9   1       1861.75       1903.95        84.53 o                         
   8   9   1       1331.84       1534.02        73.56 o                         
   9   9   1        169.58        194.56        24.40 o                         
  10   9   1        842.99        778.31        45.61 o                         
  11   9   1        153.92        261.42        36.16 o                         
  12   9   1        103.85         88.87        20.69 o                         
  13   9   1          8.85         -4.81        17.27 o                         
  14   9   1        170.76        325.43        28.83 o                         
  15   9   1        317.94        388.27        31.34 o                         
  16   9   1         65.10         69.50        23.94 o                         
 -13  10   1        458.37        425.17        33.75 o                         
 -12  10   1       3275.53       3431.91       141.26 o                         
 -11  10   1         23.93         18.23        19.50 o                         
 -10  10   1        603.08        479.99        35.37 o                         
  -9  10   1        237.74        299.49        34.59 o                         
  -8  10   1         14.90         38.75        20.65 o                         
  -7  10   1        132.64        131.93        27.36 o                         
  -6  10   1         22.29          4.30        19.57 o                         
  -5  10   1       1904.77       2051.85       102.72 o                         
  -4  10   1       6087.08       6066.67       340.60 o                         
  -3  10   1         98.26         83.85        21.08 o                         
  -2  10   1       5494.23       6031.51       226.99 o                         
  -1  10   1        646.88        656.94        42.42 o                         
   0  10   1        169.80        123.79        21.60 o                         
   1  10   1        999.51       1356.37        88.52 o                         
   2  10   1         69.65         61.76        19.89 o                         
   3  10   1       1862.47       2117.11        89.62 o                         
   4  10   1        410.04        392.68        31.56 o                         
   5  10   1       3248.30       4111.06       184.79 o                         
   6  10   1       5854.34       5944.60       259.29 o                         
   7  10   1         84.20         64.57        20.29 o                         
   8  10   1       4797.92       5322.38       180.61 o                         
   9  10   1       2370.95       2549.28       154.78 o                         
  10  10   1          9.95          9.59        19.30 o                         
  11  10   1         12.00         18.48        19.05 o                         
  12  10   1         39.91         67.19        21.45 o                         
  13  10   1        924.53       1014.51        54.98 o                         
  -9  11   1        146.73        225.03        28.02 o                         
  -8  11   1         89.73         90.74        22.54 o                         
  -7  11   1        207.81        192.45        27.05 o                         
  -6  11   1        468.55        443.48        37.28 o                         
  -5  11   1         27.25         38.87        21.20 o                         
  -4  11   1        792.92        708.67        50.21 o                         
  -3  11   1       2101.36       1982.77        98.85 o                         
  -2  11   1        298.01        262.54        28.06 o                         
  -1  11   1       1259.56       1481.98        70.15 o                         
   0  11   1        611.06        497.54        36.71 o                         
   1  11   1        196.55        203.96        25.02 o                         
   2  11   1        227.56        174.56        24.28 o                         
   3  11   1         84.67         68.39        28.00 o                         
   4  11   1       1845.48       1738.72        77.92 o                         
   5  11   1       1229.26       1250.80        69.03 o                         
   6  11   1        394.44        448.69        37.45 o                         
   7  11   1       2798.39       2738.58       128.54 o                         
   8  11   1        630.25        554.60        60.69 o                         
   9  11   1        122.86        157.32        24.77 o                         
 -25   0   2       1438.62       1400.53       169.73 o                         
 -23   0   2         52.62        172.44        52.06 o                         
 -22   0   2       5043.16       4820.89       797.07 o                         
 -21   0   2        820.58        676.03       129.06 o                         
 -20   0   2        327.01        347.57        40.76 o                         
 -19   0   2       3893.88       3370.37       194.67 o                         
 -18   0   2        283.30        521.92       132.80 o                         
 -17   0   2      14211.35      15252.75       852.52 o                         
 -16   0   2      21789.78      18662.26       997.40 o                         
 -15   0   2       9033.59       8622.47       396.67 o                         
 -14   0   2      33450.64      34793.34      1323.84 o                         
 -13   0   2        646.07        227.24        58.42 o                         
 -12   0   2       1790.40       1880.93       138.82 o                         
 -11   0   2        919.66        343.79        68.32 o                         
 -10   0   2       3218.62       3210.29       191.54 o                         
  -9   0   2      54459.55      61725.62      3369.37 o                         
  -8   0   2       8209.88      14917.02       827.67 o                         
  -5   0   2        162.02        145.86        24.49 o                         
  -4   0   2      55464.14      61843.92      4430.91 o                         
  -3   0   2       2036.01       2291.78       291.19 o                         
  -2   0   2       9514.58      10551.77       423.89 o                         
  -1   0   2       9885.09      10903.45       497.11 o                         
   0   0   2       1750.43       1380.97       164.85 o                         
   1   0   2      23788.15      27230.64      2083.14 o                         
   3   0   2      16575.51      18394.96       812.60 o                         
   5   0   2         40.37        512.17        40.55 o                         
   7   0   2        325.52        347.14        28.79 o                         
   8   0   2       3923.09       4751.97       220.47 o                         
   9   0   2       5132.56       5995.91       293.21 o                         
  10   0   2        294.22        269.47        64.28 o                         
  11   0   2      12821.35       8980.03       779.66 o                         
  12   0   2      32023.61      38040.27      2134.91 o                         
  13   0   2       6833.71       5197.03       401.22 o                         
  14   0   2      44157.18      40081.96      2249.77 o                         
  15   0   2       2380.92       2422.60       206.06 o                         
  16   0   2       4386.97       4541.53       363.31 o                         
  17   0   2       1292.93        810.03        88.93 o                         
  18   0   2        810.58        637.59        79.17 o                         
  19   0   2       7136.04       6294.98       498.88 o                         
  20   0   2       5494.27       5009.93       403.44 o                         
  21   0   2       4658.32       4120.74       338.37 o                         
  22   0   2       8819.20      10872.30       844.73 o                         
 -25   1   2       1316.15       1325.00        75.46 o                         
 -24   1   2        102.02         92.50        22.19 o                         
 -23   1   2       1515.98       1775.60       140.46 o                         
 -22   1   2        204.67        165.58        25.10 o                         
 -21   1   2         46.10         64.99        18.47 o                         
 -20   1   2         99.38         26.85        16.02 o                         
 -19   1   2         34.26         15.96        14.44 o                         
 -18   1   2       2969.74       2945.68       121.79 o                         
 -17   1   2       2192.52       2082.54        81.24 o                         
 -16   1   2       5390.32       5275.78       234.77 o                         
 -15   1   2      12994.95      11629.42       318.59 o                         
 -14   1   2       1801.31       1630.19        60.46 o                         
 -13   1   2       8247.63       8085.36       223.45 o                         
 -12   1   2       3550.69       3013.78        95.00 o                         
 -11   1   2       1586.04       2460.31       108.17 o                         
 -10   1   2       3348.77       2298.66       100.56 o                         
  -9   1   2       5689.92       6859.66       273.60 o                         
  -8   1   2      35974.12      45624.26      1756.77 o                         
  -7   1   2      23780.80      29588.74      1293.49 o                         
  -6   1   2       4103.08       4773.03       363.59 o                         
  -5   1   2      25363.39      31527.55      1219.03 o                         
  -4   1   2       1616.93       1522.90        44.84 o                         
  -3   1   2      33585.08      33125.13      1042.24 o                         
  -2   1   2       2618.15       1311.17        32.78 o                         
  -1   1   2       1397.64        873.24        22.93 o                         
   0   1   2       5389.40       5923.68       146.14 o                         
   1   1   2       1021.83        919.63        25.05 o                         
   2   1   2       7048.57       9016.99       243.03 o                         
   3   1   2      14911.88      19673.35       562.58 o                         
   4   1   2      12690.63      14687.76       462.30 o                         
   5   1   2      17193.95      21538.60       678.81 o                         
   6   1   2        107.93        271.70        17.42 o                         
   7   1   2         16.21        162.55        15.20 o                         
   8   1   2        491.81        345.88        21.02 o                         
   9   1   2       4871.90       5469.84       178.35 o                         
  10   1   2       5188.70       4602.66       193.56 o                         
  11   1   2       4795.32       6597.10       520.48 o                         
  12   1   2       4902.04       4780.71       193.64 o                         
  13   1   2      14470.63      11423.47       358.17 o                         
  14   1   2          2.06         25.19        10.86 o                         
  15   1   2       8694.09       7974.08       438.41 o                         
  16   1   2       3981.47       3759.72       215.87 o                         
  17   1   2        315.10        273.33        35.82 o                         
  18   1   2        990.55       1260.10       122.55 o                         
  19   1   2          0.73         28.20        31.45 o                         
  20   1   2       1455.38       1248.17       124.72 o                         
  21   1   2       1560.23       1627.65       152.92 o                         
  22   1   2        209.75        250.52        53.14 o                         
  23   1   2       1548.90       1392.41       138.82 o                         
  24   1   2         47.19         11.93        32.54 o                         
 -25   2   2         97.57        126.54        25.48 o                         
 -24   2   2        531.95        446.85        39.22 o                         
 -23   2   2       1074.87        966.21        68.00 o                         
 -22   2   2       2234.77       2441.76       120.52 o                         
 -21   2   2        397.41        246.88        28.31 o                         
 -20   2   2        308.81        432.45        36.64 o                         
 -19   2   2         41.81         75.09        19.55 o                         
 -18   2   2        176.97        193.33        24.59 o                         
 -17   2   2       1287.83       1309.08       101.70 o                         
 -16   2   2       2645.71       2489.73       281.95 o                         
 -15   2   2       6756.96       5896.80       203.17 o                         
 -14   2   2       3016.38       2965.91        85.82 o                         
 -13   2   2        634.14        736.15        42.62 o                         
 -12   2   2        839.00        919.68        99.03 o                         
 -11   2   2       1196.28       2439.22       106.74 o                         
 -10   2   2       4623.91       4980.66       203.39 o                         
  -9   2   2       9083.74      10088.88       398.91 o                         
  -8   2   2      13079.55      14609.82       463.77 o                         
  -7   2   2        771.49        654.33        30.20 o                         
  -6   2   2       4092.55       4008.15       130.76 o                         
  -5   2   2        967.08       1229.69        45.86 o                         
  -4   2   2       3103.13       3328.47       109.04 o                         
  -3   2   2      13880.44      15898.16       502.08 o                         
  -2   2   2        189.93        194.80        14.02 o                         
  -1   2   2      25653.94      32845.74      1033.95 o                         
   1   2   2      38562.19      52734.87      2122.55 o                         
   2   2   2       7671.00       6680.01       211.94 o                         
   3   2   2      13389.03      11445.68       360.10 o                         
   4   2   2      21608.91      21083.90       659.19 o                         
   5   2   2      16434.55      16782.49       524.35 o                         
   6   2   2      13846.82      16852.77       532.14 o                         
   7   2   2       2698.62       3194.95       107.52 o                         
   8   2   2      11699.90      15505.14       625.61 o                         
   9   2   2       4487.81       4011.20       134.11 o                         
  10   2   2       1031.09        768.95        39.04 o                         
  11   2   2        408.12        159.16        37.41 o                         
  12   2   2       6933.73       6433.63       201.16 o                         
  13   2   2        324.47        327.67        20.27 o                         
  14   2   2       1342.96       1634.85       107.17 o                         
  15   2   2        318.06        453.52        39.09 o                         
  16   2   2       1001.15        984.63        99.78 o                         
  17   2   2       1597.63       1522.56       139.90 o                         
  18   2   2       3183.87       3142.61       261.37 o                         
  19   2   2        243.45        241.85        49.89 o                         
  20   2   2       2512.95       2449.71       211.48 o                         
  21   2   2          9.75         24.94        32.54 o                         
  22   2   2       1013.43        895.70       103.03 o                         
  23   2   2         40.03         57.48        36.87 o                         
  24   2   2        126.46        193.04        47.72 o                         
 -25   3   2       2580.76       2684.80       221.19 o                         
 -24   3   2        646.30        529.46        86.42 o                         
 -23   3   2       2954.24       3376.37       160.53 o                         
 -22   3   2         52.90         63.22        27.68 o                         
 -21   3   2        969.87        776.06        54.53 o                         
 -20   3   2        261.12        133.33        23.74 o                         
 -19   3   2         26.21         21.09        17.54 o                         
 -18   3   2       5740.65       5990.98       269.84 o                         
 -17   3   2       8147.57       7626.46       282.81 o                         
 -16   3   2       2618.44       2459.99       108.46 o                         
 -15   3   2      18858.61      17225.17       713.29 o                         
 -14   3   2        628.83        558.50        37.87 o                         
 -13   3   2      10294.53       9818.28       262.89 o                         
 -12   3   2        633.72        353.06        33.96 o                         
 -11   3   2        104.69        240.96        28.08 o                         
 -10   3   2       5395.61       5293.72       218.34 o                         
  -9   3   2       5896.27       7113.73       252.49 o                         
  -8   3   2      14645.39      15547.05       491.93 o                         
  -7   3   2      36813.43      34885.20      1094.82 o                         
  -6   3   2      23001.62      22007.55       693.60 o                         
  -5   3   2      49438.27      55372.42      1738.22 o                         
  -4   3   2       1337.92       1007.95        39.98 o                         
  -3   3   2       2436.63       2628.16        88.73 o                         
  -2   3   2        600.09       1370.00        50.54 o                         
  -1   3   2       1108.88       2164.97       138.69 o                         
   0   3   2      20191.78      23981.07       811.26 o                         
   1   3   2      47715.50      65759.58      2088.35 o                         
   2   3   2       7813.08       7833.51       249.17 o                         
   3   3   2      42888.21      46672.62      1465.41 o                         
   4   3   2       4266.43       3665.61       120.96 o                         
   5   3   2      14856.38      16839.36       593.52 o                         
   6   3   2         87.11         32.26        11.53 o                         
   7   3   2        118.65        285.93        26.68 o                         
   8   3   2        998.77       1883.32        69.08 o                         
   9   3   2       3074.26       2847.82       127.25 o                         
  10   3   2       4233.83       2645.30       105.87 o                         
  11   3   2       5540.22       5926.98       160.31 o                         
  12   3   2       4603.39       4371.85       133.79 o                         
  13   3   2      21097.05      18147.64       509.03 o                         
  14   3   2        952.37        854.83        41.80 o                         
  15   3   2      14746.51      13899.75       560.59 o                         
  16   3   2        545.79        446.96        33.18 o                         
  17   3   2       2618.83       2968.00       247.27 o                         
  18   3   2        197.79        129.06        41.21 o                         
  19   3   2        388.24        331.86        57.48 o                         
  20   3   2       2850.91       2300.05       200.64 o                         
  21   3   2       3277.92       3098.14       260.28 o                         
  22   3   2        670.89        644.10        85.68 o                         
  24   3   2         38.20         24.94        34.70 o                         
 -24   4   2       2005.02       2444.29       121.22 o                         
 -23   4   2        463.21        375.17        43.44 o                         
 -22   4   2        861.72        760.75        53.87 o                         
 -21   4   2       1845.08       2161.50       109.55 o                         
 -20   4   2       1725.54       1856.85       139.89 o                         
 -19   4   2       1890.81       1832.52       102.20 o                         
 -18   4   2          7.92          7.99        15.59 o                         
 -17   4   2      16940.16      17872.21       702.79 o                         
 -16   4   2       6473.35       6055.96       228.97 o                         
 -15   4   2         59.11         25.16        15.03 o                         
 -14   4   2      18122.47      18899.66       682.24 o                         
 -13   4   2       8101.81       7074.85       262.08 o                         
 -12   4   2        186.64         87.58        15.16 o                         
 -11   4   2       2782.28       3003.98        80.24 o                         
 -10   4   2       5335.89       4596.20       123.93 o                         
  -9   4   2       4385.70       4605.93       133.53 o                         
  -8   4   2       1007.87        852.78        54.54 o                         
  -7   4   2      18095.08      18845.12       592.85 o                         
  -6   4   2      20577.68      19657.56       619.60 o                         
  -5   4   2        552.37        806.62        35.00 o                         
  -4   4   2      16029.33      16794.67       626.18 o                         
  -3   4   2      19058.10      16782.72       672.89 o                         
  -2   4   2       1755.12       2895.35       116.64 o                         
  -1   4   2         56.80         32.93        15.13 o                         
   0   4   2       5029.23       5555.67       213.54 o                         
   1   4   2      14033.04      16325.23       610.04 o                         
   2   4   2       4467.13       4045.68       158.33 o                         
   3   4   2      23709.72      29277.78      1089.14 o                         
   4   4   2      29668.76      27201.69       918.96 o                         
   5   4   2       6785.05       5972.26       208.81 o                         
   6   4   2       8780.02       9341.91       323.02 o                         
   7   4   2      14446.20      12211.87       339.30 o                         
   8   4   2       1242.05       1519.50        84.41 o                         
   9   4   2       3615.56       2961.90        70.51 o                         
  10   4   2         48.96         43.96         8.69 o                         
  11   4   2      12759.75      10819.13       295.71 o                         
  12   4   2       6801.87       6554.78       181.30 o                         
  13   4   2       3545.83       3867.26       157.16 o                         
  14   4   2       5490.70       3910.07       132.61 o                         
  15   4   2       5843.48       5417.33       531.55 o                         
  16   4   2        656.45        804.67        74.12 o                         
  17   4   2        387.70        293.53        28.15 o                         
  18   4   2        446.53        534.54        49.56 o                         
  19   4   2       1110.75       1145.14       118.21 o                         
  20   4   2         52.49         54.23        35.79 o                         
  21   4   2       1982.15       1805.51       165.93 o                         
  22   4   2       1783.87       2100.50       188.71 o                         
  23   4   2          1.71          7.59        33.62 o                         
 -23   5   2         72.02         52.07        21.63 o                         
 -22   5   2       2510.59       2222.67       111.93 o                         
 -21   5   2       1604.90       1755.37        78.89 o                         
 -20   5   2        819.80        911.79        50.36 o                         
 -19   5   2       4205.29       4277.82       165.81 o                         
 -18   5   2        139.50        179.15        23.12 o                         
 -17   5   2        537.61        610.42        40.00 o                         
 -16   5   2         36.63         28.32        16.65 o                         
 -15   5   2        464.99        402.91        42.11 o                         
 -14   5   2       1219.17       1366.62        54.58 o                         
 -13   5   2       1919.04       1739.44        65.87 o                         
 -12   5   2       5852.73       5209.07       264.87 o                         
 -11   5   2      15129.70      14918.18       476.62 o                         
 -10   5   2        236.84        250.67        24.22 o                         
  -9   5   2      12522.91      11703.86       317.66 o                         
  -8   5   2       4101.22       3613.39       104.32 o                         
  -7   5   2         56.27         19.88         9.41 o                         
  -6   5   2         18.74         35.10        10.29 o                         
  -5   5   2        575.13        452.61        70.65 o                         
  -4   5   2      21500.35      23920.48       711.93 o                         
  -3   5   2       8378.39       9383.63       356.81 o                         
  -2   5   2       7630.88       9204.09       348.77 o                         
  -1   5   2      21987.53      27039.20      1006.65 o                         
   0   5   2       3015.52       2742.57       112.43 o                         
   1   5   2      13115.03      15780.81       591.24 o                         
   2   5   2       7748.73       7817.50       298.62 o                         
   3   5   2         57.82         29.77        12.00 o                         
   4   5   2       2175.75       1918.15        64.19 o                         
   5   5   2       1417.54        983.78        35.50 o                         
   6   5   2      11650.83      11983.30       289.24 o                         
   7   5   2      13574.93      13476.22       355.30 o                         
   8   5   2        418.47        383.57        28.53 o                         
   9   5   2      11791.33      10366.72       250.45 o                         
  10   5   2        891.25        720.70        43.24 o                         
  11   5   2       2965.67       2687.79        93.47 o                         
  12   5   2       1822.19       1873.73        78.51 o                         
  13   5   2        454.86        358.38        23.73 o                         
  14   5   2        381.55        431.81        27.01 o                         
  15   5   2        643.43        659.73        38.12 o                         
  16   5   2       1165.50       1092.50       123.58 o                         
  17   5   2       4563.46       4337.16       217.62 o                         
  18   5   2        196.82        147.47        23.09 o                         
  19   5   2       3575.76       3530.51       192.32 o                         
  20   5   2        312.58        318.85        58.56 o                         
  21   5   2        699.66        603.97        84.59 o                         
  22   5   2        293.34        429.47        71.58 o                         
 -22   6   2       1169.71       1154.12        59.33 o                         
 -21   6   2        902.26        767.52        50.87 o                         
 -20   6   2       3062.02       3257.16       145.74 o                         
 -19   6   2        215.71        266.07        26.95 o                         
 -18   6   2        899.36        850.96        49.23 o                         
 -17   6   2       1175.97       1224.04        61.99 o                         
 -16   6   2       1889.77       2089.00       146.36 o                         
 -15   6   2       2311.64       2195.01       109.04 o                         
 -14   6   2       5448.65       5607.75       360.81 o                         
 -13   6   2       2683.42       2832.04       109.80 o                         
 -12   6   2       3992.41       3602.40       171.87 o                         
 -11   6   2       1874.34       1650.21       114.32 o                         
 -10   6   2       6440.75       5700.22       225.55 o                         
  -9   6   2         15.10          7.80        13.46 o                         
  -8   6   2       3889.82       3406.58       108.85 o                         
  -7   6   2       1920.80       1599.01        50.15 o                         
  -6   6   2       8089.02       7199.72       219.62 o                         
  -5   6   2       1816.39       1673.02        82.24 o                         
  -4   6   2       2600.96       2580.35        71.77 o                         
  -3   6   2       2308.27       2680.46       230.89 o                         
  -2   6   2       8062.44       8173.95       310.75 o                         
  -1   6   2         25.45         45.42        10.89 o                         
   0   6   2       5806.70       6091.27       161.71 o                         
   1   6   2       2665.93       2154.49       156.02 o                         
   2   6   2       7428.67       7128.10       175.56 o                         
   3   6   2       2167.51       2200.35        79.29 o                         
   4   6   2       6917.32       5828.06       171.01 o                         
   5   6   2       2196.88       1997.69        90.17 o                         
   6   6   2      12316.47      11624.44       279.54 o                         
   7   6   2        235.71        237.00        18.68 o                         
   8   6   2       4506.08       4426.89       206.97 o                         
   9   6   2       1817.95       1824.57        63.61 o                         
  10   6   2       6672.02       5729.53       189.16 o                         
  11   6   2        607.74        647.08        49.47 o                         
  12   6   2       5478.81       5196.36       174.59 o                         
  13   6   2        769.01        789.37        38.70 o                         
  14   6   2       4698.03       4478.62       244.21 o                         
  15   6   2        332.27        276.28        25.24 o                         
  16   6   2       2239.68       2248.84       104.75 o                         
  17   6   2        222.11        251.96        28.23 o                         
  18   6   2       1507.94       1559.11       137.83 o                         
  19   6   2        275.86        359.66        46.63 o                         
  20   6   2       2150.07       1961.01       119.60 o                         
  21   6   2        121.06         94.90        30.67 o                         
 -20   7   2        150.63        162.49        23.51 o                         
 -19   7   2        379.34        406.27        64.81 o                         
 -18   7   2        398.55        490.96        35.76 o                         
 -17   7   2         10.34         18.89        20.21 o                         
 -16   7   2       2056.67       2417.58        99.22 o                         
 -15   7   2       3237.62       3459.01       208.80 o                         
 -14   7   2        358.84        497.63        41.50 o                         
 -13   7   2         67.85        119.98        20.26 o                         
 -12   7   2         82.07         74.47        18.05 o                         
 -11   7   2        184.22        302.28        33.34 o                         
 -10   7   2         24.04         35.21        16.68 o                         
  -9   7   2        903.79        873.70       110.36 o                         
  -8   7   2       3522.00       3571.63       159.83 o                         
  -7   7   2       1548.00       1514.04        66.02 o                         
  -6   7   2       1219.23       1237.88        57.04 o                         
  -5   7   2       3669.57       3099.08       201.80 o                         
  -4   7   2       1078.70       1167.30        82.69 o                         
  -3   7   2       1967.23       1979.81        71.98 o                         
  -2   7   2        276.77        285.98        24.29 o                         
  -1   7   2        504.82        422.26        44.57 o                         
   0   7   2        692.36        686.58        36.41 o                         
   1   7   2        573.50        643.60        36.70 o                         
   2   7   2       5102.86       4610.39       152.97 o                         
   3   7   2       1283.00       1148.13        65.97 o                         
   4   7   2        808.99        826.85        45.71 o                         
   5   7   2       4056.00       3513.30       124.36 o                         
   6   7   2        462.42        582.31        45.85 o                         
   7   7   2         17.73         21.27        13.39 o                         
   8   7   2        151.06        234.48        20.31 o                         
   9   7   2       1084.96       1029.57        67.13 o                         
  10   7   2       2073.40       2076.74        85.66 o                         
  11   7   2        309.00        323.60        26.51 o                         
  12   7   2       2207.27       2375.52        96.21 o                         
  13   7   2       1373.35       1215.73        72.89 o                         
  14   7   2        209.45        158.89        21.66 o                         
  15   7   2        907.47        859.45        48.37 o                         
  16   7   2        721.80        871.84        80.01 o                         
  17   7   2        325.49        238.22        30.33 o                         
  18   7   2        311.05        320.66        32.23 o                         
  19   7   2         29.91         24.46        19.77 o                         
 -19   8   2         43.77         57.85        22.61 o                         
 -18   8   2       1030.94       1201.10        70.56 o                         
 -17   8   2        111.69        153.86        32.94 o                         
 -16   8   2          7.89         -2.61        17.74 o                         
 -15   8   2        175.41        221.78        25.83 o                         
 -14   8   2        271.16        387.67        31.42 o                         
 -13   8   2       3423.15       3385.67       131.93 o                         
 -12   8   2        703.76        903.28        68.41 o                         
 -11   8   2       6102.29       6542.78       240.20 o                         
 -10   8   2       7377.09       7707.02       306.94 o                         
  -9   8   2        176.45        214.78        24.26 o                         
  -8   8   2       2676.72       2512.20       101.50 o                         
  -7   8   2       2407.48       2614.11       104.81 o                         
  -6   8   2       1017.42        913.10        49.08 o                         
  -5   8   2       1660.08       2088.00        87.22 o                         
  -4   8   2          4.94        -16.01        16.01 o                         
  -3   8   2       7838.96       6955.31       314.62 o                         
  -2   8   2       4995.84       4991.02       188.86 o                         
  -1   8   2        154.20        105.86        18.77 o                         
   0   8   2       9802.84       8964.74       484.61 o                         
   1   8   2       2531.05       2295.11        93.48 o                         
   2   8   2        574.05        534.63        48.03 o                         
   3   8   2         21.45         27.76        15.42 o                         
   4   8   2        677.13        536.93        35.20 o                         
   5   8   2       3531.31       3678.24       125.50 o                         
   6   8   2        427.42        315.06        24.95 o                         
   7   8   2       7166.20       6793.91       221.86 o                         
   8   8   2       7495.78       7758.19       297.81 o                         
   9   8   2          1.60         15.10        16.53 o                         
  10   8   2       5658.33       5813.14       225.69 o                         
  11   8   2       1446.53       1410.19        64.54 o                         
  12   8   2        100.90         90.88        18.88 o                         
  13   8   2          9.85         34.67        17.12 o                         
  14   8   2         22.31          1.03        18.55 o                         
  15   8   2       1866.66       2132.41       102.18 o                         
  16   8   2        804.77        767.74       115.50 o                         
  17   8   2       1208.91       1321.25        98.15 o                         
  18   8   2       3977.74       4156.35       514.01 o                         
 -16   9   2          0.08         -4.57        18.21 o                         
 -15   9   2         17.38         22.24        19.07 o                         
 -14   9   2        921.06        975.31        53.30 o                         
 -13   9   2        337.90        392.42        31.65 o                         
 -12   9   2       1944.18       1773.27        78.37 o                         
 -11   9   2       2913.62       2980.16       118.84 o                         
 -10   9   2        566.70        621.33        40.12 o                         
  -9   9   2       4841.15       4688.85       177.36 o                         
  -8   9   2        442.49        418.82        32.67 o                         
  -7   9   2        789.79        876.07        49.62 o                         
  -6   9   2         24.16         17.31        18.96 o                         
  -5   9   2         23.80         15.22        21.29 o                         
  -4   9   2       2922.96       3137.59       193.09 o                         
  -3   9   2       1075.79        990.02        52.01 o                         
  -2   9   2       3862.00       3608.39       232.28 o                         
  -1   9   2       9740.89      10437.29       378.28 o                         
   0   9   2        376.62        583.83        38.75 o                         
   1   9   2       3752.35       3440.95       134.56 o                         
   2   9   2       1489.18       1447.15        80.90 o                         
   3   9   2        205.93        146.12        21.18 o                         
   4   9   2        298.84        295.12        27.07 o                         
   5   9   2         23.99         28.69        15.98 o                         
   6   9   2       3945.94       4097.64       144.25 o                         
   7   9   2       3871.18       3272.08       114.56 o                         
   8   9   2       1423.96       1366.51        64.66 o                         
   9   9   2       6091.07       6576.40       241.64 o                         
  10   9   2        333.99        199.31        24.21 o                         
  11   9   2        934.35        764.15        46.55 o                         
  12   9   2        259.97        269.38        26.81 o                         
  13   9   2          1.34        -11.11        17.57 o                         
  14   9   2        517.93        508.94        42.39 o                         
  15   9   2        142.37        184.48        72.12 o                         
 -13  10   2          6.54         37.16        20.64 o                         
 -12  10   2         64.99         67.12        21.64 o                         
 -11  10   2         10.35         19.61        20.68 o                         
 -10  10   2          4.95          9.53        19.42 o                         
  -9  10   2          5.83         29.70        20.57 o                         
  -8  10   2         51.69         29.31        20.64 o                         
  -7  10   2         58.15         11.26        22.54 o                         
  -6  10   2          8.60         -7.81        18.05 o                         
  -5  10   2        184.50         97.51        26.05 o                         
  -4  10   2        139.58        284.84        30.37 o                         
  -3  10   2        237.32        191.97        26.64 o                         
  -2  10   2        244.06        166.10        23.27 o                         
  -1  10   2        193.42        223.62        25.37 o                         
   0  10   2        422.30        325.80        39.13 o                         
   1  10   2        521.41        445.42        33.27 o                         
   2  10   2          0.89         17.78        18.52 o                         
   3  10   2        256.76        190.67        23.88 o                         
   4  10   2         40.90         14.47        18.04 o                         
   5  10   2         63.36         56.62        19.82 o                         
   6  10   2         20.96         19.60        17.84 o                         
   7  10   2        176.62        116.30        21.59 o                         
   8  10   2        262.43        163.27        23.23 o                         
   9  10   2         16.24         24.03        18.39 o                         
  10  10   2        207.27        224.56        23.34 o                         
  11  10   2        101.01         68.37        21.40 o                         
  12  10   2         22.12          5.35        19.37 o                         
  -9  11   2       1230.90       1309.21        85.82 o                         
  -8  11   2        459.06        692.83        89.46 o                         
  -7  11   2         75.00         96.88        23.65 o                         
  -6  11   2          2.14         26.16        20.85 o                         
  -5  11   2          1.07          7.13        20.46 o                         
  -4  11   2       1286.27       1619.58        99.79 o                         
  -3  11   2        421.78        534.53        53.88 o                         
  -2  11   2        236.60        350.56        41.61 o                         
  -1  11   2        630.71        916.50        89.68 o                         
   0  11   2         52.99         47.08        20.24 o                         
   1  11   2        610.99        592.16        40.40 o                         
   2  11   2        112.82        156.45        30.60 o                         
   3  11   2        174.25        161.73        23.38 o                         
   4  11   2         23.41         44.37        19.45 o                         
   5  11   2        150.78         56.34        19.76 o                         
   6  11   2        214.53        331.83        32.97 o                         
   7  11   2        985.35        971.30        58.86 o                         
   8  11   2         53.16         32.32        20.45 o                         
 -25   1   3        478.77        522.13        50.45 o                         
 -24   1   3       5107.61       5679.39       486.50 o                         
 -23   1   3       3177.23       3457.54       427.25 o                         
 -22   1   3        833.49        924.72        61.83 o                         
 -21   1   3       2069.21       2104.67       122.77 o                         
 -20   1   3        286.93        237.77        40.23 o                         
 -19   1   3        309.57        307.72        33.76 o                         
 -18   1   3       1158.59        863.13        63.53 o                         
 -17   1   3        642.22        674.44        67.46 o                         
 -16   1   3      14985.30      13437.98       509.40 o                         
 -15   1   3       8983.21       8691.26       239.27 o                         
 -14   1   3      17785.90      17266.48       468.94 o                         
 -13   1   3      25495.93      26877.19       851.81 o                         
 -12   1   3        156.61         80.43        17.46 o                         
 -11   1   3       7898.70       5189.22       211.74 o                         
 -10   1   3       5562.03       7268.21       291.47 o                         
  -9   1   3        996.88        806.08        46.86 o                         
  -8   1   3      19573.53      24992.40       970.13 o                         
  -7   1   3       3375.26       4901.90       198.31 o                         
  -6   1   3      18561.92      23674.14       921.57 o                         
  -5   1   3      37926.27      40404.97      1245.50 o                         
  -4   1   3      32543.16      37396.22      1016.57 o                         
  -2   1   3        236.66        348.29        18.67 o                         
  -1   1   3        199.19        200.14        14.15 o                         
   0   1   3       6584.93       6914.09       201.02 o                         
   1   1   3      16136.70      24310.75       765.80 o                         
   2   1   3      28143.79      38596.82      1537.77 o                         
   3   1   3       7757.70      11642.61       338.19 o                         
   5   1   3      14135.43      22655.76       784.27 o                         
   6   1   3       4362.87       6105.44       197.00 o                         
   7   1   3      34639.16      41412.56      2152.80 o                         
   8   1   3       1315.29        753.33        32.64 o                         
   9   1   3       4419.78       3332.34       111.55 o                         
  10   1   3       2601.78       1360.44        54.43 o                         
  11   1   3         81.25        151.63        33.38 o                         
  12   1   3      17377.69      14802.01       487.93 o                         
  13   1   3       7902.85       7750.67       407.01 o                         
  14   1   3       6689.01       5994.67       339.47 o                         
  15   1   3      18306.85      16591.55      1717.36 o                         
  16   1   3         12.65         32.98        13.32 o                         
  17   1   3       4389.92       4005.78       325.36 o                         
  18   1   3        202.86        336.20        56.39 o                         
  19   1   3       1027.17       1013.92       107.37 o                         
  20   1   3         38.50         53.14        35.79 o                         
  21   1   3       1349.70       1071.40       113.87 o                         
  22   1   3       1008.19        813.28        96.52 o                         
  23   1   3       1950.78       2164.48       195.21 o                         
  24   1   3        392.79        335.12        61.82 o                         
 -25   2   3       3102.37       3141.89       151.05 o                         
 -24   2   3       1387.93       1525.03        94.74 o                         
 -23   2   3       1852.55       2093.23       106.33 o                         
 -22   2   3       6861.32       7107.77       318.19 o                         
 -21   2   3          1.99         23.12        18.22 o                         
 -20   2   3        994.30        761.20        51.54 o                         
 -19   2   3         67.54        237.89        67.65 o                         
 -18   2   3          5.56         11.21        16.37 o                         
 -17   2   3       7792.97       6779.07       303.95 o                         
 -16   2   3        741.74        716.12        79.11 o                         
 -15   2   3      19408.58      18000.31       585.03 o                         
 -14   2   3      16416.32      14944.46       373.37 o                         
 -13   2   3       4459.03       4985.96       187.61 o                         
 -12   2   3      30614.65      27118.52       713.63 o                         
 -11   2   3        238.08        282.31        19.19 o                         
 -10   2   3       1561.03       1960.66        89.86 o                         
  -9   2   3        375.72       1082.68        72.48 o                         
  -8   2   3       1505.89       1484.55        55.12 o                         
  -7   2   3      20573.92      22861.28       717.52 o                         
  -6   2   3       6260.04       7355.49       235.79 o                         
  -5   2   3      47535.52      54977.34      1726.52 o                         
  -4   2   3      63831.58      71347.50      2692.93 o                         
  -3   2   3       8924.76      11331.87       337.85 o                         
  -1   2   3       9046.92      14816.11       665.63 o                         
   0   2   3      28512.17      29408.39      1012.64 o                         
   1   2   3         35.03        368.92        20.94 o                         
   2   2   3      14449.81      26780.40       937.00 o                         
   4   2   3      19962.02      19446.89       606.85 o                         
   5   2   3      29089.92      29328.01       922.34 o                         
   6   2   3      60479.65      65738.73      1879.07 o                         
   7   2   3       1617.51        899.81        37.60 o                         
   8   2   3      38741.15      37268.27      1163.29 o                         
   9   2   3       2091.41       2541.94       101.44 o                         
  10   2   3        351.08        196.96        17.34 o                         
  11   2   3       5098.00       4218.72       114.00 o                         
  12   2   3       1723.03       1868.17       100.98 o                         
  13   2   3      14323.03      12779.55       508.57 o                         
  14   2   3      15004.93      13662.39       998.73 o                         
  15   2   3       1032.20        826.73       170.81 o                         
  16   2   3       9335.14       9634.92       592.09 o                         
  17   2   3         19.22         18.69        15.84 o                         
  18   2   3       2305.38       1893.35       169.18 o                         
  19   2   3          0.94         -8.68        27.11 o                         
  20   2   3          6.88          7.59        29.28 o                         
  21   2   3       2877.20       3043.92       257.03 o                         
  22   2   3        686.08        999.82       108.45 o                         
  23   2   3       2504.95       2303.30       203.89 o                         
  24   2   3       4655.35       4417.90       360.06 o                         
 -25   3   3         11.27          0.20        18.15 o                         
 -24   3   3        166.98        132.88        25.30 o                         
 -23   3   3        791.26        917.57        58.90 o                         
 -22   3   3        152.99        107.92        23.90 o                         
 -21   3   3        252.26        224.28        28.47 o                         
 -20   3   3       1165.57       1364.47        75.72 o                         
 -19   3   3        807.50        519.64       119.79 o                         
 -18   3   3        212.59        194.34        22.37 o                         
 -17   3   3       1094.58       1091.51        53.76 o                         
 -16   3   3       1038.49       1045.56        46.80 o                         
 -15   3   3       1946.11       2189.03       145.42 o                         
 -14   3   3        300.50        151.94        16.75 o                         
 -13   3   3       4541.25       4317.56       124.86 o                         
 -12   3   3        632.74        730.51       114.66 o                         
 -11   3   3        104.59        179.39        22.84 o                         
 -10   3   3       3802.58       4331.01       246.44 o                         
  -9   3   3      13046.72      12641.40       498.08 o                         
  -8   3   3         29.02         23.05        12.85 o                         
  -7   3   3       9478.87      13191.24       420.89 o                         
  -6   3   3      36904.28      37877.78      1184.90 o                         
  -5   3   3        199.68         69.89        13.67 o                         
  -4   3   3        332.22        263.55        18.69 o                         
  -3   3   3      26326.37      31195.57       984.14 o                         
  -2   3   3      10884.87      15558.11       493.06 o                         
  -1   3   3         31.84         28.14        10.66 o                         
   0   3   3      21302.54      29356.19       925.85 o                         
   1   3   3      39365.79      46796.88      1471.22 o                         
   2   3   3         41.84        267.28        28.94 o                         
   3   3   3        184.83         81.51        14.49 o                         
   4   3   3       6288.83       7092.60       228.92 o                         
   5   3   3       3427.69       2097.71        73.47 o                         
   6   3   3       4507.35       3168.31       107.91 o                         
   7   3   3       2466.17       2442.16        85.66 o                         
   8   3   3       1721.10       2056.49        68.55 o                         
   9   3   3       1078.00        789.10        32.38 o                         
  10   3   3       4262.13       3845.02       132.61 o                         
  11   3   3       7218.95       6635.00       186.75 o                         
  12   3   3       1473.30       1601.99        72.38 o                         
  13   3   3         25.74         14.18        11.50 o                         
  14   3   3       3215.36       2869.54       125.30 o                         
  15   3   3         49.13         47.08        14.71 o                         
  16   3   3          5.76         14.58        14.93 o                         
  17   3   3        104.99        131.47        23.43 o                         
  18   3   3        431.96        415.16        43.92 o                         
  19   3   3        663.23        692.90        84.59 o                         
  20   3   3          0.53         14.10        30.37 o                         
  21   3   3       1123.72        978.13       107.37 o                         
  22   3   3        757.00        813.28        96.52 o                         
  23   3   3          5.40         -5.42        31.45 o                         
 -24   4   3        552.52        575.05        45.46 o                         
 -23   4   3       1112.48       1174.25        94.80 o                         
 -22   4   3        766.47        888.15        96.38 o                         
 -21   4   3       1552.33       1569.67        85.23 o                         
 -20   4   3       1198.22       1248.93        61.84 o                         
 -19   4   3       1056.05        910.70        91.26 o                         
 -18   4   3       3964.27       4277.31       165.28 o                         
 -17   4   3       3571.21       3413.58       133.94 o                         
 -16   4   3       3376.29       3808.58       150.44 o                         
 -15   4   3       4845.16       4544.14       173.31 o                         
 -14   4   3        388.33        557.04        32.02 o                         
 -13   4   3       6399.04       6604.28       275.00 o                         
 -12   4   3       4505.81       3660.41       152.27 o                         
 -11   4   3       6207.09       6098.42       294.71 o                         
 -10   4   3       6672.04       7136.11       187.89 o                         
  -9   4   3       3408.49       3904.03       135.96 o                         
  -8   4   3       3602.67       3741.08       148.63 o                         
  -7   4   3       6718.65       5629.77       183.39 o                         
  -6   4   3       4209.10       4597.10       152.28 o                         
  -5   4   3       2212.43       1586.02        58.88 o                         
  -4   4   3       1803.10       1700.69        66.71 o                         
  -3   4   3       9025.26      14029.93       479.20 o                         
  -2   4   3      19679.03      17913.74       610.22 o                         
  -1   4   3       6486.75       7768.91       295.42 o                         
   0   4   3       9677.19      14162.78       531.29 o                         
   1   4   3       2604.40       2598.24       105.55 o                         
   2   4   3       8091.88       9968.30       376.02 o                         
   3   4   3       5504.24       4225.06       160.63 o                         
   4   4   3       8096.84       7020.09       245.20 o                         
   5   4   3       5450.85       3813.58       137.30 o                         
   6   4   3      11363.24      11300.79       341.40 o                         
   7   4   3       1174.36       1482.42        77.20 o                         
   8   4   3      14999.53      12176.25       314.96 o                         
   9   4   3       4510.29       3947.77       100.80 o                         
  10   4   3       7757.69       7197.43       213.65 o                         
  11   4   3       5225.52       4827.87       174.99 o                         
  12   4   3       7951.75       7739.75       415.27 o                         
  13   4   3       1666.05       1487.84        72.09 o                         
  14   4   3       5984.84       5543.75       272.92 o                         
  15   4   3        622.50        629.20        49.75 o                         
  16   4   3       1713.97       1778.40        84.19 o                         
  17   4   3       1750.83       2139.23        99.19 o                         
  18   4   3       2194.18       2188.45       127.70 o                         
  20   4   3       1937.37       2039.76       182.20 o                         
  21   4   3        540.32        518.40        77.00 o                         
  22   4   3       1750.00       2194.85       195.21 o                         
 -23   5   3       1613.95       1802.33       186.57 o                         
 -22   5   3        150.46        246.86        30.28 o                         
 -21   5   3       1445.85       1433.21        79.03 o                         
 -20   5   3          1.99         50.69        19.04 o                         
 -19   5   3         49.01         21.00        17.89 o                         
 -18   5   3       1169.78       1252.96        73.05 o                         
 -17   5   3        673.79        612.49        80.59 o                         
 -16   5   3       2929.39       3063.74       122.83 o                         
 -15   5   3        324.38        340.64        28.20 o                         
 -14   5   3       3259.78       2988.91       118.37 o                         
 -13   5   3       6304.06       6178.97       346.26 o                         
 -12   5   3        227.67        308.27        28.01 o                         
 -11   5   3       4726.84       4004.56       133.78 o                         
 -10   5   3          4.95         40.99        13.05 o                         
  -9   5   3        302.88        464.26        28.64 o                         
  -8   5   3       2540.16       2336.95        86.84 o                         
  -7   5   3         43.46         53.62        11.10 o                         
  -6   5   3      27387.36      23119.82       773.95 o                         
  -5   5   3        764.63        561.02        35.75 o                         
  -4   5   3       9512.49       9466.76       362.53 o                         
  -3   5   3      30633.54      28223.46       922.18 o                         
  -2   5   3        200.08        581.74        81.23 o                         
  -1   5   3      16582.43      17286.26       646.77 o                         
   0   5   3         46.48        131.43        17.03 o                         
   1   5   3       1787.54        888.07        95.80 o                         
   2   5   3      10702.40      10510.54       349.35 o                         
   3   5   3       3319.98       3545.08       101.71 o                         
   4   5   3      10278.47       8628.29       235.18 o                         
   5   5   3      13270.72      11609.93       280.83 o                         
   6   5   3        680.54        401.82        17.49 o                         
   7   5   3       5493.12       4972.63       131.47 o                         
   8   5   3         10.19         74.92        14.94 o                         
   9   5   3        116.93        132.06        14.24 o                         
  10   5   3       1322.47       1252.06        47.07 o                         
  11   5   3        114.25        108.70        16.03 o                         
  12   5   3       2854.02       2626.85       116.99 o                         
  13   5   3       1955.70       1794.00        84.89 o                         
  14   5   3       4723.35       4561.17       207.06 o                         
  15   5   3       2718.32       2392.39       108.51 o                         
  16   5   3        442.23        350.04        51.95 o                         
  17   5   3       4075.33       4263.18       342.85 o                         
  18   5   3          3.46         -3.26        15.44 o                         
  19   5   3        437.35        327.69        31.86 o                         
  20   5   3        303.36        314.51        58.56 o                         
  21   5   3         40.67         69.41        39.04 o                         
 -22   6   3        777.69        943.78        52.86 o                         
 -21   6   3       1700.53       1668.67        82.01 o                         
 -20   6   3        329.73        307.14        31.78 o                         
 -19   6   3        540.21        667.36        58.06 o                         
 -18   6   3       1116.21       1056.78        64.96 o                         
 -17   6   3         86.98        181.18        31.15 o                         
 -16   6   3       2152.88       2504.36       163.08 o                         
 -15   6   3       1474.60       1536.03       107.66 o                         
 -14   6   3       2082.13       1949.03        76.09 o                         
 -13   6   3        215.35        124.45        17.94 o                         
 -12   6   3       9964.04      10581.75       375.84 o                         
 -11   6   3      15423.70      13053.50       651.63 o                         
 -10   6   3        325.85        536.98        40.51 o                         
  -9   6   3       7883.70       7614.40       518.72 o                         
  -8   6   3      11279.43       9306.84       319.95 o                         
  -7   6   3       2776.29       2409.87       116.80 o                         
  -6   6   3       1779.30       1504.48        47.23 o                         
  -5   6   3       6584.02       6794.28       178.47 o                         
  -4   6   3       7135.85       5521.42       145.88 o                         
  -3   6   3       1139.30       1290.21        38.87 o                         
  -2   6   3       3773.16       3704.73       101.03 o                         
  -1   6   3      10577.48       9519.46       270.16 o                         
   0   6   3       5165.53       4846.35       121.64 o                         
   1   6   3       1942.00       1773.61        50.03 o                         
   2   6   3       9150.69       9050.71       231.31 o                         
   3   6   3       8522.46       7525.50       186.17 o                         
   4   6   3        299.79        306.47        23.51 o                         
   5   6   3        629.27        784.54        32.14 o                         
   6   6   3       4760.36       3700.50       105.48 o                         
   7   6   3       3296.67       3247.05       157.14 o                         
   8   6   3        196.09        277.98        31.23 o                         
   9   6   3       6574.62       6012.04       188.27 o                         
  10   6   3       5808.44       5166.59       157.35 o                         
  11   6   3          4.57          2.93        13.27 o                         
  12   6   3       3665.53       3886.37       177.64 o                         
  13   6   3       2849.03       2552.63       115.27 o                         
  14   6   3          6.10         17.03        16.43 o                         
  15   6   3         32.96         46.39        18.08 o                         
  16   6   3       2010.45       1897.85        95.90 o                         
  17   6   3       1256.47       1285.75        68.48 o                         
  18   6   3        252.47        313.57        43.17 o                         
  19   6   3        340.14        313.24        38.13 o                         
  20   6   3       1131.55       1248.18        86.27 o                         
 -21   7   3         15.21         37.78        19.07 o                         
 -20   7   3       2422.03       2373.12       131.96 o                         
 -19   7   3       2421.72       2554.67       161.13 o                         
 -18   7   3        984.37        972.27        64.06 o                         
 -17   7   3       3387.18       3454.03       158.53 o                         
 -16   7   3        447.06        590.71        44.97 o                         
 -15   7   3         55.29         92.67        20.33 o                         
 -14   7   3         22.87         11.37        16.71 o                         
 -13   7   3          9.93         15.01        16.31 o                         
 -12   7   3       5424.55       5455.59       200.74 o                         
 -11   7   3       1518.20       1308.32       100.03 o                         
 -10   7   3       9419.46       8860.30       365.67 o                         
  -9   7   3      14911.74      13902.21       547.66 o                         
  -8   7   3        189.07        180.35        24.82 o                         
  -7   7   3       7195.92       6801.97       246.04 o                         
  -6   7   3        285.53        282.96        28.02 o                         
  -5   7   3       1025.14       1031.52        51.10 o                         
  -4   7   3        626.98        685.30        39.40 o                         
  -3   7   3        306.16        319.51        45.08 o                         
  -2   7   3       9981.28       8322.03       405.40 o                         
  -1   7   3       4120.17       4406.14       166.22 o                         
   0   7   3      16215.48      16139.67       578.03 o                         
   1   7   3      15650.55      13416.27       791.07 o                         
   2   7   3        254.97        265.05        19.17 o                         
   3   7   3       6562.82       6183.98       199.56 o                         
   4   7   3       2005.96       1925.43        71.20 o                         
   5   7   3         15.37          9.45        12.73 o                         
   6   7   3        893.93       1035.76        45.09 o                         
   7   7   3        219.60        163.23        18.55 o                         
   8   7   3       7220.16       6654.49       216.62 o                         
   9   7   3       4494.67       4188.25       139.60 o                         
  10   7   3       1514.34       1557.71        61.72 o                         
  11   7   3       8212.26       7677.72       284.27 o                         
  12   7   3        346.38        320.07        27.12 o                         
  13   7   3       1042.52       1059.30        60.14 o                         
  14   7   3        617.13        541.07        40.52 o                         
  15   7   3         17.70         17.35        18.69 o                         
  16   7   3        844.36        883.36        55.33 o                         
  17   7   3        587.64        438.61        50.70 o                         
  18   7   3       2008.04       1751.44       114.28 o                         
  19   7   3       2972.05       2887.65       168.41 o                         
 -19   8   3        609.57        714.91        53.52 o                         
 -18   8   3        839.56        886.19        59.42 o                         
 -17   8   3          5.45         28.48        22.11 o                         
 -16   8   3        452.45        438.14        59.02 o                         
 -15   8   3        140.31        188.77        25.69 o                         
 -14   8   3        101.29        149.42        23.08 o                         
 -13   8   3       1219.23       1226.14        68.09 o                         
 -12   8   3         80.56        163.31        23.22 o                         
 -11   8   3       1451.20       1441.61        65.57 o                         
 -10   8   3       1960.11       1770.89        76.27 o                         
  -9   8   3        569.24        545.94        37.54 o                         
  -8   8   3       3346.71       3195.79       135.40 o                         
  -7   8   3        138.23        134.67        21.06 o                         
  -6   8   3        142.96        144.40        21.56 o                         
  -5   8   3       1172.05       1464.24        99.39 o                         
  -4   8   3         23.11         33.41        20.35 o                         
  -3   8   3       1019.58        836.45        46.80 o                         
  -2   8   3       1075.33       1102.98        59.21 o                         
  -1   8   3         39.73         60.78        17.29 o                         
   0   8   3       1879.16       1677.61        83.44 o                         
   1   8   3        341.66        298.33        28.04 o                         
   2   8   3       1178.35       1036.18        50.82 o                         
   3   8   3        555.12        589.90        46.07 o                         
   4   8   3       1779.20       1832.20       162.94 o                         
   5   8   3        288.56        391.39        27.18 o                         
   6   8   3        872.87        832.30        42.09 o                         
   7   8   3        953.07        872.18        42.81 o                         
   8   8   3       1168.99       1203.71        52.46 o                         
   9   8   3        181.54        142.76        19.57 o                         
  10   8   3        630.38        581.11        38.15 o                         
  11   8   3        940.81       1111.45        55.52 o                         
  12   8   3       1488.58       1387.69        88.87 o                         
  13   8   3        142.12        138.23        29.18 o                         
  14   8   3        433.19        517.31        47.56 o                         
  15   8   3        150.38        174.06        30.67 o                         
  16   8   3         97.95         96.61        26.61 o                         
  17   8   3        435.48        530.64        67.19 o                         
 -16   9   3        115.18        182.22        29.05 o                         
 -15   9   3        109.18        120.84        23.38 o                         
 -14   9   3          6.17         19.40        19.70 o                         
 -13   9   3        380.02        528.38        37.80 o                         
 -12   9   3        482.77        460.75        35.35 o                         
 -11   9   3          1.30          6.57        18.75 o                         
 -10   9   3       1058.52       1256.27        62.37 o                         
  -9   9   3       1990.78       2067.06       133.84 o                         
  -8   9   3         76.76         98.14        22.29 o                         
  -7   9   3       1104.56       1254.99        84.69 o                         
  -6   9   3        910.28       1020.91        63.12 o                         
  -5   9   3          3.76          2.31        20.97 o                         
  -4   9   3        402.40        446.79        40.47 o                         
  -3   9   3        939.01       1245.60        69.46 o                         
  -2   9   3        894.21        884.27        48.88 o                         
  -1   9   3        578.06        761.43        45.03 o                         
   0   9   3       3192.57       3931.03       152.67 o                         
   1   9   3       3861.39       4197.81       162.08 o                         
   2   9   3        235.16        310.82        27.28 o                         
   3   9   3        754.64        843.35        66.37 o                         
   4   9   3       1620.66       1928.27       136.28 o                         
   5   9   3         20.56         18.54        15.80 o                         
   6   9   3        467.22        364.43        27.00 o                         
   7   9   3          2.99         20.34        17.28 o                         
   8   9   3        234.16        284.38        41.45 o                         
   9   9   3        357.25        369.18        31.52 o                         
  10   9   3         63.56        100.68        21.18 o                         
  11   9   3       1150.15       1208.36        70.50 o                         
  12   9   3        734.70        772.04        67.24 o                         
  13   9   3          4.79          9.39        27.11 o                         
  14   9   3         17.28         37.24        26.48 o                         
  15   9   3         15.60         20.02        24.27 o                         
 -13  10   3        361.82        399.02        32.93 o                         
 -12  10   3        197.94        243.27        27.66 o                         
 -11  10   3       3770.39       4163.52       160.23 o                         
 -10  10   3       1743.31       1853.66        82.18 o                         
  -9  10   3       1336.08       1461.96        69.61 o                         
  -8  10   3       4438.30       4879.44       242.39 o                         
  -7  10   3         33.89         40.41        23.63 o                         
  -6  10   3        293.52        247.66        32.53 o                         
  -5  10   3         60.75         56.87        22.10 o                         
  -4  10   3        589.84        894.74        57.25 o                         
  -3  10   3       1758.65       1759.65        90.33 o                         
  -2  10   3         91.75        184.21        33.27 o                         
  -1  10   3       3524.83       3491.29       183.60 o                         
   0  10   3       5787.75       6287.41       439.81 o                         
   1  10   3        574.67        712.49        44.86 o                         
   2  10   3       4540.44       4522.30       173.98 o                         
   3  10   3        217.37        308.75        28.17 o                         
   4  10   3        409.35        356.99        29.70 o                         
   5  10   3        164.18        144.16        22.26 o                         
   6  10   3        207.05        240.64        25.85 o                         
   7  10   3       1619.51       1574.43        64.76 o                         
   8  10   3         29.04         11.21        17.69 o                         
   9  10   3       2452.54       2641.49       106.35 o                         
  10  10   3       2947.53       3250.57       145.06 o                         
  11  10   3        354.39        531.61        41.29 o                         
  12  10   3       2064.49       1799.40       181.66 o                         
  -9  11   3       1597.35       1727.50        88.49 o                         
  -8  11   3        162.09        214.24        28.08 o                         
  -7  11   3       1869.96       1697.78        87.63 o                         
  -6  11   3        818.80        843.22        55.51 o                         
  -5  11   3        102.50         29.84        21.72 o                         
  -4  11   3         47.40         32.88        21.28 o                         
  -3  11   3       1141.15       1239.91        70.21 o                         
  -2  11   3       1757.76       1741.42       111.91 o                         
  -1  11   3        249.75        279.11        31.39 o                         
   0  11   3       2062.26       2166.82        92.95 o                         
   1  11   3       1286.39       1430.92        67.89 o                         
   2  11   3          1.82         21.21        19.02 o                         
   3  11   3        354.58        291.72        27.93 o                         
   4  11   3        145.00        104.65        21.50 o                         
   5  11   3         75.74         73.52        20.70 o                         
   6  11   3        234.14        202.94        25.10 o                         
   7  11   3         36.94         39.55        20.83 o                         
 -26   0   4          0.24          6.89        22.65 o                         
 -25   0   4        597.33        619.07        59.13 o                         
 -24   0   4        188.56        201.54        35.94 o                         
 -23   0   4       7244.46       6825.79       743.93 o                         
 -22   0   4       3322.32       3366.20       230.46 o                         
 -21   0   4       5775.66       6412.65       553.59 o                         
 -20   0   4       8174.36       8109.98       583.96 o                         
 -19   0   4         99.23        255.95        68.32 o                         
 -18   0   4       1398.67       1466.16       132.31 o                         
 -17   0   4         49.22         20.12        22.01 o                         
 -16   0   4        912.46        633.25        61.82 o                         
 -15   0   4       9174.55       9152.95       358.19 o                         
 -14   0   4       1524.31       1375.48        67.31 o                         
 -13   0   4      20765.70      19442.90       743.43 o                         
 -12   0   4      17381.06      15720.79       600.95 o                         
 -11   0   4      35636.37      43191.31      2362.73 o                         
 -10   0   4      25017.16      28011.47      1544.39 o                         
  -9   0   4       6410.47       8750.80       490.34 o                         
  -8   0   4      12994.42      17025.09      1642.88 o                         
  -7   0   4        570.26        681.64        59.92 o                         
  -6   0   4       2390.46       2540.91       153.42 o                         
  -5   0   4      59228.61      72370.57      3785.29 o                         
  -4   0   4      13968.37      17881.60      1282.53 o                         
   0   0   4      28197.49      40259.20      2269.57 o                         
   2   0   4       1326.58       4167.38       377.36 o                         
   3   0   4      26055.53      24563.99      1389.89 o                         
   4   0   4      12097.55       9921.51       569.79 o                         
   6   0   4      16490.09      17183.04       906.27 o                         
   7   0   4      46276.81      52005.96      3225.03 o                         
   9   0   4        355.43         85.65        50.97 o                         
  10   0   4       2648.04       3247.07       131.23 o                         
  11   0   4       1171.27       1026.21       130.14 o                         
  12   0   4       1091.39       1187.30        64.26 o                         
  13   0   4       1759.61       1982.90       201.72 o                         
  14   0   4         33.81         58.12        35.79 o                         
  15   0   4      15130.31      14519.19       745.45 o                         
  16   0   4       7160.98       6463.34       338.03 o                         
  17   0   4       6438.99       4753.01       382.84 o                         
  18   0   4      16665.77      13896.70      1068.14 o                         
  19   0   4         51.38         70.49        33.62 o                         
  20   0   4       1664.78       1126.71       118.21 o                         
  21   0   4        137.58         96.52        40.13 o                         
 -26   1   4        168.36        156.37        25.67 o                         
 -25   1   4        126.97        139.65        24.91 o                         
 -24   1   4       2360.75       2475.21       122.52 o                         
 -23   1   4        330.52        310.13        42.73 o                         
 -22   1   4       3825.68       3866.38       158.09 o                         
 -21   1   4       3636.30       4206.54       233.83 o                         
 -20   1   4        194.12        294.33        26.47 o                         
 -19   1   4       1650.98       1669.90        88.79 o                         
 -18   1   4        131.53        180.18        36.32 o                         
 -17   1   4         53.49         31.35        16.65 o                         
 -16   1   4       2255.71       2343.78       100.81 o                         
 -15   1   4       3083.84       2795.89       106.86 o                         
 -14   1   4      12040.76      11190.16       308.01 o                         
 -13   1   4       5216.19       5172.05       146.60 o                         
 -12   1   4       8477.89       7225.34       214.49 o                         
 -11   1   4       3704.27       4327.99       266.24 o                         
 -10   1   4         60.93        150.51        22.78 o                         
  -9   1   4       3131.36       3408.46       159.30 o                         
  -8   1   4       7455.24       7298.29       289.91 o                         
  -7   1   4       3317.68       5261.32       269.07 o                         
  -6   1   4      14861.39      17619.89       557.14 o                         
  -5   1   4         17.17         52.96        12.33 o                         
  -4   1   4      28242.99      33882.98      1062.13 o                         
  -3   1   4       4899.88       7339.53       234.73 o                         
  -2   1   4      12084.50      13104.38       411.58 o                         
  -1   1   4       3236.71       5150.62       178.10 o                         
   0   1   4       4255.31       4502.04       190.65 o                         
   1   1   4      25169.97      31405.22      1847.39 o                         
   2   1   4      11714.50      14411.98       579.97 o                         
   3   1   4        388.68        752.53        56.51 o                         
   4   1   4      16056.12      17792.08       716.84 o                         
   5   1   4        931.08        807.90        32.81 o                         
   6   1   4      33554.53      38787.23      1216.08 o                         
   7   1   4      16389.21      19076.45       603.94 o                         
   8   1   4       3807.61       3078.52       287.67 o                         
   9   1   4      29657.42      28909.88      1164.49 o                         
  10   1   4       2774.71       2839.76       118.05 o                         
  11   1   4         46.43         84.13        11.20 o                         
  12   1   4        289.45        316.70        19.97 o                         
  13   1   4        869.88        900.25        77.33 o                         
  14   1   4       5523.37       5084.40       190.45 o                         
  15   1   4         22.50         21.67         9.83 o                         
  16   1   4       5606.85       5068.75       268.11 o                         
  17   1   4       3404.52       3035.07       168.46 o                         
  18   1   4        637.35        610.48        77.00 o                         
  19   1   4       1159.30       1076.82       111.71 o                         
  20   1   4          7.16        -18.44        26.03 o                         
  21   1   4        391.53        227.75        50.97 o                         
  22   1   4        163.88        276.55        55.31 o                         
  23   1   4         22.92         23.86        32.54 o                         
 -25   2   4        235.85        235.72        29.32 o                         
 -24   2   4         38.51         26.20        22.02 o                         
 -23   2   4        522.07        517.60        43.19 o                         
 -22   2   4         95.00        127.97        24.36 o                         
 -21   2   4        812.95        896.63        73.07 o                         
 -20   2   4       1276.77       1354.68       113.04 o                         
 -19   2   4       1522.13       1359.64        87.96 o                         
 -18   2   4        893.23        947.09        92.44 o                         
 -17   2   4       3734.45       3122.30       130.54 o                         
 -16   2   4         65.39         55.15        14.82 o                         
 -15   2   4        556.45        676.08        35.34 o                         
 -14   2   4        653.04        736.55        34.03 o                         
 -13   2   4       1907.11       2019.42        73.63 o                         
 -12   2   4       1805.80       1649.38       100.29 o                         
 -11   2   4       6272.00       6797.18       244.03 o                         
 -10   2   4       1096.64        823.03        49.33 o                         
  -9   2   4       6474.24       6822.74       275.00 o                         
  -8   2   4        175.83         85.76        13.57 o                         
  -7   2   4      10542.26       9950.05       318.71 o                         
  -6   2   4         40.89        537.72        28.72 o                         
  -5   2   4         60.06        103.49        14.17 o                         
  -4   2   4       1978.31       1398.06        51.99 o                         
  -3   2   4      48799.89      48431.55      1513.97 o                         
  -2   2   4      10393.96      11170.45       352.53 o                         
  -1   2   4       8832.54      11993.62       381.50 o                         
   0   2   4       8097.96       9853.09       312.36 o                         
   1   2   4       2626.44       2499.95        77.61 o                         
   2   2   4       8838.10      10268.57       327.52 o                         
   3   2   4         60.00        131.80        13.34 o                         
   4   2   4        248.64        111.43        12.35 o                         
   5   2   4        232.66        506.61        31.16 o                         
   6   2   4       6921.91       6034.46       194.53 o                         
   7   2   4       8168.09       8198.52       261.23 o                         
   8   2   4       9237.23       8157.28       241.30 o                         
   9   2   4       2431.72       2032.72        82.50 o                         
  10   2   4        725.92        787.93        39.08 o                         
  11   2   4       1842.07       1990.63        87.86 o                         
  12   2   4       1595.95       1517.40        90.24 o                         
  13   2   4       1634.72       1567.16        63.25 o                         
  14   2   4       1773.88       1664.86        78.69 o                         
  15   2   4        670.01        326.44        54.23 o                         
  16   2   4       3512.66       3900.92       212.13 o                         
  17   2   4        143.76        148.68        28.20 o                         
  18   2   4         24.07         93.13        28.20 o                         
  19   2   4       2057.45       1981.20       176.78 o                         
  20   2   4        729.56        804.60        94.35 o                         
  21   2   4        506.12        477.19        70.49 o                         
  22   2   4        582.18        607.22        82.42 o                         
  23   2   4        377.91        418.62        68.32 o                         
 -25   3   4          0.28         13.09        19.24 o                         
 -24   3   4       2868.91       3131.76       150.62 o                         
 -23   3   4        313.79        437.51        59.20 o                         
 -22   3   4       4867.77       5672.94       257.95 o                         
 -21   3   4       2955.60       3619.69       411.27 o                         
 -20   3   4       8003.22       8271.79       451.16 o                         
 -19   3   4       3188.96       3513.94       165.63 o                         
 -18   3   4        186.81        122.01        27.93 o                         
 -17   3   4        398.49        531.01        35.99 o                         
 -16   3   4       4617.95       4913.82       186.20 o                         
 -15   3   4         60.00         50.32        16.91 o                         
 -14   3   4      14642.06      13360.79       412.51 o                         
 -13   3   4       4422.55       3767.44       139.88 o                         
 -12   3   4      12728.21      11920.30       318.30 o                         
 -11   3   4      17933.17      16513.98       434.10 o                         
 -10   3   4       4123.28       4446.97       242.43 o                         
  -9   3   4       7605.65       7599.08       302.41 o                         
  -8   3   4        112.02        595.91        32.15 o                         
  -7   3   4        835.10       1122.13        46.17 o                         
  -6   3   4      18304.53      18044.58       572.14 o                         
  -5   3   4          1.91        145.90        16.38 o                         
  -4   3   4      52365.35      56596.77      1777.73 o                         
  -3   3   4      24759.46      25930.71       816.69 o                         
  -2   3   4      30283.89      32455.18      1022.96 o                         
  -1   3   4      54158.22      56439.31      1771.50 o                         
   0   3   4       2380.56       2096.51        72.72 o                         
   1   3   4       2232.01       4408.73       144.38 o                         
   2   3   4         35.73         66.97        11.83 o                         
   3   3   4        574.26        748.12        34.29 o                         
   4   3   4      24795.79      25663.26       811.01 o                         
   5   3   4      10131.46      13521.60       431.35 o                         
   6   3   4      30052.78      29300.05       919.23 o                         
   7   3   4      29285.29      29008.14       830.57 o                         
   8   3   4       4555.43       3595.68       117.61 o                         
   9   3   4       9584.42       8465.04       410.74 o                         
  10   3   4       2326.97       2568.28        74.70 o                         
  11   3   4         68.54        203.76        55.30 o                         
  12   3   4        327.56        389.40        35.56 o                         
  13   3   4        152.39        165.94        33.19 o                         
  14   3   4      12959.96      11860.40       413.27 o                         
  15   3   4       4563.08       4123.25       175.81 o                         
  16   3   4       4491.59       3872.91       209.63 o                         
  17   3   4       4460.83       4395.40       237.43 o                         
  18   3   4       1479.65       1435.50        89.56 o                         
  19   3   4       4002.62       3786.81       310.17 o                         
  20   3   4         42.81         90.02        37.96 o                         
  21   3   4       1088.89        922.82       103.03 o                         
  22   3   4        589.31        626.74        83.51 o                         
  23   3   4        291.43        275.47        55.31 o                         
 -24   4   4          7.09         13.98        20.43 o                         
 -23   4   4       1051.96       1133.15        69.09 o                         
 -22   4   4        326.16        340.09        34.65 o                         
 -21   4   4       1461.85       1699.63        91.73 o                         
 -20   4   4       2322.49       2694.26       110.15 o                         
 -19   4   4        539.77        617.02        71.98 o                         
 -18   4   4        370.81        501.75        39.01 o                         
 -17   4   4        763.12        703.18        64.18 o                         
 -16   4   4       1602.88       1741.94        69.51 o                         
 -15   4   4       1862.89       1835.55        91.25 o                         
 -14   4   4         10.01          8.31        14.33 o                         
 -13   4   4      10762.18       9917.76       362.64 o                         
 -12   4   4      14706.52      13381.68       568.87 o                         
 -11   4   4       3447.25       3174.24       101.94 o                         
 -10   4   4      15324.08      13049.72       338.89 o                         
  -9   4   4       7373.31       7110.68       201.65 o                         
  -8   4   4        414.42        413.09        20.77 o                         
  -7   4   4       4627.22       3622.09       109.18 o                         
  -6   4   4       5410.17       6643.51       237.00 o                         
  -5   4   4      11525.44      10334.91       329.53 o                         
  -4   4   4        118.38        105.63        15.42 o                         
  -3   4   4      27281.62      31050.05       978.76 o                         
  -2   4   4      53628.85      56125.78      1758.95 o                         
  -1   4   4        417.24        666.55        56.41 o                         
   0   4   4       3068.71       2635.19        97.50 o                         
   1   4   4       7456.87       7580.52       262.73 o                         
   2   4   4       1424.44       1495.20        60.58 o                         
   3   4   4         35.68         21.44        13.01 o                         
   4   4   4      20105.25      21590.65       734.49 o                         
   5   4   4      29788.65      28768.00       734.89 o                         
   6   4   4       1633.14       1311.25        50.56 o                         
   7   4   4      10136.21       8411.89       208.02 o                         
   8   4   4      13821.61      13408.67       347.79 o                         
   9   4   4        203.79         56.29        11.13 o                         
  10   4   4       6610.33       5479.72       165.99 o                         
  11   4   4       4730.71       4367.33       202.68 o                         
  12   4   4       3179.97       3103.07       104.24 o                         
  13   4   4        568.66        495.90        30.14 o                         
  14   4   4         52.19         32.19        14.85 o                         
  15   4   4       3873.26       3897.36       170.98 o                         
  16   4   4       3095.73       2612.51       167.18 o                         
  17   4   4        772.91        551.57        38.96 o                         
  18   4   4       1773.20       1918.50       164.30 o                         
  19   4   4        213.73        212.19        29.96 o                         
  20   4   4         29.13         24.94        33.62 o                         
  21   4   4         44.10         53.14        36.87 o                         
  22   4   4        199.54        234.26        54.23 o                         
 -23   5   4        439.40        624.49        48.97 o                         
 -22   5   4         55.91         55.83        22.50 o                         
 -21   5   4         12.75         16.20        18.25 o                         
 -20   5   4        683.40        684.86        43.33 o                         
 -19   5   4        336.71        389.90        31.32 o                         
 -18   5   4       4585.04       5272.48       201.32 o                         
 -17   5   4        504.56        531.11        36.50 o                         
 -16   5   4        661.61        687.07        68.55 o                         
 -15   5   4       4786.08       5213.15       200.02 o                         
 -14   5   4         31.27         55.68        17.52 o                         
 -13   5   4       1876.41       1723.71        68.63 o                         
 -12   5   4        235.94        200.00        19.56 o                         
 -11   5   4        901.89        860.71        42.29 o                         
 -10   5   4      10827.21      10530.25       338.49 o                         
  -9   5   4       2679.39       2595.96       126.00 o                         
  -8   5   4       8309.26       8257.31       289.38 o                         
  -7   5   4      16638.92      14143.05       424.63 o                         
  -6   5   4        542.96        346.58        35.33 o                         
  -5   5   4      26272.86      26779.25       683.61 o                         
  -4   5   4       4097.86       4545.41       209.87 o                         
  -3   5   4        957.60       1155.11       165.30 o                         
  -2   5   4       2300.68       2686.92        97.46 o                         
  -1   5   4       1307.31       2081.40        80.35 o                         
   0   5   4      29656.29      30398.63       994.51 o                         
   1   5   4       7007.93       9748.99       481.61 o                         
   2   5   4       8617.89       9007.46       267.94 o                         
   3   5   4      12775.84      13047.13       355.00 o                         
   4   5   4          6.71         17.49         9.56 o                         
   5   5   4       9074.73       8706.01       213.16 o                         
   6   5   4        567.53        631.64        39.49 o                         
   7   5   4        293.31        204.88        16.35 o                         
   8   5   4       1486.64       1687.25        58.92 o                         
   9   5   4          2.40         27.46        11.04 o                         
  10   5   4       5294.61       4562.54       166.97 o                         
  11   5   4       1382.83       1627.40        68.62 o                         
  12   5   4       1701.06       1928.03        78.11 o                         
  13   5   4       4287.70       4321.00       183.18 o                         
  14   5   4       1523.49       1803.69       107.47 o                         
  15   5   4       3126.20       2883.15       128.09 o                         
  16   5   4         76.56         83.96        19.21 o                         
  17   5   4          0.09        -11.93        14.73 o                         
  18   5   4        385.47        382.63        34.97 o                         
  19   5   4        207.05        198.73        33.68 o                         
  20   5   4       1454.23       1209.13       124.72 o                         
  21   5   4       2561.09       2706.74       233.17 o                         
 -22   6   4        371.34        427.57        33.28 o                         
 -21   6   4       1109.52       1181.64        93.45 o                         
 -20   6   4         91.64        121.17        27.71 o                         
 -19   6   4       3610.49       3828.11       187.50 o                         
 -18   6   4       1067.63       1255.95       102.53 o                         
 -17   6   4       3219.45       3470.90       175.15 o                         
 -16   6   4       5723.70       5750.34       216.71 o                         
 -15   6   4       1498.06       1409.45        80.93 o                         
 -14   6   4        910.21        959.64        61.83 o                         
 -13   6   4       2077.11       2111.00       136.19 o                         
 -12   6   4         20.45         29.82        15.43 o                         
 -11   6   4       7285.15       6792.44       245.37 o                         
 -10   6   4       1950.22       2024.79       135.70 o                         
  -9   6   4       6076.75       4814.74       234.62 o                         
  -8   6   4       3441.42       3351.38       127.20 o                         
  -7   6   4       2290.38       2443.78       129.00 o                         
  -6   6   4       2081.17       1760.11        91.50 o                         
  -5   6   4       3337.81       2826.09       130.37 o                         
  -4   6   4       1406.34       1329.78        42.60 o                         
  -3   6   4        790.58        693.71        36.74 o                         
  -2   6   4        722.74        855.53        53.07 o                         
  -1   6   4       4422.63       4752.26       134.46 o                         
   0   6   4       1036.25        709.46        26.63 o                         
   1   6   4       5306.37       5160.67       226.42 o                         
   2   6   4       2843.98       3055.23       133.17 o                         
   3   6   4       3596.86       3854.43       129.31 o                         
   4   6   4       8925.15       8635.22       211.75 o                         
   5   6   4       1880.17       2153.98       109.07 o                         
   6   6   4       2390.18       2057.22        77.99 o                         
   7   6   4       2970.87       2451.90        79.51 o                         
   8   6   4        999.94        836.13        39.54 o                         
   9   6   4       5827.46       5822.22       302.72 o                         
  10   6   4       4720.28       4252.32       172.45 o                         
  11   6   4       2813.42       2561.07       100.85 o                         
  12   6   4       4393.57       4186.74       401.75 o                         
  13   6   4       1869.45       1783.21       113.84 o                         
  14   6   4       2700.67       2649.31       222.63 o                         
  15   6   4       2111.47       2344.47       109.40 o                         
  16   6   4       1005.82        905.47        63.90 o                         
  17   6   4       1269.33       1202.60        64.92 o                         
  18   6   4       1267.65       1258.62        67.54 o                         
  19   6   4        298.92        299.52        30.82 o                         
  20   6   4        310.64        322.72        37.69 o                         
 -21   7   4        234.29        302.82        41.87 o                         
 -20   7   4          2.82         38.96        21.90 o                         
 -19   7   4        541.11        714.87        52.14 o                         
 -18   7   4        150.55        249.56        32.75 o                         
 -17   7   4         44.53         77.58        24.12 o                         
 -16   7   4        385.23        563.68        44.42 o                         
 -15   7   4        448.15        662.31        48.37 o                         
 -14   7   4        335.64        321.32        28.80 o                         
 -13   7   4        518.96        616.83        39.78 o                         
 -12   7   4        439.98        339.98        27.73 o                         
 -11   7   4        988.48       1072.84        52.93 o                         
 -10   7   4          2.34          8.76        15.96 o                         
  -9   7   4        178.30        117.33        19.86 o                         
  -8   7   4         49.83         74.83        18.94 o                         
  -7   7   4       1098.88        808.24        49.94 o                         
  -6   7   4        380.22        528.41        33.89 o                         
  -5   7   4       1055.91       1254.81        57.36 o                         
  -4   7   4       6352.23       6160.17       225.16 o                         
  -3   7   4       1115.26       1176.75        65.03 o                         
  -2   7   4       4488.14       3770.43       145.00 o                         
  -1   7   4       3208.41       3793.55       230.79 o                         
   0   7   4        433.93        342.02        37.41 o                         
   1   7   4        698.31        539.50        29.71 o                         
   2   7   4        352.27        499.46        36.04 o                         
   3   7   4       2920.77       2674.13        86.58 o                         
   4   7   4       2698.06       2703.12        95.14 o                         
   5   7   4       1056.16       1060.10        46.04 o                         
   6   7   4       2945.49       3015.45       104.71 o                         
   7   7   4        512.19        494.41        30.01 o                         
   8   7   4       1136.85       1012.02        63.55 o                         
   9   7   4       1162.94       1229.82        58.67 o                         
  10   7   4        137.18        172.03        25.04 o                         
  11   7   4         40.73         50.75        17.62 o                         
  12   7   4        181.31        119.76        21.30 o                         
  13   7   4        234.05        164.97        23.95 o                         
  14   7   4       1169.19       1345.75        89.22 o                         
  15   7   4        139.25        145.38        24.26 o                         
  16   7   4        865.04        956.40       105.31 o                         
  17   7   4        598.16        532.96        40.03 o                         
  18   7   4        241.97        162.29        24.40 o                         
 -19   8   4       1654.00       2145.28       132.23 o                         
 -18   8   4          3.44         16.28        22.69 o                         
 -17   8   4       3919.64       4516.98       198.49 o                         
 -16   8   4       3457.81       3960.84       191.84 o                         
 -15   8   4          5.24         35.66        22.41 o                         
 -14   8   4       1393.45       1588.11        92.33 o                         
 -13   8   4        309.94        283.91        27.85 o                         
 -12   8   4       1015.16       1041.87        65.90 o                         
 -11   8   4        894.90        817.25        46.82 o                         
 -10   8   4        460.34        401.71        31.56 o                         
  -9   8   4       6002.07       6147.89       227.08 o                         
  -8   8   4       1251.31       1131.20        55.97 o                         
  -7   8   4       4882.33       4618.62       173.36 o                         
  -6   8   4       6814.06       6262.84       229.78 o                         
  -5   8   4        299.55        358.76        28.99 o                         
  -4   8   4        534.21        637.98        47.38 o                         
  -3   8   4         30.63         37.05        21.34 o                         
  -2   8   4       2478.52       2605.64       106.23 o                         
  -1   8   4        924.72        955.76        48.94 o                         
   0   8   4        991.24       1213.19        56.93 o                         
   1   8   4       9577.55       9562.35       356.86 o                         
   2   8   4       4015.71       3666.29       139.26 o                         
   3   8   4       1474.76       1607.55        62.69 o                         
   4   8   4       9884.26      10218.80       326.72 o                         
   5   8   4        346.28        309.81        23.88 o                         
   6   8   4        691.29        741.25        39.83 o                         
   7   8   4        541.21        558.30        48.76 o                         
   8   8   4       2440.17       2500.70       101.48 o                         
   9   8   4       3621.35       3289.58       166.54 o                         
  10   8   4        147.16        179.95        25.99 o                         
  11   8   4       6678.18       7323.18       433.75 o                         
  12   8   4       5368.01       5139.76       388.20 o                         
  13   8   4        216.43        228.32        33.33 o                         
  14   8   4       2518.19       2474.85       342.65 o                         
  15   8   4        210.97        298.20        36.90 o                         
  16   8   4         59.47         80.58        24.63 o                         
 -16   9   4        739.92        753.16        54.52 o                         
 -15   9   4       2436.23       2542.66       110.33 o                         
 -14   9   4        382.39        337.99        30.90 o                         
 -13   9   4         39.78         45.13        20.85 o                         
 -12   9   4        459.74        434.72        38.75 o                         
 -11   9   4          9.54         12.22        18.95 o                         
 -10   9   4       3129.69       3112.24       132.27 o                         
  -9   9   4        264.23        235.35        26.44 o                         
  -8   9   4       4402.48       4726.86       178.31 o                         
  -7   9   4       3333.34       3179.89       126.00 o                         
  -6   9   4        491.20        527.34        58.71 o                         
  -5   9   4       4490.75       4417.00       199.45 o                         
  -4   9   4        399.38        326.68        34.43 o                         
  -3   9   4        470.18        607.15        46.30 o                         
  -2   9   4        159.21        139.20        25.17 o                         
  -1   9   4        750.67        539.42        56.01 o                         
   0   9   4       8735.56       9306.34       339.97 o                         
   1   9   4        469.40        387.42        30.08 o                         
   2   9   4       6715.05       7497.77       275.10 o                         
   3   9   4       4143.93       3819.77       147.41 o                         
   4   9   4        563.19        572.54        34.39 o                         
   5   9   4       2998.42       3062.04       107.27 o                         
   6   9   4        192.95        102.91        18.54 o                         
   7   9   4         11.72         26.84        16.51 o                         
   8   9   4        451.78        382.20        47.95 o                         
   9   9   4        758.42        815.88        44.02 o                         
  10   9   4       3598.73       3997.10       205.94 o                         
  11   9   4       1404.39       1455.42        91.10 o                         
  12   9   4       1437.82       1649.18        99.29 o                         
  13   9   4       2267.88       2093.83       118.39 o                         
  14   9   4         40.05         25.73        24.08 o                         
 -13  10   4          5.21         32.44        21.27 o                         
 -12  10   4        168.91        120.74        24.30 o                         
 -11  10   4        578.35        519.05        38.69 o                         
 -10  10   4         24.33         35.60        21.11 o                         
  -9  10   4        287.11        208.38        26.71 o                         
  -8  10   4        460.11        447.72        40.43 o                         
  -7  10   4         53.27         14.35        23.12 o                         
  -6  10   4        263.99        236.72        31.71 o                         
  -5  10   4        275.86        180.54        26.68 o                         
  -4  10   4        190.07        189.78        27.18 o                         
  -3  10   4         45.31         13.94        20.85 o                         
  -2  10   4        164.50        185.35        27.08 o                         
  -1  10   4        171.45         67.13        22.54 o                         
   0  10   4        628.28        821.04        48.79 o                         
   1  10   4          7.89         34.43        18.58 o                         
   2  10   4        271.78        307.66        28.45 o                         
   3  10   4          1.67          3.06        19.33 o                         
   4  10   4         56.21        107.32        21.51 o                         
   5  10   4        292.85        329.08        29.63 o                         
   6  10   4        372.83        432.08        30.14 o                         
   7  10   4        126.41        101.03        20.32 o                         
   8  10   4         72.30        108.64        22.85 o                         
   9  10   4         68.57         51.00        27.48 o                         
  10  10   4          0.32         15.94        27.66 o                         
  11  10   4         35.22          4.53        23.98 o                         
  -8  11   4       1450.69       1732.01       176.55 o                         
  -7  11   4        955.43       1164.05        81.28 o                         
  -6  11   4         11.53         13.93        21.22 o                         
  -5  11   4       1029.10       1072.21       112.79 o                         
  -4  11   4        404.15        685.11        49.39 o                         
  -3  11   4         49.76         78.48        22.57 o                         
  -2  11   4          1.84         -4.63        20.32 o                         
  -1  11   4         16.67         77.16        23.13 o                         
   0  11   4        842.40        977.66        60.97 o                         
   1  11   4        404.03        374.38        38.66 o                         
   2  11   4        667.38        812.67        57.06 o                         
   3  11   4       1241.01       1578.98        86.85 o                         
   4  11   4         44.52         24.05        18.84 o                         
   5  11   4       1197.67       1257.75        72.65 o                         
   6  11   4        283.62        376.99        37.82 o                         
 -26   1   5        430.36        351.20        46.22 o                         
 -25   1   5         20.79         58.08        21.92 o                         
 -24   1   5       1588.53       1702.56       100.77 o                         
 -23   1   5        158.09        189.65        24.85 o                         
 -22   1   5       6014.62       5874.93       270.31 o                         
 -21   1   5         99.35        215.32        60.28 o                         
 -20   1   5      15030.13      16523.80       722.95 o                         
 -19   1   5       3829.12       3574.76       306.01 o                         
 -18   1   5       3908.39       3834.76       157.50 o                         
 -17   1   5       2986.35       3049.44       145.90 o                         
 -16   1   5        816.96        717.02        55.56 o                         
 -15   1   5        466.61        439.30        97.89 o                         
 -14   1   5       6776.56       6758.32       203.94 o                         
 -13   1   5        302.55        381.74        23.12 o                         
 -12   1   5      37388.96      35135.36       994.10 o                         
 -11   1   5        192.86        359.48        22.18 o                         
 -10   1   5      22230.59      26707.49      1029.67 o                         
  -9   1   5      19094.95      17105.58       669.70 o                         
  -8   1   5       5610.56       5500.50       223.85 o                         
  -7   1   5      15269.28      19587.07       621.23 o                         
  -6   1   5         54.68         29.87        12.79 o                         
  -5   1   5       6294.29       7467.85       212.67 o                         
  -4   1   5      10322.93      13506.82       461.44 o                         
  -3   1   5         29.11        200.93        26.56 o                         
  -2   1   5      31542.47      38569.25      1211.96 o                         
  -1   1   5      28300.55      33302.54      1167.61 o                         
   0   1   5      49533.43      59678.36      4566.47 o                         
   1   1   5      24820.42      31426.62      1261.67 o                         
   2   1   5       2417.73       2401.69       183.30 o                         
   3   1   5        147.54        368.21        29.18 o                         
   4   1   5      10810.76      14621.57       771.04 o                         
   5   1   5         44.55         35.12        15.11 o                         
   6   1   5      22428.17      22458.37       906.97 o                         
   7   1   5       5377.49       5813.84       276.64 o                         
   8   1   5      25815.16      19701.28       685.83 o                         
   9   1   5      16830.79      19854.71       837.21 o                         
  10   1   5       7736.92       8997.78       245.50 o                         
  11   1   5       9118.66       7430.40       235.11 o                         
  12   1   5       1548.69       1290.21        57.29 o                         
  13   1   5       3620.87       3405.70       153.23 o                         
  14   1   5       2064.46       2181.29        97.05 o                         
  15   1   5        117.99        201.24        32.58 o                         
  16   1   5       6039.82       5265.10       411.18 o                         
  17   1   5        123.67         83.46        19.21 o                         
  18   1   5       8223.67       7931.10       415.97 o                         
  19   1   5       4371.18       4655.41       376.33 o                         
  20   1   5       1027.94        911.97       101.94 o                         
  21   1   5       2830.16       2360.78       208.23 o                         
  22   1   5        181.31        196.30        48.80 o                         
  23   1   5        554.48        396.93        63.99 o                         
 -25   2   5         22.88         45.96        20.90 o                         
 -24   2   5         26.96         82.02        22.94 o                         
 -23   2   5       1134.16        955.38        84.09 o                         
 -22   2   5        755.72        730.62        52.75 o                         
 -21   2   5       7509.24       8645.48       582.28 o                         
 -20   2   5        588.46        710.48        95.12 o                         
 -19   2   5       7053.64       7387.90       289.18 o                         
 -18   2   5       5588.33       5064.99       202.90 o                         
 -17   2   5        161.65        324.37        98.95 o                         
 -16   2   5       2669.05       3087.81       114.26 o                         
 -15   2   5        866.49        754.88       104.59 o                         
 -14   2   5       3288.50       3365.06        92.98 o                         
 -13   2   5      11122.19      10184.39       317.99 o                         
 -12   2   5         19.46         82.54        18.17 o                         
 -11   2   5      45330.75      44393.25      1168.00 o                         
 -10   2   5      12889.18      13056.70       728.46 o                         
  -9   2   5      13215.30      14843.89       578.03 o                         
  -8   2   5      30683.50      28096.15       887.05 o                         
  -7   2   5       1081.04       1240.97        50.11 o                         
  -6   2   5       1964.96       1547.69        58.62 o                         
  -5   2   5       2757.96       3104.32       105.59 o                         
  -4   2   5      12681.76      13876.98       440.50 o                         
  -3   2   5      42052.19      52046.43      1640.20 o                         
  -2   2   5       6902.10       7755.98       249.24 o                         
  -1   2   5      41354.79      43640.56      1368.84 o                         
   0   2   5      22905.23      28403.77       895.58 o                         
   1   2   5       8434.17       9600.67       306.02 o                         
   2   2   5      22148.83      25050.85       877.73 o                         
   3   2   5        550.34        734.67        46.14 o                         
   4   2   5       5127.50       4948.09       179.02 o                         
   5   2   5       6636.05       7049.13       226.73 o                         
   6   2   5       6634.63       5701.47       206.36 o                         
   7   2   5      37982.02      35206.62      1197.76 o                         
   8   2   5       2933.32       3461.85       120.98 o                         
   9   2   5      17281.34      16892.36       472.10 o                         
  10   2   5      16569.36      15056.25       395.25 o                         
  11   2   5       1511.43       1669.21        95.60 o                         
  12   2   5       5717.95       5097.59       182.91 o                         
  13   2   5       1415.40       1453.35        60.04 o                         
  14   2   5        271.13        237.47        30.43 o                         
  15   2   5       2555.59       2858.69       127.50 o                         
  16   2   5        296.15        385.71        96.52 o                         
  17   2   5      12206.59      10177.65       525.16 o                         
  18   2   5       5727.00       6818.07       704.34 o                         
  19   2   5       2565.49       2351.91       135.09 o                         
  20   2   5       3916.21       3392.05       281.97 o                         
  21   2   5          2.18          3.25        30.37 o                         
  22   2   5        385.96        322.10        59.65 o                         
 -25   3   5         63.79        123.73        26.28 o                         
 -24   3   5        357.08        469.57        40.86 o                         
 -23   3   5        686.10        914.05        60.63 o                         
 -22   3   5        106.73         92.19        28.88 o                         
 -21   3   5        104.82        127.34        25.40 o                         
 -20   3   5        110.49        109.06        23.90 o                         
 -19   3   5       2017.93       2062.46       107.28 o                         
 -18   3   5         11.95          5.86        16.95 o                         
 -17   3   5       3651.59       3854.20       176.07 o                         
 -16   3   5       1828.46       1869.43       142.85 o                         
 -15   3   5       5731.92       5446.10       264.20 o                         
 -14   3   5        769.33        796.63        50.17 o                         
 -13   3   5      11141.91      10170.39       274.26 o                         
 -12   3   5       5770.07       5126.30       141.82 o                         
 -11   3   5          2.82         27.06        10.93 o                         
 -10   3   5       3188.30       2889.20       129.98 o                         
  -9   3   5      11753.05      12623.73       757.18 o                         
  -8   3   5      13002.19      15189.72       483.65 o                         
  -7   3   5       1562.83       1807.45        67.26 o                         
  -6   3   5       6000.55       8238.89       267.09 o                         
  -5   3   5      18836.73      22049.03       700.47 o                         
  -4   3   5       9907.43       9804.59       313.22 o                         
  -3   3   5      15158.98      14869.27       472.30 o                         
  -2   3   5       6360.10       8670.76       278.90 o                         
  -1   3   5       1460.22       1988.01        71.42 o                         
   0   3   5       2909.09       2998.41       100.27 o                         
   1   3   5       6686.66       6292.45       202.95 o                         
   2   3   5       2116.18       3028.96       103.46 o                         
   3   3   5       1157.98        768.86        56.34 o                         
   4   3   5       7166.85       7547.34       242.57 o                         
   5   3   5      13975.50      16068.69       511.11 o                         
   6   3   5         16.37        123.44        39.53 o                         
   7   3   5       1478.75       1590.35        90.46 o                         
   8   3   5       1701.16       1760.55        56.87 o                         
   9   3   5       4054.34       3392.24       129.42 o                         
  10   3   5        140.04        208.64        16.66 o                         
  11   3   5       3558.88       2754.69       299.58 o                         
  12   3   5       3697.69       4281.73       155.55 o                         
  13   3   5       2986.41       2625.21       111.01 o                         
  14   3   5        418.53        377.40        77.46 o                         
  15   3   5       7239.37       7589.82       268.99 o                         
  16   3   5       2879.32       2880.04       160.57 o                         
  17   3   5         11.10          6.85        15.73 o                         
  18   3   5        986.40        773.48        67.24 o                         
  19   3   5        315.40        410.71        71.04 o                         
  20   3   5         48.29         52.06        34.70 o                         
  21   3   5          9.59        -23.86        29.28 o                         
  22   3   5         44.10         61.82        35.79 o                         
 -24   4   5        360.14        515.26        43.82 o                         
 -23   4   5        796.66        819.53        57.93 o                         
 -22   4   5        141.38        224.86        30.30 o                         
 -21   4   5        880.02       1004.17        64.34 o                         
 -20   4   5          3.08          0.96        17.36 o                         
 -19   4   5       3876.86       3919.55       154.08 o                         
 -18   4   5        145.49        202.59        31.43 o                         
 -17   4   5       6622.52       6621.95       283.45 o                         
 -16   4   5       3065.08       3356.77       184.54 o                         
 -15   4   5       2037.42       1720.54       179.82 o                         
 -14   4   5       1851.13       1771.24        81.54 o                         
 -13   4   5       4780.08       4248.50       162.53 o                         
 -12   4   5        499.59        592.33        36.46 o                         
 -11   4   5       8516.36       7389.51       288.13 o                         
 -10   4   5        177.19        138.62        20.92 o                         
  -9   4   5      12518.34      11848.99       332.77 o                         
  -8   4   5        472.62        555.96        42.02 o                         
  -7   4   5       5685.20       6738.06       243.17 o                         
  -6   4   5         63.56        108.99        15.68 o                         
  -5   4   5      11063.99      11648.19       372.72 o                         
  -4   4   5        970.57       1531.56        59.48 o                         
  -3   4   5      16658.79      15679.59       497.27 o                         
  -2   4   5       7743.17       8559.06       273.84 o                         
  -1   4   5        980.16        569.05        44.90 o                         
   0   4   5         57.86        182.81        21.26 o                         
   1   4   5      12866.03      14933.19       510.70 o                         
   2   4   5       2930.69       3275.99       119.76 o                         
   3   4   5       9129.01      12568.78       533.46 o                         
   4   4   5       7487.61       8059.43       325.59 o                         
   5   4   5       2537.75       2201.12        63.68 o                         
   6   4   5        470.99        518.84        38.52 o                         
   7   4   5       3330.81       2934.06        87.69 o                         
   8   4   5        190.85        202.17        15.39 o                         
   9   4   5       5081.18       4970.73       151.88 o                         
  10   4   5       4290.60       3838.84       182.82 o                         
  11   4   5       8755.75       9041.16       318.98 o                         
  12   4   5       4401.41       4144.33       152.07 o                         
  13   4   5       4030.52       3723.63       559.06 o                         
  14   4   5       2307.22       2135.88       172.96 o                         
  15   4   5       1862.31       1790.97        97.52 o                         
  16   4   5       1285.96       1274.38        71.02 o                         
  17   4   5       2672.69       2687.04       121.05 o                         
  18   4   5       1043.76       1004.55        68.98 o                         
  19   4   5       1054.85        976.20        72.12 o                         
  20   4   5        450.67        484.46        54.17 o                         
  21   4   5       1243.71       1240.58       125.80 o                         
 -23   5   5        384.56        518.23        47.74 o                         
 -22   5   5       1809.46       2047.54       111.92 o                         
 -21   5   5        268.20        338.03        30.52 o                         
 -20   5   5       6843.45       7211.91       338.24 o                         
 -19   5   5       2213.26       2475.06       135.51 o                         
 -18   5   5       2117.37       2191.34       106.44 o                         
 -17   5   5       4674.15       5721.36       216.57 o                         
 -16   5   5          3.36         24.11        17.89 o                         
 -15   5   5        974.86       1173.13        79.15 o                         
 -14   5   5       1459.54       1199.10        59.29 o                         
 -13   5   5        889.09        734.20        43.32 o                         
 -12   5   5       7944.53       7582.28       290.99 o                         
 -11   5   5        158.44        233.34        28.02 o                         
 -10   5   5      11760.25      11274.61       399.43 o                         
  -9   5   5       5998.80       5150.93       173.55 o                         
  -8   5   5        396.74        358.64        46.38 o                         
  -7   5   5       1258.14       1226.59        42.28 o                         
  -6   5   5        411.26        561.00        54.77 o                         
  -5   5   5        315.79        365.74        19.03 o                         
  -4   5   5      19724.64      16665.98       425.96 o                         
  -3   5   5         30.68        133.30        13.97 o                         
  -2   5   5      23625.86      20654.21       670.62 o                         
  -1   5   5       7235.90       6710.85       226.33 o                         
   0   5   5       4688.51       4237.43       131.04 o                         
   1   5   5       5878.24       3803.47       195.36 o                         
   2   5   5       1218.53        918.29        50.40 o                         
   3   5   5       2935.33       3013.27       111.21 o                         
   4   5   5        871.06       1052.22        54.69 o                         
   5   5   5       1757.36       1423.71       124.14 o                         
   6   5   5      10053.13       8983.80       265.68 o                         
   7   5   5        329.42        282.40        19.69 o                         
   8   5   5      10008.22       8504.31       298.06 o                         
   9   5   5       4588.09       4263.13       156.72 o                         
  10   5   5       2235.71       2340.32        91.98 o                         
  11   5   5       2309.07       2053.61        85.85 o                         
  12   5   5        444.21        276.99        25.67 o                         
  13   5   5        219.51        345.14        38.66 o                         
  14   5   5        692.51        814.23        48.91 o                         
  15   5   5       1081.04       1051.63        58.00 o                         
  16   5   5       3765.66       3712.63       161.20 o                         
  17   5   5        115.54         92.46        19.47 o                         
  18   5   5       3932.27       3701.61       161.53 o                         
  19   5   5       1872.65       1991.23       118.43 o                         
  20   5   5        297.99        420.88        41.69 o                         
 -22   6   5        474.24        477.18        36.77 o                         
 -21   6   5        601.82        697.71        63.07 o                         
 -20   6   5        302.28        282.74        28.28 o                         
 -19   6   5        340.92        454.24        34.08 o                         
 -18   6   5       3124.40       3410.52       240.42 o                         
 -17   6   5       3583.84       4240.49       347.64 o                         
 -16   6   5        102.27         78.14        29.59 o                         
 -15   6   5       4652.11       4393.11       191.76 o                         
 -14   6   5       3546.91       4132.04       274.11 o                         
 -13   6   5        113.32        166.46        24.37 o                         
 -12   6   5       2250.56       2156.20       100.65 o                         
 -11   6   5       5968.71       5760.41       211.30 o                         
 -10   6   5       2357.09       2144.99        86.85 o                         
  -9   6   5        117.14        140.59        18.72 o                         
  -8   6   5       7406.76       6478.71       234.89 o                         
  -7   6   5      15573.10      15015.26       527.82 o                         
  -6   6   5        924.32        809.81        33.54 o                         
  -5   6   5       2361.19       1849.96        55.81 o                         
  -4   6   5       5564.22       5186.71       138.76 o                         
  -3   6   5       3753.91       2994.34       120.60 o                         
  -2   6   5         15.92         26.88        11.65 o                         
  -1   6   5       1775.64       1521.90        50.76 o                         
   0   6   5       5048.60       4411.91       112.62 o                         
   1   6   5       3478.51       3024.31        78.84 o                         
   2   6   5       1408.03       1000.81        38.56 o                         
   3   6   5      10259.39      10741.30       310.71 o                         
   4   6   5       5248.59       4071.41       249.24 o                         
   5   6   5       2173.12       1939.86        88.84 o                         
   6   6   5       7509.97       8390.91       609.51 o                         
   7   6   5      10432.00       9354.11       928.19 o                         
   8   6   5         97.90         62.65        19.25 o                         
   9   6   5       2692.58       2602.24       195.48 o                         
  10   6   5       2213.90       2170.31        87.50 o                         
  11   6   5       2712.47       2633.60       121.61 o                         
  12   6   5         38.79         47.01        16.05 o                         
  13   6   5       7003.65       7596.33       401.61 o                         
  14   6   5       1919.10       1527.05       122.61 o                         
  15   6   5        115.43         25.12        17.35 o                         
  16   6   5       2583.97       2726.55       162.36 o                         
  17   6   5       1033.01        902.53        53.93 o                         
  18   6   5         38.12         42.60        18.26 o                         
  19   6   5         43.76         26.87        17.80 o                         
 -20   7   5         48.13        105.92        25.40 o                         
 -19   7   5        676.34        732.21        52.66 o                         
 -18   7   5       2059.98       2108.92       103.89 o                         
 -17   7   5         52.24         65.91        35.99 o                         
 -16   7   5       3811.76       4383.35       191.67 o                         
 -15   7   5        798.42        879.23        57.77 o                         
 -14   7   5       2759.80       2773.28       151.44 o                         
 -13   7   5       1479.50       1533.42        69.25 o                         
 -12   7   5        772.93        778.58        45.04 o                         
 -11   7   5        677.64        664.99        41.04 o                         
 -10   7   5        427.85        329.64        26.63 o                         
  -9   7   5         27.51         33.68        16.75 o                         
  -8   7   5       4527.35       4298.16       160.40 o                         
  -7   7   5          3.92          2.17        15.35 o                         
  -6   7   5      12759.04      11764.59       418.78 o                         
  -5   7   5       8848.31       7822.53       281.44 o                         
  -4   7   5       3139.07       2949.58       115.02 o                         
  -3   7   5       8372.81       8062.34       490.45 o                         
  -2   7   5        174.22        213.67        26.04 o                         
  -1   7   5         91.58         92.25        17.99 o                         
   0   7   5        318.32        262.07        20.65 o                         
   1   7   5        223.78        197.64        23.73 o                         
   2   7   5      16888.27      16522.95       519.45 o                         
   3   7   5       2290.72       2039.05        73.71 o                         
   4   7   5      15475.75      15385.77       542.84 o                         
   5   7   5      10982.34      10115.59       416.34 o                         
   6   7   5        157.96        151.21        23.00 o                         
   7   7   5       2217.19       2199.66       144.83 o                         
   8   7   5        117.61        105.23        21.73 o                         
   9   7   5        286.02        273.88        28.37 o                         
  10   7   5       2094.43       1948.11        81.81 o                         
  11   7   5          6.84         13.88        15.53 o                         
  12   7   5       4657.79       4933.46       316.15 o                         
  13   7   5        626.30        504.49        47.22 o                         
  14   7   5       1569.97       1537.00       104.86 o                         
  15   7   5       2797.50       2551.96       193.30 o                         
  16   7   5         74.67         41.02        18.37 o                         
  17   7   5        734.66        766.22        50.11 o                         
  18   7   5         21.90         30.29        18.55 o                         
 -19   8   5        798.89        854.17        58.42 o                         
 -18   8   5        230.24        341.62        35.85 o                         
 -17   8   5        977.18       1101.19        66.57 o                         
 -16   8   5        837.49        986.53        62.65 o                         
 -15   8   5        939.82       1141.88        67.61 o                         
 -14   8   5         17.74         25.86        22.67 o                         
 -13   8   5        527.66        545.69        37.95 o                         
 -12   8   5          1.55          0.54        17.67 o                         
 -11   8   5        765.34        900.56        51.66 o                         
 -10   8   5         50.25         78.44        19.61 o                         
  -9   8   5       1839.06       1780.76        77.16 o                         
  -8   8   5        263.04        343.77        34.75 o                         
  -7   8   5       2484.55       2188.03       104.90 o                         
  -6   8   5       1018.29       1015.24        52.63 o                         
  -5   8   5       1244.10       1390.27        76.74 o                         
  -4   8   5        120.04         48.36        21.97 o                         
  -3   8   5         60.35         57.59        22.37 o                         
  -2   8   5          4.52          7.56        20.48 o                         
  -1   8   5        240.82        246.36        23.46 o                         
   0   8   5          0.85         27.78        16.36 o                         
   1   8   5       1265.29       1148.13       158.68 o                         
   2   8   5         64.03         59.05        15.96 o                         
   3   8   5       2075.67       1718.27       150.45 o                         
   4   8   5       1139.69       1083.25        53.57 o                         
   5   8   5        630.73        730.35        74.04 o                         
   6   8   5       1218.25       1165.77        61.52 o                         
   7   8   5        301.90        330.51        32.64 o                         
   8   8   5        443.64        377.81        38.69 o                         
   9   8   5        637.37        554.49        41.56 o                         
  10   8   5          7.78         13.18        19.64 o                         
  11   8   5        962.11       1000.35        59.79 o                         
  12   8   5        416.09        425.63        42.47 o                         
  13   8   5        534.93        595.34       108.40 o                         
  14   8   5        101.87        104.03        26.88 o                         
  15   8   5       1077.90       1123.04       136.11 o                         
  16   8   5         31.03         16.68        21.34 o                         
 -16   9   5        635.69        724.69        52.86 o                         
 -15   9   5         95.73        199.26        39.55 o                         
 -14   9   5       1033.85       1083.17        58.50 o                         
 -13   9   5        721.79        928.96        53.05 o                         
 -12   9   5        139.74        213.40        26.08 o                         
 -11   9   5          2.09        -10.98        18.59 o                         
 -10   9   5         32.73         38.79        20.06 o                         
  -9   9   5        533.73        679.58        53.36 o                         
  -8   9   5        785.07        953.41        68.72 o                         
  -7   9   5         93.69        123.83        23.92 o                         
  -6   9   5       3118.89       2804.36       225.41 o                         
  -5   9   5       1940.57       2258.10       113.13 o                         
  -4   9   5        131.65        133.70        27.41 o                         
  -3   9   5       2280.05       2524.24       120.97 o                         
  -2   9   5       1036.60       1227.46        69.50 o                         
  -1   9   5         24.79        -13.26        19.32 o                         
   0   9   5        353.09        478.17        33.62 o                         
   1   9   5         55.94         64.59        18.71 o                         
   2   9   5        313.10        376.77        29.76 o                         
   3   9   5        406.95        350.89        28.35 o                         
   4   9   5       1060.21       1192.46        52.91 o                         
   5   9   5       1745.26       1767.61        77.81 o                         
   6   9   5         31.94         77.47        20.70 o                         
   7   9   5        609.45        622.02        46.18 o                         
   8   9   5        170.58        251.09        31.57 o                         
   9   9   5        122.67         85.53        23.76 o                         
  10   9   5         72.11        113.53        25.51 o                         
  11   9   5          1.16        -10.54        22.17 o                         
  12   9   5        202.06        297.72        37.68 o                         
  13   9   5        164.52        135.36        37.42 o                         
 -13  10   5        327.23        342.48        31.70 o                         
 -12  10   5        620.68        548.78        52.86 o                         
 -11  10   5         64.15        100.73        23.68 o                         
 -10  10   5         18.71         37.85        21.78 o                         
  -9  10   5        177.15        180.63        29.65 o                         
  -8  10   5        389.64        465.09       108.32 o                         
  -7  10   5       3274.08       3981.75       182.27 o                         
  -6  10   5        242.42        259.68        30.42 o                         
  -5  10   5       3919.43       4314.53       215.41 o                         
  -4  10   5       2422.15       2705.76       128.13 o                         
  -3  10   5        628.98        611.67        47.37 o                         
  -2  10   5        368.41        326.05        33.76 o                         
  -1  10   5        107.10         92.94        24.41 o                         
   0  10   5        537.05        554.87        45.65 o                         
   1  10   5       1287.85       1314.93        63.67 o                         
   2  10   5        339.61        485.09        35.03 o                         
   3  10   5       5753.39       5953.14       226.24 o                         
   4  10   5       2514.95       2572.79       121.58 o                         
   5  10   5        599.15        721.60        52.50 o                         
   6  10   5       1742.77       1927.83        96.09 o                         
   7  10   5        241.06        164.47        29.65 o                         
   8  10   5          9.55         18.19        23.08 o                         
   9  10   5         10.23         -7.14        22.08 o                         
  10  10   5        341.84        375.61        42.43 o                         
  -8  11   5        676.70        667.04        48.92 o                         
  -7  11   5          0.46         -2.73        20.69 o                         
  -6  11   5       1417.08       1391.20        76.13 o                         
  -5  11   5        736.53        668.65        48.39 o                         
  -4  11   5        217.12        223.50        29.31 o                         
  -3  11   5        778.18        777.33        52.89 o                         
  -2  11   5        214.25        103.36        23.93 o                         
  -1  11   5        164.28        169.15        26.96 o                         
   0  11   5          4.93         16.85        21.44 o                         
   1  11   5       1624.85       1522.08        82.59 o                         
   2  11   5       2152.26       2058.50        88.98 o                         
   3  11   5         72.16         41.40        24.23 o                         
   4  11   5       1352.78       1399.56        77.89 o                         
   5  11   5       1442.59       1400.12        95.60 o                         
 -26   0   6        841.74        981.61       171.35 o                         
 -25   0   6        762.34        948.41       169.18 o                         
 -24   0   6        703.75        823.54        72.08 o                         
 -23   0   6         22.20         27.63        26.82 o                         
 -22   0   6       1201.52       1166.95        91.65 o                         
 -21   0   6       1624.29       1482.80       133.94 o                         
 -20   0   6        714.53        512.71       105.69 o                         
 -19   0   6      17218.80      17496.28       938.33 o                         
 -18   0   6        487.69        331.82        42.89 o                         
 -17   0   6       9572.08       7951.93       435.26 o                         
 -16   0   6       6820.57       7609.81       417.66 o                         
 -15   0   6        216.37        269.56        99.78 o                         
 -14   0   6        371.66        205.79        45.63 o                         
 -13   0   6        190.25        118.40        20.44 o                         
 -12   0   6      12108.57      10472.22       408.40 o                         
 -11   0   6      14113.43      17244.80       774.53 o                         
 -10   0   6         37.93         70.49        28.86 o                         
  -9   0   6      46287.59      51662.73      2839.07 o                         
  -8   0   6      25443.74      25629.23      1405.28 o                         
  -7   0   6      53446.38      54150.93      2402.04 o                         
  -6   0   6      20195.43      26353.17      1179.72 o                         
  -5   0   6         59.43         19.44        17.18 o                         
  -4   0   6        132.56        255.30        26.13 o                         
  -3   0   6       4656.89       5837.96       267.52 o                         
  -2   0   6       7088.03       7890.63       455.14 o                         
   0   0   6         96.45         46.03        24.15 o                         
   2   0   6      22558.19      33548.58      1901.90 o                         
   3   0   6        862.96        965.28        72.74 o                         
   4   0   6       6353.59       6765.78       396.70 o                         
   5   0   6        291.83        490.69        50.79 o                         
   6   0   6        861.45       1879.85       217.99 o                         
   7   0   6       5496.45       5042.22       410.82 o                         
   8   0   6       4444.41       1666.64       113.95 o                         
   9   0   6      18851.98      20688.70       788.38 o                         
  10   0   6        978.61       1052.32        87.03 o                         
  11   0   6      23145.71      16748.77      1153.82 o                         
  12   0   6       6616.07       5713.47       301.51 o                         
  13   0   6       1182.86        854.45        58.21 o                         
  14   0   6        320.51        547.57        56.34 o                         
  15   0   6       1032.88       1134.90        73.33 o                         
  16   0   6        179.22         95.51        23.32 o                         
  17   0   6       2272.77       2009.55       142.07 o                         
  18   0   6         27.97         26.27        15.60 o                         
  19   0   6      12577.89      11162.95       866.42 o                         
 -25   1   6        380.54        444.41        38.95 o                         
 -24   1   6          5.78         -7.28        18.03 o                         
 -23   1   6        293.81        357.61        33.97 o                         
 -22   1   6         35.83         -5.00        17.11 o                         
 -21   1   6       1486.99       1309.41        69.59 o                         
 -20   1   6       4806.98       5263.92       211.91 o                         
 -19   1   6        627.86        458.86       185.94 o                         
 -18   1   6       8282.75       8440.24       327.38 o                         
 -17   1   6       1387.68       1296.80       133.53 o                         
 -16   1   6       2012.56       1815.92        82.23 o                         
 -15   1   6       1905.46       2021.95        88.77 o                         
 -14   1   6        297.34        157.29        14.02 o                         
 -13   1   6       3728.57       3748.84       128.69 o                         
 -12   1   6       2891.77       3125.85        85.23 o                         
 -11   1   6       3368.90       3159.97       111.95 o                         
 -10   1   6      19945.35      20869.31       723.00 o                         
  -9   1   6       3186.76       3557.80       178.35 o                         
  -8   1   6      23779.45      24901.94       969.68 o                         
  -7   1   6       6688.86       7769.86       251.73 o                         
  -6   1   6        802.29       1784.80        65.63 o                         
  -5   1   6        147.82        154.00        15.26 o                         
  -4   1   6        963.83       1465.54        54.37 o                         
  -3   1   6      19931.33      22032.84       695.25 o                         
  -2   1   6       4669.53       7736.15       276.60 o                         
  -1   1   6         80.40        113.80        19.02 o                         
   0   1   6      46524.10      53723.02      2130.57 o                         
   1   1   6       9540.87      12868.92       519.05 o                         
   2   1   6      20600.98      23230.31       979.01 o                         
   3   1   6       7021.63       7897.62       390.67 o                         
   4   1   6        316.09        325.37        27.98 o                         
   5   1   6        920.80        781.37        45.72 o                         
   6   1   6         61.83        143.55        20.00 o                         
   7   1   6       1334.22       1148.88        40.49 o                         
   8   1   6       4204.10       3972.64       189.01 o                         
   9   1   6        130.98        108.35        10.18 o                         
  10   1   6      21345.39      20122.71       578.62 o                         
  11   1   6       7818.93       7175.23       299.89 o                         
  12   1   6       1244.67       1033.35        47.02 o                         
  13   1   6        698.23        675.11        35.84 o                         
  14   1   6          2.91          8.58        11.13 o                         
  15   1   6         11.50         30.87        11.73 o                         
  16   1   6        517.76        605.56        38.14 o                         
  17   1   6        503.97        618.42        72.66 o                         
  18   1   6       2560.45       2188.09       127.24 o                         
  19   1   6         14.60         38.94        21.69 o                         
  20   1   6       2075.86       1985.54       178.95 o                         
  21   1   6        644.66        589.87        79.17 o                         
  22   1   6        607.98        376.33        62.90 o                         
 -25   2   6        137.33        195.91        29.03 o                         
 -24   2   6        136.41        170.50        27.90 o                         
 -23   2   6       1598.52       1548.80        85.91 o                         
 -22   2   6         86.89        145.29        38.10 o                         
 -21   2   6        263.21        175.36        27.85 o                         
 -20   2   6        717.15        850.44        53.07 o                         
 -19   2   6        921.43       1052.12        81.24 o                         
 -18   2   6         10.70         38.37        18.63 o                         
 -17   2   6        912.84        895.61        56.95 o                         
 -16   2   6       1116.98       1059.53        91.65 o                         
 -15   2   6       2361.25       2456.49       155.74 o                         
 -14   2   6       1544.25       1272.10       123.97 o                         
 -13   2   6       5988.03       4874.06       127.76 o                         
 -12   2   6        159.77        102.30        15.59 o                         
 -11   2   6       1256.27       1158.23        38.16 o                         
 -10   2   6         50.57         27.92        10.93 o                         
  -9   2   6       2909.25       3030.42       131.38 o                         
  -8   2   6       1555.90       1401.30       132.01 o                         
  -7   2   6       6268.51       6563.33       214.86 o                         
  -6   2   6         72.74         47.45        14.76 o                         
  -5   2   6      10403.43      13865.46       414.38 o                         
  -4   2   6       3645.04       4590.26       151.61 o                         
  -3   2   6       8603.29       7332.54       233.97 o                         
  -2   2   6       1911.62       1188.32        63.90 o                         
  -1   2   6       4588.25       5227.02       170.70 o                         
   0   2   6       1119.78       1420.44        59.04 o                         
   1   2   6       1871.84       2229.83       106.91 o                         
   2   2   6       1302.05        917.31        50.68 o                         
   3   2   6       5493.56       7247.61       300.36 o                         
   4   2   6       1330.63       1431.75        69.74 o                         
   5   2   6       1492.93       1753.69        83.24 o                         
   6   2   6         24.95         98.09        12.94 o                         
   7   2   6       3586.23       3570.23       100.53 o                         
   8   2   6        606.08        857.59        79.05 o                         
   9   2   6        219.94        280.59        16.32 o                         
  10   2   6       1096.65        943.97        48.61 o                         
  11   2   6       5445.48       5763.43       360.57 o                         
  12   2   6        609.48        677.52        54.47 o                         
  13   2   6       1042.06       1059.75        72.92 o                         
  14   2   6         89.44        109.33        20.40 o                         
  15   2   6        933.46        956.99        52.78 o                         
  16   2   6        438.91        388.65        31.00 o                         
  17   2   6       1649.72       1349.27        97.34 o                         
  18   2   6        299.10        306.89        86.22 o                         
  19   2   6        819.80        676.75        53.15 o                         
  20   2   6        170.98        224.50        49.89 o                         
  21   2   6        621.27        571.43        78.09 o                         
  22   2   6        121.13        164.85        44.47 o                         
 -25   3   6        307.72        491.33        43.26 o                         
 -24   3   6        656.20        817.47        57.13 o                         
 -23   3   6         70.85         86.55        24.72 o                         
 -22   3   6       1747.89       1402.67        95.53 o                         
 -21   3   6        555.88        453.26        40.28 o                         
 -20   3   6       8689.76       9382.90       466.60 o                         
 -19   3   6          1.28         21.40        17.76 o                         
 -18   3   6      13924.54      14233.13       518.75 o                         
 -17   3   6       2850.19       3259.02       160.11 o                         
 -16   3   6      10997.08      10567.52       385.49 o                         
 -15   3   6       3481.24       3858.48       234.15 o                         
 -14   3   6       1992.41       2050.65        90.79 o                         
 -13   3   6        477.01        416.87        26.27 o                         
 -12   3   6       1189.19       1054.52        38.59 o                         
 -11   3   6       9061.98       8248.97       213.44 o                         
 -10   3   6      42519.83      38437.57      1005.95 o                         
  -9   3   6       3291.53       3617.13       107.39 o                         
  -8   3   6      34143.03      34271.88      1241.56 o                         
  -7   3   6       5947.25       4886.58       162.09 o                         
  -6   3   6      15373.28      17494.80       814.58 o                         
  -5   3   6       8935.91       9640.99       311.09 o                         
  -4   3   6         49.99         74.44        13.86 o                         
  -3   3   6       1742.30       1203.63        44.20 o                         
  -2   3   6       8291.86       9610.96       308.85 o                         
  -1   3   6        151.15         31.19        11.88 o                         
   0   3   6      72455.64      69430.24      2177.93 o                         
   1   3   6       5375.88       6637.59       215.60 o                         
   2   3   6      15044.98      15033.59       533.42 o                         
   3   3   6       5604.80       4923.27       208.72 o                         
   4   3   6       6292.39       6912.86       261.51 o                         
   5   3   6       2124.81       1632.63        80.61 o                         
   6   3   6       8421.84       7945.00       223.85 o                         
   7   3   6         92.52         44.25         9.81 o                         
   8   3   6      19067.34      17274.66       451.24 o                         
   9   3   6       1508.41       1721.34        58.91 o                         
  10   3   6      15667.21      13563.64       692.90 o                         
  11   3   6       5735.30       5212.13       282.06 o                         
  12   3   6       9055.95       8053.77       408.71 o                         
  13   3   6       4677.02       4928.26       178.73 o                         
  14   3   6        727.96        687.64        35.91 o                         
  15   3   6         69.31        103.33        17.49 o                         
  16   3   6       2078.16       1823.03        87.01 o                         
  17   3   6        118.98        190.74        60.73 o                         
  18   3   6       5965.03       5487.55       292.51 o                         
  19   3   6        581.88        686.36       116.04 o                         
  20   3   6       4304.13       4418.34       406.15 o                         
  21   3   6       1809.77       1921.55       173.52 o                         
 -24   4   6        457.63        530.69        44.19 o                         
 -23   4   6         81.87        159.37        28.50 o                         
 -22   4   6       1163.57       1284.60        75.94 o                         
 -21   4   6        797.44        844.78        51.01 o                         
 -20   4   6        438.66        562.10        38.63 o                         
 -19   4   6       5303.40       5675.35       219.53 o                         
 -18   4   6        524.94        605.37        70.96 o                         
 -17   4   6       1666.85       1642.09        75.08 o                         
 -16   4   6       6159.38       6124.57       229.82 o                         
 -15   4   6       1400.54       1268.86        65.90 o                         
 -14   4   6        399.50        266.86        38.51 o                         
 -13   4   6       4346.55       4583.88       194.87 o                         
 -12   4   6       6161.04       5351.99       201.44 o                         
 -11   4   6       4997.52       5236.47       169.18 o                         
 -10   4   6       3273.36       3427.83       109.39 o                         
  -9   4   6      24042.85      21042.44       671.71 o                         
  -8   4   6       7549.09       6798.78       223.20 o                         
  -7   4   6       1206.86       1109.85        40.84 o                         
  -6   4   6      15420.17      14181.07       527.63 o                         
  -5   4   6        228.55        178.95        16.43 o                         
  -4   4   6       2031.87       1661.26        63.66 o                         
  -3   4   6       8067.86       9326.93       365.51 o                         
  -2   4   6      26050.95      24371.07       855.81 o                         
  -1   4   6       6796.41       7305.13       255.37 o                         
   0   4   6        756.04       1232.16        61.72 o                         
   1   4   6      32477.01      31072.81       806.09 o                         
   2   4   6      10594.23      10439.28       317.61 o                         
   3   4   6         10.91          3.80         9.01 o                         
   4   4   6       7346.75       8421.52       236.46 o                         
   5   4   6       9124.40       7449.67       209.47 o                         
   6   4   6       4337.58       4507.78       148.51 o                         
   7   4   6        716.20        587.65        44.51 o                         
   8   4   6      12619.03      12297.61       781.20 o                         
   9   4   6      22041.06      21164.31       733.65 o                         
  10   4   6        961.45        816.96       103.94 o                         
  11   4   6       6862.34       6738.59       219.16 o                         
  12   4   6       5807.13       5170.88       319.44 o                         
  13   4   6       2076.88       2276.00       149.89 o                         
  14   4   6       1340.12       1476.59       124.89 o                         
  15   4   6        542.52        338.57        25.38 o                         
  16   4   6       2360.58       2492.78       113.40 o                         
  17   4   6       1227.17       1390.89        87.68 o                         
  18   4   6        136.37        183.09        42.30 o                         
  19   4   6       1451.88       1415.82       233.71 o                         
  20   4   6         88.24        144.88        26.03 o                         
  21   4   6        680.31        697.24        86.76 o                         
 -23   5   6         86.02        145.36        40.64 o                         
 -22   5   6       1803.54       1881.30        83.88 o                         
 -21   5   6       1006.84       1059.08        57.14 o                         
 -20   5   6        369.53        362.63        31.41 o                         
 -19   5   6        584.23        681.17        44.55 o                         
 -18   5   6          0.40          4.50        18.47 o                         
 -17   5   6       1454.65       1583.34        80.33 o                         
 -16   5   6       2675.92       2787.61       212.08 o                         
 -15   5   6       1750.75       1848.31       113.00 o                         
 -14   5   6       9177.67       8546.46       315.56 o                         
 -13   5   6        994.51       1055.27        54.63 o                         
 -12   5   6       3977.10       4089.94       157.78 o                         
 -11   5   6       7838.76       7080.90       263.18 o                         
 -10   5   6        144.24        207.97        24.35 o                         
  -9   5   6          5.90         20.77        12.52 o                         
  -8   5   6          4.47         17.34        11.15 o                         
  -7   5   6       3353.61       3235.47       104.96 o                         
  -6   5   6      10832.80      11210.18       290.34 o                         
  -5   5   6          3.69         13.60        10.14 o                         
  -4   5   6      15575.99      13270.74       342.06 o                         
  -3   5   6       9248.79       9231.42       258.71 o                         
  -2   5   6       8682.44       7900.64       202.99 o                         
  -1   5   6      15347.35      14080.26       382.29 o                         
   0   5   6        708.14        856.68        38.00 o                         
   1   5   6        217.40        157.28        14.15 o                         
   2   5   6        251.72        267.43        21.11 o                         
   3   5   6       2312.52       2397.41        73.96 o                         
   4   5   6       8178.15       7623.67       228.60 o                         
   5   5   6       1171.69        931.23        41.91 o                         
   6   5   6      12641.88      11281.63       395.06 o                         
   7   5   6       8316.83       9559.43       756.12 o                         
   8   5   6       1009.21       1260.39        56.13 o                         
   9   5   6       3309.74       3194.38       121.05 o                         
  10   5   6        104.19         80.54        16.20 o                         
  11   5   6        350.23        288.66        24.22 o                         
  12   5   6       1167.47       1247.11        55.54 o                         
  13   5   6        420.36        499.01        50.06 o                         
  14   5   6       5130.78       5005.04       182.18 o                         
  15   5   6       3138.33       2639.03       508.04 o                         
  16   5   6        815.37        679.39        44.69 o                         
  17   5   6       1925.37       1958.65        92.98 o                         
  18   5   6          1.50          6.83        14.27 o                         
  19   5   6        259.70        270.16        34.13 o                         
  20   5   6         24.12         39.93        19.66 o                         
 -22   6   6         96.17        104.75        22.06 o                         
 -21   6   6        638.52        850.38        51.66 o                         
 -20   6   6          1.38          2.00        18.85 o                         
 -19   6   6       1061.55       1124.76        58.92 o                         
 -18   6   6         18.72          4.41        18.48 o                         
 -17   6   6       5242.16       5704.07       231.35 o                         
 -16   6   6        421.74        495.04        74.64 o                         
 -15   6   6       3543.79       3598.39       288.51 o                         
 -14   6   6        183.86        119.57        23.78 o                         
 -13   6   6       1542.80       1307.38       143.30 o                         
 -12   6   6        712.25        805.19        52.05 o                         
 -11   6   6       3605.81       4069.70       153.09 o                         
 -10   6   6        590.00        408.75        28.94 o                         
  -9   6   6       3913.99       3637.81       137.44 o                         
  -8   6   6          1.28         16.07        14.44 o                         
  -7   6   6       7085.55       6092.17       279.46 o                         
  -6   6   6         54.20         49.52        19.18 o                         
  -5   6   6       8135.27       8410.89       297.20 o                         
  -4   6   6        350.84        246.52        26.64 o                         
  -3   6   6       4588.88       4010.75       165.22 o                         
  -2   6   6       2652.38       2956.72       117.81 o                         
  -1   6   6       1539.96       1570.32        63.75 o                         
   0   6   6        317.42        296.23        19.51 o                         
   1   6   6       6760.63       6560.26       276.57 o                         
   2   6   6         66.26        103.68        28.27 o                         
   3   6   6       6704.24       6408.28       257.76 o                         
   4   6   6         90.33        120.22        19.73 o                         
   5   6   6       6289.14       6728.47       240.95 o                         
   6   6   6       2071.62       1897.61        77.92 o                         
   7   6   6       1243.37       1096.69        69.97 o                         
   8   6   6        160.28        177.88        21.76 o                         
   9   6   6       4833.43       4452.29       163.52 o                         
  10   6   6        260.96        264.26        24.20 o                         
  11   6   6       2678.46       2815.86       109.97 o                         
  12   6   6        345.01        322.48        27.31 o                         
  13   6   6       2511.86       2703.45       143.36 o                         
  14   6   6        344.27        346.62        27.05 o                         
  15   6   6       2811.40       2847.12       186.21 o                         
  16   6   6        508.84        429.01        35.27 o                         
  17   6   6       1047.11       1015.51        57.72 o                         
  18   6   6        498.87        443.43        35.43 o                         
 -20   7   6        881.81       1119.45        67.41 o                         
 -19   7   6         15.12         24.34        22.66 o                         
 -18   7   6       1604.96       1830.68        93.83 o                         
 -17   7   6        153.09        245.31        35.58 o                         
 -16   7   6         12.91         18.76        21.84 o                         
 -15   7   6       1478.72       1662.21        85.46 o                         
 -14   7   6        835.14        912.89        58.61 o                         
 -13   7   6        370.96        481.99        39.95 o                         
 -12   7   6        773.24        638.53        45.69 o                         
 -11   7   6       1123.89        898.20        54.01 o                         
 -10   7   6       2047.24       2219.34        91.05 o                         
  -9   7   6          0.96         17.85        16.60 o                         
  -8   7   6       2178.34       2158.77        88.81 o                         
  -7   7   6       1208.15       1204.34        57.22 o                         
  -6   7   6        346.77        418.16        59.17 o                         
  -5   7   6        676.92        799.30        44.07 o                         
  -4   7   6         38.41         20.73        16.39 o                         
  -3   7   6       2001.97       2247.45       113.37 o                         
  -2   7   6          5.86         11.01        18.20 o                         
  -1   7   6       4408.81       4415.13       197.89 o                         
   0   7   6       6451.96       6116.24       198.63 o                         
   1   7   6       1121.97       1031.92        70.13 o                         
   2   7   6       3984.58       3733.39       139.18 o                         
   3   7   6       1504.94       1525.57        79.81 o                         
   4   7   6          6.92         13.16        17.59 o                         
   5   7   6        247.76        159.99        23.93 o                         
   6   7   6         12.73         12.53        16.96 o                         
   7   7   6       1334.08       1550.63        76.99 o                         
   8   7   6        670.71        621.07        43.63 o                         
   9   7   6        754.63        752.89        43.47 o                         
  10   7   6       2054.68       2141.54       129.46 o                         
  11   7   6        569.00        560.38        36.83 o                         
  12   7   6         42.98         56.23        17.18 o                         
  13   7   6         10.67         24.05        15.32 o                         
  14   7   6          4.00         -1.65        17.48 o                         
  15   7   6         70.40         52.28        18.92 o                         
  16   7   6        161.27        186.35        26.17 o                         
  17   7   6        402.01        444.91        36.39 o                         
 -18   8   6         41.43         29.22        23.38 o                         
 -17   8   6        438.67        556.92        45.10 o                         
 -16   8   6       1114.11       1472.55        80.51 o                         
 -15   8   6       2608.03       2732.17       128.73 o                         
 -14   8   6        141.97        186.44        28.93 o                         
 -13   8   6       7403.32       8200.12       346.09 o                         
 -12   8   6       6233.47       6828.77       251.61 o                         
 -11   8   6         38.74         45.96        19.84 o                         
 -10   8   6       3129.87       2818.88       112.97 o                         
  -9   8   6       1371.29       1498.17        68.94 o                         
  -8   8   6       1300.64       1358.24        64.23 o                         
  -7   8   6        308.53        305.64        28.48 o                         
  -6   8   6       3366.47       3347.08       131.08 o                         
  -5   8   6       8816.40       9267.48       397.52 o                         
  -4   8   6        450.53        424.12        59.32 o                         
  -3   8   6       3598.28       3614.68       209.38 o                         
  -2   8   6       4000.98       3876.47       174.80 o                         
  -1   8   6          2.84          5.62        18.55 o                         
   0   8   6         48.61         58.59        17.37 o                         
   1   8   6        162.01        133.30        20.14 o                         
   2   8   6       1629.01       1528.87        79.80 o                         
   3   8   6       5176.85       5591.15       203.98 o                         
   4   8   6        112.75        157.54        26.02 o                         
   5   8   6       3584.45       3496.65       151.29 o                         
   6   8   6        609.43        724.09        50.13 o                         
   7   8   6        645.65        811.21        52.68 o                         
   8   8   6       3193.68       3225.24       141.06 o                         
   9   8   6         42.30         65.36        22.00 o                         
  10   8   6        165.21        105.10        23.94 o                         
  11   8   6          2.39         21.37        20.37 o                         
  12   8   6        672.03        741.33        50.51 o                         
  13   8   6       1737.43       1956.18       111.78 o                         
  14   8   6          7.10         -3.16        19.81 o                         
  15   8   6       2309.79       2398.31       272.21 o                         
 -16   9   6       1808.76       2056.56       103.16 o                         
 -15   9   6         53.82         97.38        26.36 o                         
 -14   9   6       3707.29       3750.53       175.47 o                         
 -13   9   6       1102.12        992.72        55.13 o                         
 -12   9   6       1229.85       1189.91        61.47 o                         
 -11   9   6       1372.03       1332.28        65.29 o                         
 -10   9   6          6.19          7.22        19.37 o                         
  -9   9   6         44.45         52.24        20.39 o                         
  -8   9   6        109.28         92.53        22.79 o                         
  -7   9   6       1094.92        915.43        61.65 o                         
  -6   9   6       2617.26       2534.93       123.54 o                         
  -5   9   6         72.43        119.50        27.04 o                         
  -4   9   6       6179.14       6093.95       268.65 o                         
  -3   9   6       2155.69       2100.41       103.87 o                         
  -2   9   6       2007.54       2267.00       110.38 o                         
  -1   9   6       1482.48       1192.14        83.18 o                         
   0   9   6        160.04        127.70        24.13 o                         
   1   9   6         21.07         38.66        17.70 o                         
   2   9   6        581.05        508.88        50.76 o                         
   3   9   6       1009.65       1014.08        81.50 o                         
   4   9   6       7260.09       7369.58       299.66 o                         
   5   9   6       1089.66       1024.61        72.56 o                         
   6   9   6       2108.33       2002.06       183.73 o                         
   7   9   6       1002.27        986.51        61.11 o                         
   8   9   6        548.60        660.70        50.02 o                         
   9   9   6        150.98        156.08        27.17 o                         
  10   9   6         56.21         48.45        22.56 o                         
  11   9   6        203.33        171.59        31.23 o                         
  12   9   6        846.49        986.06        78.09 o                         
 -12  10   6        144.61         89.52        23.59 o                         
 -11  10   6         96.04         82.03        23.05 o                         
 -10  10   6         61.67         83.35        31.62 o                         
  -9  10   6          1.05         46.35        24.68 o                         
  -8  10   6        580.52        480.62        53.87 o                         
  -7  10   6        826.31       1015.46        66.70 o                         
  -6  10   6          5.09         55.67        22.73 o                         
  -5  10   6        512.44        369.65        64.89 o                         
  -4  10   6        339.04        333.97        34.54 o                         
  -3  10   6         98.54         92.66        23.85 o                         
  -2  10   6         60.18         84.56        23.73 o                         
  -1  10   6          2.92         40.41        22.10 o                         
   0  10   6        151.73        178.53        27.42 o                         
   1  10   6         10.41         -9.22        26.48 o                         
   2  10   6         23.29         10.68        21.99 o                         
   3  10   6        104.21        107.37        33.35 o                         
   4  10   6          4.64         16.38        28.69 o                         
   5  10   6         32.51         36.47        27.90 o                         
   6  10   6          4.59        -19.42        22.04 o                         
   7  10   6          5.04        -19.96        21.55 o                         
   8  10   6          1.87          6.52        22.05 o                         
   9  10   6          0.10         -5.28        22.31 o                         
  -6  11   6        468.70        446.88        38.07 o                         
  -5  11   6         34.33         24.35        21.17 o                         
  -4  11   6       1802.43       2130.90       129.22 o                         
  -3  11   6        856.06        872.47        60.47 o                         
  -2  11   6        116.89         81.43        23.55 o                         
  -1  11   6        628.84        627.10        48.62 o                         
   0  11   6        217.08        415.44        46.28 o                         
   1  11   6        106.87         68.34        40.13 o                         
   2  11   6          5.61          2.17        48.80 o                         
   3  11   6         54.67         91.86        35.36 o                         
 -25   1   7        104.68        117.05        30.52 o                         
 -24   1   7       2042.56       2436.48       106.79 o                         
 -23   1   7         87.37         54.80        31.96 o                         
 -22   1   7       1226.63       1253.43        68.16 o                         
 -21   1   7        884.89        748.58        52.28 o                         
 -20   1   7       1565.17       1611.88        79.44 o                         
 -19   1   7       1304.73       1240.34        65.30 o                         
 -18   1   7      14813.53      14485.56       551.38 o                         
 -17   1   7       1102.54        763.51        61.73 o                         
 -16   1   7      25373.89      25193.34       948.12 o                         
 -15   1   7       2785.36       2805.45       184.90 o                         
 -14   1   7       3999.24       3781.45       131.86 o                         
 -13   1   7       2120.77       1671.07        50.76 o                         
 -12   1   7        181.13        139.23        18.11 o                         
 -11   1   7       1520.51       1211.65        39.41 o                         
 -10   1   7       7118.61       8983.96       421.61 o                         
  -9   1   7       5773.25       7035.30       229.61 o                         
  -8   1   7      75304.58      81720.62      3143.77 o                         
  -7   1   7          3.37         49.62        14.86 o                         
  -6   1   7      28013.49      26916.74       796.56 o                         
  -5   1   7       3469.57       4944.38       161.95 o                         
  -4   1   7        319.68        588.97        30.39 o                         
  -3   1   7        597.48        347.70        21.31 o                         
  -2   1   7       1629.02       1493.72        72.42 o                         
  -1   1   7       4962.37       4493.89       277.05 o                         
   0   1   7      21277.36      25809.54      1036.28 o                         
   1   1   7       1981.82       1727.26        86.24 o                         
   2   1   7      40742.71      48758.61      2846.26 o                         
   3   1   7       3065.07       2952.77       129.80 o                         
   4   1   7      47104.74      44924.33      1783.61 o                         
   5   1   7      12986.91      14878.65       569.69 o                         
   6   1   7       3137.80       3128.75       101.36 o                         
   7   1   7         26.46         33.74         8.28 o                         
   8   1   7       3879.24       4359.66       163.86 o                         
   9   1   7       3600.15       3697.30       153.13 o                         
  10   1   7      12780.19      12117.97       431.09 o                         
  11   1   7         14.14         21.10         9.87 o                         
  12   1   7      27752.57      27337.85      1392.28 o                         
  13   1   7       6729.60       6228.89       404.36 o                         
  14   1   7       3589.89       3635.69       158.81 o                         
  15   1   7       1727.16       1558.68        75.21 o                         
  16   1   7        438.32        469.75        33.13 o                         
  17   1   7         28.74        122.85        27.93 o                         
  18   1   7       2406.70       2220.50       165.73 o                         
  19   1   7         25.20         31.98        17.72 o                         
  20   1   7       3711.04       3171.89       267.88 o                         
  21   1   7         93.26        238.59        52.06 o                         
 -25   2   7       3124.15       3899.71       185.33 o                         
 -24   2   7       1059.49       1333.40        81.44 o                         
 -23   2   7        418.86        406.21        77.32 o                         
 -22   2   7        118.79        169.35        28.88 o                         
 -21   2   7         22.21         85.34        22.98 o                         
 -20   2   7       1698.26       1489.86        75.62 o                         
 -19   2   7       4656.19       4699.84       190.73 o                         
 -18   2   7       3172.26       3209.34       135.65 o                         
 -17   2   7      11613.42      11097.50       368.22 o                         
 -16   2   7       2565.53       2502.79       100.73 o                         
 -15   2   7       5242.67       4732.04       162.40 o                         
 -14   2   7       4473.47       4241.37       146.88 o                         
 -13   2   7        323.06        427.99        21.51 o                         
 -12   2   7          5.68         41.11        11.30 o                         
 -11   2   7          9.70         24.52        10.71 o                         
 -10   2   7       8626.09       8066.53       214.49 o                         
  -9   2   7      14148.60      14403.96       410.36 o                         
  -8   2   7       5786.85       5515.97       193.35 o                         
  -7   2   7      37914.05      41088.73      1393.60 o                         
  -6   2   7       3900.86       4032.35       136.57 o                         
  -5   2   7      20890.34      22662.57       716.56 o                         
  -4   2   7      28986.48      31070.63       968.65 o                         
  -3   2   7        223.33        183.37        20.51 o                         
  -2   2   7       1315.68       1197.80        46.92 o                         
  -1   2   7        927.19        662.81        66.83 o                         
   0   2   7      27933.92      30888.89      1352.02 o                         
   1   2   7      44874.75      47516.89      1904.66 o                         
   2   2   7       5293.60       3961.34       168.79 o                         
   3   2   7      34476.43      40746.16      1620.51 o                         
   4   2   7      20444.18      20829.88       594.58 o                         
   5   2   7       2988.17       2820.33        92.51 o                         
   6   2   7       7195.87       7808.11       221.28 o                         
   7   2   7        265.75        158.86        14.55 o                         
   8   2   7       7772.04       6640.40       347.96 o                         
   9   2   7        968.36        913.23        61.11 o                         
  10   2   7       4621.94       4364.44       157.88 o                         
  11   2   7      16854.06      14538.50       995.01 o                         
  12   2   7        147.64        234.16        19.97 o                         
  13   2   7       8609.77       7471.33      1828.88 o                         
  14   2   7       4317.60       4383.67       221.51 o                         
  15   2   7       1250.64       1191.74        64.41 o                         
  16   2   7        554.00        585.31        38.33 o                         
  17   2   7        242.34        279.96        26.67 o                         
  18   2   7        523.06        709.99        50.93 o                         
  19   2   7       2069.92       1583.45        97.13 o                         
  20   2   7        248.88        207.75        48.80 o                         
  21   2   7       3239.02       3189.24       268.96 o                         
 -24   3   7         63.14         46.60        23.73 o                         
 -23   3   7        503.13        574.95        46.92 o                         
 -22   3   7       1827.66       1960.70       102.99 o                         
 -21   3   7         41.70         52.76        24.52 o                         
 -20   3   7        418.90        486.59        42.56 o                         
 -19   3   7       1713.90       1774.88        80.06 o                         
 -18   3   7        822.62        910.31        56.05 o                         
 -17   3   7        459.08        529.28        58.54 o                         
 -16   3   7         37.63         54.03        18.15 o                         
 -15   3   7       2200.38       1972.94        83.53 o                         
 -14   3   7         43.96         64.98        16.04 o                         
 -13   3   7        510.74        537.81        29.98 o                         
 -12   3   7       6004.93       5036.10       138.46 o                         
 -11   3   7       2264.61       2348.73        67.11 o                         
 -10   3   7        115.90        182.54        15.25 o                         
  -9   3   7       3689.08       3391.21        91.88 o                         
  -8   3   7       3365.77       2975.17        86.48 o                         
  -7   3   7        120.14         27.78        13.46 o                         
  -6   3   7        487.04        733.18        79.72 o                         
  -5   3   7      14440.53      14853.30       467.49 o                         
  -4   3   7       1835.91       3286.43       121.25 o                         
  -3   3   7         27.87         47.25        13.54 o                         
  -2   3   7      12488.29      12897.81       412.83 o                         
  -1   3   7       2010.14       4149.64       154.83 o                         
   0   3   7         90.41         60.05        18.01 o                         
   1   3   7       9486.81      10495.73       363.86 o                         
   2   3   7      12456.25      11859.83       362.24 o                         
   3   3   7        528.97        617.31        59.70 o                         
   4   3   7          7.89         41.09        14.86 o                         
   5   3   7       7497.22       7037.84       201.49 o                         
   6   3   7       3977.08       4009.29       130.31 o                         
   7   3   7          7.78         26.25         8.90 o                         
   8   3   7       5208.08       4959.49       162.71 o                         
   9   3   7       5442.94       4927.58       165.02 o                         
  10   3   7        554.37        571.95        31.29 o                         
  11   3   7        989.05       1052.21        47.12 o                         
  12   3   7       1271.87       1246.68        93.96 o                         
  13   3   7         28.94         58.54        13.39 o                         
  14   3   7        247.28        372.96        26.73 o                         
  15   3   7        399.41        679.13        68.91 o                         
  16   3   7        565.36        496.18        35.51 o                         
  17   3   7        533.73        548.95        37.60 o                         
  18   3   7        389.18        421.07        40.65 o                         
  19   3   7        819.36        911.79        64.32 o                         
  20   3   7        165.80        237.68        31.53 o                         
 -24   4   7         65.81         69.77        25.14 o                         
 -23   4   7       2047.38       2132.76       110.48 o                         
 -22   4   7          1.76         22.35        22.37 o                         
 -21   4   7       2167.68       2366.96       100.68 o                         
 -20   4   7        111.24        170.39        22.60 o                         
 -19   4   7       2134.20       2332.34       100.06 o                         
 -18   4   7        127.40        147.50        23.58 o                         
 -17   4   7       1251.86       1363.00       113.49 o                         
 -16   4   7        345.02        362.74        51.03 o                         
 -15   4   7       1175.53       1282.90        74.35 o                         
 -14   4   7        511.81        493.44        77.77 o                         
 -13   4   7       9189.72       8930.17       327.10 o                         
 -12   4   7        214.94        276.52        24.80 o                         
 -11   4   7       5612.99       5227.27       248.08 o                         
 -10   4   7         93.17        130.35        15.68 o                         
  -9   4   7       6039.48       5655.68       173.56 o                         
  -8   4   7         35.54         58.35        12.97 o                         
  -7   4   7       5004.55       5183.11       156.63 o                         
  -6   4   7        137.74        114.85        30.61 o                         
  -5   4   7      12399.96      11273.84       365.88 o                         
  -4   4   7         36.55         80.61        17.19 o                         
  -3   4   7       9764.02      11285.42       345.86 o                         
  -2   4   7         16.94         74.50        17.51 o                         
  -1   4   7       2664.25       3357.84       175.57 o                         
   0   4   7        143.33        199.30        27.73 o                         
   1   4   7      11839.38       9500.85       310.74 o                         
   2   4   7         10.27         26.04         9.75 o                         
   3   4   7       8782.49       8306.16       232.57 o                         
   4   4   7        240.29        307.63        21.45 o                         
   5   4   7      14219.63      14484.10       402.34 o                         
   6   4   7        479.51        473.41        25.46 o                         
   7   4   7       5475.14       5275.41       189.90 o                         
   8   4   7         11.37         32.99        16.12 o                         
   9   4   7       2322.19       1920.39       192.05 o                         
  10   4   7         95.71        134.53        19.30 o                         
  11   4   7       4430.71       4266.39       293.93 o                         
  12   4   7         60.81        173.42        18.60 o                         
  13   4   7       1989.82       2451.77       139.74 o                         
  14   4   7         43.57         28.31        12.38 o                         
  15   4   7       1906.17       1947.85        79.18 o                         
  16   4   7         30.21         54.80        24.93 o                         
  17   4   7       2916.17       2421.84       266.25 o                         
  18   4   7         80.46         55.49        21.15 o                         
  19   4   7       1665.44       1606.83        98.33 o                         
  20   4   7        135.11         60.96        37.42 o                         
 -23   5   7        562.44        681.61       101.61 o                         
 -22   5   7         70.05         51.51        20.37 o                         
 -21   5   7          7.86         -0.14        18.94 o                         
 -20   5   7        286.16        270.25        28.31 o                         
 -19   5   7       2400.42       2632.79       109.77 o                         
 -18   5   7       4920.43       4942.44       312.83 o                         
 -17   5   7        253.64        265.10        28.08 o                         
 -16   5   7       4057.75       4204.16       210.07 o                         
 -15   5   7       1563.61       1695.69       140.32 o                         
 -14   5   7       2282.29       2185.41       101.59 o                         
 -13   5   7         32.40         38.83        18.22 o                         
 -12   5   7       2259.08       2304.84        96.24 o                         
 -11   5   7       1071.12       1043.08        58.90 o                         
 -10   5   7       3455.48       3396.89       148.64 o                         
  -9   5   7       1640.31       1611.09        90.63 o                         
  -8   5   7       7946.22       6053.84       316.84 o                         
  -7   5   7       1201.57        931.81        69.81 o                         
  -6   5   7      19051.65      17386.33       445.00 o                         
  -5   5   7       4943.37       4158.43       222.11 o                         
  -4   5   7       5055.79       4744.30       136.03 o                         
  -3   5   7       2059.43       1773.86        55.99 o                         
  -2   5   7        678.09        623.40        96.71 o                         
  -1   5   7       1928.14       1657.79        64.67 o                         
   0   5   7       2332.63       1975.23        66.24 o                         
   1   5   7       8387.31       8491.02       253.62 o                         
   2   5   7      25758.59      22141.28       642.12 o                         
   3   5   7       1184.84       1113.02        50.53 o                         
   4   5   7      10061.26       9789.67       361.71 o                         
   5   5   7       4804.49       4203.64       154.80 o                         
   6   5   7       1531.95       1666.94        69.31 o                         
   7   5   7         48.68         19.97        12.97 o                         
   8   5   7        613.54        541.80        42.35 o                         
   9   5   7       1609.70       1429.58        67.14 o                         
  10   5   7       5685.60       6021.78       319.44 o                         
  11   5   7        116.71        161.86        17.22 o                         
  12   5   7       4703.04       5181.39       195.53 o                         
  13   5   7        134.31         93.99        16.27 o                         
  14   5   7       1043.48        871.75        46.18 o                         
  15   5   7         18.89         26.38        13.19 o                         
  16   5   7       1494.02       1288.39       127.83 o                         
  17   5   7         55.21         77.18        19.60 o                         
  18   5   7        926.55       1061.24        72.16 o                         
  19   5   7         63.76         31.45        18.39 o                         
 -21   6   7        924.64       1074.20        99.27 o                         
 -20   6   7        130.12        157.53        32.01 o                         
 -19   6   7        214.65        296.03        29.36 o                         
 -18   6   7        525.89        678.59        56.02 o                         
 -17   6   7        858.21        792.25        48.51 o                         
 -16   6   7       1150.98       1215.40        68.72 o                         
 -15   6   7        373.62        455.66        37.10 o                         
 -14   6   7       3391.41       3551.08       158.26 o                         
 -13   6   7       3892.31       3914.20       172.25 o                         
 -12   6   7       1499.61       1688.34       106.31 o                         
 -11   6   7       4733.97       4879.05       211.25 o                         
 -10   6   7       5736.94       5659.98       207.71 o                         
  -9   6   7         24.54         31.90        16.15 o                         
  -8   6   7       1794.85       1770.32        74.57 o                         
  -7   6   7       6890.04       6196.19       226.11 o                         
  -6   6   7       3823.13       4030.45       151.48 o                         
  -5   6   7        148.95         86.21        17.14 o                         
  -4   6   7       7936.24       7161.21       259.54 o                         
  -3   6   7       7164.17       6431.74       210.69 o                         
  -2   6   7       1980.00       1974.86        92.34 o                         
  -1   6   7       2886.72       3282.37       169.64 o                         
   0   6   7       6888.41       5880.10       238.10 o                         
   1   6   7        319.02        359.29        30.14 o                         
   2   6   7       1729.77       1777.01        96.67 o                         
   3   6   7       2104.83       1814.57        75.12 o                         
   4   6   7       2949.76       2643.71       118.31 o                         
   5   6   7        466.43        442.31        30.59 o                         
   6   6   7       2961.05       2903.43       143.51 o                         
   7   6   7       8176.11       8034.06       286.23 o                         
   8   6   7       1593.26       1606.71       142.26 o                         
   9   6   7       1582.75       1715.11       108.29 o                         
  10   6   7       5412.01       5036.58       185.25 o                         
  11   6   7       3138.96       3525.81       258.38 o                         
  12   6   7         27.47         19.35        14.21 o                         
  13   6   7        425.10        362.37        27.65 o                         
  14   6   7       1077.93       1197.68        66.67 o                         
  15   6   7        652.74        772.10        79.76 o                         
  16   6   7         44.43         23.16        16.46 o                         
  17   6   7       1090.25        990.48        58.18 o                         
  18   6   7        728.08        597.74        67.39 o                         
 -20   7   7       2728.39       2879.08       166.64 o                         
 -19   7   7        564.12        633.52        47.42 o                         
 -18   7   7        458.10        471.55        41.22 o                         
 -17   7   7         11.17         -9.35        21.86 o                         
 -16   7   7          3.00          7.10        21.70 o                         
 -15   7   7       2081.74       2142.94       104.59 o                         
 -14   7   7       4236.37       4054.71       215.44 o                         
 -13   7   7        146.87        135.46        25.22 o                         
 -12   7   7      12320.55      11795.99       490.57 o                         
 -11   7   7        567.14        543.89        37.67 o                         
 -10   7   7       4676.88       4583.43       172.33 o                         
  -9   7   7        915.46        705.13        43.16 o                         
  -8   7   7         51.96         73.65        19.12 o                         
  -7   7   7        324.81        176.71        22.23 o                         
  -6   7   7        202.24        224.78        23.88 o                         
  -5   7   7       4498.08       4480.59       168.34 o                         
  -4   7   7      14484.50      13146.57       568.11 o                         
  -3   7   7        285.89        307.07        43.93 o                         
  -2   7   7      23992.02      21600.96       910.13 o                         
  -1   7   7       6071.05       5463.47       524.31 o                         
   0   7   7       1101.70       1299.86        68.42 o                         
   1   7   7       1937.03       1747.22        83.23 o                         
   2   7   7          1.21         17.91        18.01 o                         
   3   7   7         12.30          4.43        16.92 o                         
   4   7   7        307.65        265.58        28.42 o                         
   5   7   7        376.70        465.86        37.35 o                         
   6   7   7       6633.73       6649.58       296.25 o                         
   7   7   7          3.33         33.17        18.82 o                         
   8   7   7       7562.61       7326.70       520.12 o                         
   9   7   7       1892.29       1873.81        82.32 o                         
  10   7   7       1146.77       1258.24        96.90 o                         
  11   7   7        280.33        270.06        25.99 o                         
  12   7   7        300.70        214.16        24.78 o                         
  13   7   7          6.81         10.37        14.33 o                         
  14   7   7       1441.49       1394.16        99.08 o                         
  15   7   7          9.65         18.82        17.41 o                         
  16   7   7       3581.83       3519.70       153.69 o                         
 -18   8   7         68.86         47.08        24.38 o                         
 -17   8   7        199.93        333.94        35.62 o                         
 -16   8   7        151.25        160.12        27.42 o                         
 -15   8   7        856.20        912.77        76.87 o                         
 -14   8   7        303.25        252.14        31.33 o                         
 -13   8   7       1838.47       1700.30       128.02 o                         
 -12   8   7        143.23        150.07        27.21 o                         
 -11   8   7        590.03        659.39        52.94 o                         
 -10   8   7        378.24        278.44        30.21 o                         
  -9   8   7         44.09          4.65        17.79 o                         
  -8   8   7        177.16        209.24        24.66 o                         
  -7   8   7        476.35        473.60        43.61 o                         
  -6   8   7       2248.07       1802.41        85.41 o                         
  -5   8   7       2667.96       2550.80       150.99 o                         
  -4   8   7          6.10         14.26        21.33 o                         
  -3   8   7       5109.56       4731.00       303.83 o                         
  -2   8   7       2567.47       2376.48       156.17 o                         
  -1   8   7        972.20        965.98        71.67 o                         
   0   8   7          8.19          8.68        35.79 o                         
   1   8   7        103.70        141.08        28.14 o                         
   2   8   7        579.89        546.54        42.28 o                         
   3   8   7       1787.85       1911.49       137.46 o                         
   4   8   7          4.99         24.77        19.51 o                         
   5   8   7        488.21        405.90        35.63 o                         
   6   8   7        104.85         89.69        23.78 o                         
   7   8   7       1271.55       1320.86       102.51 o                         
   8   8   7         11.98         10.18        19.95 o                         
   9   8   7       1073.29       1159.61        65.89 o                         
  10   8   7         31.17         48.07        21.39 o                         
  11   8   7        521.15        573.27        43.75 o                         
  12   8   7          2.50         -4.76        16.29 o                         
  13   8   7        764.34        776.45        66.70 o                         
  14   8   7        101.73        103.64        25.88 o                         
 -15   9   7        344.73        388.22        37.10 o                         
 -14   9   7          4.08         11.23        22.66 o                         
 -13   9   7        491.70        521.44        44.53 o                         
 -12   9   7       1276.29       1398.72        74.18 o                         
 -11   9   7         61.04         74.21        22.15 o                         
 -10   9   7        628.68        523.15        38.67 o                         
  -9   9   7        600.27        658.64        42.84 o                         
  -8   9   7        483.04        593.77        51.00 o                         
  -7   9   7         54.59         44.30        24.21 o                         
  -6   9   7         16.85         29.51        23.85 o                         
  -5   9   7        643.91        846.14        60.00 o                         
  -4   9   7        795.55        888.56        75.51 o                         
  -3   9   7         15.93          5.54        19.50 o                         
  -2   9   7       2598.40       2577.30       123.63 o                         
  -1   9   7       1924.14       2151.19       129.08 o                         
   0   9   7         47.77          9.76        42.30 o                         
   1   9   7       1525.95       1738.27       156.17 o                         
   2   9   7        751.00        824.84        67.43 o                         
   3   9   7         39.24         21.74        22.75 o                         
   4   9   7        107.13        127.84        26.91 o                         
   5   9   7        168.40        283.52        33.36 o                         
   6   9   7        760.85        770.09        52.39 o                         
   7   9   7         33.41          0.03        21.29 o                         
   8   9   7        867.57        832.59        55.35 o                         
   9   9   7        838.62        839.60        55.87 o                         
  10   9   7          0.81         -7.85        20.04 o                         
  11   9   7        401.03        466.22        40.08 o                         
 -12  10   7          4.35         -3.14        20.71 o                         
 -11  10   7       3903.01       3977.79       184.01 o                         
 -10  10   7       2340.34       2309.19       117.22 o                         
  -9  10   7        181.83        165.87        30.95 o                         
  -8  10   7        647.26        639.24        50.28 o                         
  -7  10   7        275.18        311.17        33.20 o                         
  -6  10   7        970.59        987.92        61.74 o                         
  -5  10   7        517.59        530.97        44.38 o                         
  -4  10   7       1510.48       1749.87        90.66 o                         
  -3  10   7       5580.12       5519.90       246.20 o                         
  -2  10   7        331.95        349.95        42.47 o                         
  -1  10   7       3051.16       3199.51       181.35 o                         
   0  10   7       1360.51       1539.91       145.33 o                         
   1  10   7         37.19          3.25        46.63 o                         
   2  10   7        110.36        170.27        57.48 o                         
   3  10   7          3.95        -26.68        26.68 o                         
   4  10   7       1192.44       1199.30        92.73 o                         
   5  10   7       1115.95       1031.17        64.32 o                         
   6  10   7        603.60        642.71        65.09 o                         
   7  10   7       3545.47       3407.23       149.90 o                         
   8  10   7        637.18        587.12        45.87 o                         
  -4  11   7       1070.63        979.24        61.20 o                         
  -3  11   7         46.80         43.41        29.71 o                         
  -2  11   7       1566.30       1703.65       159.37 o                         
  -1  11   7        279.26        193.04        57.48 o                         
   0  11   7         15.42          5.42        47.72 o                         
 -25   0   8       2270.31       2426.56       181.11 o                         
 -24   0   8       1218.69       1125.27       247.27 o                         
 -23   0   8       7898.30       9256.96       883.29 o                         
 -22   0   8        456.51        472.62       107.37 o                         
 -21   0   8       1396.87       1211.87       161.05 o                         
 -20   0   8        211.02        247.41        41.73 o                         
 -19   0   8        370.96        498.32        54.93 o                         
 -18   0   8       1863.01       1532.42       106.37 o                         
 -17   0   8       1403.78       1451.32       102.37 o                         
 -16   0   8       8412.06       8267.26       601.85 o                         
 -15   0   8      34732.66      31350.15      1662.17 o                         
 -14   0   8       1194.62       1309.58       201.72 o                         
 -13   0   8      16782.83      14845.18       528.27 o                         
 -12   0   8       5845.30       5685.88       261.40 o                         
 -11   0   8        100.09         80.28        15.83 o                         
 -10   0   8       3781.46       3413.48       142.52 o                         
  -9   0   8         48.30         14.58        17.30 o                         
  -8   0   8      23856.12      25964.15      1146.83 o                         
  -7   0   8      22748.06      24778.45      1558.54 o                         
  -6   0   8       9305.64       7930.77       361.73 o                         
  -5   0   8      92571.77     103934.49      4622.81 o                         
  -4   0   8      18766.61      20258.29      1730.73 o                         
  -3   0   8      20295.45      19764.03      1127.32 o                         
  -2   0   8       2930.43       2924.80       183.57 o                         
  -1   0   8        473.92        311.71        42.92 o                         
   0   0   8        840.21        727.43        67.78 o                         
   1   0   8        395.15        771.65        68.32 o                         
   2   0   8      22689.02      24615.94      1398.68 o                         
   3   0   8      24193.91      33113.92      1888.06 o                         
   4   0   8       3510.73       3028.58       195.23 o                         
   5   0   8      37887.21      38668.22      1260.11 o                         
   6   0   8       3403.14       3895.02       135.78 o                         
   7   0   8       4466.49       6522.47       219.67 o                         
   8   0   8       2792.77       1687.47        83.37 o                         
   9   0   8        286.21        394.00        48.80 o                         
  10   0   8       2575.74       2077.62       324.27 o                         
  11   0   8        665.02        476.10        53.14 o                         
  12   0   8       4954.21       4196.63       225.10 o                         
  13   0   8      12928.53      13328.71      1102.85 o                         
  14   0   8        172.70        236.63        30.42 o                         
  15   0   8      14779.89      14258.96       731.91 o                         
  16   0   8       2237.60       2447.02       245.10 o                         
  17   0   8        655.17        743.16        56.28 o                         
  18   0   8         10.58          6.51        16.27 o                         
  19   0   8        359.33        173.52        33.62 o                         
  20   0   8        610.49        777.49        78.09 o                         
 -25   1   8        269.03        377.95        33.71 o                         
 -24   1   8       1806.71       1991.88        84.40 o                         
 -23   1   8          3.66         12.90        22.06 o                         
 -22   1   8       1231.44       1574.76        79.53 o                         
 -21   1   8        406.34        430.15        51.81 o                         
 -20   1   8          7.55         -4.73        19.43 o                         
 -19   1   8        317.95        198.56        25.94 o                         
 -18   1   8        451.46        469.84        39.29 o                         
 -17   1   8       6533.86       6490.66       255.49 o                         
 -16   1   8       3211.87       3105.00       112.46 o                         
 -15   1   8        801.27        765.92        53.32 o                         
 -14   1   8      13364.88      12076.01       398.19 o                         
 -13   1   8       1862.40       1915.41        62.11 o                         
 -12   1   8        353.54        353.64        20.46 o                         
 -11   1   8        572.45        415.75        20.99 o                         
 -10   1   8        286.42        352.13        17.81 o                         
  -9   1   8       3612.28       3716.58       113.72 o                         
  -8   1   8        413.76        603.89        30.79 o                         
  -7   1   8      14814.55      15013.62       402.01 o                         
  -6   1   8      24810.58      29669.77       934.31 o                         
  -5   1   8       4293.25       5028.37       178.35 o                         
  -4   1   8      18953.96      18446.57       647.73 o                         
  -3   1   8       8648.94       9939.93       563.78 o                         
  -2   1   8        673.48       1018.98        56.46 o                         
  -1   1   8         25.47        171.10        23.65 o                         
   0   1   8        374.30        622.26        42.77 o                         
   1   1   8       5462.14       7354.79       935.94 o                         
   2   1   8       9045.19       9607.51       395.57 o                         
   3   1   8       3370.65       3127.60        98.70 o                         
   4   1   8      22490.80      23418.53       616.75 o                         
   5   1   8       4101.97       4486.07       116.61 o                         
   6   1   8       4885.12       4489.87       125.77 o                         
   7   1   8       2179.54       2124.53        59.29 o                         
   8   1   8         98.70        146.07        16.15 o                         
   9   1   8        133.49        255.22        22.81 o                         
  10   1   8        106.32         59.09        11.65 o                         
  11   1   8       4120.90       3523.11       135.54 o                         
  12   1   8       8073.79       8420.15       501.93 o                         
  13   1   8        321.20        355.19        50.74 o                         
  14   1   8       4165.51       4353.90       188.15 o                         
  15   1   8        706.39        764.80        66.03 o                         
  16   1   8       1153.55       1218.91       131.64 o                         
  17   1   8        274.84        295.18        27.20 o                         
  18   1   8         12.06         12.09        11.25 o                         
  19   1   8         64.00        112.86        17.88 o                         
  20   1   8        172.03        153.61        26.03 o                         
 -25   2   8        388.56        477.07        41.15 o                         
 -24   2   8        160.13        161.22        28.25 o                         
 -23   2   8        736.83        854.51        60.94 o                         
 -22   2   8        313.76        310.85        35.73 o                         
 -21   2   8        691.01        633.68        46.45 o                         
 -20   2   8          7.49         22.81        19.73 o                         
 -19   2   8       1604.65       1590.20        87.63 o                         
 -18   2   8        181.48        165.89        29.71 o                         
 -17   2   8        166.43        146.09        20.25 o                         
 -16   2   8        516.68        513.34        32.77 o                         
 -15   2   8        401.45        420.72        30.90 o                         
 -14   2   8       1829.24       1668.34        66.33 o                         
 -13   2   8       2547.89       2580.91        93.96 o                         
 -12   2   8       1266.40       1213.42        44.00 o                         
 -11   2   8       5849.91       5857.84       152.38 o                         
 -10   2   8          5.92         13.26        10.62 o                         
  -9   2   8        909.17       1330.50        67.29 o                         
  -8   2   8         34.25         84.75        14.65 o                         
  -7   2   8       3893.77       3091.98        85.76 o                         
  -6   2   8       2893.65       2905.19        91.88 o                         
  -5   2   8       3474.67       3022.04       132.63 o                         
  -4   2   8       1133.78       1075.74        50.58 o                         
  -3   2   8       3208.23       3969.65       171.01 o                         
  -2   2   8          2.98         16.15        16.98 o                         
  -1   2   8       3515.26       4787.40       203.65 o                         
   0   2   8       2282.45       2727.54        93.74 o                         
   1   2   8      10573.38      11272.88       356.37 o                         
   2   2   8        150.93        304.23        30.01 o                         
   3   2   8       1596.26       1275.30        58.57 o                         
   4   2   8       3785.72       3603.69       100.87 o                         
   5   2   8       5953.80       6213.64       169.06 o                         
   6   2   8        155.36        177.33        13.35 o                         
   7   2   8       1360.67       1521.45        53.73 o                         
   8   2   8        953.04        930.04        51.97 o                         
   9   2   8       2198.18       1769.63       103.92 o                         
  10   2   8         51.54         59.10        17.06 o                         
  11   2   8       1356.49       1461.18        60.66 o                         
  12   2   8        476.75        435.26        37.88 o                         
  13   2   8        524.89        485.77        71.29 o                         
  14   2   8        100.39        110.87        17.82 o                         
  15   2   8       2714.26       2793.16       125.23 o                         
  16   2   8         64.04         60.94        15.44 o                         
  17   2   8        209.01        246.26        37.30 o                         
  18   2   8        185.26        197.55        23.01 o                         
  19   2   8       1000.34        910.91        75.92 o                         
  20   2   8         59.65         13.32        15.91 o                         
 -24   3   8       4179.56       5253.09       240.71 o                         
 -23   3   8          5.16         10.81        21.44 o                         
 -22   3   8       3750.64       4476.38       210.53 o                         
 -21   3   8         88.17        102.86        33.27 o                         
 -20   3   8        179.11        163.28        31.33 o                         
 -19   3   8        155.15         73.60        20.95 o                         
 -18   3   8        574.20        622.74        41.92 o                         
 -17   3   8       7270.14       6921.39       258.85 o                         
 -16   3   8      16174.31      15434.49       533.73 o                         
 -15   3   8       1456.04       1218.11        87.06 o                         
 -14   3   8      19635.01      18508.47       858.18 o                         
 -13   3   8         59.48         64.43        15.88 o                         
 -12   3   8       9342.37       8819.75       255.99 o                         
 -11   3   8       1107.62        792.56        67.59 o                         
 -10   3   8        954.79        970.29        40.73 o                         
  -9   3   8       2357.32       2019.12        68.89 o                         
  -8   3   8       8632.33       8911.80       225.93 o                         
  -7   3   8      10584.57      10278.47       321.54 o                         
  -6   3   8      34512.70      32500.69       982.28 o                         
  -5   3   8        127.90        128.33        14.64 o                         
  -4   3   8      21569.25      19458.53       532.44 o                         
  -3   3   8        709.65        561.28        58.82 o                         
  -2   3   8       8325.63       9227.54       316.55 o                         
  -1   3   8         37.17         26.28        12.32 o                         
   0   3   8        640.16        617.11        66.36 o                         
   1   3   8       5684.93       4760.57       149.70 o                         
   2   3   8      13940.15      13463.01       375.60 o                         
   3   3   8       5980.73       5186.67       175.95 o                         
   4   3   8      33399.54      30681.71       848.77 o                         
   5   3   8        347.31        195.39        14.84 o                         
   6   3   8      19409.76      16588.40       586.76 o                         
   7   3   8       4784.00       4936.25       182.51 o                         
   8   3   8       2381.35       2525.89        93.28 o                         
   9   3   8         88.73        111.02        16.28 o                         
  10   3   8       2540.14       2416.10       129.93 o                         
  11   3   8        139.57         92.29        20.98 o                         
  12   3   8       8153.17       9049.89       319.39 o                         
  13   3   8       2590.56       2695.62       103.23 o                         
  14   3   8      13071.30      13022.63       456.52 o                         
  15   3   8        207.07        188.09        26.47 o                         
  16   3   8       4538.05       4321.83       332.94 o                         
  17   3   8        968.05       1141.45        60.29 o                         
  18   3   8        792.77        949.48        86.55 o                         
  19   3   8          8.33         38.00        18.76 o                         
  20   3   8       1413.72       1296.80        82.92 o                         
 -23   4   8        913.18       1130.13        85.16 o                         
 -22   4   8        235.93        312.81        35.93 o                         
 -21   4   8          9.38         50.64        19.35 o                         
 -20   4   8        158.72        149.62        24.19 o                         
 -19   4   8        418.21        576.97        41.19 o                         
 -18   4   8       1994.10       2090.43       123.89 o                         
 -17   4   8        586.53        571.27        45.99 o                         
 -16   4   8        195.09        237.58        33.03 o                         
 -15   4   8       3921.28       3857.19       182.49 o                         
 -14   4   8        227.65        251.20        67.13 o                         
 -13   4   8       4613.23       4981.74       256.06 o                         
 -12   4   8       1544.70       1301.30        61.13 o                         
 -11   4   8        468.83        530.48        51.16 o                         
 -10   4   8        700.86        624.48        31.53 o                         
  -9   4   8       2893.82       2871.68        93.85 o                         
  -8   4   8       9351.35       8539.40       239.43 o                         
  -7   4   8       4427.07       4666.69       158.14 o                         
  -6   4   8       6197.54       5835.62       162.06 o                         
  -5   4   8      12968.94      12833.93       348.27 o                         
  -4   4   8       4158.58       3882.70       118.90 o                         
  -3   4   8       2268.63       1890.12        80.25 o                         
  -2   4   8       1458.59       1701.85        55.76 o                         
  -1   4   8       5772.09       5551.98       157.47 o                         
   0   4   8       4309.77       4217.81       132.85 o                         
   1   4   8         60.89         39.81        10.85 o                         
   2   4   8      14103.15      12361.08       343.52 o                         
   3   4   8       8965.65       8882.48       265.17 o                         
   4   4   8        381.69        549.26        32.39 o                         
   5   4   8      16435.10      15829.66       550.67 o                         
   6   4   8       5833.15       5622.94       202.78 o                         
   7   4   8        461.40        396.52        27.54 o                         
   8   4   8         69.08         74.05        15.18 o                         
   9   4   8       2199.68       2283.70       148.87 o                         
  10   4   8       1460.18       1348.87       146.66 o                         
  11   4   8          9.19         12.72        11.69 o                         
  12   4   8       3632.60       3821.18       206.91 o                         
  13   4   8       3766.67       3930.72       171.48 o                         
  14   4   8        140.76        239.01        22.97 o                         
  15   4   8       4309.68       3915.27       146.00 o                         
  16   4   8       1957.50       2417.08       110.90 o                         
  17   4   8         14.46         27.61        14.56 o                         
  18   4   8        130.82         87.48        34.70 o                         
  19   4   8        289.97        363.44        43.92 o                         
 -22   5   8        226.34        145.35        24.20 o                         
 -21   5   8       1372.10       1428.40        69.15 o                         
 -20   5   8       2418.56       2441.23       103.20 o                         
 -19   5   8         29.34         11.58        18.27 o                         
 -18   5   8       2522.20       2552.38       119.89 o                         
 -17   5   8       1799.48       2078.44       140.71 o                         
 -16   5   8        190.91        202.78        26.10 o                         
 -15   5   8         50.60         73.88        20.88 o                         
 -14   5   8        344.32        304.93        28.65 o                         
 -13   5   8       1704.70       1717.63        99.06 o                         
 -12   5   8       4887.52       4769.87       215.68 o                         
 -11   5   8       4886.57       4588.23       197.16 o                         
 -10   5   8      13903.33      13369.06       551.66 o                         
  -9   5   8        899.95        770.80        48.49 o                         
  -8   5   8       1366.95       1148.91        54.52 o                         
  -7   5   8       2561.86       2252.10        74.66 o                         
  -6   5   8         20.58         32.57        11.78 o                         
  -5   5   8        680.42        599.58        37.94 o                         
  -4   5   8       1647.16       1307.64        91.98 o                         
  -3   5   8      12649.44      10800.13       341.10 o                         
  -2   5   8      12440.10      12280.86       358.76 o                         
  -1   5   8        385.03        506.43        40.87 o                         
   0   5   8      11009.86      10570.37       429.12 o                         
   1   5   8       2956.89       2516.38       155.88 o                         
   2   5   8       3937.05       3443.88       128.61 o                         
   3   5   8       3106.19       3534.98       132.06 o                         
   4   5   8        555.06        463.58        40.35 o                         
   5   5   8        223.61        234.95        21.81 o                         
   6   5   8         27.57         29.98        13.68 o                         
   7   5   8       4019.14       4275.98       172.03 o                         
   8   5   8       6044.56       6506.75       598.69 o                         
   9   5   8         20.86         23.14        14.17 o                         
  10   5   8       4821.70       5165.28       187.86 o                         
  11   5   8       2226.90       2306.88       109.51 o                         
  12   5   8       1742.51       1632.83        68.87 o                         
  13   5   8       2389.73       2832.21       108.97 o                         
  14   5   8         17.75         31.58        13.92 o                         
  15   5   8        564.26        552.53        37.22 o                         
  16   5   8       1235.60       1383.83        61.30 o                         
  17   5   8        159.95        169.22        33.24 o                         
  18   5   8       2908.01       2899.64       162.75 o                         
 -21   6   8       2546.96       2787.59       161.33 o                         
 -20   6   8        298.08        395.31        34.59 o                         
 -19   6   8       1720.73       1848.55       100.32 o                         
 -18   6   8         18.54         24.72        19.86 o                         
 -17   6   8        833.54        921.42        72.93 o                         
 -16   6   8        274.00        273.40        31.09 o                         
 -15   6   8       1382.12       1675.10       121.05 o                         
 -14   6   8       1293.71       1338.70       162.44 o                         
 -13   6   8       3861.85       4256.57       187.39 o                         
 -12   6   8        227.99        255.91        29.39 o                         
 -11   6   8       2245.03       1958.37       143.90 o                         
 -10   6   8          3.23          4.20        18.93 o                         
  -9   6   8       1360.73       1282.27        67.62 o                         
  -8   6   8         92.62         73.77        18.14 o                         
  -7   6   8       1957.55       2131.94        87.50 o                         
  -6   6   8       1680.27       1463.79        65.29 o                         
  -5   6   8       5027.15       4883.78       256.00 o                         
  -4   6   8         83.07         72.11        23.30 o                         
  -3   6   8       1699.83       1714.16        80.80 o                         
  -2   6   8        612.72        642.87        87.85 o                         
  -1   6   8       8420.60       8115.58       392.87 o                         
   0   6   8         62.76         73.21        26.07 o                         
   1   6   8       4813.99       4543.82       187.38 o                         
   2   6   8        120.43        154.83        27.24 o                         
   3   6   8       3537.75       3448.40       130.07 o                         
   4   6   8        108.87         90.98        17.34 o                         
   5   6   8       3180.52       2849.72       124.12 o                         
   6   6   8       2004.09       2162.25       117.70 o                         
   7   6   8       5756.64       5666.28       206.08 o                         
   8   6   8        605.36        640.24        38.81 o                         
   9   6   8       5418.36       5597.29       242.47 o                         
  10   6   8        233.26        212.08        23.83 o                         
  11   6   8       1501.91       1668.21        64.38 o                         
  12   6   8          2.78         26.68        15.12 o                         
  13   6   8       1547.42       1492.67        71.52 o                         
  14   6   8        495.88        538.12        34.29 o                         
  15   6   8       1013.84       1065.69        51.00 o                         
  16   6   8         63.97         64.06        17.82 o                         
  17   6   8       1132.26        949.90       204.43 o                         
 -19   7   8         17.97         19.92        22.89 o                         
 -18   7   8        102.88         91.67        25.73 o                         
 -17   7   8       1246.99       1786.72       166.30 o                         
 -16   7   8        130.47        122.81        31.76 o                         
 -15   7   8        263.00        249.28        30.33 o                         
 -14   7   8       2265.14       2712.69       126.74 o                         
 -13   7   8        218.56        358.49        52.26 o                         
 -12   7   8        143.31        151.44        27.52 o                         
 -11   7   8        667.14        567.93        93.21 o                         
 -10   7   8        142.74        176.81        23.36 o                         
  -9   7   8         96.72        105.94        20.41 o                         
  -8   7   8         92.54        126.31        20.83 o                         
  -7   7   8       2637.05       2842.05       112.95 o                         
  -6   7   8       4833.14       4664.68       175.25 o                         
  -5   7   8          8.71         15.33        18.41 o                         
  -4   7   8       1985.17       2036.67       121.05 o                         
  -3   7   8       2048.57       1765.38       150.75 o                         
  -2   7   8       1455.65       1276.37       120.38 o                         
  -1   7   8        280.97        274.51        38.25 o                         
   0   7   8        654.35        580.83        52.90 o                         
   1   7   8       3000.46       2688.18       118.81 o                         
   2   7   8        183.98        274.02        29.06 o                         
   3   7   8       2491.72       3041.35       143.05 o                         
   4   7   8       5802.27       5614.39       230.39 o                         
   5   7   8        689.15        655.13        45.49 o                         
   6   7   8         89.21         76.56        24.18 o                         
   7   7   8        144.00        218.94        23.90 o                         
   8   7   8         14.24         -9.34        14.37 o                         
   9   7   8         98.20         91.10        20.82 o                         
  10   7   8        111.36         93.31        19.33 o                         
  11   7   8        684.86        852.91        47.66 o                         
  12   7   8         95.58        141.84        19.95 o                         
  13   7   8        264.60        362.50        28.14 o                         
  14   7   8        188.14        205.55        22.10 o                         
  15   7   8         21.33         73.41        19.84 o                         
 -17   8   8        740.55        871.49        63.31 o                         
 -16   8   8       1234.59       1480.30        80.88 o                         
 -15   8   8        663.79        710.69        51.21 o                         
 -14   8   8        469.82        547.42        43.67 o                         
 -13   8   8          1.89         10.65        22.74 o                         
 -12   8   8       3095.23       3340.78       152.15 o                         
 -11   8   8       4286.73       4469.32       197.57 o                         
 -10   8   8         44.38         49.19        19.83 o                         
  -9   8   8       5383.09       5067.58       189.49 o                         
  -8   8   8       5161.15       4619.75       194.39 o                         
  -7   8   8          5.13         11.98        17.76 o                         
  -6   8   8        786.96        862.43        59.45 o                         
  -5   8   8        189.61        131.26        26.76 o                         
  -4   8   8       2874.89       3007.42       169.29 o                         
  -3   8   8        630.64        568.18        78.09 o                         
  -2   8   8        811.38        726.52        88.93 o                         
  -1   8   8       4922.38       5176.95       380.67 o                         
   0   8   8          6.46        -18.44        37.96 o                         
   1   8   8       5682.69       5941.99       298.31 o                         
   2   8   8       3517.73       3420.19       148.97 o                         
   3   8   8          0.22          8.88        19.99 o                         
   4   8   8         32.18        107.72        24.22 o                         
   5   8   8        295.54        245.66        30.14 o                         
   6   8   8       2616.50       2783.50       124.78 o                         
   7   8   8       2101.13       1991.87       109.96 o                         
   8   8   8       1126.31       1120.92        64.63 o                         
   9   8   8       7685.40       7840.64       316.71 o                         
  10   8   8       1227.41       1217.56        69.84 o                         
  11   8   8       1668.64       1772.40        88.09 o                         
  12   8   8       1944.17       2093.90       118.86 o                         
  13   8   8         77.42         80.33        24.30 o                         
 -15   9   8          2.16          3.05        22.30 o                         
 -14   9   8         23.92         14.22        22.95 o                         
 -13   9   8        994.05        955.25        61.93 o                         
 -12   9   8       1750.30       1786.15        92.94 o                         
 -11   9   8        695.13        737.12        47.67 o                         
 -10   9   8       3410.47       3547.09       140.04 o                         
  -9   9   8         95.85         31.86        21.10 o                         
  -8   9   8       1971.85       2045.49       105.90 o                         
  -7   9   8        511.96        484.83        42.61 o                         
  -6   9   8          0.60         16.30        23.75 o                         
  -5   9   8        953.11        823.01        68.55 o                         
  -4   9   8        266.54        228.35        37.20 o                         
  -3   9   8       2108.73       2163.40       182.20 o                         
  -2   9   8       3158.46       2920.28       232.09 o                         
  -1   9   8        933.40       1081.16       116.04 o                         
   0   9   8       5704.87       6776.51       491.29 o                         
   1   9   8       1061.94        986.80       111.71 o                         
   2   9   8        312.68        424.05        71.58 o                         
   3   9   8        795.27        670.95        49.83 o                         
   4   9   8        257.74        231.97        31.35 o                         
   5   9   8       1092.84       1238.70        69.61 o                         
   6   9   8        445.93        385.84        36.95 o                         
   7   9   8       1843.13       1826.81        90.73 o                         
   8   9   8       3185.80       3265.17       210.38 o                         
   9   9   8          3.02        -13.43        20.33 o                         
  10   9   8       2322.48       2468.41       113.68 o                         
 -11  10   8        328.06        299.83        30.36 o                         
 -10  10   8         45.59         28.02        25.04 o                         
  -9  10   8         41.27         43.88        25.62 o                         
  -8  10   8          3.21         17.60        27.36 o                         
  -7  10   8        284.59        220.32        29.08 o                         
  -6  10   8        414.36        325.54        42.19 o                         
  -5  10   8         41.13         17.87        26.57 o                         
  -4  10   8        777.21        742.79        96.52 o                         
  -3  10   8        835.26        742.79        97.61 o                         
  -2  10   8         19.71          2.17        45.55 o                         
  -1  10   8        369.42        337.29        68.32 o                         
   0  10   8        335.76        355.72        69.41 o                         
   1  10   8          2.82        -14.10        45.55 o                         
   2  10   8         47.55         83.51        52.06 o                         
   3  10   8         64.22          6.51        48.80 o                         
   4  10   8        135.63        135.01        58.56 o                         
   5  10   8          3.66         15.28        22.77 o                         
   6  10   8        154.52        109.00        26.82 o                         
 -25   1   9       1442.68       1423.25        60.95 o                         
 -24   1   9       1288.02       1361.90       120.22 o                         
 -23   1   9       1876.90       2229.36       102.44 o                         
 -22   1   9       6600.71       7083.52       279.25 o                         
 -21   1   9          2.08         41.28        22.24 o                         
 -20   1   9       2505.52       2424.42       108.78 o                         
 -19   1   9         79.50        202.42        70.13 o                         
 -18   1   9       1049.10       1361.77        69.93 o                         
 -17   1   9       2752.10       2867.68       122.55 o                         
 -16   1   9        886.35        659.35        37.68 o                         
 -15   1   9      10021.61       8549.94       285.15 o                         
 -14   1   9       6972.04       6862.45       231.18 o                         
 -13   1   9       4691.08       4474.71       153.58 o                         
 -12   1   9      27765.90      26656.12       668.84 o                         
 -11   1   9        784.72        672.55        42.14 o                         
 -10   1   9       6294.89       5389.80       129.51 o                         
  -9   1   9        332.56        294.96        19.74 o                         
  -8   1   9        158.59        356.98        22.32 o                         
  -7   1   9       2505.96       2550.81        82.51 o                         
  -6   1   9       2772.84       3103.51       102.50 o                         
  -5   1   9      12004.73      10143.47       332.67 o                         
  -4   1   9      25573.33      27694.71       769.90 o                         
  -3   1   9       2042.01       1855.10        61.17 o                         
  -2   1   9      27380.13      27097.61       762.15 o                         
  -1   1   9         73.83        141.56        24.25 o                         
   0   1   9       1030.30        848.09        38.65 o                         
   1   1   9        597.34        366.11        19.83 o                         
   2   1   9        909.57       1176.26        34.51 o                         
   3   1   9      11410.15      10351.86       243.23 o                         
   4   1   9      13198.95      14019.94       347.04 o                         
   5   1   9       3300.86       2928.87        73.89 o                         
   6   1   9      21499.11      19552.98       507.23 o                         
   7   1   9        131.70        208.06        17.41 o                         
   8   1   9      17152.56      17331.59       883.95 o                         
   9   1   9        891.20        800.26        36.12 o                         
  10   1   9       1191.30        996.06        71.69 o                         
  11   1   9        939.33        864.61        57.60 o                         
  12   1   9       3376.65       3865.56       168.65 o                         
  13   1   9       1551.77       1493.43        73.26 o                         
  14   1   9       4714.10       3847.25       425.38 o                         
  15   1   9        647.26        557.88        39.19 o                         
  16   1   9       6817.46       6088.28       483.76 o                         
  17   1   9        208.43        340.96        29.63 o                         
  18   1   9       2541.20       3104.29       138.93 o                         
  19   1   9        218.36        155.76        22.59 o                         
  20   1   9        838.75        706.21        66.70 o                         
 -24   2   9       3535.15       3451.90       145.33 o                         
 -23   2   9       3472.09       4410.09       264.60 o                         
 -22   2   9        621.33        745.64        51.52 o                         
 -21   2   9       5404.65       5430.59       228.86 o                         
 -20   2   9        203.96        202.83        41.33 o                         
 -19   2   9        130.74         81.37        22.28 o                         
 -18   2   9        165.02        261.01        25.10 o                         
 -17   2   9        175.13         92.45        19.13 o                         
 -16   2   9       3805.18       4016.59       141.43 o                         
 -15   2   9       1626.96       1437.07        60.52 o                         
 -14   2   9       9706.37       8617.01       285.32 o                         
 -13   2   9      19572.78      20048.61       653.56 o                         
 -12   2   9        151.85        192.90        17.11 o                         
 -11   2   9      10695.68      10070.67       296.27 o                         
 -10   2   9       4454.52       3568.48       109.84 o                         
  -9   2   9         21.62         87.00        14.05 o                         
  -8   2   9        582.79        576.42        27.21 o                         
  -7   2   9         48.92          8.97        13.79 o                         
  -6   2   9      21710.94      21083.99       638.70 o                         
  -5   2   9      12687.32      12195.68       323.72 o                         
  -4   2   9      12471.51      10805.45       287.55 o                         
  -3   2   9      39947.16      40038.75      1120.04 o                         
  -2   2   9         79.78        324.01        30.70 o                         
  -1   2   9       8406.01       8181.83       218.37 o                         
   0   2   9       4104.40       3484.64        97.76 o                         
   1   2   9       1035.30       1519.39        44.81 o                         
   2   2   9       4310.31       3364.60        88.72 o                         
   3   2   9        505.23        721.49        26.61 o                         
   4   2   9      15359.57      14778.36       414.60 o                         
   5   2   9      17904.89      17027.75       445.85 o                         
   6   2   9       2977.80       3126.06       116.41 o                         
   7   2   9      16268.13      16264.04       729.73 o                         
   8   2   9       1128.02       1000.81        45.60 o                         
   9   2   9       1928.32       2061.61       100.81 o                         
  10   2   9        132.23         88.55        14.29 o                         
  11   2   9        896.59       1097.46        63.23 o                         
  12   2   9       2192.62       1485.45        95.44 o                         
  13   2   9       1164.28       1163.23        70.54 o                         
  14   2   9       3571.06       3701.02       198.60 o                         
  15   2   9       5615.78       5685.26       422.95 o                         
  16   2   9        150.50        100.67        22.19 o                         
  17   2   9       4466.87       4169.01       183.89 o                         
  18   2   9        381.63        400.35        31.14 o                         
  19   2   9        395.26        358.79        29.48 o                         
 -24   3   9        138.69         95.73        26.42 o                         
 -23   3   9         39.04         25.10        20.79 o                         
 -22   3   9        784.67       1007.11        67.63 o                         
 -21   3   9        917.07        856.43        70.35 o                         
 -20   3   9         85.08        116.62        23.64 o                         
 -19   3   9       1065.34       1109.79        59.15 o                         
 -18   3   9       1498.78       1703.49        77.86 o                         
 -17   3   9         17.01         13.69        16.83 o                         
 -16   3   9       2526.86       2189.98        84.61 o                         
 -15   3   9       3558.23       3887.24       137.90 o                         
 -14   3   9        525.98        416.54        65.57 o                         
 -13   3   9       2691.84       2363.00       149.49 o                         
 -12   3   9       2028.48       1874.07        73.18 o                         
 -11   3   9       4548.40       4950.57       143.62 o                         
 -10   3   9        402.06        388.47        20.93 o                         
  -9   3   9       2403.11       1996.93        71.20 o                         
  -8   3   9      11679.77      11700.55       359.50 o                         
  -7   3   9       6303.09       6748.66       210.96 o                         
  -6   3   9         54.25         21.06        13.54 o                         
  -5   3   9       2686.48       2663.60        72.31 o                         
  -4   3   9       3539.28       3576.41        95.18 o                         
  -3   3   9       5378.77       5443.18       146.57 o                         
  -2   3   9        843.05        701.29        31.33 o                         
  -1   3   9      12354.20      11896.23       312.13 o                         
   0   3   9       3761.06       4235.95       179.88 o                         
   1   3   9        344.82        252.73        25.65 o                         
   2   3   9       3794.64       3730.57       105.51 o                         
   3   3   9       2250.35       2621.08       123.38 o                         
   4   3   9         82.91        115.47        14.35 o                         
   5   3   9       3325.98       3548.61       114.22 o                         
   6   3   9       2278.04       1995.71        79.90 o                         
   7   3   9        796.25        740.23        37.19 o                         
   8   3   9        111.76        134.28        16.35 o                         
   9   3   9       2855.67       2716.87       281.11 o                         
  10   3   9        986.26       1226.24        53.74 o                         
  11   3   9         33.64         25.91        12.47 o                         
  12   3   9       2106.08       1783.68        72.93 o                         
  13   3   9       4369.26       4220.77       352.16 o                         
  14   3   9        241.36        331.11        28.54 o                         
  15   3   9        205.37        329.25        39.22 o                         
  16   3   9        484.66        407.33        31.83 o                         
  17   3   9        190.96        173.63        21.69 o                         
  18   3   9        197.42        211.35        23.60 o                         
  19   3   9        124.79        121.08        23.43 o                         
 -23   4   9        500.07        637.48        89.47 o                         
 -22   4   9        917.98        982.10        58.46 o                         
 -21   4   9       1275.88       1364.19       105.82 o                         
 -20   4   9       1563.24       1596.24        82.78 o                         
 -19   4   9       4856.57       5086.50       196.46 o                         
 -18   4   9        165.53        131.62        24.15 o                         
 -17   4   9       2612.70       2754.51       114.41 o                         
 -16   4   9        272.84        296.17        29.03 o                         
 -15   4   9        973.53        970.68        71.49 o                         
 -14   4   9       3460.03       3315.01       132.41 o                         
 -13   4   9       2326.92       2748.36       112.00 o                         
 -12   4   9        926.72        950.75        51.36 o                         
 -11   4   9       1580.69       1721.62        75.13 o                         
 -10   4   9        588.84        595.92        71.51 o                         
  -9   4   9       5567.36       5358.20       182.68 o                         
  -8   4   9        591.16        534.06        47.56 o                         
  -7   4   9       4907.05       5030.59       260.23 o                         
  -6   4   9        401.48        333.50        26.37 o                         
  -5   4   9       4064.42       3561.03       110.36 o                         
  -4   4   9        323.04        235.60        18.84 o                         
  -3   4   9       1034.09        921.97        38.40 o                         
  -2   4   9       1045.13       1320.49        63.59 o                         
  -1   4   9       5961.18       5713.72       172.58 o                         
   0   4   9        396.54        583.14        43.38 o                         
   1   4   9      14051.46      12519.44       437.44 o                         
   2   4   9         64.97         57.95        16.12 o                         
   3   4   9       5721.67       5399.69       194.78 o                         
   4   4   9         11.13         14.53        12.65 o                         
   5   4   9       1733.10       1444.56        61.97 o                         
   6   4   9        493.02        382.75        27.44 o                         
   7   4   9       5416.82       5051.38       183.95 o                         
   8   4   9        916.16        752.11        41.16 o                         
   9   4   9       8193.61       9470.73       334.30 o                         
  10   4   9        382.38        570.92        57.57 o                         
  11   4   9       2009.91       2070.50        82.64 o                         
  12   4   9        817.62        901.37        44.22 o                         
  13   4   9       2168.78       1891.41        77.13 o                         
  14   4   9         88.40         69.58        15.53 o                         
  15   4   9       1645.00       1908.98       116.78 o                         
  16   4   9         33.03         25.30        14.30 o                         
  17   4   9        866.60        923.27        52.19 o                         
  18   4   9         97.23        105.99        22.47 o                         
 -22   5   9       1732.47       2174.16       151.82 o                         
 -21   5   9         34.34         66.18        21.11 o                         
 -20   5   9        851.14        908.73        49.01 o                         
 -19   5   9        139.54        187.45        42.26 o                         
 -18   5   9         10.44        -13.88        19.38 o                         
 -17   5   9        112.66         83.43        22.10 o                         
 -16   5   9          2.68          8.21        19.74 o                         
 -15   5   9       8155.03       8111.07       301.32 o                         
 -14   5   9       4455.64       4845.34       311.40 o                         
 -13   5   9       4726.29       4807.72       213.97 o                         
 -12   5   9      11015.58      10213.79       577.96 o                         
 -11   5   9       1566.75       1940.05       146.71 o                         
 -10   5   9       3827.82       3661.22       161.16 o                         
  -9   5   9        457.25        553.49        45.87 o                         
  -8   5   9         10.14         48.04        21.60 o                         
  -7   5   9       3760.66       3940.04       199.04 o                         
  -6   5   9       1217.27        842.65        59.76 o                         
  -5   5   9      12137.16      10760.13       416.22 o                         
  -4   5   9       9736.78       8579.42       344.80 o                         
  -3   5   9        250.76        287.89        25.66 o                         
  -2   5   9      17246.25      15756.01       535.81 o                         
  -1   5   9       3955.30       3366.86       147.30 o                         
   0   5   9         93.43        133.54        22.64 o                         
   1   5   9       1818.33       1585.15        67.07 o                         
   2   5   9        298.93        462.54        43.36 o                         
   3   5   9       5313.45       5619.75       203.60 o                         
   4   5   9       3927.43       3385.94       127.26 o                         
   5   5   9       1752.54       1687.55        71.32 o                         
   6   5   9       4525.84       4278.60       157.88 o                         
   7   5   9         11.59         45.34        15.35 o                         
   8   5   9       2852.89       3558.13       134.58 o                         
   9   5   9        296.66        287.32        25.52 o                         
  10   5   9        748.34        827.22        52.86 o                         
  11   5   9        212.30        215.77        21.76 o                         
  12   5   9        250.53        244.15        25.20 o                         
  13   5   9       2105.99       2628.87       158.85 o                         
  14   5   9       1955.32       1931.06        79.22 o                         
  15   5   9        599.36        583.94        35.46 o                         
  16   5   9       3294.56       3775.10       140.96 o                         
  17   5   9          8.31         49.83        19.04 o                         
 -21   6   9         17.21         17.09        19.27 o                         
 -20   6   9        932.54        814.57        74.04 o                         
 -19   6   9        764.63        965.81        61.97 o                         
 -18   6   9        503.45        549.78        43.16 o                         
 -17   6   9       2895.79       3064.11       140.92 o                         
 -16   6   9        924.95       1124.12        66.60 o                         
 -15   6   9        835.13        937.80        59.59 o                         
 -14   6   9       2242.16       2574.16       120.23 o                         
 -13   6   9       3382.35       3654.92       162.58 o                         
 -12   6   9        663.81        637.81        47.48 o                         
 -11   6   9       2100.96       1874.57        92.86 o                         
 -10   6   9       6130.98       6448.98       274.49 o                         
  -9   6   9       4776.21       4557.91       199.13 o                         
  -8   6   9         20.19         22.76        18.65 o                         
  -7   6   9       6211.30       5175.05       257.87 o                         
  -6   6   9       4542.54       4643.13       232.59 o                         
  -5   6   9        396.11        497.80        44.55 o                         
  -4   6   9       3608.19       3146.39       164.02 o                         
  -3   6   9       4643.61       4015.28       335.06 o                         
  -2   6   9        963.50        980.94        70.14 o                         
  -1   6   9         34.87          5.74        23.74 o                         
   0   6   9       1760.58       1651.23        99.61 o                         
   1   6   9       6557.68       5860.80       246.85 o                         
   2   6   9       1597.40       1422.30        79.82 o                         
   3   6   9        412.63        371.05        28.34 o                         
   4   6   9       2214.23       2511.48       139.29 o                         
   5   6   9        622.81        427.36        35.53 o                         
   6   6   9        624.00        616.01        37.74 o                         
   7   6   9        293.02        364.81        29.17 o                         
   8   6   9       2432.15       2335.17       136.81 o                         
   9   6   9       1702.40       1607.11        81.68 o                         
  10   6   9        698.62        762.06        58.37 o                         
  11   6   9       5319.80       5900.97       436.73 o                         
  12   6   9       1846.37       1784.97        75.03 o                         
  13   6   9        323.98        294.82        25.51 o                         
  14   6   9       2654.67       2947.72       113.90 o                         
  15   6   9       1113.95        951.47        47.48 o                         
  16   6   9         11.17         11.23        13.15 o                         
 -19   7   9       1252.16       1425.82       108.43 o                         
 -18   7   9       2946.88       2629.65       157.20 o                         
 -17   7   9         38.90         64.38        24.56 o                         
 -16   7   9       2339.55       2502.70       172.99 o                         
 -15   7   9        681.73        789.44        76.18 o                         
 -14   7   9         12.60         45.13        22.08 o                         
 -13   7   9        668.11        744.14        52.14 o                         
 -12   7   9        127.10        112.75        25.14 o                         
 -11   7   9       3488.15       3047.14       138.54 o                         
 -10   7   9       3911.21       3655.79       163.92 o                         
  -9   7   9       1818.66       1890.65       122.71 o                         
  -8   7   9       8617.67       7889.13       325.30 o                         
  -7   7   9         73.58        153.07        24.53 o                         
  -6   7   9       7432.28       6474.21       375.24 o                         
  -5   7   9        173.44        227.06        34.41 o                         
  -4   7   9       1090.29       1052.96       107.37 o                         
  -3   7   9        592.42        738.45        88.93 o                         
  -2   7   9         31.79         57.48        40.13 o                         
  -1   7   9       4744.15       4698.48       358.38 o                         
   0   7   9       4909.58       4536.34       232.05 o                         
   1   7   9       3237.29       3416.97       181.16 o                         
   2   7   9      11948.76      11674.39       610.72 o                         
   3   7   9       1540.52       1319.12       131.50 o                         
   4   7   9        788.22        790.74        50.80 o                         
   5   7   9         89.81        101.25        22.04 o                         
   6   7   9          4.64         18.80        16.28 o                         
   7   7   9       1164.08       1289.05        61.10 o                         
   8   7   9        288.29        270.87        26.29 o                         
   9   7   9       1494.12       1564.81       104.07 o                         
  10   7   9       4270.49       4614.12       197.85 o                         
  11   7   9         12.33         56.79        16.55 o                         
  12   7   9       2469.82       2581.98       140.08 o                         
  13   7   9        585.12        637.29        43.43 o                         
  14   7   9        367.82        381.16        28.87 o                         
 -17   8   9        600.50        625.53        46.79 o                         
 -16   8   9         37.61        144.62        27.99 o                         
 -15   8   9          2.26         -6.47        22.01 o                         
 -14   8   9        309.78        328.37        35.05 o                         
 -13   8   9         16.45         86.87        31.67 o                         
 -12   8   9       1242.86       1400.44        76.97 o                         
 -11   8   9       1333.01       1100.65        66.31 o                         
 -10   8   9        377.07        295.95        32.64 o                         
  -9   8   9        630.60        659.51        43.05 o                         
  -8   8   9        122.85        137.18        25.43 o                         
  -7   8   9        160.79        154.27        25.76 o                         
  -6   8   9        235.47        303.67        60.73 o                         
  -5   8   9         25.27          4.34        39.04 o                         
  -4   8   9        470.50        488.03        72.66 o                         
  -3   8   9        973.98       1110.44       113.87 o                         
  -2   8   9        117.93        106.28        47.72 o                         
  -1   8   9       1340.22       1290.47       124.72 o                         
   0   8   9        354.12        304.18        43.71 o                         
   1   8   9       1080.81       1189.99       138.28 o                         
   2   8   9          3.75         -8.72        29.52 o                         
   3   8   9        871.38        878.65        56.01 o                         
   4   8   9         95.52        169.77        28.01 o                         
   5   8   9        361.12        410.81        37.09 o                         
   6   8   9        751.13        686.08        48.93 o                         
   7   8   9        613.63        701.87        54.77 o                         
   8   8   9        485.50        481.68        53.95 o                         
   9   8   9        739.33        776.35        52.15 o                         
  10   8   9        313.62        292.93        31.93 o                         
  11   8   9       1355.15       1380.35        88.15 o                         
  12   8   9          5.32          5.35        16.91 o                         
 -14   9   9          2.58         10.33        21.97 o                         
 -13   9   9        125.94         97.10        26.85 o                         
 -12   9   9        274.83        410.58        50.00 o                         
 -11   9   9        281.69        327.83        45.32 o                         
 -10   9   9         15.50         40.48        21.46 o                         
  -9   9   9        317.13        392.63        34.09 o                         
  -8   9   9        878.17        958.82       125.26 o                         
  -7   9   9          7.05         42.12        29.79 o                         
  -6   9   9        447.11        322.10        63.99 o                         
  -5   9   9        178.82        241.85        58.56 o                         
  -4   9   9         58.16        105.20        48.80 o                         
  -3   9   9          1.50        -20.61        40.13 o                         
  -2   9   9         62.63         82.42        46.63 o                         
  -1   9   9        197.68        212.57        56.39 o                         
   0   9   9        439.21        557.33        81.34 o                         
   1   9   9        242.17        289.57        65.07 o                         
   2   9   9       1861.38       2150.38       185.45 o                         
   3   9   9        786.31        730.86        65.18 o                         
   4   9   9        316.94        315.42        34.77 o                         
   5   9   9       1052.42       1090.85        64.81 o                         
   6   9   9         76.43         62.67        24.93 o                         
   7   9   9          0.60          2.42        21.19 o                         
   8   9   9          2.66        -13.29        20.28 o                         
   9   9   9        283.36        274.36        31.61 o                         
  -9  10   9       2028.47       2243.43       221.24 o                         
  -8  10   9        403.51        516.34        54.45 o                         
  -7  10   9       3021.56       2777.13       225.58 o                         
  -6  10   9        657.32        768.82        97.61 o                         
  -5  10   9        297.02        312.34        63.99 o                         
  -4  10   9        434.91        481.53        74.83 o                         
  -3  10   9        129.67        203.89        57.48 o                         
  -2  10   9        683.15        695.07        92.18 o                         
  -1  10   9        354.26        342.71        70.49 o                         
   0  10   9       2039.38       2054.95       180.03 o                         
   1  10   9       3969.47       4929.68       369.82 o                         
   2  10   9          0.03         20.61        48.80 o                         
   3  10   9       1977.32       1976.86       174.61 o                         
   4  10   9        654.11        751.46        95.44 o                         
 -24   0  10       2471.80       2210.87       145.15 o                         
 -23   0  10        510.99        552.45       119.79 o                         
 -22   0  10       5895.95       6195.01       350.03 o                         
 -21   0  10       8745.49       9560.74       972.70 o                         
 -20   0  10       2837.12       2628.91       163.46 o                         
 -19   0  10       2977.06       3358.37       201.33 o                         
 -18   0  10       2058.59       1879.06       125.20 o                         
 -17   0  10         44.94         51.98        29.87 o                         
 -16   0  10       1636.21       1450.04       100.52 o                         
 -15   0  10         75.57        146.43        33.49 o                         
 -14   0  10      14284.38      13172.22       546.80 o                         
 -13   0  10       5306.33       5843.45       251.17 o                         
 -12   0  10      11323.03      11682.33       484.71 o                         
 -11   0  10      27990.38      25855.10      1271.59 o                         
 -10   0  10        171.85         67.33        27.32 o                         
  -9   0  10       5438.30       5483.26       284.35 o                         
  -8   0  10        420.88        420.80        46.27 o                         
  -7   0  10       3461.60       3882.25       178.33 o                         
  -6   0  10        184.73        412.12        42.69 o                         
  -5   0  10        431.17        516.50        40.90 o                         
  -4   0  10      32237.88      30549.07      1138.42 o                         
  -3   0  10       6913.78       6807.15       262.61 o                         
  -2   0  10      22731.60      23494.69       874.06 o                         
  -1   0  10      54900.48      50558.32      1871.85 o                         
   0   0  10          4.60        124.56        28.51 o                         
   1   0  10      11997.09      11816.11       392.33 o                         
   2   0  10       9695.56      11139.27       400.81 o                         
   3   0  10       1368.89       1027.67        45.13 o                         
   4   0  10       9433.71      11287.97       410.07 o                         
   5   0  10       2299.99       1803.70        90.13 o                         
   6   0  10      19420.16      18817.81       751.70 o                         
   7   0  10      11952.76      10772.69       541.35 o                         
   8   0  10       2759.43       2691.60       151.01 o                         
   9   0  10      16124.37      17230.31       882.08 o                         
  10   0  10        380.91        319.23        34.38 o                         
  11   0  10        209.99        195.09        27.48 o                         
  12   0  10         51.48         79.77        21.26 o                         
  13   0  10         84.99         92.67        29.82 o                         
  14   0  10       4887.13       4809.49       259.41 o                         
  15   0  10       2345.93       2369.43       137.56 o                         
  16   0  10       2972.29       3466.88       254.86 o                         
  17   0  10       3086.57       2856.30       212.57 o                         
  18   0  10        757.69        623.49        63.99 o                         
  19   0  10       3164.64       4061.09       294.99 o                         
 -24   1  10          8.21         19.69        22.26 o                         
 -23   1  10       1428.17       1410.75        96.74 o                         
 -22   1  10        944.64        958.02       104.25 o                         
 -21   1  10        626.71        745.21        58.54 o                         
 -20   1  10       3554.88       3805.13       158.61 o                         
 -19   1  10          2.47         15.44        21.53 o                         
 -18   1  10        731.11        799.25        51.12 o                         
 -17   1  10        275.84        304.65        30.78 o                         
 -16   1  10        226.91        219.88        22.43 o                         
 -15   1  10        224.19        273.32        27.76 o                         
 -14   1  10       1061.67       1145.08        57.81 o                         
 -13   1  10      12257.02      11909.53       392.54 o                         
 -12   1  10       6881.29       6925.31       207.88 o                         
 -11   1  10       3741.51       3603.58       137.17 o                         
 -10   1  10      13166.92      12031.09       424.77 o                         
  -9   1  10         58.24         88.89        17.27 o                         
  -8   1  10        596.41        448.69        28.12 o                         
  -7   1  10       2247.02       2152.74        70.44 o                         
  -6   1  10       1387.89       1139.91        61.62 o                         
  -5   1  10       4379.24       5130.57       142.43 o                         
  -4   1  10         33.39         71.82        12.75 o                         
  -3   1  10       9759.79       9748.60       262.20 o                         
  -2   1  10      11684.80      11758.34       314.90 o                         
  -1   1  10         15.18         27.34         9.77 o                         
   0   1  10       6540.32       6370.73       251.14 o                         
   1   1  10       2215.26       2422.58        63.01 o                         
   2   1  10        136.93        140.65        16.17 o                         
   3   1  10        203.88        207.17        13.14 o                         
   4   1  10        832.48        662.27        27.59 o                         
   5   1  10       8685.80       9351.36       268.73 o                         
   6   1  10       2490.99       2295.30       148.74 o                         
   7   1  10       2178.91       2053.88        73.88 o                         
   8   1  10       7171.99       7270.62       235.35 o                         
   9   1  10         19.51         67.29        12.87 o                         
  10   1  10       4182.58       4791.43       246.29 o                         
  11   1  10        861.18        900.10        50.24 o                         
  12   1  10        583.39        574.53        69.29 o                         
  13   1  10       1077.89       1029.88       104.73 o                         
  14   1  10        193.34        263.23        26.26 o                         
  15   1  10       1743.04       2024.66       144.96 o                         
  16   1  10       2030.49       1864.83        88.89 o                         
  17   1  10        167.23        140.81        32.93 o                         
  18   1  10       1298.27       1313.32        66.69 o                         
  19   1  10         47.61         63.55        14.65 o                         
 -24   2  10        282.65        283.90        35.40 o                         
 -23   2  10        437.05        577.47        51.22 o                         
 -22   2  10        109.05         63.37        23.99 o                         
 -21   2  10        586.48        685.58        74.01 o                         
 -20   2  10       1278.51       1225.68        67.78 o                         
 -19   2  10        339.89        433.28        60.88 o                         
 -18   2  10        856.03        929.02        48.32 o                         
 -17   2  10         74.28         56.30        18.26 o                         
 -16   2  10       1659.99       1552.66        65.21 o                         
 -15   2  10       5451.37       5072.78       200.96 o                         
 -14   2  10         13.12         62.24        16.83 o                         
 -13   2  10        892.11       1151.30        51.57 o                         
 -12   2  10        193.83        374.30        26.44 o                         
 -11   2  10        371.98        144.79        21.42 o                         
 -10   2  10       3975.90       3342.50       128.17 o                         
  -9   2  10       1198.92       1248.52        51.53 o                         
  -8   2  10       1676.04       1623.93        62.41 o                         
  -7   2  10       1938.02       2257.61        79.80 o                         
  -6   2  10        770.96        947.45        41.30 o                         
  -5   2  10       3217.28       2813.60        83.13 o                         
  -4   2  10        187.59         67.05        12.62 o                         
  -3   2  10        601.10        679.67        29.24 o                         
  -2   2  10         67.52        209.51        25.34 o                         
  -1   2  10       6327.08       5426.46       144.71 o                         
   0   2  10        231.62        319.41        17.78 o                         
   1   2  10       2057.35       1804.77        49.31 o                         
   2   2  10        676.49        623.75        24.89 o                         
   3   2  10       2854.28       2952.27       110.08 o                         
   4   2  10         41.27         39.46        11.95 o                         
   5   2  10       2204.71       1736.54        71.86 o                         
   6   2  10         31.26         18.00        11.59 o                         
   7   2  10        900.01        952.04        44.84 o                         
   8   2  10         82.02         62.82        14.05 o                         
   9   2  10        765.96       1069.15        48.86 o                         
  10   2  10       1670.22       1891.64        89.99 o                         
  11   2  10        334.17        280.91        22.77 o                         
  12   2  10        891.63        893.55        49.83 o                         
  13   2  10       2344.70       2143.91        99.78 o                         
  14   2  10          2.85         35.82        14.05 o                         
  15   2  10       1550.64       1728.23        83.47 o                         
  16   2  10        111.33        216.93        30.17 o                         
  17   2  10        152.37        167.07        21.55 o                         
  18   2  10        172.87        179.62        22.22 o                         
 -23   3  10       2482.41       2553.47       135.63 o                         
 -22   3  10       1822.28       1865.82       102.42 o                         
 -21   3  10       2368.10       2624.70       133.33 o                         
 -20   3  10       5294.53       5465.86       210.21 o                         
 -19   3  10         46.86         57.39        33.03 o                         
 -18   3  10       1526.35       1693.98       102.27 o                         
 -17   3  10          9.48         14.95        17.63 o                         
 -16   3  10        285.11        272.89        32.82 o                         
 -15   3  10       6037.45       6049.77       206.16 o                         
 -14   3  10       1076.31        974.57        47.98 o                         
 -13   3  10       7609.88       6769.65       227.60 o                         
 -12   3  10      13392.77      12961.76       449.41 o                         
 -11   3  10       3673.89       3413.45       135.34 o                         
 -10   3  10      20593.20      18949.61       783.19 o                         
  -9   3  10        578.38        636.12        39.65 o                         
  -8   3  10       2063.12       1784.71        66.27 o                         
  -7   3  10        994.88        914.42        41.98 o                         
  -6   3  10         12.83         95.24        15.21 o                         
  -5   3  10       5127.24       4727.92       131.60 o                         
  -4   3  10       2671.98       2370.04        76.50 o                         
  -3   3  10      10178.36       8597.18       229.19 o                         
  -2   3  10      23829.60      21669.94       826.58 o                         
  -1   3  10       6365.64       5931.63       167.75 o                         
   0   3  10      15365.50      15154.74       393.58 o                         
   1   3  10         12.86         11.06        10.07 o                         
   2   3  10       4460.04       4458.00       142.25 o                         
   3   3  10        167.05        102.92        15.17 o                         
   4   3  10         21.38         14.41        12.73 o                         
   5   3  10       7018.39       6814.17       244.21 o                         
   6   3  10       2513.24       2614.32       100.12 o                         
   7   3  10       9403.72       8556.55       302.71 o                         
   8   3  10      14635.85      17139.46       601.77 o                         
   9   3  10        136.32        242.46        21.60 o                         
  10   3  10       5336.57       5201.01       304.28 o                         
  11   3  10         89.02         68.40        14.45 o                         
  12   3  10        803.36        683.80        37.73 o                         
  13   3  10        626.99        576.04        33.99 o                         
  14   3  10        898.51        909.97        63.43 o                         
  15   3  10       2217.66       2316.77       325.49 o                         
  16   3  10       4034.99       4221.60       265.82 o                         
  17   3  10        343.61        348.04        42.20 o                         
  18   3  10       3080.56       3371.78       148.73 o                         
 -22   4  10       1794.26       1975.12       139.19 o                         
 -21   4  10       1216.80       1258.96        82.18 o                         
 -20   4  10        180.20        191.92        35.38 o                         
 -19   4  10       2509.51       2676.97       149.15 o                         
 -18   4  10        724.69        886.68        63.61 o                         
 -17   4  10         19.34          5.27        19.44 o                         
 -16   4  10          2.20          7.91        19.10 o                         
 -15   4  10       3048.28       3048.74       139.30 o                         
 -14   4  10       4739.35       5266.41       237.61 o                         
 -13   4  10        331.43        225.21        25.65 o                         
 -12   4  10       2929.27       2401.65        90.92 o                         
 -11   4  10       7103.40       7863.74       293.82 o                         
 -10   4  10         66.14         40.67        21.65 o                         
  -9   4  10       3677.74       3808.19       170.97 o                         
  -8   4  10       5591.61       5025.74       260.23 o                         
  -7   4  10       4443.25       4491.88       187.55 o                         
  -6   4  10         82.70         57.83        19.44 o                         
  -5   4  10        990.56        918.44        39.38 o                         
  -4   4  10      12043.58      10380.19       327.79 o                         
  -3   4  10        594.84        591.99        36.47 o                         
  -2   4  10      13506.67      12911.42       443.56 o                         
  -1   4  10       7751.00       7613.17       267.21 o                         
   0   4  10        140.09         90.59        17.45 o                         
   1   4  10       1091.82        970.92        47.07 o                         
   2   4  10        665.57        609.89        35.90 o                         
   3   4  10        344.71        352.72        26.46 o                         
   4   4  10        195.82        142.64        19.06 o                         
   5   4  10       1303.62       1320.99        59.56 o                         
   6   4  10       9204.88       9785.69       524.34 o                         
   7   4  10       2445.28       2561.85        89.31 o                         
   8   4  10       1699.08       1954.94        79.19 o                         
   9   4  10       5639.66       6291.91       225.21 o                         
  10   4  10        732.24        601.98        35.45 o                         
  11   4  10         25.80         38.17        14.06 o                         
  12   4  10         99.56        180.32        26.30 o                         
  13   4  10        772.01        791.47        53.69 o                         
  14   4  10       1570.56       1721.55        82.79 o                         
  15   4  10          5.35         -1.08        12.64 o                         
  16   4  10       1818.22       2075.19       149.96 o                         
  17   4  10       1595.45       1693.70        82.09 o                         
 -21   5  10         52.63         40.64        20.89 o                         
 -20   5  10        160.93        162.97        25.41 o                         
 -19   5  10       2252.70       2231.46       123.82 o                         
 -18   5  10         97.79         93.39        23.93 o                         
 -17   5  10       3124.11       3401.72       139.50 o                         
 -16   5  10       3893.17       3620.29       223.19 o                         
 -15   5  10        646.86        712.49        46.61 o                         
 -14   5  10       1869.04       1779.90        99.68 o                         
 -13   5  10        413.00        355.23        33.48 o                         
 -12   5  10         23.32          1.26        19.75 o                         
 -11   5  10        311.14        359.64        39.02 o                         
 -10   5  10         41.75         65.07        35.79 o                         
  -9   5  10       6883.02       6238.59       418.62 o                         
  -8   5  10       5226.32       4532.85       309.09 o                         
  -7   5  10       4279.19       3842.02       266.79 o                         
  -6   5  10       9235.55       8000.74       329.61 o                         
  -5   5  10        739.53        697.92        40.69 o                         
  -4   5  10       4821.23       4145.76       151.44 o                         
  -3   5  10        207.55        189.53        25.52 o                         
  -2   5  10        295.71        352.10        27.60 o                         
  -1   5  10       1372.29       1146.74        63.73 o                         
   0   5  10        119.42         86.13        21.91 o                         
   1   5  10       9007.89       8702.12       357.71 o                         
   2   5  10       5947.33       5844.33       211.44 o                         
   3   5  10       2361.39       2508.04        98.30 o                         
   4   5  10       6493.14       6432.32       270.68 o                         
   5   5  10         41.98         41.42        15.73 o                         
   6   5  10       3559.27       3834.09       144.06 o                         
   7   5  10       1039.81       1156.22        58.95 o                         
   8   5  10        397.39        372.75        32.97 o                         
   9   5  10       1004.90       1092.70        75.61 o                         
  10   5  10        178.11        240.34        22.89 o                         
  11   5  10        924.04       1186.10        54.52 o                         
  12   5  10       1764.58       1872.15        97.34 o                         
  13   5  10         67.05         87.31        17.69 o                         
  14   5  10       2350.30       2519.68        98.83 o                         
  15   5  10        225.41        248.00        23.18 o                         
  16   5  10        491.30        573.43        34.90 o                         
 -20   6  10       1205.54       1214.83       111.52 o                         
 -19   6  10       1653.96       1974.35        99.21 o                         
 -18   6  10       1225.67       1176.87       147.56 o                         
 -17   6  10       2447.73       2656.32       125.27 o                         
 -16   6  10        860.99        912.86        59.82 o                         
 -15   6  10        934.53       1053.40        70.15 o                         
 -14   6  10        509.44        632.63        47.98 o                         
 -13   6  10        323.10        377.38        34.94 o                         
 -12   6  10        785.08        826.45        54.71 o                         
 -11   6  10       1118.68       1310.70       162.14 o                         
 -10   6  10       1851.20       1703.70       236.37 o                         
  -9   6  10       1851.03       1891.18       147.49 o                         
  -8   6  10       2866.15       2908.35       209.31 o                         
  -7   6  10       1301.32       1169.23       104.66 o                         
  -6   6  10        453.91        377.74        40.59 o                         
  -5   6  10       1307.70       1057.90        72.07 o                         
  -4   6  10         25.58          0.31        19.46 o                         
  -3   6  10        322.44        352.03        41.41 o                         
  -2   6  10       2740.94       2616.90       169.67 o                         
  -1   6  10       1223.02        868.52        67.02 o                         
   0   6  10       3924.86       3789.13       183.20 o                         
   1   6  10       5809.10       5751.15       243.24 o                         
   2   6  10        258.40        323.80        33.73 o                         
   3   6  10       2646.92       2693.67       106.29 o                         
   4   6  10         64.11         75.51        18.06 o                         
   5   6  10       1073.97        944.94        48.84 o                         
   6   6  10        789.41        710.15        41.78 o                         
   7   6  10       1648.81       1730.11        94.05 o                         
   8   6  10       2584.66       2850.33       176.54 o                         
   9   6  10       3948.80       3896.28       162.54 o                         
  10   6  10        240.35        272.41        24.50 o                         
  11   6  10       1905.96       2008.93       131.92 o                         
  12   6  10        351.90        438.38        30.87 o                         
  13   6  10        655.03        781.72        44.58 o                         
  14   6  10        904.20        955.31        47.33 o                         
 -18   7  10        374.52        418.70        38.36 o                         
 -17   7  10        609.72        754.44        54.62 o                         
 -16   7  10         15.81         10.91        21.90 o                         
 -15   7  10         17.72         11.08        22.26 o                         
 -14   7  10        373.15        380.06        36.14 o                         
 -13   7  10       1387.81       1685.20        87.99 o                         
 -12   7  10        270.54        275.43        32.11 o                         
 -11   7  10        862.26        779.65        64.00 o                         
 -10   7  10       1854.00       1955.22       116.73 o                         
  -9   7  10         69.30         84.59        39.04 o                         
  -8   7  10        367.63        392.24        43.39 o                         
  -7   7  10       1881.36       1735.57       109.54 o                         
  -6   7  10        193.94        121.73        30.11 o                         
  -5   7  10       1167.53       1166.83       116.04 o                         
  -4   7  10        575.10        491.29        69.41 o                         
  -3   7  10       3152.60       3595.94       275.47 o                         
  -2   7  10       1377.95       1434.26       107.91 o                         
  -1   7  10        429.06        381.98        45.25 o                         
   0   7  10       3967.76       3696.35       194.50 o                         
   1   7  10       1194.20       1239.84       210.40 o                         
   2   7  10        264.44        263.50        40.12 o                         
   3   7  10         37.72         60.37        20.42 o                         
   4   7  10       1283.56       1183.20        65.36 o                         
   5   7  10       1425.25       1435.81        73.71 o                         
   6   7  10          5.42         -0.44        17.22 o                         
   7   7  10       1216.00       1400.97        99.24 o                         
   8   7  10       1038.93       1044.57        66.84 o                         
   9   7  10          5.33         24.66        16.66 o                         
  10   7  10        255.09        301.54        26.07 o                         
  11   7  10         16.46          9.65        15.19 o                         
  12   7  10        241.37        263.32        44.24 o                         
  13   7  10        181.31         88.38        17.70 o                         
 -16   8  10        528.23        516.57        45.04 o                         
 -15   8  10       3533.75       3479.52       158.26 o                         
 -14   8  10        654.21        812.72        57.13 o                         
 -13   8  10        547.07        571.09        49.90 o                         
 -12   8  10        978.83       1015.26        64.68 o                         
 -11   8  10        639.32        670.72        60.02 o                         
 -10   8  10       1501.20       1295.89       117.13 o                         
  -9   8  10          4.10         11.93        36.87 o                         
  -8   8  10       5585.79       5613.54       395.25 o                         
  -7   8  10       2834.19       2305.30       251.61 o                         
  -6   8  10        559.13        453.33        72.66 o                         
  -5   8  10       6896.44       6366.56       463.09 o                         
  -4   8  10       4387.09       3840.93       292.82 o                         
  -3   8  10          5.81          7.59        41.21 o                         
  -2   8  10        295.90        327.52        62.90 o                         
  -1   8  10        220.56        350.30        65.07 o                         
   0   8  10       1086.55        944.00        75.53 o                         
   1   8  10        370.48        313.81        52.06 o                         
   2   8  10       2805.24       3223.53       175.02 o                         
   3   8  10       4023.22       4068.91       213.62 o                         
   4   8  10          0.54          6.29        20.31 o                         
   5   8  10       2697.15       2806.76       177.81 o                         
   6   8  10       1293.51       1350.17        73.84 o                         
   7   8  10         65.27         37.46        22.41 o                         
   8   8  10          2.41          6.44        19.59 o                         
   9   8  10         14.34         56.37        25.56 o                         
  10   8  10       1099.73       1196.66        72.47 o                         
 -13   9  10        151.23        130.90        31.19 o                         
 -12   9  10         26.44         35.03        26.38 o                         
 -11   9  10        298.81        257.03        56.39 o                         
 -10   9  10         62.13         60.73        44.47 o                         
  -9   9  10       1471.27       1215.64       130.14 o                         
  -8   9  10        808.33        918.48       108.45 o                         
  -7   9  10       2109.39       2436.70       202.80 o                         
  -6   9  10       6053.12       5191.05       386.09 o                         
  -5   9  10          8.60         24.94        44.47 o                         
  -4   9  10       1898.47       2015.90       174.61 o                         
  -3   9  10        440.68        334.03        65.07 o                         
  -2   9  10        637.36        588.79        83.51 o                         
  -1   9  10       1715.66       1849.97       164.85 o                         
   0   9  10          8.89          5.42        46.63 o                         
   1   9  10       3127.32       3432.18       268.96 o                         
   2   9  10       1374.41       1241.38        90.09 o                         
   3   9  10        598.79        712.89        64.72 o                         
   4   9  10       3083.32       3521.31       190.37 o                         
   5   9  10        181.95        125.82        27.86 o                         
   6   9  10         88.41        110.16        25.90 o                         
   7   9  10        152.29        209.40        30.35 o                         
  -6  10  10         33.86         50.97        47.72 o                         
  -5  10  10         97.65         72.66        48.80 o                         
  -4  10  10        131.06         93.27        50.97 o                         
  -3  10  10        700.89        763.39        97.61 o                         
  -2  10  10        237.44        280.89        63.99 o                         
  -1  10  10         80.97         61.82        50.97 o                         
   0  10  10        488.27        460.92        74.83 o                         
   1  10  10         18.62          4.34        46.63 o                         
 -24   1  11          1.16         -2.95        21.64 o                         
 -23   1  11       1094.53       1019.04        61.20 o                         
 -22   1  11          8.33         17.56        22.69 o                         
 -21   1  11       2791.63       2769.20       122.13 o                         
 -20   1  11       1389.82       1547.41       151.97 o                         
 -19   1  11       5656.90       6034.93       240.82 o                         
 -18   1  11       5271.85       4980.39       201.38 o                         
 -17   1  11         21.30         28.34        18.14 o                         
 -16   1  11       1455.42       1387.86        60.91 o                         
 -15   1  11          6.30          5.39        16.49 o                         
 -14   1  11        256.84        181.62        24.42 o                         
 -13   1  11       3874.83       4345.03       142.83 o                         
 -12   1  11         55.08         71.43        20.25 o                         
 -11   1  11      11298.84      10730.92       380.77 o                         
 -10   1  11       6440.33       6957.65       275.47 o                         
  -9   1  11      10480.70       9356.30       334.08 o                         
  -8   1  11      18487.45      18770.29       658.38 o                         
  -7   1  11        816.53        630.82        38.74 o                         
  -6   1  11       1525.36       1051.46        46.61 o                         
  -5   1  11        667.81        578.75        27.91 o                         
  -4   1  11        593.16        489.79        25.07 o                         
  -3   1  11      13189.71      11421.67       321.09 o                         
  -2   1  11       1383.84       1714.69        57.53 o                         
  -1   1  11      15692.37      14334.92       354.24 o                         
   0   1  11      15719.00      15963.25       390.23 o                         
   1   1  11       3638.13       3233.34        99.40 o                         
   2   1  11      11876.10      12167.12       345.71 o                         
   3   1  11          2.97         12.25         9.59 o                         
   4   1  11        389.75        325.75        23.77 o                         
   5   1  11       1614.78       1500.50        52.03 o                         
   6   1  11        136.02        207.71        25.11 o                         
   7   1  11      10560.00       9578.23       308.24 o                         
   8   1  11       3182.57       3793.73       128.53 o                         
   9   1  11       3504.75       3895.74       144.76 o                         
  10   1  11       9958.89      12201.55       584.37 o                         
  11   1  11       1487.71       1778.11        84.73 o                         
  12   1  11       3828.43       3906.91       170.60 o                         
  13   1  11         62.34         92.15        17.27 o                         
  14   1  11         25.82         24.46        14.94 o                         
  15   1  11        528.10        650.47        41.08 o                         
  16   1  11        338.17        342.02        29.46 o                         
  17   1  11       1405.86       1469.08       123.87 o                         
 -23   2  11        196.07        344.20        35.51 o                         
 -22   2  11       1816.23       1557.89        80.26 o                         
 -21   2  11          1.92          5.53        22.39 o                         
 -20   2  11       6802.25       6896.77       273.10 o                         
 -19   2  11       3212.90       3231.60       153.14 o                         
 -18   2  11        591.00        589.57        47.55 o                         
 -17   2  11       5231.11       5017.82       200.21 o                         
 -16   2  11          9.14          6.79        17.21 o                         
 -15   2  11          5.45         18.10        17.24 o                         
 -14   2  11       2729.95       3018.89       123.50 o                         
 -13   2  11        177.70        236.60        30.57 o                         
 -12   2  11      12041.11      11459.23       744.63 o                         
 -11   2  11        893.88        950.37        51.40 o                         
 -10   2  11      13080.22      12748.80       450.30 o                         
  -9   2  11      12507.52      12135.79       429.05 o                         
  -8   2  11         51.01         44.37        18.32 o                         
  -7   2  11       9027.46       8777.95       313.56 o                         
  -6   2  11       3028.76       3035.61       117.01 o                         
  -5   2  11       1254.76       1277.03        47.87 o                         
  -4   2  11       4745.54       4997.73       144.81 o                         
  -3   2  11       3179.37       3612.42       103.24 o                         
  -2   2  11      26472.91      22915.23       559.81 o                         
  -1   2  11       6152.60       6272.22       159.80 o                         
   0   2  11      14126.88      12898.71       405.89 o                         
   1   2  11      17027.47      17774.94       505.52 o                         
   2   2  11         13.99         11.31        10.67 o                         
   3   2  11       7348.65       7107.58       257.92 o                         
   4   2  11        887.05        932.36        43.78 o                         
   5   2  11       1248.57       1210.49        53.50 o                         
   6   2  11       4337.47       4560.64       281.59 o                         
   7   2  11          0.74         16.76        12.53 o                         
   8   2  11       8600.80       8205.13       290.71 o                         
   9   2  11       6002.95       6578.47       235.87 o                         
  10   2  11       2280.67       2567.37        99.74 o                         
  11   2  11       5276.35       5611.38       203.31 o                         
  12   2  11          6.58         20.92        13.71 o                         
  13   2  11       2053.95       1893.56        89.62 o                         
  14   2  11         10.47          2.50        12.47 o                         
  15   2  11        201.72        237.74        38.54 o                         
  16   2  11       2276.26       3136.57       139.10 o                         
  17   2  11        115.33         92.43        17.95 o                         
 -23   3  11        181.75        224.59        33.20 o                         
 -22   3  11        606.73        685.21        84.84 o                         
 -21   3  11        553.84        495.56        44.98 o                         
 -20   3  11         20.23         32.40        21.29 o                         
 -19   3  11        259.56        342.19        30.27 o                         
 -18   3  11        858.51        875.73        48.08 o                         
 -17   3  11       1219.58       1100.67        61.30 o                         
 -16   3  11         67.64         54.74        19.22 o                         
 -15   3  11       1465.73       1394.63        64.63 o                         
 -14   3  11       3006.16       3132.30       127.03 o                         
 -13   3  11         39.95         48.79        23.36 o                         
 -12   3  11        238.66        182.54        28.27 o                         
 -11   3  11       3888.25       4187.66       187.96 o                         
 -10   3  11       1868.98       1959.52        97.97 o                         
  -9   3  11        133.72        189.68        28.61 o                         
  -8   3  11       1890.91       1557.59        69.38 o                         
  -7   3  11       4980.83       5585.12       204.77 o                         
  -6   3  11        228.67        195.84        19.53 o                         
  -5   3  11       1270.58       1002.18        43.12 o                         
  -4   3  11       7309.09       6878.42       230.44 o                         
  -3   3  11        995.67       1279.10        64.90 o                         
  -2   3  11        162.87        210.83        23.49 o                         
  -1   3  11        990.44        844.89        44.63 o                         
   0   3  11       1277.26       1350.58        60.15 o                         
   1   3  11         21.36         20.45        15.37 o                         
   2   3  11       2486.98       2243.81        88.92 o                         
   3   3  11       3706.13       3664.22       137.07 o                         
   4   3  11       1147.11       1017.89        47.10 o                         
   5   3  11       2016.65       1881.10        75.94 o                         
   6   3  11       4355.19       4492.69       163.92 o                         
   7   3  11       1143.89       1315.06        57.50 o                         
   8   3  11         69.15        120.40        17.18 o                         
   9   3  11       1936.39       1809.86        74.97 o                         
  10   3  11        452.50        496.82        31.23 o                         
  11   3  11        281.67        256.17        28.65 o                         
  12   3  11         85.78        110.94        16.84 o                         
  13   3  11        606.67        688.79        57.43 o                         
  14   3  11        390.99        369.61        32.77 o                         
  15   3  11         52.46         77.09        17.09 o                         
  16   3  11        425.93        499.59        35.18 o                         
 -22   4  11        873.62        897.54        53.61 o                         
 -21   4  11        594.51        788.44        80.44 o                         
 -20   4  11        861.85        868.73        53.13 o                         
 -19   4  11        270.61        342.96        38.27 o                         
 -18   4  11       2617.09       2552.40       108.63 o                         
 -17   4  11       1037.62       1066.10        72.20 o                         
 -16   4  11       3124.07       2910.84       164.65 o                         
 -15   4  11       3940.56       4226.00       165.64 o                         
 -14   4  11       1045.87       1010.88        63.97 o                         
 -13   4  11       1946.09       1815.55        96.18 o                         
 -12   4  11        845.97        718.60        70.48 o                         
 -11   4  11        275.96        246.54        31.43 o                         
 -10   4  11       2887.55       2853.84       134.05 o                         
  -9   4  11       1028.54        887.23        97.06 o                         
  -8   4  11       4254.91       4182.74       222.05 o                         
  -7   4  11       1449.04       1616.18        80.30 o                         
  -6   4  11       2804.31       2932.18       142.09 o                         
  -5   4  11       3280.87       3155.61       164.87 o                         
  -4   4  11        958.05        906.73        46.42 o                         
  -3   4  11       3363.22       2905.32       109.85 o                         
  -2   4  11       1970.12       1543.76        65.80 o                         
  -1   4  11       1966.98       1963.38        79.78 o                         
   0   4  11       2603.28       2552.63       117.06 o                         
   1   4  11       1198.25       1007.34        59.74 o                         
   2   4  11       2468.80       2540.05       127.09 o                         
   3   4  11       3880.83       3593.23       135.36 o                         
   4   4  11       1245.11       1166.08        55.07 o                         
   5   4  11       2842.03       3113.22       119.34 o                         
   6   4  11        374.00        395.37        27.72 o                         
   7   4  11       1946.03       1856.16        76.01 o                         
   8   4  11        563.60        635.70        40.37 o                         
   9   4  11       1315.91       1386.05       139.03 o                         
  10   4  11       1704.28       2078.65       150.90 o                         
  11   4  11       1442.06       1514.59        84.36 o                         
  12   4  11       1413.92       1450.16        78.80 o                         
  13   4  11       2277.38       2611.17       102.04 o                         
  14   4  11        384.46        430.13        29.85 o                         
  15   4  11        758.77        727.27        53.25 o                         
  16   4  11        694.72        951.05        61.73 o                         
 -21   5  11       2158.12       2104.64       111.36 o                         
 -20   5  11        169.84        201.38        35.69 o                         
 -19   5  11       2486.68       2738.70       129.27 o                         
 -18   5  11       1873.78       1927.90       158.87 o                         
 -17   5  11         14.15         31.48        21.22 o                         
 -16   5  11        735.78        717.81        47.50 o                         
 -15   5  11         20.16         30.28        20.93 o                         
 -14   5  11        223.92        266.74        36.59 o                         
 -13   5  11        987.37        908.72        93.27 o                         
 -12   5  11        226.27        272.21        48.80 o                         
 -11   5  11       5577.50       5847.18       395.85 o                         
 -10   5  11       2084.14       2122.19       161.59 o                         
  -9   5  11       4152.49       4068.68       280.89 o                         
  -8   5  11       3915.60       3373.61       238.59 o                         
  -7   5  11         38.95         32.39        27.66 o                         
  -6   5  11       1534.05       1599.63        80.11 o                         
  -5   5  11        313.11        352.50        28.70 o                         
  -4   5  11          7.12          9.87        16.31 o                         
  -3   5  11       3110.64       2983.93       114.29 o                         
  -2   5  11        289.63        274.65        25.14 o                         
  -1   5  11       7186.28       7110.58       295.67 o                         
   0   5  11       4517.77       4413.67       190.32 o                         
   1   5  11       1739.92       1891.04        93.22 o                         
   2   5  11       8701.63       8187.11       338.47 o                         
   3   5  11       1476.15       1493.76        72.01 o                         
   4   5  11        212.69        177.94        21.54 o                         
   5   5  11        323.92        308.76        26.46 o                         
   6   5  11        293.09        206.42        22.73 o                         
   7   5  11       5053.16       5947.97       225.65 o                         
   8   5  11        538.08        448.91        30.16 o                         
   9   5  11       3770.67       4120.89       153.23 o                         
  10   5  11       1544.69       1618.97        69.14 o                         
  11   5  11        459.56        502.08        32.78 o                         
  12   5  11       1049.77       1179.53        54.91 o                         
  13   5  11          8.82          3.86        12.99 o                         
  14   5  11        362.77        403.75        29.27 o                         
  15   5  11        249.36        324.02        25.89 o                         
 -19   6  11        418.77        487.46        40.82 o                         
 -18   6  11          1.85          6.00        22.74 o                         
 -17   6  11        521.09        689.02        51.99 o                         
 -16   6  11       1850.90       1902.37       102.17 o                         
 -15   6  11       1080.89       1134.87        67.70 o                         
 -14   6  11        803.70        807.33        66.51 o                         
 -13   6  11       3888.40       4280.16       298.24 o                         
 -12   6  11       1527.45       1577.87       131.23 o                         
 -11   6  11        144.90        112.79        39.04 o                         
 -10   6  11       2314.76       2648.18       195.21 o                         
  -9   6  11       1201.28       1250.34       109.54 o                         
  -8   6  11       1168.99        867.51        87.85 o                         
  -7   6  11         84.96         90.02        36.87 o                         
  -6   6  11       5009.73       4825.53       274.33 o                         
  -5   6  11       2829.02       2206.10       124.22 o                         
  -4   6  11        923.65        754.17        49.47 o                         
  -3   6  11       3830.50       3504.11       184.58 o                         
  -2   6  11       1071.22       1233.95        84.35 o                         
  -1   6  11        318.76        379.72        36.04 o                         
   0   6  11       1911.41       2146.25       103.43 o                         
   1   6  11       2077.00       1872.69        93.21 o                         
   2   6  11        619.67        680.11        49.01 o                         
   3   6  11          3.76          5.46        15.57 o                         
   4   6  11       2226.73       2428.09        97.88 o                         
   5   6  11       4091.36       3410.90       230.06 o                         
   6   6  11        584.91        703.16        43.07 o                         
   7   6  11       2372.52       2526.33       143.36 o                         
   8   6  11       2464.06       2663.42       187.15 o                         
   9   6  11         42.68         42.71        15.73 o                         
  10   6  11        398.20        497.75        33.39 o                         
  11   6  11        648.63        613.34        36.98 o                         
  12   6  11        994.96       1017.89        50.26 o                         
  13   6  11        278.14        234.74        22.52 o                         
 -17   7  11       1515.66       1718.66        88.68 o                         
 -16   7  11        174.94        153.54        27.67 o                         
 -15   7  11       2591.91       2925.67       161.20 o                         
 -14   7  11       2432.75       2363.87       137.19 o                         
 -13   7  11        966.59       1019.34       103.03 o                         
 -12   7  11       1791.41       1878.17       150.75 o                         
 -11   7  11        132.07        116.04        42.30 o                         
 -10   7  11        112.11        158.34        44.47 o                         
  -9   7  11        784.78        632.17        79.17 o                         
  -8   7  11        105.57        117.13        41.21 o                         
  -7   7  11       6335.32       6402.33       318.06 o                         
  -6   7  11       4047.75       3417.30       180.45 o                         
  -5   7  11       3187.91       3691.38       284.14 o                         
  -4   7  11       9411.29       7817.54       561.67 o                         
  -3   7  11          2.89         22.77        42.30 o                         
  -2   7  11        764.57        709.31        62.41 o                         
  -1   7  11        400.24        396.29        55.31 o                         
   0   7  11        849.20        845.72        70.54 o                         
   1   7  11       3226.10       2883.31       157.42 o                         
   2   7  11         74.29         71.04        31.44 o                         
   3   7  11       6590.84       7238.83       357.23 o                         
   4   7  11       3819.00       3331.09       237.14 o                         
   5   7  11       1562.57       1683.24       102.66 o                         
   6   7  11       3256.40       3384.05       130.71 o                         
   7   7  11         26.77         19.16        16.10 o                         
   8   7  11        457.24        449.37        51.21 o                         
   9   7  11         19.91         21.48        14.78 o                         
  10   7  11         14.48         17.62        15.18 o                         
  11   7  11        304.43        288.19        25.91 o                         
 -15   8  11        102.62        131.77        31.82 o                         
 -14   8  11        607.28        656.03        77.00 o                         
 -13   8  11        396.33        370.91        57.48 o                         
 -12   8  11         77.67         68.32        41.21 o                         
 -11   8  11         50.28         27.11        37.96 o                         
 -10   8  11        320.92        472.85        65.07 o                         
  -9   8  11         69.37         22.77        37.96 o                         
  -8   8  11       2076.01       1969.27       158.34 o                         
  -7   8  11        487.98        342.71        67.24 o                         
  -6   8  11        559.88        600.71        84.59 o                         
  -5   8  11        413.83        442.48        73.75 o                         
  -4   8  11        365.77        405.61        71.58 o                         
  -3   8  11         81.69         24.94        44.47 o                         
  -2   8  11         20.11         29.28        45.55 o                         
  -1   8  11         52.18        107.37        52.06 o                         
   0   8  11        762.51        759.37        65.18 o                         
   1   8  11         32.23         60.07        32.59 o                         
   2   8  11       2265.45       2196.47       176.23 o                         
   3   8  11        594.69        598.31        57.38 o                         
   4   8  11        731.91        861.30        74.74 o                         
   5   8  11        596.16        621.03        65.35 o                         
   6   8  11        249.94        424.08        40.64 o                         
   7   8  11        205.65        179.49        27.82 o                         
   8   8  11        232.19        255.00        30.91 o                         
   9   8  11          4.98         25.89        17.75 o                         
 -11   9  11        185.77        222.33        50.97 o                         
 -10   9  11         11.64         21.69        42.30 o                         
  -7   9  11        648.04        715.67        95.44 o                         
  -6   9  11         48.80          5.42        46.63 o                         
  -5   9  11        748.63        750.38        97.61 o                         
  -4   9  11       2467.89       2322.82       196.30 o                         
  -3   9  11        133.87        111.71        52.06 o                         
  -2   9  11        486.16        352.47        68.32 o                         
  -1   9  11        244.50        225.58        58.56 o                         
   0   9  11         69.50        100.86        49.89 o                         
   1   9  11          1.16        -23.86        43.38 o                         
   2   9  11        102.91        120.25        37.05 o                         
   3   9  11        367.89        474.20        53.42 o                         
   4   9  11         64.20         25.94        33.72 o                         
   5   9  11        568.12        691.34        74.83 o                         
 -23   0  12        250.58        292.67        45.93 o                         
 -22   0  12         17.83         -6.13        31.24 o                         
 -21   0  12        605.94        876.83        81.34 o                         
 -20   0  12       2350.32       1990.13       134.77 o                         
 -19   0  12          6.23         -3.40        32.26 o                         
 -18   0  12       6902.52       6705.53       490.15 o                         
 -17   0  12       2142.60       1931.31       191.96 o                         
 -16   0  12      13229.80      13933.57      1077.90 o                         
 -15   0  12       7195.51       6487.51       545.46 o                         
 -14   0  12        323.55        293.58        40.38 o                         
 -13   0  12         51.66         43.84        27.69 o                         
 -12   0  12       1625.69       1504.01        78.55 o                         
 -11   0  12        518.34        552.94        54.93 o                         
 -10   0  12      17914.31      17785.69       953.24 o                         
  -9   0  12       5436.28       5264.34       275.72 o                         
  -8   0  12      25839.97      25496.88      1248.43 o                         
  -7   0  12      13424.05      12397.10       616.07 o                         
  -6   0  12       3269.88       2874.64       157.96 o                         
  -5   0  12       2312.46       1700.47        87.28 o                         
  -4   0  12        361.52        585.68        45.29 o                         
  -3   0  12       2000.80       1774.95       106.24 o                         
  -2   0  12       3613.92       3395.13       183.57 o                         
  -1   0  12        740.64        574.37        53.19 o                         
   0   0  12      26135.85      26165.11      1044.62 o                         
   1   0  12       3356.70       3899.37       167.89 o                         
   2   0  12      13655.22      13835.77       562.88 o                         
   3   0  12      19031.57      18631.02       742.23 o                         
   4   0  12          6.13         19.59        15.20 o                         
   5   0  12       2777.13       3266.17       169.03 o                         
   6   0  12         84.78        128.91        21.28 o                         
   7   0  12        339.53        258.99        27.59 o                         
   8   0  12       3501.32       3446.75       190.23 o                         
   9   0  12         89.23         96.81        35.79 o                         
  10   0  12       8049.27       8366.65       897.33 o                         
  11   0  12       3727.96       3689.59       203.36 o                         
  12   0  12       4983.62       5054.33       271.45 o                         
  13   0  12       7468.77       7426.29       429.96 o                         
  14   0  12         17.21        -11.93        18.44 o                         
  15   0  12        543.98        659.28        65.07 o                         
  16   0  12        108.80        185.45        33.62 o                         
 -23   1  12         39.34         51.67        24.72 o                         
 -22   1  12        191.32        191.50        29.97 o                         
 -21   1  12        215.22        157.35        27.71 o                         
 -20   1  12        106.14         61.98        27.86 o                         
 -19   1  12       3110.61       3206.65       141.02 o                         
 -18   1  12         21.07         18.37        22.27 o                         
 -17   1  12       2283.08       2329.35       101.51 o                         
 -16   1  12        947.53        944.96        63.95 o                         
 -15   1  12        604.56        634.74        55.54 o                         
 -14   1  12       2410.01       2582.85       158.40 o                         
 -13   1  12       2752.58       2551.39       105.30 o                         
 -12   1  12       1571.71       1597.10        73.27 o                         
 -11   1  12        490.44        540.68        38.63 o                         
 -10   1  12       1469.12       1122.21        58.35 o                         
  -9   1  12       8538.60       9406.17       337.92 o                         
  -8   1  12       3479.50       3908.76       148.71 o                         
  -7   1  12       2672.92       2611.68       104.27 o                         
  -6   1  12       7857.50       7349.14       264.01 o                         
  -5   1  12        465.89        516.46        29.21 o                         
  -4   1  12          3.35          9.85        13.20 o                         
  -3   1  12        149.26        185.13        21.27 o                         
  -2   1  12       1925.63       1791.68        74.91 o                         
  -1   1  12       5958.69       6132.82       221.71 o                         
   0   1  12        623.11        969.06        42.95 o                         
   1   1  12       9947.32      10691.29       411.09 o                         
   2   1  12       5362.73       4834.09       159.71 o                         
   3   1  12        582.48        599.89        32.43 o                         
   4   1  12       2776.49       2500.34        79.86 o                         
   5   1  12        809.43        969.84        38.83 o                         
   6   1  12         84.92        105.05        15.08 o                         
   7   1  12        243.46        223.55        19.66 o                         
   8   1  12        325.13        309.38        24.49 o                         
   9   1  12       2961.83       3085.65       126.79 o                         
  10   1  12          9.64         51.27        15.27 o                         
  11   1  12       4572.84       5275.35       421.57 o                         
  12   1  12       1108.39       1003.15       105.34 o                         
  13   1  12         34.46         53.89        15.20 o                         
  14   1  12        681.05        732.66        44.08 o                         
  15   1  12         37.33         43.54        14.62 o                         
  16   1  12          7.88          4.56        11.83 o                         
 -23   2  12         54.08         82.44        25.74 o                         
 -22   2  12        473.62        570.33        44.61 o                         
 -21   2  12        568.97        549.05        49.43 o                         
 -20   2  12         57.84         67.30        24.59 o                         
 -19   2  12          2.58         25.02        19.40 o                         
 -18   2  12       1114.29        948.96        51.72 o                         
 -17   2  12         27.54         -6.79        20.63 o                         
 -16   2  12       4080.86       4089.73       185.81 o                         
 -15   2  12       1525.09       1397.35        96.77 o                         
 -14   2  12        340.88        335.02        36.42 o                         
 -13   2  12        250.29        223.02        31.24 o                         
 -12   2  12        350.17        316.17        30.17 o                         
 -11   2  12        574.49        594.25        39.62 o                         
 -10   2  12       1062.90       1107.06        56.87 o                         
  -9   2  12        295.07        204.37        24.58 o                         
  -8   2  12       6735.89       6774.71       247.42 o                         
  -7   2  12       3825.09       3175.26       123.15 o                         
  -6   2  12        655.33        687.15        42.70 o                         
  -5   2  12        179.80        159.21        21.24 o                         
  -4   2  12       1280.33       1090.34        53.64 o                         
  -3   2  12       1079.14       1132.37        54.25 o                         
  -2   2  12       1054.95       1087.14        52.66 o                         
  -1   2  12       1989.74       1989.94        88.94 o                         
   0   2  12        500.77        466.03        27.92 o                         
   1   2  12        666.42        536.10        30.68 o                         
   2   2  12         31.48         40.20        12.44 o                         
   3   2  12        135.90        116.26        15.55 o                         
   4   2  12       4414.85       4743.57       173.16 o                         
   5   2  12       2431.66       2687.10       103.56 o                         
   6   2  12        994.02       1051.10        56.51 o                         
   7   2  12       1794.78       1721.80       102.26 o                         
   8   2  12         83.73        114.96        17.00 o                         
   9   2  12        228.86        222.50        21.16 o                         
  10   2  12        323.61        305.25        34.58 o                         
  11   2  12         46.31         45.52        15.62 o                         
  12   2  12        724.21        636.20        54.63 o                         
  13   2  12        355.64        497.73        41.66 o                         
  14   2  12        500.28        588.03        39.24 o                         
  15   2  12        519.17        636.58        41.42 o                         
  16   2  12        207.25        297.91        27.17 o                         
 -22   3  12          1.79         11.50        24.91 o                         
 -21   3  12       1262.16       1167.84        76.74 o                         
 -20   3  12         22.81         20.88        20.82 o                         
 -19   3  12       4732.88       4902.31       181.66 o                         
 -18   3  12        325.82        249.54        36.12 o                         
 -17   3  12       6058.05       6209.65       269.58 o                         
 -16   3  12       3517.68       3506.67       175.51 o                         
 -15   3  12        279.16        422.09        40.92 o                         
 -14   3  12        596.32        569.18        47.54 o
[truncated: 98,335 more chars]
