# Supplementary material for: Diversifying molecular and topological space via a supramolecular solid-state synthesis: a purely organic mok net sustained by hydrogen bonds
Source: IUCrJ. 2019 Sep 7;6(Pt 6):1032–9. doi: 10.1107/S2052252519011382 (PMC6830215; doi:10.1107/S2052252519011382)
Supplement: Supplementary file 3 [file m-06-01032-sup3.hkl]

#
# h,k,l, Fc-squared, Fo-squared, sigma(Fo-squared), status flag
#
data_web134
_shelx_title ' Web13_4 in P-1 sample #13185 4-OAc 4,6-diI'
_shelx_refln_list_code          4
_shelx_F_calc_maximum      279.06
_exptl_crystal_F_000       828.00
_reflns_d_resolution_high  0.7583

loop_
 _space_group_symop_operation_xyz
 'x, y, z'
 '-x, -y, -z'

_cell_length_a     9.3954
_cell_length_b    10.0551
_cell_length_c    19.9110
_cell_angle_alpha 101.278
_cell_angle_beta   92.285
_cell_angle_gamma 111.552

_shelx_F_squared_multiplier     1.000

loop_
 _refln_index_h
 _refln_index_k
 _refln_index_l
 _refln_F_squared_calc
 _refln_F_squared_meas
 _refln_F_squared_sigma
 _refln_observed_status
   1   0   0        584.22        592.49        12.97 o
   2   0   0       1156.96       1266.13        39.51 o
   3   0   0       6576.98       6313.13        92.51 o
   4   0   0        329.16        317.59         9.37 o
   5   0   0       2252.21       2345.94        72.93 o
   6   0   0         75.64         54.61         8.21 o
   7   0   0       1873.16       1913.01        39.08 o
   8   0   0       1143.82       1216.24        41.77 o
   9   0   0         86.67        115.98        29.68 o
  10   0   0        148.68        110.48        45.61 o
  11   0   0         57.21         27.32        70.57 o
 -11   1   0          3.00        -27.32        52.88 o
 -10   1   0        412.79        415.96        54.26 o
  -9   1   0         22.23         29.29        25.36 o
  -8   1   0        833.31        705.32        47.18 o
  -7   1   0        180.69        196.06         9.97 o
  -6   1   0       2706.97       2824.76        48.62 o
  -5   1   0       7607.68       7495.84       110.36 o
  -4   1   0        763.65        820.92        24.28 o
  -3   1   0       3989.45       3904.92        63.87 o
  -2   1   0       2582.78       2579.48        41.35 o
  -1   1   0        562.24        565.91        14.00 o
   0   1   0         65.77        133.67         7.08 o
   1   1   0       3540.96       3252.74        53.31 o
   2   1   0      11403.98      11116.30       152.07 o
   3   1   0       2124.06       2167.51        37.15 o
   4   1   0        378.26        458.76        18.97 o
   5   1   0       4424.73       4432.33        78.02 o
   6   1   0       1663.38       1702.10        34.79 o
   7   1   0        105.25        102.10        21.62 o
   8   1   0        306.13        255.83        27.72 o
   9   1   0          0.11        -35.38        35.38 o
  10   1   0        135.72        152.94        54.85 o
  11   1   0          1.85        -66.64       105.56 o
 -12   2   0          6.90        -45.41        74.70 o
 -11   2   0        141.80        138.00        37.55 o
 -10   2   0        274.14        300.57        33.81 o
  -9   2   0         49.94         47.18        22.02 o
  -8   2   0       1576.21       1770.38        74.70 o
  -7   2   0       3901.63       3874.94       104.97 o
  -6   2   0        198.14        213.86         7.21 o
  -5   2   0       2779.15       2820.56        54.88 o
  -4   2   0        167.71        159.15         7.16 o
  -3   2   0      12377.31      12048.01       165.54 o
  -2   2   0       2501.02       2534.95        37.49 o
  -1   2   0         20.82         21.62         2.92 o
   1   2   0       3756.33       3732.20        83.12 o
   2   2   0        364.75        434.20        14.15 o
   3   2   0      13962.52      13917.85       472.57 o
   4   2   0        441.52        388.58        15.82 o
   5   2   0       1568.00       1621.29        31.46 o
   6   2   0         23.61         15.60        18.67 o
   7   2   0        837.90        785.38        24.60 o
   8   2   0        516.76        514.78        35.48 o
   9   2   0         22.54         21.62        54.85 o
  10   2   0         66.68        -11.60        58.78 o
 -12   3   0         96.53         49.14        41.08 o
 -11   3   0         23.34         45.41        35.19 o
 -10   3   0        551.00        586.00        34.40 o
  -9   3   0          0.21         -5.90        17.69 o
  -8   3   0        769.82        795.16        40.10 o
  -7   3   0        129.29        123.84        23.59 o
  -6   3   0       1551.84       1664.54        34.60 o
  -5   3   0       7096.22       6694.23       112.55 o
  -4   3   0        258.22        318.59        12.52 o
  -3   3   0       7411.97       7284.09        90.79 o
  -2   3   0      16778.21      16410.14       248.32 o
  -1   3   0        400.31        420.29        15.33 o
   0   3   0       1145.61       1109.46        23.37 o
   1   3   0        129.25        139.82        10.48 o
   2   3   0       7597.73       8027.94       135.49 o
   3   3   0       2257.20       2215.25        45.15 o
   4   3   0        144.98        192.57        12.97 o
   5   3   0       1492.18       1477.74        34.37 o
   6   3   0        654.88        678.33        23.61 o
   7   3   0         78.63         89.28        19.85 o
   8   3   0         81.17         24.27        31.16 o
   9   3   0          0.04         49.14        52.88 o
  10   3   0         20.96        -76.47        76.47 o
 -12   4   0         23.71        -49.34        49.34 o
 -11   4   0        136.39         78.63        27.52 o
 -10   4   0        622.48        618.63        39.71 o
  -9   4   0         20.38         37.35        21.62 o
  -8   4   0       1637.92       1774.11        70.96 o
  -7   4   0       3220.27       3364.32        62.21 o
  -6   4   0        136.00        149.86        17.89 o
  -5   4   0        575.96        561.30        17.12 o
  -4   4   0        376.27        369.54        11.20 o
  -3   4   0      13685.30      13679.86       176.86 o
  -2   4   0        888.92        922.27        25.46 o
  -1   4   0         16.94         19.44         6.14 o
   0   4   0      29504.86      29216.21       433.19 o
   1   4   0        903.17        835.44        22.68 o
   2   4   0          8.66         16.71         8.85 o
   3   4   0       6062.72       6421.76       102.90 o
   4   4   0         14.64          6.61        14.60 o
   5   4   0        830.07        894.24        32.78 o
   6   4   0          9.97         -0.52        12.86 o
   7   4   0        203.11        278.84        66.44 o
   8   4   0        213.51        185.62        33.33 o
   9   4   0          0.36        -41.28        47.38 o
 -12   5   0        122.83         98.68        52.88 o
 -11   5   0         39.88         88.26        34.99 o
 -10   5   0        605.94        596.81        38.92 o
  -9   5   0          4.09          0.00        19.66 o
  -8   5   0        677.62        698.41        22.93 o
  -7   5   0         98.23         80.75        12.61 o
  -6   5   0       1303.87       1350.92        31.89 o
  -5   5   0       4171.16       4179.47        63.37 o
  -4   5   0        558.84        583.07        14.61 o
  -3   5   0       1813.88       1931.34        42.12 o
  -2   5   0       9823.69       9710.98       159.51 o
  -1   5   0        385.43        359.13        29.00 o
   0   5   0        518.78        533.13        18.94 o
   1   5   0        181.13        165.66        11.76 o
   2   5   0       3388.95       3374.23        78.23 o
   3   5   0        866.17        837.33        28.12 o
   4   5   0        146.20        153.71        18.14 o
   5   5   0        358.03        389.67        23.09 o
   6   5   0        198.64        179.95        74.80 o
   7   5   0         24.43        -11.54        32.82 o
   8   5   0         16.04         72.54        49.14 o
 -12   6   0         13.15        -17.69        41.48 o
 -11   6   0        104.05        105.76        41.08 o
 -10   6   0        666.51        614.31        46.20 o
  -9   6   0          9.71         15.53        13.56 o
  -8   6   0       1048.47       1043.86        27.93 o
  -7   6   0       2242.85       2331.22        41.77 o
  -6   6   0        304.14        318.90        25.16 o
  -5   6   0        170.60        200.69        22.51 o
  -4   6   0        129.68        131.91        18.58 o
  -3   6   0       4415.02       4726.38        76.58 o
  -2   6   0       1063.92       1052.47        27.66 o
  -1   6   0        242.29        247.83        17.76 o
   0   6   0      10296.39      10713.80       180.82 o
   1   6   0        345.30        352.89        17.85 o
   2   6   0        168.28        171.66        16.91 o
   3   6   0       1217.27       1334.11        39.58 o
   4   6   0          0.52         21.59        25.46 o
   5   6   0        212.53        224.49        37.95 o
   6   6   0          0.31        -23.42        27.67 o
   7   6   0         20.23         11.72        75.49 o
 -12   7   0        117.14         41.28        51.31 o
 -11   7   0         15.65         -9.83        45.41 o
 -10   7   0        404.02        279.34        47.38 o
  -9   7   0         51.15         29.29        15.92 o
  -8   7   0        556.43        536.41        72.54 o
  -7   7   0         60.87         45.63        11.01 o
  -6   7   0        366.25        356.49        27.62 o
  -5   7   0       4084.67       4368.66        80.73 o
  -4   7   0        237.83        227.66        19.46 o
  -3   7   0        175.05        188.12        10.82 o
  -2   7   0       1030.90       1039.05        29.05 o
  -1   7   0         78.96         76.53        12.62 o
   0   7   0         39.83         43.24        22.41 o
   1   7   0        143.73        131.42        16.92 o
   2   7   0        910.88        900.28        34.50 o
   3   7   0        476.51        464.02        52.19 o
   4   7   0          0.07         -5.96        33.36 o
   5   7   0        114.38         38.94        34.40 o
   6   7   0         39.32         75.23        77.55 o
   7   7   0         11.92         35.17        46.36 o
 -11   8   0        127.10         80.20        64.28 o
 -10   8   0        365.65        242.18        60.74 o
  -9   8   0          4.49          1.97        23.98 o
  -8   8   0        445.38        429.65        31.26 o
  -7   8   0       1288.86       1226.38        72.93 o
  -6   8   0        210.78        178.62        23.05 o
  -5   8   0        102.78         92.16        17.27 o
  -4   8   0        273.61        249.82        37.05 o
  -3   8   0       2045.85       2130.05        46.04 o
  -2   8   0       1034.65       1054.37        91.31 o
  -1   8   0        352.47        301.12        22.76 o
   0   8   0       2223.87       2280.08        73.57 o
   1   8   0        116.46        134.62        31.26 o
   2   8   0         19.18         -2.92        16.92 o
   3   8   0        141.16        157.18        47.86 o
   4   8   0          0.26        -27.28        56.91 o
   5   8   0         93.56        104.88        57.53 o
   6   8   0          0.70        -28.57        44.74 o
 -11   9   0          0.02         29.29        56.61 o
 -10   9   0        146.32         88.26        82.56 o
  -9   9   0         31.45         68.80        38.92 o
  -8   9   0        305.69        282.31        38.89 o
  -7   9   0         24.47         22.92        21.82 o
  -6   9   0         52.62         43.07        25.84 o
  -5   9   0       1588.39       1767.78        77.84 o
  -4   9   0         66.29         31.32        27.52 o
  -3   9   0          3.77         10.34        11.20 o
  -2   9   0        264.38        257.07        22.92 o
  -1   9   0        116.86         73.41        40.50 o
   0   9   0         77.92         98.76        22.32 o
   1   9   0         23.07         49.77        21.92 o
   2   9   0        109.23         59.13        40.43 o
   3   9   0         87.63         62.03        39.29 o
   4   9   0          0.45        188.48        60.88 o
 -10  10   0        251.26        200.12       101.63 o
  -9  10   0          4.68         78.63        57.40 o
  -8  10   0        137.98        196.37        38.23 o
  -7  10   0        609.88        631.75        48.18 o
  -6  10   0         84.70         74.90        30.33 o
  -5  10   0          3.07         24.86        32.49 o
  -4  10   0        108.11        104.05        30.47 o
  -3  10   0        487.80        411.60        24.76 o
  -2  10   0        306.82        255.36        62.02 o
  -1  10   0        159.26         94.82        42.26 o
   0  10   0        485.79        491.43        42.40 o
   1  10   0         30.23         22.13        33.44 o
   2  10   0         10.11          1.97        50.87 o
   3  10   0         22.78        -32.38        54.94 o
 -10  11   0         55.16         68.80        86.69 o
  -9  11   0         16.59          5.90        94.75 o
  -8  11   0        141.80        116.60        87.18 o
  -7  11   0         15.26          9.12        35.40 o
  -6  11   0          9.46         -7.24        27.34 o
  -5  11   0        432.02        502.50        59.09 o
  -4  11   0         19.94         -2.94        37.53 o
  -3  11   0         12.24         18.01        61.82 o
  -2  11   0        126.79        125.53        36.47 o
  -1  11   0         26.89         90.03        45.41 o
   0  11   0         95.58          9.83        55.24 o
   1  11   0          3.03        -31.26        92.19 o
   2  11   0         19.17        167.68       106.74 o
  -8  12   0         21.53        -13.96        76.86 o
  -7  12   0        217.59        214.04        56.52 o
  -6  12   0         31.73         68.85        43.01 o
  -5  12   0          0.44         46.67        39.67 o
  -4  12   0         20.57        -24.61        36.66 o
  -3  12   0         79.82        133.87        55.43 o
  -2  12   0         21.45         13.96        53.08 o
  -1  12   0         16.66         86.69        62.71 o
   0  12   0         87.00         13.96        79.02 o
   4 -13   1          6.81        -58.78        59.17 o
   5 -13   1          5.97         17.69        70.96 o
   6 -13   1         74.62        206.41       112.05 o
   0 -12   1          8.05        -25.56        66.84 o
   1 -12   1         16.53         31.26        53.08 o
   2 -12   1         54.68        -58.58        58.58 o
   3 -12   1          0.60        -31.26        46.98 o
   4 -12   1          0.84        -21.62        36.86 o
   5 -12   1        200.46        185.83        49.34 o
   6 -12   1         11.69        -31.44        57.20 o
   7 -12   1          0.49        -37.25        37.25 o
   8 -12   1        187.11        170.92        62.12 o
  -2 -11   1          4.00        -27.32        72.34 o
  -1 -11   1          3.90         56.81        48.75 o
   0 -11   1        198.41        214.07        42.85 o
   1 -11   1          6.74        -19.66        37.35 o
   2 -11   1          7.65         56.54        30.20 o
   3 -11   1        463.83        466.17        43.27 o
   4 -11   1          8.76         -5.69        26.30 o
   5 -11   1         13.57         57.14        31.97 o
   6 -11   1        250.39        245.66        40.24 o
   7 -11   1        104.63        137.47        31.57 o
   8 -11   1         54.37         45.72        45.11 o
   9 -11   1         19.94         94.36        94.75 o
  10 -11   1        190.18        147.63        82.96 o
  -3 -10   1         42.70         19.96        45.02 o
  -2 -10   1        120.58        201.58       105.27 o
  -1 -10   1         16.97        -32.65        45.02 o
   0 -10   1        142.17        129.35        25.92 o
   1 -10   1         38.75         53.43        23.59 o
   2 -10   1        599.90        571.81        34.62 o
   3 -10   1         37.45         12.44        19.76 o
   4 -10   1          0.91        -10.69        21.52 o
   5 -10   1        861.89        959.85       180.95 o
   6 -10   1        128.97         89.91        47.87 o
   7 -10   1          2.18        -28.17        28.17 o
   8 -10   1        442.06        476.30        42.38 o
   9 -10   1         10.21          0.00        19.66 o
  10 -10   1        161.32        180.46        94.16 o
  -5  -9   1         18.13         21.51        69.38 o
  -4  -9   1         26.24         95.49        56.91 o
  -3  -9   1         50.74         59.10        39.47 o
  -2  -9   1         44.36         64.49        34.94 o
  -1  -9   1          5.31         -6.74        22.17 o
   0  -9   1        789.39        876.30        42.26 o
   1  -9   1          6.54         -6.79        56.81 o
   2  -9   1         56.37         40.54        14.91 o
   3  -9   1       1658.70       1702.98        81.19 o
   4  -9   1          0.09          6.29        29.29 o
   5  -9   1          2.31         26.73        26.17 o
   6  -9   1        675.23        716.19        43.02 o
   7  -9   1        352.41        351.39        31.15 o
   8  -9   1        273.49        316.10        57.20 o
   9  -9   1         17.95        -70.96        73.13 o
  10  -9   1        455.51        541.77        88.66 o
  11  -9   1        108.48        114.21        72.93 o
  -6  -8   1          1.99         49.43        53.88 o
  -5  -8   1         53.20        -17.47        97.21 o
  -4  -8   1          0.35         19.54        40.19 o
  -3  -8   1         92.24         98.06        21.38 o
  -2  -8   1        675.19        656.85        32.72 o
  -1  -8   1         49.90         51.04        21.72 o
   0  -8   1       1398.85       1395.55        46.98 o
   1  -8   1        184.20        247.18        37.45 o
   2  -8   1       2899.90       3063.02        83.91 o
   3  -8   1        455.15        509.39        17.95 o
   4  -8   1          8.96         26.40        17.23 o
   5  -8   1       2678.02       2823.91        63.31 o
   6  -8   1        702.34        691.28        34.61 o
   7  -8   1          8.79         21.77        20.44 o
   8  -8   1        815.02        868.15        39.68 o
   9  -8   1         52.43         35.38        31.65 o
  10  -8   1        303.65        341.85        60.74 o
  11  -8   1          2.18         21.62        53.27 o
  -7  -7   1         21.96         -5.49        53.64 o
  -6  -7   1          0.28         16.41        84.53 o
  -5  -7   1        110.32        114.09        34.32 o
  -4  -7   1        154.22        146.83        25.21 o
  -3  -7   1        157.71        162.14        19.79 o
  -2  -7   1         61.08         80.08        16.81 o
  -1  -7   1         32.09         19.73        21.62 o
   0  -7   1       3323.87       3514.52       102.12 o
   1  -7   1         20.99         42.66        18.58 o
   2  -7   1         14.83         25.22        10.01 o
   3  -7   1       4361.15       4382.80        88.58 o
   4  -7   1          6.93         -0.61        12.68 o
   5  -7   1        358.97        398.18        20.61 o
   6  -7   1       1144.84       1101.79        34.32 o
   7  -7   1        557.12        603.47        20.44 o
   8  -7   1        865.57        887.29        43.05 o
   9  -7   1         17.83         31.26        21.23 o
  10  -7   1        572.80        513.26        60.35 o
  11  -7   1        278.31        267.74        66.64 o
  12  -7   1          4.73          3.93        49.54 o
  -8  -6   1          0.55         45.41       112.44 o
  -7  -6   1         82.95        -44.64        44.64 o
  -6  -6   1         22.24          5.36        29.18 o
  -5  -6   1        255.23        306.31        35.56 o
  -4  -6   1          2.92        -16.48        19.34 o
  -3  -6   1        377.24        390.82        30.76 o
  -2  -6   1       2134.25       2217.36        48.65 o
  -1  -6   1        106.79         96.14        13.20 o
   0  -6   1       1257.03       1209.57        47.57 o
   1  -6   1       1148.16       1136.11        35.78 o
   2  -6   1       4315.58       4388.63        88.69 o
   3  -6   1        321.12        317.99        17.78 o
   4  -6   1          5.86          4.74        11.27 o
   5  -6   1       9753.95       9968.16       155.00 o
   6  -6   1       1902.07       1867.49        32.54 o
   7  -6   1          0.63         11.19        13.66 o
   8  -6   1       1027.72       1036.33        28.80 o
   9  -6   1         85.55         98.68        27.32 o
  10  -6   1        371.77        343.42        39.51 o
  11  -6   1          1.32         17.69        39.12 o
  12  -6   1        115.52         47.18        46.98 o
  -8  -5   1         52.57         81.98       117.95 o
  -7  -5   1        134.63        130.57        44.23 o
  -6  -5   1          3.16         -4.16        17.16 o
  -5  -5   1        639.77        629.20        43.54 o
  -4  -5   1        464.14        457.24        36.07 o
  -3  -5   1        119.45        134.64        16.51 o
  -2  -5   1        408.63        456.23        55.04 o
  -1  -5   1          3.82          3.10         9.58 o
   0  -5   1      16952.57      17366.39       269.31 o
   1  -5   1        379.38        389.52        32.93 o
   2  -5   1        233.91        280.63        13.56 o
   3  -5   1       6879.42       6554.81       110.34 o
   4  -5   1         30.57         39.06        10.76 o
   5  -5   1       2903.10       3160.05        45.16 o
   6  -5   1       1168.97       1185.87        25.47 o
   7  -5   1        937.26        991.99        42.26 o
   8  -5   1       1477.48       1601.69        34.76 o
   9  -5   1          0.24        -15.53        21.43 o
  10  -5   1        487.91        439.74        33.42 o
  11  -5   1        415.51        447.21        39.32 o
  12  -5   1          6.19         39.12        48.75 o
  -9  -4   1         25.47          1.97        57.79 o
  -8  -4   1          2.51        -39.86        55.04 o
  -7  -4   1        193.47        206.06        86.10 o
  -6  -4   1         23.25          4.23        16.70 o
  -5  -4   1       1264.99       1391.04        38.48 o
  -4  -4   1          1.02          5.97        11.38 o
  -3  -4   1        986.47        951.55        28.60 o
  -2  -4   1       3905.43       3730.16        70.28 o
  -1  -4   1        306.16        297.89        19.25 o
   0  -4   1        904.48        947.63        40.89 o
   1  -4   1       1643.50       1586.76        33.11 o
   2  -4   1       4685.73       4672.17        82.80 o
   3  -4   1        241.90        244.09        22.70 o
   4  -4   1        244.57        209.09         8.57 o
   5  -4   1      16420.70      16881.55       221.44 o
   6  -4   1       4167.04       4358.26        63.85 o
   7  -4   1         14.06         13.59         5.49 o
   8  -4   1       1125.14       1302.52        47.96 o
   9  -4   1         53.82          1.97        21.82 o
  10  -4   1        306.23        297.42        33.61 o
  11  -4   1          0.00         33.22        27.52 o
  12  -4   1         53.15          3.93        47.38 o
 -10  -3   1          1.73        -49.14        78.24 o
  -9  -3   1          6.83         37.35        43.44 o
  -8  -3   1        199.37        197.07        55.14 o
  -7  -3   1        469.47        495.99        22.99 o
  -6  -3   1          7.92         31.95        16.43 o
  -5  -3   1       1490.98       1567.53        42.18 o
  -4  -3   1       1644.36       1675.61        40.88 o
  -3  -3   1        434.13        401.51        17.89 o
  -2  -3   1        746.46        754.18        20.48 o
  -1  -3   1         74.73         80.72        11.79 o
   0  -3   1      50528.92      48972.98      1109.86 o
   1  -3   1        537.45        573.37        13.27 o
   2  -3   1       1566.76       1614.65        33.35 o
   3  -3   1       8668.94       8507.89       111.82 o
   4  -3   1       1127.78       1164.90        23.94 o
   5  -3   1       4891.24       4924.17        75.95 o
   6  -3   1        747.47        750.73        34.01 o
   7  -3   1        920.25        974.24        30.47 o
   8  -3   1       2133.92       2318.44        64.08 o
   9  -3   1         12.66          1.97        19.85 o
  10  -3   1        461.70        470.02        34.60 o
  11  -3   1        314.73        259.09        42.85 o
  12  -3   1          1.06        -51.50        51.50 o
 -10  -2   1        284.83        297.42        74.90 o
  -9  -2   1         71.35         50.91        39.32 o
  -8  -2   1          8.41          0.00        41.28 o
  -7  -2   1        518.27        544.01        21.88 o
  -6  -2   1        103.08         92.46        11.73 o
  -5  -2   1       2764.30       2963.50        56.27 o
  -4  -2   1        438.15        450.21        14.59 o
  -3  -2   1        387.63        377.43        24.87 o
  -2  -2   1       9589.92       8841.57       142.24 o
  -1  -2   1        276.75        302.36        10.72 o
   0  -2   1       4092.91       4038.54        77.61 o
   1  -2   1       2190.13       2029.71        34.52 o
   2  -2   1      23628.88      22546.04       280.58 o
   3  -2   1       1456.27       1445.79        24.95 o
   4  -2   1        185.98        196.86         5.99 o
   5  -2   1       7667.15       8084.85       175.35 o
   6  -2   1       5540.68       5924.26       136.42 o
   7  -2   1          0.60         -3.93        15.73 o
   8  -2   1        703.99        743.46        33.81 o
   9  -2   1        136.91        103.99        19.85 o
  10  -2   1        224.18        276.39        30.86 o
  11  -2   1          6.37         31.26        35.19 o
 -11  -1   1          0.14        -23.79        63.10 o
 -10  -1   1         32.93         74.70        62.90 o
  -9  -1   1          0.01         54.85        35.38 o
  -8  -1   1        517.08        482.34        20.47 o
  -7  -1   1       1235.42       1404.38        38.14 o
  -6  -1   1         39.89         34.19        12.78 o
  -5  -1   1       3747.07       3902.73        62.69 o
  -4  -1   1       2129.04       2196.98        41.94 o
  -3  -1   1       1678.21       1727.83        31.27 o
  -2  -1   1       2059.71       2055.36        34.12 o
  -1  -1   1       1588.60       1626.11        25.30 o
   1  -1   1       1882.04       1836.13        30.95 o
   2  -1   1        393.08        438.73         8.48 o
   3  -1   1      28925.19      28976.06       552.75 o
   4  -1   1         93.60        121.09         5.26 o
   5  -1   1       1832.82       1919.25        95.54 o
   6  -1   1        203.35        201.29         7.01 o
   7  -1   1        483.37        466.28        23.00 o
   8  -1   1       2070.53       2065.25        60.55 o
   9  -1   1          0.72          0.00        19.66 o
  10  -1   1        219.22        195.01        40.89 o
  11  -1   1        221.15        196.38        54.65 o
 -11   0   1         22.24         35.38        45.21 o
 -10   0   1        350.52        300.57        44.62 o
  -9   0   1        131.10         86.69        25.56 o
  -8   0   1          0.30         13.79        20.64 o
  -7   0   1       1076.89       1086.57        25.91 o
  -6   0   1        175.10        193.28        10.91 o
  -5   0   1       6870.76       6945.95       104.09 o
  -4   0   1        892.00       1097.93        23.89 o
  -3   0   1       3088.05       3027.02        53.92 o
  -2   0   1      22885.24      22225.93       427.57 o
  -1   0   1       1204.44          5.90         3.93 o
   0   0   1        198.15         -1.97         1.97 o
   1   0   1       3023.48       2756.49       271.08 o
   2   0   1      11684.53      11865.74       164.23 o
   3   0   1      10180.20      10105.46       128.16 o
   4   0   1          0.06          4.54         5.65 o
   5   0   1       5537.05       5467.17        83.03 o
   6   0   1       2809.19       2861.54        95.05 o
   7   0   1          8.23         -6.50         8.94 o
   8   0   1        267.11        285.43        14.34 o
   9   0   1        109.17         15.53        46.98 o
  10   0   1        180.32        195.01        45.80 o
  11   0   1         10.74        -27.32        64.48 o
 -11   1   1          0.16        -25.56        43.05 o
 -10   1   1        165.39        108.51        41.48 o
  -9   1   1          8.11          1.97        29.88 o
  -8   1   1        434.75        487.90        35.38 o
  -7   1   1       2036.11       2124.12        46.22 o
  -6   1   1         57.10         58.01        13.86 o
  -5   1   1       3964.58       4005.57        63.14 o
  -4   1   1       4305.72       4207.29        77.84 o
  -3   1   1       6997.04       6629.39       105.79 o
  -2   1   1        232.74        273.15        11.01 o
  -1   1   1          3.97          5.90         1.39 o
   0   1   1       7205.54       6764.34        92.78 o
   1   1   1       3508.66       3399.22        58.10 o
   2   1   1       3347.22       3125.43        47.19 o
   3   1   1      11620.18      11838.11       152.51 o
   4   1   1        780.87        711.78        34.30 o
   5   1   1        962.41        947.36        18.99 o
   6   1   1        213.52        205.72        17.20 o
   7   1   1        297.58        280.32        23.59 o
   8   1   1       1127.74       1234.92        32.83 o
   9   1   1          0.12        -29.29        37.35 o
  10   1   1         42.08         31.26        45.02 o
 -12   2   1        167.73        143.31        60.55 o
 -11   2   1         21.21         43.05        41.28 o
 -10   2   1        746.33        785.13        42.26 o
  -9   2   1        294.19        269.11        33.42 o
  -8   2   1         49.88         61.86         6.07 o
  -7   2   1        545.66        528.79        16.99 o
  -6   2   1        172.45        176.54         9.24 o
  -5   2   1      11026.18      10880.57       171.04 o
  -4   2   1       3408.93       3908.64        69.29 o
  -3   2   1       3496.56       3548.76        76.47 o
  -2   2   1      16373.21      16130.06       177.95 o
  -1   2   1       1332.21       1241.00        19.55 o
   0   2   1        154.42        182.47         5.46 o
   1   2   1       1536.49       1470.30        30.13 o
   2   2   1       5074.29       5303.35        82.22 o
   3   2   1       9364.98       9247.84       157.85 o
   4   2   1         54.98         39.90         8.10 o
   5   2   1       2752.85       2818.93        49.90 o
   6   2   1       1604.29       1688.87       103.60 o
   7   2   1          2.24         24.85        16.06 o
   8   2   1        180.19        174.36        49.93 o
   9   2   1         31.87         94.36        61.14 o
  10   2   1        109.98         39.12        52.68 o
 -12   3   1         19.53         80.20        45.21 o
 -11   3   1          4.22        -25.36        25.36 o
 -10   3   1        305.05        286.81        31.45 o
  -9   3   1         30.68         76.27        31.85 o
  -8   3   1        606.34        653.60        16.45 o
  -7   3   1       2991.12       3009.70        58.17 o
  -6   3   1         13.88         23.57         8.85 o
  -5   3   1       1474.92       1492.43        43.15 o
  -4   3   1       4261.48       4124.77        82.37 o
  -3   3   1      11765.59      11413.10       141.13 o
  -2   3   1        210.67        213.39         7.37 o
  -1   3   1       2257.65       2196.59        36.58 o
   0   3   1      31250.62      30474.59       442.37 o
   1   3   1       1524.94       1481.36        32.74 o
   2   3   1         63.64         63.77         7.65 o
   3   3   1       1903.67       1883.42        36.64 o
   4   3   1        778.43        698.55        22.21 o
   5   3   1        549.42        545.12        21.72 o
   6   3   1         40.44         48.16        22.70 o
   7   3   1         68.65         57.20        19.74 o
   8   3   1        498.41        496.16        40.41 o
   9   3   1          4.93        -37.35        50.91 o
 -12   4   1        252.80        171.02        48.75 o
 -11   4   1          0.68         -1.97        25.95 o
 -10   4   1        759.67        787.69        42.26 o
  -9   4   1        561.85        525.45        48.75 o
  -8   4   1        301.32        326.64        26.44 o
  -7   4   1        610.04        608.96        22.06 o
  -6   4   1        114.76         92.78        12.88 o
  -5   4   1       9378.90       9531.26       131.02 o
  -4   4   1       3547.57       3916.01        57.29 o
  -3   4   1       1863.28       1972.45        33.08 o
  -2   4   1       6383.16       5841.19       155.98 o
  -1   4   1          0.62         -1.30         8.93 o
   0   4   1        161.57        162.50        11.83 o
   1   4   1        933.00        926.88        26.47 o
   2   4   1       3695.59       3872.36        74.24 o
   3   4   1       3379.96       3565.53        63.31 o
   4   4   1        254.97        246.31        17.10 o
   5   4   1        818.88        837.73        41.58 o
   6   4   1        593.64        596.45        20.82 o
   7   4   1          0.62          8.39        53.17 o
   8   4   1         49.73         73.07        42.46 o
   9   4   1         23.68        -17.69        70.96 o
 -12   5   1         24.24         15.53        45.21 o
 -11   5   1         20.69         23.79        27.72 o
 -10   5   1        464.99        464.32        42.07 o
  -9   5   1        138.62        123.94        17.40 o
  -8   5   1        657.29        695.71        24.66 o
  -7   5   1       3881.67       3753.36        69.34 o
  -6   5   1          1.58         10.33         9.33 o
  -5   5   1       1096.79       1030.08        22.57 o
  -4   5   1       2617.27       2620.22        43.53 o
  -3   5   1       9115.11       9394.56       118.39 o
  -2   5   1        979.84        992.77        35.09 o
  -1   5   1       1185.62       1148.65        27.36 o
   0   5   1      11170.49      11171.93       184.63 o
   1   5   1       1657.47       1630.35        40.39 o
   2   5   1          4.30         -0.93        14.60 o
   3   5   1       1174.80       1279.77        36.56 o
   4   5   1        102.85         69.37        14.11 o
   5   5   1        350.42        321.29        19.41 o
   6   5   1          5.74         24.33        33.52 o
   7   5   1         33.15        -26.50        29.39 o
   8   5   1        137.94        145.47        58.78 o
 -12   6   1        240.14        206.41        47.18 o
 -11   6   1         11.77         15.53        39.12 o
 -10   6   1        354.45        328.87        38.53 o
  -9   6   1        404.22        458.62        28.50 o
  -8   6   1        410.91        368.31        51.80 o
  -7   6   1        266.37        262.33        17.32 o
  -6   6   1          4.22         23.31        10.91 o
  -5   6   1       4850.13       4879.63        77.37 o
  -4   6   1        884.40        921.95        20.33 o
  -3   6   1        652.32        640.87        21.23 o
  -2   6   1       5791.27       5804.48       111.26 o
  -1   6   1        111.78        115.24        12.31 o
   0   6   1        298.04        269.37        14.82 o
   1   6   1        133.36        121.39        12.47 o
   2   6   1        268.63        294.68        31.75 o
   3   6   1       1108.55       1184.69        34.40 o
   4   6   1         66.29         66.48        17.93 o
   5   6   1        202.22        125.15        29.28 o
   6   6   1        147.62        169.86        40.40 o
   7   6   1          0.83         16.22        35.38 o
 -12   7   1         85.48        139.18        42.85 o
 -11   7   1          5.32        -44.82        44.82 o
 -10   7   1        602.54        566.93        57.01 o
  -9   7   1        230.06        159.62        21.23 o
  -8   7   1        454.66        466.16        32.34 o
  -7   7   1       2612.60       2685.98        57.89 o
  -6   7   1          0.09         -3.86         3.86 o
  -5   7   1        241.50        241.28        28.50 o
  -4   7   1       1531.66       1544.48        38.16 o
  -3   7   1       2361.41       2439.53        44.20 o
  -2   7   1        335.78        318.64        15.52 o
  -1   7   1         35.28         36.74        23.49 o
   0   7   1       4714.53       4955.33       109.28 o
   1   7   1        526.23        473.22        23.73 o
   2   7   1         53.31         73.20        19.56 o
   3   7   1        321.22        326.29        20.76 o
   4   7   1         55.86         79.82        44.49 o
   5   7   1        122.34        138.56        45.27 o
   6   7   1          1.18        -27.07        42.71 o
 -11   8   1          6.67        -49.54        49.54 o
 -10   8   1        233.27        242.18        52.49 o
  -9   8   1        246.59        288.38        31.65 o
  -8   8   1        432.94        416.82        56.81 o
  -7   8   1         40.52         10.97        16.32 o
  -6   8   1          0.06          1.51        16.70 o
  -5   8   1       1950.04       1994.36        48.92 o
  -4   8   1        390.04        338.17        21.36 o
  -3   8   1          9.70         10.96        11.78 o
  -2   8   1       2665.08       2866.25        73.42 o
  -1   8   1         65.84         67.48        18.26 o
   0   8   1         48.71         47.85        15.92 o
   1   8   1         37.90         47.47        16.99 o
   2   8   1         51.74         52.72        14.37 o
   3   8   1        201.51        217.72        31.50 o
   4   8   1          0.03         30.41        37.53 o
   5   8   1         24.59        -36.95        72.64 o
 -11   9   1          0.08         25.56        51.11 o
 -10   9   1        333.70         29.29        86.30 o
  -9   9   1         84.31         72.54        41.48 o
  -8   9   1        222.36        221.94        40.89 o
  -7   9   1       1201.40       1383.53        63.41 o
  -6   9   1          3.03         -3.60        26.25 o
  -5   9   1         47.08         41.68        24.55 o
  -4   9   1        506.75        487.04        48.16 o
  -3   9   1        369.70        401.61        20.44 o
  -2   9   1        189.35        191.01        18.52 o
  -1   9   1          3.03          3.10        24.47 o
   0   9   1       1312.83       1396.07       116.37 o
   1   9   1        128.34        130.27        60.25 o
   2   9   1         57.85         45.60        27.60 o
   3   9   1         64.72         -9.62        56.91 o
   4   9   1          9.76         56.81        61.34 o
 -10  10   1        118.44        249.06       103.60 o
  -9  10   1        129.87        139.18        45.02 o
  -8  10   1        250.30        192.65        49.14 o
  -7  10   1          0.12        -18.22        31.55 o
  -6  10   1         13.60         23.49        29.19 o
  -5  10   1        652.62        674.83       108.90 o
  -4  10   1         95.99        118.70        29.68 o
  -3  10   1         11.24         11.68        18.07 o
  -2  10   1        500.36        461.24        29.62 o
  -1  10   1          0.65        -18.63        18.63 o
   0  10   1          6.37         -1.33        37.35 o
   1  10   1         22.42         55.81        26.85 o
   2  10   1         25.43         85.96        55.16 o
   3  10   1         47.34        -10.31        62.90 o
  -9  11   1         13.08         56.81        98.29 o
  -8  11   1         44.86        -11.60        43.05 o
  -7  11   1        443.36        504.51        53.97 o
  -6  11   1          4.12        -39.51        39.51 o
  -5  11   1          0.05        -25.52        26.89 o
  -4  11   1        182.17        118.16        37.08 o
  -3  11   1        136.97        134.22        29.23 o
  -2  11   1         98.36        157.46        43.44 o
  -1  11   1         24.99        -23.79        41.48 o
   0  11   1        118.42        121.88        46.98 o
  -8  12   1         65.03         54.85        57.20 o
  -7  12   1          0.37        115.98        63.10 o
  -6  12   1         18.90        -17.43        36.35 o
  -5  12   1        111.52         70.74        36.63 o
  -4  12   1         18.39        -29.29        48.95 o
  -3  12   1          1.29        -41.28        48.95 o
  -2  12   1        103.04         43.05        64.67 o
  -1  12   1          0.04        -11.60        50.91 o
   3 -13   2          0.24        -72.93        72.93 o
   4 -13   2         20.05         17.69        70.96 o
   5 -13   2         97.12          3.60        76.57 o
   6 -13   2         18.31         -7.51        41.78 o
   0 -12   2         68.79        259.09        72.73 o
   1 -12   2          0.19        -61.14        61.14 o
   2 -12   2          0.54         23.79        43.25 o
   3 -12   2        192.54        126.55        33.21 o
   4 -12   2          4.88        -31.16        77.65 o
   5 -12   2         10.35        -17.92        41.28 o
   6 -12   2        197.43        176.05        71.16 o
   7 -12   2         23.64        -37.55        37.55 o
   8 -12   2         54.34         11.83        41.61 o
  -2 -11   2         49.39        118.67        63.16 o
  -1 -11   2          4.67        -11.60        91.80 o
   0 -11   2        109.65        -27.32        82.17 o
   1 -11   2         79.39         33.75        34.94 o
   2 -11   2         22.13         22.54        40.43 o
   3 -11   2          6.63         53.66        36.86 o
   4 -11   2         91.40         95.35        30.75 o
   5 -11   2        409.77        435.31        69.00 o
   6 -11   2        128.09        144.21        35.29 o
   7 -11   2          8.82        -19.32        40.40 o
   8 -11   2        368.91        279.55        77.45 o
   9 -11   2         54.80         70.76        65.29 o
  10 -11   2         11.37        -21.62        74.70 o
  -3 -10   2         17.48        -41.64        56.05 o
  -2 -10   2         36.26         15.77        36.79 o
  -1 -10   2         40.27         27.74        97.31 o
   0 -10   2        336.97        349.77        35.74 o
   1 -10   2          0.02          3.92        22.38 o
   2 -10   2         91.60         89.19        19.79 o
   3 -10   2        839.37        920.60        74.11 o
   4 -10   2         60.92         12.90        37.12 o
   5 -10   2         39.82         58.20        45.21 o
   6 -10   2        658.98        724.99        45.53 o
   7 -10   2         19.01         32.50        26.76 o
   8 -10   2        170.22        193.98        36.90 o
   9 -10   2         50.01        128.73        51.25 o
  10 -10   2         97.08         33.22        66.44 o
  -5  -9   2          5.89        127.83        70.53 o
  -4  -9   2          0.91         -1.97        43.67 o
  -3  -9   2         10.12         39.23        37.28 o
  -2  -9   2        331.68        302.22        32.12 o
  -1  -9   2         18.00         31.35        25.56 o
   0  -9   2         83.31         71.77        30.47 o
   1  -9   2        591.94        468.00        81.09 o
   2  -9   2          2.81          1.52        14.03 o
   3  -9   2        196.60        192.56        48.95 o
   4  -9   2        142.67        149.10        28.67 o
   5  -9   2       1210.77       1190.27        52.94 o
   6  -9   2        528.26        529.55        34.56 o
   7  -9   2          2.41         36.26        24.16 o
   8  -9   2       1005.17        997.16        53.62 o
   9  -9   2        173.63        240.34        57.98 o
  10  -9   2         24.28        -17.69        49.34 o
  11  -9   2         94.68         94.36        61.14 o
  -6  -8   2          0.03         53.41        47.35 o
  -5  -8   2        156.41        149.33        48.89 o
  -4  -8   2        141.40        124.60        65.76 o
  -3  -8   2         32.96         30.24        19.98 o
  -2  -8   2         63.88         63.89        18.51 o
  -1  -8   2        187.06        163.21        25.20 o
   0  -8   2       2192.83       2165.77        63.96 o
   1  -8   2          2.97          1.56        13.48 o
   2  -8   2         85.56        108.49        15.18 o
   3  -8   2       2925.80       2971.60        72.02 o
   4  -8   2        552.40        491.00        24.93 o
   5  -8   2        145.29        126.92        21.23 o
   6  -8   2       1254.40       1377.65        55.93 o
   7  -8   2         44.00         25.56        17.33 o
   8  -8   2        474.32        491.45        31.21 o
   9  -8   2         28.77        -33.52        33.52 o
  10  -8   2        155.08        100.45        40.89 o
  11  -8   2        312.48        346.76        61.14 o
  -7  -7   2         59.92         91.11        42.82 o
  -6  -7   2         15.66         49.52        42.18 o
  -5  -7   2         34.03         41.04        31.32 o
  -4  -7   2         12.95         34.24        22.40 o
  -3  -7   2         69.07         51.89        18.73 o
  -2  -7   2       1032.50       1067.81        40.32 o
  -1  -7   2          4.96        -14.56        14.56 o
   0  -7   2        424.40        417.21        20.73 o
   1  -7   2       2059.43       2022.36        48.72 o
   2  -7   2         62.53         97.39        11.37 o
   3  -7   2         90.77         85.15        15.85 o
   4  -7   2        845.68        796.28        27.36 o
   5  -7   2       1689.67       1628.00        40.45 o
   6  -7   2       1713.61       1760.14       106.45 o
   7  -7   2          0.12         -5.90         7.63 o
   8  -7   2       1979.33       1992.00        40.74 o
   9  -7   2        411.77        421.46        30.86 o
  10  -7   2         58.02         74.70        51.31 o
  11  -7   2         83.20         29.29        34.99 o
  12  -7   2          8.22         -9.83        47.38 o
  -8  -6   2          8.29        -25.56        51.11 o
  -7  -6   2        134.18        104.67        51.31 o
  -6  -6   2          2.09          0.90        55.04 o
  -5  -6   2        450.07        352.11        42.17 o
  -4  -6   2        842.64        871.68        48.65 o
  -3  -6   2        139.93        135.15        19.33 o
  -2  -6   2         32.57         60.25        12.42 o
  -1  -6   2        845.09        826.82        28.72 o
   0  -6   2       4942.24       4996.01        91.77 o
   1  -6   2        380.74        368.59        16.62 o
   2  -6   2         27.19         48.18        13.96 o
   3  -6   2       8707.18       8705.93       147.04 o
   4  -6   2        830.31        750.57        25.09 o
   5  -6   2        130.50        126.79        14.11 o
   6  -6   2       2376.14       2505.81        40.29 o
   7  -6   2         25.61         31.35        10.01 o
   8  -6   2       1102.80       1248.93        39.41 o
   9  -6   2          2.96          3.93        21.82 o
  10  -6   2        223.20        203.85        27.91 o
  11  -6   2        402.56        332.02        43.64 o
  12  -6   2          9.76         60.94        58.78 o
  -8  -5   2          1.01        -38.19        44.03 o
  -7  -5   2        161.98        223.55        37.39 o
  -6  -5   2         68.14          3.71        26.30 o
  -5  -5   2        318.40        307.14        22.98 o
  -4  -5   2          0.64         13.33        16.86 o
  -3  -5   2        170.64        162.42        27.62 o
  -2  -5   2       4411.71       4397.80        86.12 o
  -1  -5   2        473.86        462.67        22.22 o
   0  -5   2       3525.73       3772.19        88.94 o
   1  -5   2       3760.22       3578.44        75.87 o
   2  -5   2        542.73        621.15        13.64 o
   3  -5   2        331.78        296.79        34.89 o
   4  -5   2       2017.86       2001.72        59.37 o
   5  -5   2       1569.50       1668.74        29.49 o
   6  -5   2       4204.19       4402.13       106.45 o
   7  -5   2          4.64          1.97        11.70 o
   8  -5   2       2611.76       2727.91        83.35 o
   9  -5   2        541.86        596.81        32.44 o
  10  -5   2        105.77        103.99        23.59 o
  11  -5   2         22.92          5.90        31.65 o
  12  -5   2          0.17        -49.14        57.20 o
  -9  -4   2         22.53          5.90        49.34 o
  -8  -4   2         25.65         37.22        58.19 o
  -7  -4   2        412.08        392.58       102.91 o
  -6  -4   2         45.92         52.05        18.77 o
  -5  -4   2       1072.12       1089.61        38.25 o
  -4  -4   2       3060.69       3170.86       140.65 o
  -3  -4   2        315.40        282.25        16.19 o
  -2  -4   2         87.56        112.95        11.95 o
  -1  -4   2       5399.55       5509.17       106.74 o
   0  -4   2       8855.48       9026.82       163.79 o
   1  -4   2       1701.32       1650.79        36.83 o
   2  -4   2        131.67        139.52        14.94 o
   3  -4   2      17738.76      17378.28       269.40 o
   4  -4   2        168.02        155.99         8.00 o
   5  -4   2        156.31        154.03         9.72 o
   6  -4   2       3401.42       3490.96        52.34 o
   7  -4   2         87.64         81.87        14.68 o
   8  -4   2       1763.34       2017.28        55.83 o
   9  -4   2          0.12         21.62        19.85 o
  10  -4   2        249.15        198.74        30.08 o
  11  -4   2        376.72        348.34        44.62 o
  12  -4   2         27.28         13.96        47.18 o
 -10  -3   2         55.95         92.59        55.43 o
  -9  -3   2        230.78        322.39        68.41 o
  -8  -3   2          6.00         14.68        26.34 o
  -7  -3   2        412.55        391.36        22.34 o
  -6  -3   2         88.74         91.73        16.40 o
  -5  -3   2        993.56        985.74        31.32 o
  -4  -3   2        190.04        191.88        15.63 o
  -3  -3   2       1143.64       1269.20        31.50 o
  -2  -3   2      13619.67      13193.21       202.89 o
  -1  -3   2       1618.21       1746.45        40.55 o
   0  -3   2       2045.18       2191.80        45.48 o
   1  -3   2      10276.94       9757.35       151.47 o
   2  -3   2       3409.69       3553.62        54.12 o
   3  -3   2       1435.95       1393.70        23.04 o
   4  -3   2        853.53        859.64        17.34 o
   5  -3   2       4047.75       4177.62        61.52 o
   6  -3   2       4918.26       5056.70       128.27 o
   7  -3   2          0.42          5.90        13.76 o
   8  -3   2       1955.09       1977.57        55.24 o
   9  -3   2        466.72        527.42        28.50 o
  10  -3   2        159.67        131.90        27.52 o
  11  -3   2          7.14         17.69        35.38 o
  12  -3   2          0.67        -25.56        51.11 o
 -10  -2   2         39.97         60.94        49.14 o
  -9  -2   2         27.65          5.90        39.51 o
  -8  -2   2         17.15         19.19        20.54 o
  -7  -2   2       1183.93       1173.47        32.02 o
  -6  -2   2         12.40          7.40        11.78 o
  -5  -2   2       2869.36       2801.56        86.69 o
  -4  -2   2       5983.13       6127.66       100.65 o
  -3  -2   2        504.00        499.87        15.92 o
  -2  -2   2         89.58         97.80         8.34 o
  -1  -2   2       8913.61       8628.32       140.44 o
   0  -2   2      15432.13      14486.72       276.20 o
   1  -2   2       4738.46       4567.70        65.63 o
   2  -2   2       4064.51       3947.10        51.22 o
   3  -2   2      19909.85      19798.64       296.49 o
   4  -2   2       1670.61       1754.82        36.52 o
   5  -2   2        329.36        355.84        17.00 o
   6  -2   2       2467.83       2554.72        53.86 o
   7  -2   2         45.10         39.12        13.76 o
   8  -2   2       1555.97       1642.21        53.86 o
   9  -2   2         42.23         52.88        21.23 o
  10  -2   2        192.16        216.63        39.12 o
  11  -2   2        201.81        220.56        40.89 o
 -11  -1   2         20.09         29.29        66.64 o
 -10  -1   2        339.49        332.02        56.61 o
  -9  -1   2        823.50        869.27       104.58 o
  -8  -1   2          1.95         -3.34        13.56 o
  -7  -1   2        266.17        228.48        24.28 o
  -6  -1   2        540.76        547.74        28.80 o
  -5  -1   2       3138.94       3154.60        91.80 o
  -4  -1   2        427.39        449.58        14.06 o
  -3  -1   2       3501.36       3429.02        59.77 o
  -2  -1   2      20647.76      19383.33       333.30 o
  -1  -1   2        747.59        828.89        15.22 o
   0  -1   2       3353.75       3347.72        61.53 o
   1  -1   2       5886.64       5553.16        68.28 o
   2  -1   2      37592.29      36436.43       587.90 o
   3  -1   2       4110.68       4034.70        66.00 o
   4  -1   2       3427.85       3346.94        66.25 o
   5  -1   2       5438.18       5528.36       112.05 o
   6  -1   2       4069.31       4121.65        85.31 o
   7  -1   2          3.14         -9.83        11.79 o
   8  -1   2       1372.21       1400.22        46.39 o
   9  -1   2        256.31        270.49        29.09 o
  10  -1   2         93.68         65.07        33.61 o
  11  -1   2          0.03        -41.28        41.28 o
 -11   0   2         11.30         -9.83        69.00 o
 -10   0   2         57.85         62.90        54.85 o
  -9   0   2          2.60          6.88        13.90 o
  -8   0   2        203.10        204.59        16.74 o
  -7   0   2       3060.67       3135.10       113.92 o
  -6   0   2          0.79          5.35        21.72 o
  -5   0   2       2717.34       2626.09        85.90 o
  -4   0   2      13546.47      13951.02       218.83 o
  -3   0   2       4670.56       4698.78       106.05 o
  -2   0   2       1190.29       1151.94        25.51 o
  -1   0   2      10866.04       9708.58       538.43 o
   0   0   2       9345.44          6.55        11.79 o
   1   0   2       2375.15       2523.47        31.02 o
   2   0   2         15.74         25.87         9.83 o
   3   0   2      12414.52      12033.24       156.07 o
   4   0   2       5976.95       5911.69        80.49 o
   5   0   2       1506.53       1532.26        30.33 o
   6   0   2       1177.24       1225.44        26.34 o
   7   0   2          0.05          3.45         7.64 o
   8   0   2       1093.12       1184.35        27.79 o
   9   0   2         92.40         11.60        41.08 o
  10   0   2        155.14        168.66        53.08 o
  11   0   2         88.68          0.00        19.66 o
 -11   1   2         25.67        -35.38        64.87 o
 -10   1   2        540.87        575.38        55.24 o
  -9   1   2       1371.71       1367.53        47.10 o
  -8   1   2         29.20         24.46        10.20 o
  -7   1   2        635.01        604.90        29.19 o
  -6   1   2        947.57        823.35        21.96 o
  -5   1   2       3233.76       2987.20        57.10 o
  -4   1   2       2678.30       2974.13        61.51 o
  -3   1   2        741.43        769.68        19.96 o
  -2   1   2      33161.95      31012.59       981.22 o
  -1   1   2        605.80        682.61        12.20 o
   0   1   2       5711.53       5609.02        82.06 o
   1   1   2       2155.48       2109.90        30.11 o
   2   1   2      27463.24      28012.56       406.48 o
   3   1   2       3161.56       2994.99        47.60 o
   4   1   2       1442.19       1513.26        27.00 o
   5   1   2       2367.32       2357.81        62.02 o
   6   1   2       2928.38       3057.39        53.04 o
   7   1   2          3.93          4.10         8.00 o
   8   1   2        612.67        594.51        48.46 o
   9   1   2        143.65        112.25        46.98 o
  10   1   2         39.08        -11.60        52.68 o
 -12   2   2        221.97        200.12        48.95 o
 -11   2   2         79.85         98.68        43.25 o
 -10   2   2        134.12         94.36        41.28 o
  -9   2   2         17.46         22.32         9.83 o
  -8   2   2        610.92        690.04        31.85 o
  -7   2   2       4645.09       4810.42        86.47 o
  -6   2   2         21.30         24.61         7.58 o
  -5   2   2       2921.84       3041.98        63.89 o
  -4   2   2      13432.78      13272.93       363.67 o
  -3   2   2        515.33        484.62        11.78 o
  -2   2   2        509.08        519.09        10.64 o
  -1   2   2       9002.01       8683.55        98.82 o
   0   2   2       7445.04       7223.91        92.25 o
   1   2   2       2833.33       2875.65        47.05 o
   2   2   2        389.07        436.67        12.02 o
   3   2   2       9847.59       9728.43       129.41 o
   4   2   2       1621.41       1478.29        27.66 o
   5   2   2        793.19        809.30        24.17 o
   6   2   2        220.93        207.31        18.77 o
   7   2   2          6.74          0.98        13.97 o
   8   2   2        528.46        522.69        36.52 o
   9   2   2         44.42        152.94        52.68 o
  10   2   2         64.67          1.97        47.77 o
 -12   3   2         92.15         54.85        57.20 o
 -11   3   2        119.82        103.99        33.42 o
 -10   3   2        490.78        481.62        38.92 o
  -9   3   2       1762.43       1867.84        48.16 o
  -8   3   2          0.27         -8.22        11.70 o
  -7   3   2       1180.77       1281.19        35.09 o
  -6   3   2        795.58        771.67        36.76 o
  -5   3   2       2998.76       2844.17        49.81 o
  -4   3   2       2134.11       2284.66       100.45 o
  -3   3   2         95.38        102.49        15.82 o
  -2   3   2      21962.83      21756.95       268.23 o
  -1   3   2        715.32        775.30        15.40 o
   0   3   2        245.53        227.32        10.62 o
   1   3   2       4110.93       3894.30        96.52 o
   2   3   2        637.60        695.35        21.92 o
   3   3   2       2399.84       2302.22        43.58 o
   4   3   2         49.73         62.25         8.00 o
   5   3   2       1691.51       1688.70        46.93 o
   6   3   2       1188.31       1177.76        44.52 o
   7   3   2          5.41         11.91        17.16 o
   8   3   2        135.36         86.51        31.96 o
   9   3   2         44.43          0.00        19.66 o
 -12   4   2        364.21        317.67        55.24 o
 -11   4   2        146.96         86.69        33.81 o
 -10   4   2        146.87        103.99        29.88 o
  -9   4   2        127.85        125.21        24.87 o
  -8   4   2        266.36        304.20        17.11 o
  -7   4   2       4902.29       5021.41       126.50 o
  -6   4   2         90.70         81.04        10.35 o
  -5   4   2       2170.35       2171.28        70.96 o
  -4   4   2      10151.34      10280.11       156.87 o
  -3   4   2        673.01        782.99        16.56 o
  -2   4   2        150.46        137.28         7.51 o
  -1   4   2       1026.36       1013.83        42.56 o
   0   4   2       5260.61       4877.04        83.28 o
   1   4   2       2314.15       2361.18        46.91 o
   2   4   2        204.60        215.21        15.67 o
   3   4   2       3010.61       3167.36        73.84 o
   4   4   2        809.46        729.18        20.29 o
   5   4   2        298.56        269.61        10.71 o
   6   4   2         46.74         48.97        32.24 o
   7   4   2          4.00         -0.59        25.38 o
   8   4   2        140.02         58.78        55.04 o
   9   4   2         20.78        -27.32        52.88 o
 -12   5   2         99.24        149.79        50.91 o
 -11   5   2        156.31        176.92        33.03 o
 -10   5   2        734.95        707.68        54.26 o
  -9   5   2       1566.26       1560.68        40.76 o
  -8   5   2         13.23         13.96        13.23 o
  -7   5   2        220.85        269.76        34.40 o
  -6   5   2        729.46        664.67        20.64 o
  -5   5   2       2885.13       2797.48        58.38 o
  -4   5   2       1377.52       1412.36        61.92 o
  -3   5   2        127.45        196.63        13.56 o
  -2   5   2       9727.68       9884.78       154.22 o
  -1   5   2          2.66          1.01         7.02 o
   0   5   2         77.97         79.97        14.74 o
   1   5   2       1671.29       1668.44        36.73 o
   2   5   2         85.94         78.13        10.77 o
   3   5   2       1113.95       1130.92        31.69 o
   4   5   2          7.26          6.55        13.76 o
   5   5   2        442.95        464.58        39.61 o
   6   5   2        583.88        581.06        46.63 o
   7   5   2         13.81        -13.50        26.98 o
   8   5   2         32.70         90.03        60.55 o
 -12   6   2        213.91        300.57        61.53 o
 -11   6   2        122.13        152.94        57.01 o
 -10   6   2         81.25         31.26        25.36 o
  -9   6   2         40.36         19.66        19.66 o
  -8   6   2        122.71         99.49        15.62 o
  -7   6   2       3691.67       3983.25        84.53 o
  -6   6   2        140.36        161.70        18.38 o
  -5   6   2        383.23        397.61        22.21 o
  -4   6   2       5481.42       5565.74        85.66 o
  -3   6   2          3.69         18.58         6.95 o
  -2   6   2        423.83        432.09        16.22 o
  -1   6   2       1545.74       1631.55        35.44 o
   0   6   2        987.77        978.70        29.74 o
   1   6   2        718.50        740.16        23.31 o
   2   6   2          0.55          2.65         9.81 o
   3   6   2        506.14        480.18        21.42 o
   4   6   2        325.26        324.60        15.72 o
   5   6   2         93.47        109.56        29.39 o
   6   6   2          5.47        -31.00        42.24 o
   7   6   2          7.14          4.33        40.10 o
 -12   7   2        183.57        387.45        75.09 o
 -11   7   2         45.17          3.93        47.38 o
 -10   7   2        498.69        423.23        54.65 o
  -9   7   2        961.59        960.48        52.29 o
  -8   7   2          1.79         26.32        18.00 o
  -7   7   2         54.57         90.40        22.61 o
  -6   7   2        304.77        268.32        14.51 o
  -5   7   2       1241.58       1269.69        30.17 o
  -4   7   2        838.39        846.31        22.83 o
  -3   7   2          5.41         -1.03        13.23 o
  -2   7   2       3281.66       3324.56        63.19 o
  -1   7   2        368.55        379.15        18.65 o
   0   7   2        177.42        202.28        18.58 o
   1   7   2        943.60       1018.52        51.31 o
   2   7   2        169.01        163.66        14.59 o
   3   7   2        321.70        325.56        29.68 o
   4   7   2          0.83        -28.85        28.85 o
   5   7   2         49.67         55.30        38.15 o
   6   7   2        164.77         62.23        59.77 o
 -11   8   2         68.85         68.80        46.98 o
 -10   8   2        126.55        221.94        51.50 o
  -9   8   2         10.03        -21.62        21.62 o
  -8   8   2          2.52        -29.18        39.12 o
  -7   8   2       2067.89       2158.52       178.69 o
  -6   8   2         56.85         54.85        18.15 o
  -5   8   2         42.61         28.74        15.74 o
  -4   8   2       1985.95       2046.29        46.22 o
  -3   8   2        219.49        197.59        14.51 o
  -2   8   2        351.48        359.24        17.74 o
  -1   8   2        862.33        881.75        31.50 o
   0   8   2          8.25          5.90        19.46 o
   1   8   2        259.95        301.25        20.93 o
   2   8   2          1.81         44.80        69.98 o
   3   8   2         95.18         98.58        27.94 o
   4   8   2         65.17         96.81        39.85 o
   5   8   2         18.49         30.63        41.72 o
 -11   9   2          5.53         43.05        57.01 o
 -10   9   2        175.18        202.48        90.82 o
  -9   9   2        451.48        487.51        82.17 o
  -8   9   2          0.24          1.97        41.67 o
  -7   9   2          5.09        -23.79        31.65 o
  -6   9   2        109.61         61.79        23.63 o
  -5   9   2        540.95        490.64        31.82 o
  -4   9   2        287.11        274.90        25.75 o
  -3   9   2          0.28        -11.31        11.31 o
  -2   9   2        885.78        885.04        37.14 o
  -1   9   2        148.26        126.56        26.12 o
   0   9   2        190.34        218.67        21.92 o
   1   9   2        280.56        162.91        33.08 o
   2   9   2          2.42          7.61        32.24 o
   3   9   2        122.33         55.85        41.64 o
   4   9   2          0.79         19.66        84.53 o
 -10  10   2        119.23        110.48       104.38 o
  -9  10   2          9.77        -45.41        57.40 o
  -8  10   2          8.46        -33.22        39.32 o
  -7  10   2        726.40        672.69        59.76 o
  -6  10   2         30.28        -25.50        27.00 o
  -5  10   2          0.04        -20.50        20.92 o
  -4  10   2        651.10        629.66        39.81 o
  -3  10   2         61.38        101.49        42.26 o
  -2  10   2        102.45        117.89        31.31 o
  -1  10   2        124.28        138.08        32.04 o
   0  10   2         16.98         68.80        33.58 o
   1  10   2         39.29          8.09        29.58 o
   2  10   2         15.43        -45.42        97.60 o
   3  10   2          5.72          5.84        85.31 o
  -9  11   2        213.03        282.29       111.66 o
  -8  11   2         17.81         -9.83        59.17 o
  -7  11   2          1.44         21.62        41.28 o
  -6  11   2         27.27         21.62        37.55 o
  -5  11   2        196.91        180.03        37.64 o
  -4  11   2        110.11         39.30        30.07 o
  -3  11   2         58.71         89.44        46.29 o
  -2  11   2        166.40        173.38        51.31 o
  -1  11   2         36.62         84.14        47.18 o
   0  11   2         10.40         29.29        43.25 o
   1  11   2         22.35         21.62        74.70 o
  -8  12   2          0.99        -53.08        53.08 o
  -7  12   2        211.16        149.79        57.60 o
  -6  12   2         10.98        -45.02        45.02 o
  -5  12   2          0.13        -31.26        45.02 o
  -4  12   2        125.94         82.56        49.14 o
  -3  12   2          7.51        -33.22        42.85 o
  -2  12   2         37.40         29.29        45.02 o
  -1  12   2         33.71         17.69        58.97 o
   3 -13   3         75.45         74.70        62.90 o
   4 -13   3          3.50         58.78        53.08 o
   5 -13   3         20.53         20.26        47.04 o
   6 -13   3        149.36        141.29       103.40 o
   0 -12   3          1.52         19.66        72.73 o
   1 -12   3        105.10         95.93        72.93 o
   2 -12   3          0.74         29.29        62.90 o
   3 -12   3          0.00        -45.92        51.21 o
   4 -12   3        100.11        138.10        52.58 o
   5 -12   3        104.28         40.48        35.42 o
   6 -12   3         51.57         13.47        45.02 o
   7 -12   3         37.75        -10.61        41.26 o
   8 -12   3        261.24        358.28       101.34 o
  -2 -11   3         18.00          2.70        56.81 o
  -1 -11   3         37.34          7.86        58.78 o
   0 -11   3         87.46        136.03        60.94 o
   1 -11   3          2.64        -23.08        35.38 o
   2 -11   3         32.04         42.06        35.10 o
   3 -11   3        314.30        276.52        42.79 o
   4 -11   3         30.99         -7.13        73.52 o
   5 -11   3         26.11         17.53        29.12 o
   6 -11   3        420.68        405.23        44.05 o
   7 -11   3          0.06        -12.98        30.36 o
   8 -11   3         59.35         19.52        46.20 o
   9 -11   3         18.00         33.20       108.90 o
  10 -11   3         56.06         84.02        65.17 o
  -4 -10   3          7.61         66.64       104.19 o
  -3 -10   3          1.37        104.18        64.04 o
  -2 -10   3        127.24        121.26        45.38 o
  -1 -10   3          7.28         19.26        29.39 o
   0 -10   3         40.57         27.34        24.55 o
   1 -10   3        494.86        467.40        47.28 o
   2 -10   3         15.62         68.66        19.80 o
   3 -10   3         32.47        -15.55        30.58 o
   4 -10   3        891.91        928.19       133.97 o
   5 -10   3        260.48        296.88        49.05 o
   6 -10   3        377.01        380.43        41.26 o
   7 -10   3         66.09        120.49        50.32 o
   8 -10   3        703.61        712.94        82.76 o
   9 -10   3        312.62        284.24        51.63 o
  10 -10   3          9.62         -2.01        45.94 o
  -5  -9   3          9.57        -25.14        48.10 o
  -4  -9   3        162.37        126.05        49.05 o
  -3  -9   3          4.48         21.35        43.18 o
  -2  -9   3         54.95         31.69        23.13 o
  -1  -9   3        306.37        277.67        29.95 o
   0  -9   3        275.40        309.80        66.64 o
   1  -9   3         51.51         29.38        17.59 o
   2  -9   3          0.88        -30.37        30.37 o
   3  -9   3       1312.99       1355.53        94.36 o
   4  -9   3          3.62         41.28        33.22 o
   5  -9   3         19.80         30.87        36.47 o
   6  -9   3       1214.88       1212.85       141.44 o
   7  -9   3         14.05        -16.50        22.61 o
   8  -9   3        235.13        220.38        45.21 o
   9  -9   3         25.94         66.94        53.88 o
  10  -9   3        105.99        155.30        62.90 o
  11  -9   3        259.42        270.49        61.33 o
  -6  -8   3          6.56         -4.50        53.15 o
  -5  -8   3         23.62        102.74       119.22 o
  -4  -8   3         26.07         77.56        38.43 o
  -3  -8   3          0.03          5.01        21.87 o
  -2  -8   3        584.11        572.07        32.51 o
  -1  -8   3          0.87          3.07        31.35 o
   0  -8   3        199.07        170.84        19.38 o
   1  -8   3       1779.29       1863.73        52.31 o
   2  -8   3          9.59         -9.91        17.59 o
   3  -8   3        268.51        233.00        20.96 o
   4  -8   3       2399.46       2613.98        79.61 o
   5  -8   3        871.26        834.98        33.19 o
   6  -8   3       1230.35       1283.90       136.42 o
   7  -8   3         90.10         73.55        22.31 o
   8  -8   3       1378.71       1305.19        47.38 o
   9  -8   3        687.41        706.77        58.48 o
  10  -8   3         10.64         60.94        45.02 o
  11  -8   3         56.78         23.79        55.43 o
  -7  -7   3         49.12        -34.81        91.31 o
  -6  -7   3          1.81        -26.90        37.49 o
  -5  -7   3         73.52         80.71        30.61 o
  -4  -7   3        867.99        819.13        42.92 o
  -3  -7   3         38.00         19.49        22.72 o
  -2  -7   3        292.98        288.10        19.46 o
  -1  -7   3       1110.80       1126.19        57.70 o
   0  -7   3        476.92        552.71        37.84 o
   1  -7   3        344.67        355.66        22.06 o
   2  -7   3         65.63         47.74        29.39 o
   3  -7   3       4242.35       4359.69        87.97 o
   4  -7   3        331.52        283.41        21.20 o
   5  -7   3         31.03         27.49        16.75 o
   6  -7   3       2802.14       2764.38        65.65 o
   7  -7   3         42.93         59.27         7.85 o
   8  -7   3        513.48        532.66        35.19 o
   9  -7   3         17.32         28.17        20.42 o
  10  -7   3        147.78        108.51        45.21 o
  11  -7   3        370.12        462.35        51.50 o
  12  -7   3         23.63         13.96        45.21 o
  -8  -6   3          4.77          1.97        59.56 o
  -7  -6   3         82.46         80.94        49.44 o
  -6  -6   3         52.03         38.69        27.82 o
  -5  -6   3         74.58         33.71        38.23 o
  -4  -6   3          2.84         13.13        80.60 o
  -3  -6   3          6.90        -17.88        17.88 o
  -2  -6   3       3108.48       3200.89       126.50 o
  -1  -6   3        280.07        299.06        20.52 o
   0  -6   3        618.44        678.60        26.13 o
   1  -6   3       5450.13       5549.08       114.35 o
   2  -6   3        109.37         81.88        10.91 o
   3  -6   3        341.86        333.15        37.45 o
   4  -6   3       2252.95       2231.30        63.00 o
   5  -6   3       1639.45       1633.41        39.58 o
   6  -6   3       2469.77       2529.43        42.77 o
   7  -6   3        305.65        283.79        14.65 o
   8  -6   3       2003.10       2058.39       115.69 o
   9  -6   3       1324.64       1331.42        61.53 o
  10  -6   3          9.76         27.32        27.32 o
  11  -6   3         61.80         43.05        37.15 o
  12  -6   3         47.16        -21.62        53.27 o
  -8  -5   3         29.73          4.26        34.63 o
  -7  -5   3        164.92        230.05        67.62 o
  -6  -5   3         18.76         10.56        65.56 o
  -5  -5   3        317.71        276.88        22.72 o
  -4  -5   3       2761.63       2787.10       124.63 o
  -3  -5   3         67.13         48.39        13.00 o
  -2  -5   3        773.85        810.09        26.56 o
  -1  -5   3       2532.95       2250.62        80.01 o
   0  -5   3        955.64       1047.67        34.46 o
   1  -5   3        536.27        511.44        23.05 o
   2  -5   3        110.17        128.85         9.83 o
   3  -5   3      11150.29      11267.21       180.72 o
   4  -5   3       4136.23       4068.64        65.88 o
   5  -5   3         94.76        108.42         9.88 o
   6  -5   3       3496.60       3620.64        58.17 o
   7  -5   3          0.96         -3.05        14.65 o
   8  -5   3        869.22        955.18        38.64 o
   9  -5   3          0.56        -11.60        17.50 o
  10  -5   3        126.62        129.74        29.29 o
  11  -5   3        343.36        392.76        38.73 o
  12  -5   3         29.09        -11.60        56.61 o
  -9  -4   3        160.53        145.47        70.57 o
  -8  -4   3          4.62          4.82        34.42 o
  -7  -4   3        270.62        319.70        47.87 o
  -6  -4   3        311.19        336.39        27.77 o
  -5  -4   3        116.40         99.98        19.37 o
  -4  -4   3          7.57         22.27        13.78 o
  -3  -4   3         98.18         94.65        12.28 o
  -2  -4   3       6836.34       7089.59       123.79 o
  -1  -4   3       6520.02       6793.82       114.11 o
   0  -4   3       2759.12       2941.91        67.33 o
   1  -4   3      11277.06      10757.88       187.98 o
   2  -4   3         59.97         52.53         7.96 o
   3  -4   3        801.37        811.19        17.61 o
   4  -4   3       4075.51       4074.41        59.61 o
   5  -4   3       1791.39       1827.20        49.05 o
   6  -4   3       3811.63       3804.49        58.72 o
   7  -4   3        272.64        306.04        21.37 o
   8  -4   3       1921.98       1977.57        55.24 o
   9  -4   3       1864.09       1942.19        62.51 o
  10  -4   3          4.32         15.53        27.32 o
  11  -4   3         32.34         74.70        41.48 o
  12  -4   3         50.32         70.96        45.61 o
 -10  -3   3          1.52         50.91        60.74 o
  -9  -3   3          1.75         54.85        43.25 o
  -8  -3   3        117.22        106.34        92.39 o
  -7  -3   3       1053.64       1126.96        97.11 o
  -6  -3   3         86.65         77.98        22.31 o
  -5  -3   3        629.61        587.32        23.21 o
  -4  -3   3       8334.50       8467.18       212.89 o
  -3  -3   3        307.46        395.12        16.53 o
  -2  -3   3       1480.67       1539.85        32.64 o
  -1  -3   3       4645.11       4435.55       106.25 o
   0  -3   3         47.94         34.61        23.49 o
   1  -3   3       3695.98       3756.09       100.84 o
   2  -3   3          4.30          0.93         4.24 o
   3  -3   3      18721.29      18667.15       238.07 o
   4  -3   3       6524.62       6688.28        91.87 o
   5  -3   3         41.57         49.73        13.76 o
   6  -3   3       4571.79       4632.74        77.44 o
   7  -3   3          1.10         -1.97        13.96 o
   8  -3   3       1003.03       1067.81        40.50 o
   9  -3   3         59.43         98.68        25.56 o
  10  -3   3         65.08         56.81        25.36 o
  11  -3   3        328.95        341.85        47.57 o
  12  -3   3         25.47        -67.03        67.03 o
 -10  -2   3        119.37         76.27        66.64 o
  -9  -2   3        452.56        527.42        91.61 o
  -8  -2   3         22.95         33.64        33.52 o
  -7  -2   3        847.23        891.18        29.85 o
  -6  -2   3       1063.66       1043.49        28.86 o
  -5  -2   3        236.24        239.55        14.59 o
  -4  -2   3        136.71        146.75        12.36 o
  -3  -2   3        603.28        567.16        15.64 o
  -2  -2   3      17144.46      17445.29       240.19 o
  -1  -2   3       4146.85       3906.77        66.25 o
   0  -2   3       8562.96       8621.97       130.52 o
   1  -2   3      11571.20      11361.72       156.99 o
   2  -2   3      31918.69      31919.50       424.74 o
   3  -2   3       1921.89       1914.23        31.16 o
   4  -2   3       4606.92       4442.00        70.45 o
   5  -2   3       1753.73       1630.52        32.90 o
   6  -2   3       4718.52       4857.83        92.78 o
   7  -2   3        256.49        269.11        17.50 o
   8  -2   3       1394.85       1370.54        42.66 o
   9  -2   3       1418.57       1347.74        45.61 o
  10  -2   3          1.44         -5.90        29.68 o
  11  -2   3         13.34         49.14        41.08 o
 -11  -1   3         51.62         65.07        57.20 o
 -10  -1   3          0.28        -11.60        58.78 o
  -9  -1   3          0.62         39.16        34.40 o
  -8  -1   3         82.74         84.12        31.55 o
  -7  -1   3       2339.15       2429.81        50.40 o
  -6  -1   3       1403.51       1512.72        41.28 o
  -5  -1   3        639.68        596.40        33.42 o
  -4  -1   3      18212.94      18207.66       278.78 o
  -3  -1   3        113.66        117.14        11.70 o
  -2  -1   3        415.01        416.56        13.01 o
  -1  -1   3      14686.88      14443.41       215.04 o
   0  -1   3       8005.41       7952.76       108.07 o
   1  -1   3       5309.94       5168.52        58.59 o
   2  -1   3       5116.92       5649.15        86.69 o
   3  -1   3      16093.38      15728.38       238.78 o
   4  -1   3       4461.73       4320.66        77.65 o
   5  -1   3        130.45        121.88        11.79 o
   6  -1   3       3149.50       3111.04        69.20 o
   7  -1   3        136.21        143.31        15.92 o
   8  -1   3        643.08        700.60        32.83 o
   9  -1   3         56.91         47.18        22.02 o
  10  -1   3         27.58         45.41        31.65 o
  11  -1   3        247.69        243.56        45.61 o
 -11   0   3          4.12         70.96        49.34 o
 -10   0   3        226.41         88.26        82.56 o
  -9   0   3       1219.00       1242.46        53.03 o
  -8   0   3          7.25          7.52        46.00 o
  -7   0   3       1827.36       1961.68        41.34 o
  -6   0   3       1491.49       1525.85        34.54 o
  -5   0   3         10.71         11.55        24.47 o
  -4   0   3       1208.58       1245.67        27.01 o
  -3   0   3        572.44        656.77        19.32 o
  -2   0   3      28066.88      27078.65       453.62 o
  -1   0   3         68.64         76.31         6.88 o
   0   0   3       1946.13       1895.69        32.73 o
   1   0   3      16895.55      16176.32       168.00 o
   2   0   3      77876.17      75735.12      2464.69 o
   3   0   3        405.05        337.08         7.77 o
   4   0   3       1915.02       1755.16        30.93 o
   5   0   3        787.12        717.12        16.95 o
   6   0   3       4445.96       4294.80       128.76 o
   7   0   3         91.22         99.61         8.65 o
   8   0   3        567.15        608.44        29.29 o
   9   0   3        699.25        785.13        62.12 o
  10   0   3          5.03         13.96        45.21 o
  11   0   3          7.30         35.38        58.97 o
 -11   1   3         81.59         84.14        51.31 o
 -10   1   3         27.63         -9.83        27.72 o
  -9   1   3          0.85         -7.21        15.68 o
  -8   1   3          3.96          8.30        11.61 o
  -7   1   3       4364.48       4651.42        80.89 o
  -6   1   3       2275.22       2346.53        45.23 o
  -5   1   3       1455.42       1437.57        53.76 o
  -4   1   3      18677.88      18596.65       320.55 o
  -3   1   3         61.62         61.36         8.66 o
  -2   1   3        281.05        281.04        14.84 o
  -1   1   3      16385.21      15912.96       221.03 o
   0   1   3      10785.78      10299.69       139.97 o
   1   1   3       3492.56       3394.20        43.85 o
   2   1   3        228.78        212.70         8.39 o
   3   1   3      13574.77      13245.72       185.05 o
   4   1   3       4385.94       4352.07        71.45 o
   5   1   3        161.45        129.61        22.61 o
   6   1   3       1070.08       1175.85        29.12 o
   7   1   3        107.53        121.77        40.50 o
   8   1   3        250.98        227.69        30.96 o
   9   1   3         47.53         50.91        49.34 o
  10   1   3          7.07         31.26        51.11 o
 -12   2   3         19.73         74.70        52.88 o
 -11   2   3         22.23         70.96        53.08 o
 -10   2   3        365.60        341.85        62.32 o
  -9   2   3       2239.30       2263.64        62.85 o
  -8   2   3          5.63         -1.01        24.47 o
  -7   2   3        795.68        844.35        42.17 o
  -6   2   3       3211.35       3423.31        64.85 o
  -5   2   3        351.24        338.16        20.44 o
  -4   2   3        198.29        203.28         9.05 o
  -3   2   3       1080.38       1152.03        22.77 o
  -2   2   3      20753.59      20247.07       271.87 o
  -1   2   3       7379.26       7261.92        90.84 o
   0   2   3       2711.08       2805.94        39.42 o
   1   2   3      10190.79       9398.84       138.16 o
   2   2   3       7706.02       7939.46       105.74 o
   3   2   3        397.28        375.46        12.98 o
   4   2   3       1756.32       1810.22        34.87 o
   5   2   3         34.09         57.18        27.72 o
   6   2   3       2756.04       2717.47        60.08 o
   7   2   3         11.41         20.46        15.05 o
   8   2   3        203.91        241.68        32.02 o
   9   2   3        247.59        252.01        57.79 o
  10   2   3          1.93        -21.62        72.73 o
 -12   3   3        154.60        105.76        49.34 o
 -11   3   3        114.02        119.91        43.64 o
 -10   3   3         56.37         54.85        29.49 o
  -9   3   3         13.72         25.62        12.09 o
  -8   3   3         21.11         47.91        21.62 o
  -7   3   3       5984.37       6317.56       108.13 o
  -6   3   3       1643.90       1735.87        57.01 o
  -5   3   3        271.59        260.71        25.46 o
  -4   3   3      19341.97      19978.91       254.28 o
  -3   3   3       1717.46       1788.70        33.91 o
  -2   3   3        404.15        388.46        18.28 o
  -1   3   3       8779.36       8864.28       132.74 o
   0   3   3         73.47         57.33         5.01 o
   1   3   3       3390.57       3249.37        54.18 o
   2   3   3          1.87          1.53         5.90 o
   3   3   3       3707.48       3572.74        50.53 o
   4   3   3       2833.84       3003.50        56.58 o
   5   3   3        179.00        156.68        16.61 o
   6   3   3        556.85        529.81        26.75 o
   7   3   3         26.61         69.24        27.00 o
   8   3   3         98.80        138.05        34.53 o
   9   3   3         16.61         31.26        53.08 o
 -12   4   3        139.34         94.36        44.82 o
 -11   4   3         47.97         31.26        39.12 o
 -10   4   3        312.48        336.93        39.12 o
  -9   4   3       2201.52       2292.64       145.86 o
  -8   4   3         91.97         99.99        13.65 o
  -7   4   3        265.65        261.55        15.28 o
  -6   4   3       2476.03       2565.26        48.87 o
  -5   4   3        649.22        572.30        34.60 o
  -4   4   3        474.34        509.54        20.35 o
  -3   4   3        125.72        127.34         8.76 o
  -2   4   3      15820.43      15165.20       185.29 o
  -1   4   3       3899.61       4042.93        59.39 o
   0   4   3       1173.82       1261.35        24.53 o
   1   4   3       6696.30       6470.83        95.40 o
   2   4   3        532.71        522.27        18.09 o
   3   4   3        496.46        466.17        12.16 o
   4   4   3        101.96        121.91        10.91 o
   5   4   3         15.95         35.73        18.58 o
   6   4   3       1034.98       1051.38        97.80 o
   7   4   3         10.14          7.86        30.44 o
   8   4   3         52.04        -21.62        43.25 o
   9   4   3         66.02         -7.86        60.74 o
 -12   5   3        140.60        103.99        41.67 o
 -11   5   3        156.07        171.02        53.27 o
 -10   5   3        203.01        168.66        41.48 o
  -9   5   3         90.17         96.98        16.29 o
  -8   5   3          3.04          7.09        13.51 o
  -7   5   3       3903.72       4006.28        79.12 o
  -6   5   3       1162.62       1186.92        30.73 o
  -5   5   3        124.97        136.95        18.97 o
  -4   5   3      10939.32      11294.85       185.67 o
  -3   5   3        463.13        496.30        13.79 o
  -2   5   3        884.23        938.45        20.10 o
  -1   5   3       2638.32       2815.91        46.27 o
   0   5   3        664.99        608.41        33.61 o
   1   5   3       1370.99       1260.46        26.48 o
   2   5   3        168.53        164.43        26.73 o
   3   5   3        810.09        827.79        21.72 o
   4   5   3        957.09        942.26        22.05 o
   5   5   3         27.52         68.11        27.45 o
   6   5   3        108.38         90.13        28.61 o
   7   5   3         16.99         -2.95        35.38 o
   8   5   3         37.13        141.14        54.85 o
 -12   6   3        193.57        147.63        43.05 o
 -11   6   3          0.35         49.14        43.44 o
 -10   6   3        275.04        270.49        45.21 o
  -9   6   3       2131.08       2331.22        77.06 o
  -8   6   3          0.11         29.83        15.66 o
  -7   6   3        124.70        126.42        66.15 o
  -6   6   3       1251.99       1232.11        31.30 o
  -5   6   3        471.57        390.99        17.77 o
  -4   6   3        493.03        483.42        14.44 o
  -3   6   3          0.49        -10.81        10.81 o
  -2   6   3       4955.82       4947.86        74.59 o
  -1   6   3       1593.31       1705.67        36.28 o
   0   6   3        134.11        124.71        13.96 o
   1   6   3       2044.65       2044.79        53.64 o
   2   6   3        284.28        272.18        17.89 o
   3   6   3        297.74        306.81        42.85 o
   4   6   3          9.65         25.41        15.33 o
   5   6   3          3.55         51.33        39.22 o
   6   6   3        198.48        249.90        70.67 o
   7   6   3          0.78         11.22        67.82 o
 -12   7   3         90.55        102.22        57.40 o
 -11   7   3        143.97        103.99        55.24 o
 -10   7   3        120.34         25.56        45.21 o
  -9   7   3         18.77         -5.90        25.75 o
  -8   7   3          8.39          3.51        43.05 o
  -7   7   3       2218.68       2433.53        58.70 o
  -6   7   3        444.20        380.78        26.54 o
  -5   7   3         24.95          0.53        10.94 o
  -4   7   3       4290.64       4499.25        69.33 o
  -3   7   3         18.50         12.70         8.85 o
  -2   7   3        303.67        318.02        17.75 o
  -1   7   3        389.07        420.57        19.32 o
   0   7   3        781.53        862.79        32.44 o
   1   7   3        644.91        661.69        24.91 o
   2   7   3        217.42        247.28        22.95 o
   3   7   3        146.53        120.38        22.65 o
   4   7   3        303.70        332.50        51.90 o
   5   7   3         10.42         17.34        51.39 o
   6   7   3          8.90        -13.30        48.26 o
 -11   8   3          6.42         78.63        53.47 o
 -10   8   3        179.43         76.27        45.02 o
  -9   8   3       1481.44       1546.67        69.79 o
  -8   8   3         54.25         74.70        25.36 o
  -7   8   3         10.88         -1.16        28.41 o
  -6   8   3        636.76        714.89        31.55 o
  -5   8   3        345.12        363.90        26.29 o
  -4   8   3        286.76        290.94        16.25 o
  -3   8   3         84.23         86.92        14.44 o
  -2   8   3       1334.43       1510.52       104.58 o
  -1   8   3        495.63        480.54        31.65 o
   0   8   3        113.10        102.43        15.08 o
   1   8   3         82.72         82.82        13.52 o
   2   8   3         86.68        112.56        24.43 o
   3   8   3         86.23         75.52        33.76 o
   4   8   3         26.75         -4.92        55.83 o
   5   8   3          1.67        -22.63        64.58 o
 -11   9   3        106.79          9.83        69.00 o
 -10   9   3         29.12        -82.76        82.76 o
  -9   9   3          1.32        -17.69        29.49 o
  -8   9   3          0.20        -31.26        31.26 o
  -7   9   3        949.92        993.70        69.98 o
  -6   9   3        151.47        160.80        37.15 o
  -5   9   3         10.01          6.42        17.41 o
  -4   9   3       1371.96       1413.01        53.17 o
  -3   9   3         16.01          6.73        13.63 o
  -2   9   3        117.74        105.42        20.84 o
  -1   9   3        246.98        276.37        24.34 o
   0   9   3        230.46        220.77        28.22 o
   1   9   3        276.27        232.46        29.49 o
   2   9   3          0.51        -10.93        26.98 o
   3   9   3         14.53         14.45        35.42 o
   4   9   3         54.42         78.03        50.18 o
 -10  10   3         27.74        160.80       102.42 o
  -9  10   3        574.20        531.55        57.20 o
  -8  10   3         11.21         21.62        41.28 o
  -7  10   3          3.33         65.07        67.23 o
  -6  10   3        196.31        167.68        43.64 o
  -5  10   3         83.90         19.66        37.35 o
  -4  10   3        166.54        178.80        32.49 o
  -3  10   3         23.51         26.25        20.03 o
  -2  10   3        329.92        312.18        28.37 o
  -1  10   3         76.61         37.24        25.64 o
   0  10   3          0.22        -15.32        33.89 o
   1  10   3         13.16         56.20        32.58 o
   2  10   3         14.28         58.94        49.05 o
   3  10   3         11.67        -40.77        94.06 o
  -9  11   3          8.66         45.41        60.94 o
  -8  11   3          9.64        -49.14        50.91 o
  -7  11   3        308.10        348.34        69.59 o
  -6  11   3         37.31         50.91        78.43 o
  -5  11   3         21.56         27.32        45.02 o
  -4  11   3        341.37        346.76        49.54 o
  -3  11   3         15.71        -23.79        47.57 o
  -2  11   3         35.14         37.35        45.02 o
  -1  11   3         38.92          0.00        19.66 o
   0  11   3         13.19        -43.64        43.64 o
   1  11   3         65.86        -95.93       105.96 o
  -8  12   3          1.16         98.68        96.91 o
  -7  12   3          0.39        -49.14        49.14 o
  -6  12   3         59.06          0.00        19.66 o
  -5  12   3         20.41         35.38        51.11 o
  -4  12   3         46.61          3.93        55.43 o
  -3  12   3          6.51         84.14        51.31 o
  -2  12   3         61.23         86.69        46.98 o
   3 -13   4          0.14         39.12       102.02 o
   4 -13   4        143.26        181.30        94.36 o
   5 -13   4          6.44         17.35        64.77 o
   6 -13   4         40.18         22.62        46.41 o
   0 -12   4          6.83       -102.61       102.61 o
   1 -12   4          2.19        -66.84        66.84 o
   2 -12   4         11.33          3.40        18.71 o
   3 -12   4        101.41         32.65        49.04 o
   4 -12   4         37.76         58.36        52.70 o
   5 -12   4          5.93         69.33        56.81 o
   6 -12   4        277.91        210.90        50.03 o
   7 -12   4          7.13        -40.24        40.24 o
   8 -12   4         17.39        -18.65        44.36 o
  -2 -11   4         34.16         55.45        59.26 o
  -1 -11   4          2.85         21.62        94.55 o
   0 -11   4          8.90        -27.32        86.30 o
   1 -11   4        244.29        186.20        45.80 o
   2 -11   4          5.20          7.53        18.98 o
   3 -11   4          1.41        -11.56        28.36 o
   4 -11   4        218.18        175.59        39.39 o
   5 -11   4         20.90         12.78        37.09 o
   6 -11   4        148.91        173.05        38.27 o
   7 -11   4         64.02         41.36        74.60 o
   8 -11   4        169.41        131.14        42.87 o
   9 -11   4        203.64        239.06       110.28 o
  10 -11   4         10.13        116.01        53.37 o
  -4 -10   4         58.92         -6.37        51.76 o
  -3 -10   4          0.04         -6.08        47.66 o
  -2 -10   4         23.22         23.62        39.42 o
  -1 -10   4        287.12        235.84        37.49 o
   0 -10   4          1.77          2.66        34.40 o
   1 -10   4          7.87         45.81        51.11 o
   2 -10   4        360.53        315.38        27.87 o
   3 -10   4        591.37        492.28        44.83 o
   4 -10   4        656.03        794.01        99.37 o
   5 -10   4          3.53         -1.54        18.53 o
   6 -10   4        892.77        925.35        50.40 o
   7 -10   4         57.95         63.45        45.31 o
   8 -10   4         32.88          2.21        25.54 o
   9 -10   4         84.38        107.23        41.56 o
  10 -10   4          1.70         10.54        56.02 o
  -5  -9   4          8.83         65.51        68.53 o
  -4  -9   4         13.79         34.63        49.14 o
  -3  -9   4          0.33         60.75        68.70 o
  -2  -9   4        237.41        164.95        30.68 o
  -1  -9   4          0.05         20.25        27.52 o
   0  -9   4         42.21         17.66        20.28 o
   1  -9   4       1038.97       1150.17        41.97 o
   2  -9   4         40.83         80.90        15.29 o
   3  -9   4          1.75        -27.91        27.91 o
   4  -9   4        256.84        242.81        32.70 o
   5  -9   4         72.54        111.10        71.06 o
   6  -9   4        559.06        483.28        36.47 o
   7  -9   4        263.80        158.61        25.44 o
   8  -9   4        401.10        410.39        60.84 o
   9  -9   4        632.52        701.58        71.59 o
  10  -9   4          5.63         67.90        51.42 o
  11  -9   4         43.39        149.79        99.86 o
  -6  -8   4          3.86         56.02        42.94 o
  -5  -8   4          5.64         66.80       120.90 o
  -4  -8   4        377.95        367.10        66.34 o
  -3  -8   4          0.90        -21.54        22.72 o
  -2  -8   4        114.50         92.00        50.32 o
  -1  -8   4        998.77        921.47        36.37 o
   0  -8   4          1.52         10.03        17.33 o
   1  -8   4         24.01         39.96        16.58 o
   2  -8   4       1596.98       1654.32        69.69 o
   3  -8   4       1684.21       1623.56        78.24 o
   4  -8   4       3036.07       2982.61        74.37 o
   5  -8   4         66.18        102.84        23.08 o
   6  -8   4       2038.30       2032.11        69.10 o
   7  -8   4        296.35        322.67        40.99 o
   8  -8   4         73.95         38.49        35.29 o
   9  -8   4         72.36         66.35        39.17 o
  10  -8   4         10.91         -9.71        32.47 o
  11  -8   4        231.39        203.85        53.08 o
  -7  -7   4         37.95        111.89        54.91 o
  -6  -7   4        129.01         92.69        38.31 o
  -5  -7   4          4.51         14.98        30.89 o
  -4  -7   4         16.32         12.27        37.25 o
  -3  -7   4         36.53         19.66        25.56 o
  -2  -7   4       1107.38       1082.93        50.42 o
  -1  -7   4         24.65         14.56        26.54 o
   0  -7   4         47.94         42.07        15.01 o
   1  -7   4       3588.50       3543.03        87.65 o
   2  -7   4        200.65        229.74        35.48 o
   3  -7   4          8.73         19.66        13.69 o
   4  -7   4       1377.71       1389.21        38.09 o
   5  -7   4        160.31        144.72        18.97 o
   6  -7   4       1704.13       1641.53        53.51 o
   7  -7   4        151.90        140.30        25.85 o
   8  -7   4        649.32        699.70        23.41 o
   9  -7   4       1183.51       1282.51        52.34 o
  10  -7   4          1.94         21.62        35.58 o
  11  -7   4         43.77        150.78        41.48 o
  -8  -6   4         22.40         47.55        47.21 o
  -7  -6   4         79.25        156.12        54.85 o
  -6  -6   4         28.08         31.86        96.42 o
  -5  -6   4          5.70          2.84        28.81 o
  -4  -6   4       1367.80       1494.78        72.73 o
  -3  -6   4         84.98         47.97        15.29 o
  -2  -6   4        181.73        156.00        24.38 o
  -1  -6   4       4159.01       4325.50        88.27 o
   0  -6   4          1.58          8.30        11.61 o
   1  -6   4        471.89        498.39        22.37 o
   2  -6   4        903.85        944.98        45.61 o
   3  -6   4       3659.06       3670.94        73.42 o
   4  -6   4       4387.13       4425.05        86.46 o
   5  -6   4          0.77          3.10         7.86 o
   6  -6   4       3919.84       3966.91        65.75 o
   7  -6   4       1221.56       1274.13        30.36 o
   8  -6   4        137.65        153.46        45.21 o
   9  -6   4         32.81         25.70        24.67 o
  10  -6   4         26.59         43.05        27.32 o
  11  -6   4        406.30        470.02        49.93 o
  12  -6   4         17.64        -56.81        58.78 o
  -8  -5   4          3.31        -32.71        32.71 o
  -7  -5   4        252.54        247.10        84.23 o
  -6  -5   4        430.66        410.72        46.20 o
  -5  -5   4         46.22         50.88        21.36 o
  -4  -5   4        114.13        125.05        18.56 o
  -3  -5   4         80.07         81.27        15.78 o
  -2  -5   4       3034.55       3100.98        65.22 o
  -1  -5   4          4.10         26.03        19.66 o
   0  -5   4        107.17        162.59        15.08 o
   1  -5   4       9461.47       9198.12       153.22 o
   2  -5   4       3744.81       3791.19        79.02 o
   3  -5   4        363.81        394.14        12.55 o
   4  -5   4       3870.51       3896.59        64.43 o
   5  -5   4        545.92        555.89        16.03 o
   6  -5   4       2030.28       1953.38        35.49 o
   7  -5   4         14.38          8.90         5.80 o
   8  -5   4       1038.87       1125.72       129.45 o
   9  -5   4       1586.32       1876.33        65.26 o
  10  -5   4          0.05         65.07        27.91 o
  11  -5   4         26.24         11.60        27.32 o
  12  -5   4        141.22        192.65        62.71 o
  -9  -4   4         55.35        -45.61        45.61 o
  -8  -4   4        193.69        128.26        57.01 o
  -7  -4   4        364.95        440.42        50.10 o
  -6  -4   4          9.88          4.27        18.73 o
  -5  -4   4          2.23          0.00        16.82 o
  -4  -4   4       4608.76       4737.12       119.32 o
  -3  -4   4        271.93        340.99        19.26 o
  -2  -4   4        384.06        321.77        16.51 o
  -1  -4   4       7897.99       7793.54       129.25 o
   0  -4   4        115.22         90.03        10.24 o
   1  -4   4        573.66        532.82        18.25 o
   2  -4   4          6.37          4.03         9.93 o
   3  -4   4       5816.98       5774.09       154.80 o
   4  -4   4      10624.70      10620.26       140.42 o
   5  -4   4        206.55        191.74        12.78 o
   6  -4   4       4414.36       4463.17       131.71 o
   7  -4   4       1359.36       1372.44        70.08 o
   8  -4   4         88.27         87.01        16.39 o
   9  -4   4         17.97         37.35        21.62 o
  10  -4   4         32.86         37.35        25.56 o
  11  -4   4        412.31        401.61        49.73 o
  12  -4   4         22.24         45.41        43.64 o
 -10  -3   4         13.33         56.81        74.90 o
  -9  -3   4        172.30         84.14        84.73 o
  -8  -3   4         10.79         23.60        32.52 o
  -7  -3   4        515.19        501.22        27.91 o
  -6  -3   4       1723.90       1756.01        57.79 o
  -5  -3   4         53.54         35.40        19.66 o
  -4  -3   4         74.76         70.63        13.66 o
  -3  -3   4        831.75        819.06        21.55 o
  -2  -3   4       9844.50       9663.16       157.04 o
  -1  -3   4         23.32          4.27         7.64 o
   0  -3   4          0.69         -6.19        12.88 o
   1  -3   4      15741.57      15153.91       230.00 o
   2  -3   4       3801.85       3483.28        51.44 o
   3  -3   4        484.93        486.52        11.05 o
   4  -3   4       4498.34       4178.31        58.94 o
   5  -3   4         64.19         73.51        11.20 o
   6  -3   4       3157.67       3161.80        59.45 o
   7  -3   4         62.48         69.28        16.71 o
   8  -3   4       1136.51       1162.56        42.26 o
   9  -3   4       1465.34       1536.26        52.09 o
  10  -3   4          2.30         11.60        37.15 o
  11  -3   4          3.78        -37.74        37.74 o
 -10  -2   4          9.31         23.79        65.26 o
  -9  -2   4        144.47        126.52        38.04 o
  -8  -2   4        119.18         88.10        27.82 o
  -7  -2   4       1002.11       1016.18        48.46 o
  -6  -2   4          4.26          0.00        12.37 o
  -5  -2   4         79.77         81.99        11.89 o
  -4  -2   4       9264.42       9386.10       184.49 o
  -3  -2   4       1189.80       1292.25        32.21 o
  -2  -2   4          8.36         14.74         6.95 o
  -1  -2   4      13731.94      13387.38       184.85 o
   0  -2   4        434.55        406.92         9.46 o
   1  -2   4        248.70        265.93         8.70 o
   2  -2   4        349.45        367.16         9.35 o
   3  -2   4       9063.88       8992.57       143.31 o
   4  -2   4      14925.76      14416.95       179.47 o
   5  -2   4         28.67         26.15         8.81 o
   6  -2   4       2894.64       2945.20       151.76 o
   7  -2   4        803.98        866.71        28.70 o
   8  -2   4         97.80        105.76        17.30 o
   9  -2   4          9.80          9.83        19.85 o
  10  -2   4         26.83         13.96        37.74 o
  11  -2   4        210.73        133.87        49.34 o
 -11  -1   4          3.98         52.88        76.67 o
 -10  -1   4         45.40         58.78        92.59 o
  -9  -1   4        542.96        505.20        34.47 o
  -8  -1   4          4.49         16.31        14.79 o
  -7  -1   4        684.47        690.35        26.28 o
  -6  -1   4       3545.68       3716.85        75.29 o
  -5  -1   4        188.35        164.01        17.89 o
  -4  -1   4        261.02        248.28        18.28 o
  -3  -1   4       1125.17       1082.13        25.22 o
  -2  -1   4      12494.51      12011.96       183.97 o
  -1  -1   4       6629.28       6517.56       106.60 o
   0  -1   4       1080.64       1184.55        22.59 o
   1  -1   4      30760.75      28845.83       335.30 o
   2  -1   4       3142.09       3535.23        42.74 o
   3  -1   4         72.80         73.91         5.62 o
   4  -1   4       1952.39       1772.22        25.94 o
   5  -1   4          0.01         -6.81        10.81 o
   6  -1   4       4293.80       4493.96        95.14 o
   7  -1   4         91.06         47.18        15.92 o
   8  -1   4        515.33        503.24        23.79 o
   9  -1   4       1016.47       1024.76        53.86 o
  10  -1   4          4.41         33.22        33.22 o
  11  -1   4          4.09        -45.21        45.21 o
 -11   0   4        169.35        174.56        76.08 o
 -10   0   4         48.57         -1.97        59.56 o
  -9   0   4        323.89        340.63        26.73 o
  -8   0   4         81.65         29.59        16.52 o
  -7   0   4       2652.76       2654.73        55.93 o
  -6   0   4          5.46          2.93        11.27 o
  -5   0   4        392.04        467.90        17.34 o
  -4   0   4      15896.44      15755.17       366.03 o
  -3   0   4       2581.46       2527.89        56.78 o
  -2   0   4          4.64         -2.01         6.51 o
  -1   0   4      10458.25      10442.64       150.53 o
   0   0   4       1177.66       1101.81        24.65 o
   1   0   4      11905.46      11304.59       150.87 o
   2   0   4       2595.07       2897.70        38.72 o
   3   0   4       3010.91       2933.26        40.89 o
   4   0   4       3972.15       4126.67        54.67 o
   5   0   4        458.98        515.39        47.18 o
   6   0   4       2596.48       2724.47        45.91 o
   7   0   4        554.61        593.52        27.13 o
   8   0   4         72.87         37.35        29.29 o
   9   0   4          0.01          3.93        49.54 o
  10   0   4         14.07         35.38        58.97 o
  11   0   4         92.74         74.70        49.14 o
 -11   1   4          0.27         41.28        62.71 o
 -10   1   4        154.22        112.25        33.81 o
  -9   1   4       1228.61       1254.52        46.80 o
  -8   1   4         59.56         57.48        13.54 o
  -7   1   4        392.53        379.02        19.40 o
  -6   1   4       3882.84       3942.43       118.73 o
  -5   1   4       1416.76       1459.04        38.29 o
  -4   1   4        428.21        486.76        18.63 o
  -3   1   4       1400.26       1478.02        32.74 o
  -2   1   4      12513.93      12483.47       194.63 o
  -1   1   4      10261.31       9697.10       141.99 o
   0   1   4       1912.69       1994.10        34.91 o
   1   1   4      33604.63      33709.40       451.69 o
   2   1   4       1481.72       1426.95        21.34 o
   3   1   4       1424.28       1320.05        26.79 o
   4   1   4         20.30         32.90         8.75 o
   5   1   4        322.63        286.68        30.37 o
   6   1   4       2465.85       2664.69        54.97 o
   7   1   4         84.23         57.94        13.64 o
   8   1   4        144.55        103.53        19.26 o
   9   1   4        446.90        523.49        64.87 o
  10   1   4          6.76        -29.29        46.98 o
 -12   2   4         61.34         52.88        48.95 o
 -11   2   4        226.65        239.43        50.72 o
 -10   2   4         34.60         15.53        29.49 o
  -9   2   4        332.69        345.75        32.73 o
  -8   2   4        365.89        376.18        20.84 o
  -7   2   4       2442.19       2479.19        49.97 o
  -6   2   4        883.70        913.75        28.27 o
  -5   2   4        249.39        253.03        12.84 o
  -4   2   4      21141.58      21655.31       464.41 o
  -3   2   4       2609.52       2644.15        57.82 o
  -2   2   4          0.06         -3.09         5.90 o
  -1   2   4       5474.14       5463.75        75.48 o
   0   2   4       1272.10       1316.32        23.12 o
   1   2   4       3662.04       3383.52        54.40 o
   2   2   4        640.98        612.09        12.37 o
   3   2   4        783.78        755.34        20.25 o
   4   2   4       3478.49       3350.22        59.77 o
   5   2   4        112.67         96.07        11.63 o
   6   2   4        677.66        688.10        27.62 o
   7   2   4        324.38        299.23        21.53 o
   8   2   4         35.44         19.28        61.23 o
   9   2   4          0.14         -5.90        61.14 o
  10   2   4          2.83         70.96        65.07 o
 -12   3   4         41.60         27.32        60.74 o
 -11   3   4          0.25        -25.56        35.38 o
 -10   3   4        456.22        491.44        45.21 o
  -9   3   4       2317.24       2411.02        60.69 o
  -8   3   4          1.80         10.77        11.81 o
  -7   3   4        501.83        489.89        20.84 o
  -6   3   4       3096.90       3110.07        54.68 o
  -5   3   4         91.78        108.85        13.76 o
  -4   3   4        338.53        334.21        13.16 o
  -3   3   4       1676.29       1678.95        26.18 o
  -2   3   4       9004.45       9048.77       113.29 o
  -1   3   4      14989.40      14760.82       193.27 o
   0   3   4        120.37        136.60         7.48 o
   1   3   4       9585.29       9650.04       139.85 o
   2   3   4       3864.99       4108.18        71.04 o
   3   3   4        422.91        420.91        12.17 o
   4   3   4        175.01        169.39        12.31 o
   5   3   4        196.95        177.34        15.97 o
   6   3   4       1039.95       1093.99        34.07 o
   7   3   4          6.46         45.62        25.61 o
   8   3   4         21.34         23.79        55.43 o
   9   3   4        173.58         98.68        51.11 o
 -12   4   4         77.47         15.53        43.05 o
 -11   4   4        393.62        387.45        45.41 o
 -10   4   4         36.15         82.56        37.15 o
  -9   4   4         32.63         26.65        13.76 o
  -8   4   4        339.21        349.76        20.31 o
  -7   4   4       2647.28       2661.70        56.91 o
  -6   4   4       1159.04       1129.50        63.69 o
  -5   4   4         77.85         75.11        10.11 o
  -4   4   4      11297.15      11298.77       174.86 o
  -3   4   4       4323.99       4597.80        61.56 o
  -2   4   4        266.45        260.06        10.03 o
  -1   4   4       4988.00       5232.08        81.63 o
   0   4   4        876.69        956.87        34.60 o
   1   4   4       2470.41       2236.66        41.16 o
   2   4   4         17.10         25.56         9.67 o
   3   4   4        989.31        943.56        25.55 o
   4   4   4       1791.76       1890.00        45.52 o
   5   4   4         21.02         24.03        28.41 o
   6   4   4         33.47        -13.30        21.64 o
   7   4   4         73.63         55.63        31.92 o
   8   4   4         10.01         56.81        62.90 o
 -12   5   4         42.65         25.56        41.28 o
 -11   5   4          3.55         47.18        45.02 o
 -10   5   4        193.45        155.30        43.05 o
  -9   5   4       2639.26       2605.33        65.81 o
  -8   5   4          2.12         -8.79        15.44 o
  -7   5   4        517.27        531.55        22.01 o
  -6   5   4       3050.87       3203.25       134.85 o
  -5   5   4        133.21        155.80        12.41 o
  -4   5   4        177.93        128.84        10.01 o
  -3   5   4        597.82        606.72        23.00 o
  -2   5   4       3070.22       3069.80        51.77 o
  -1   5   4       9025.85       9392.51       389.91 o
   0   5   4         11.18         18.67        20.54 o
   1   5   4       2043.62       2025.00        46.94 o
   2   5   4       1917.62       1929.91        46.76 o
   3   5   4        216.67        239.00        17.30 o
   4   5   4        350.16        371.06        21.72 o
   5   5   4         11.15         59.97        42.46 o
   6   5   4        339.77        283.70        38.95 o
   7   5   4          1.04        -42.31        42.31 o
   8   5   4          2.50        -17.69        70.96 o
 -12   6   4        102.37        129.74        62.71 o
 -11   6   4        470.89        341.85        62.32 o
 -10   6   4         21.39         -5.90        49.34 o
  -9   6   4         10.39         13.96        23.79 o
  -8   6   4        152.81        141.29        17.89 o
  -7   6   4       2187.51       2315.38        54.12 o
  -6   6   4       1039.61        983.86        28.34 o
  -5   6   4         79.89         71.88        23.79 o
  -4   6   4       6010.11       6248.57       172.10 o
  -3   6   4       1163.20       1203.22        25.80 o
  -2   6   4         67.99         44.74        11.69 o
  -1   6   4       2012.80       2073.30        36.82 o
   0   6   4          1.91         27.04        14.55 o
   1   6   4       2126.28       2045.19        53.96 o
   2   6   4         26.07          6.91        23.79 o
   3   6   4        290.58        255.88        59.07 o
   4   6   4        490.80        521.82        89.84 o
   5   6   4          0.43        -23.52        36.49 o
   6   6   4         15.72         24.77        54.26 o
   7   6   4          7.58        -12.51        48.25 o
 -11   7   4          4.14          0.00        19.66 o
 -10   7   4          5.55         25.56        37.15 o
  -9   7   4       1455.23       1464.11        64.48 o
  -8   7   4         54.83         23.03        20.89 o
  -7   7   4        193.45        195.24        18.22 o
  -6   7   4       1923.50       1966.65        50.73 o
  -5   7   4        101.76         95.93        13.76 o
  -4   7   4        311.92        291.03        14.82 o
  -3   7   4        323.01        336.17        20.25 o
  -2   7   4       1328.18       1315.82        30.87 o
  -1   7   4       1398.41       1443.04        40.40 o
   0   7   4         40.52         35.37        25.56 o
   1   7   4        903.03        899.91        51.31 o
   2   7   4        952.48       1063.67        73.42 o
   3   7   4         93.73        120.73        23.47 o
   4   7   4         11.26         33.42        61.23 o
   5   7   4         11.79        -17.20        51.86 o
   6   7   4         90.32         94.53        48.36 o
 -11   8   4        307.64        242.18        56.61 o
 -10   8   4          5.90        -29.29        45.02 o
  -9   8   4          0.10        -19.66        27.52 o
  -8   8   4        163.39        179.28        35.58 o
  -7   8   4        938.42        952.22        60.15 o
  -6   8   4        821.07        810.29        35.38 o
  -5   8   4         37.36         40.33        19.76 o
  -4   8   4       2034.60       2257.35        50.53 o
  -3   8   4        514.68        483.02        24.13 o
  -2   8   4        126.64        108.48        20.84 o
  -1   8   4        378.31        398.13        33.38 o
   0   8   4          9.86         10.03        38.23 o
   1   8   4        549.98        571.50        36.29 o
   2   8   4          0.62         25.11        31.35 o
   3   8   4         65.54         27.54        36.28 o
   4   8   4        134.95        112.11        87.28 o
   5   8   4          0.43         25.05        49.56 o
 -11   9   4          3.08         86.69        62.71 o
 -10   9   4          2.18         95.93        88.66 o
  -9   9   4        702.09        743.46        65.26 o
  -8   9   4          8.21          9.83        33.42 o
  -7   9   4         17.84         -1.97        35.78 o
  -6   9   4        927.03        896.11        52.57 o
  -5   9   4         36.85         17.41        30.75 o
  -4   9   4        173.25        158.52        17.91 o
  -3   9   4        128.19        130.18        18.65 o
  -2   9   4        288.52        255.17        57.01 o
  -1   9   4        416.23        500.38        36.55 o
   0   9   4         31.62         85.12        27.77 o
   1   9   4        265.78        248.52        33.03 o
   2   9   4        200.55        147.19        40.43 o
   3   9   4         19.92         78.67        46.73 o
   4   9   4          0.07         14.04        48.76 o
 -10  10   4          1.76         19.66        72.73 o
  -9  10   4          0.15         29.29        37.35 o
  -8  10   4        112.49        145.47        54.45 o
  -7  10   4        332.10        316.10        53.67 o
  -6  10   4        255.08        167.68        43.64 o
  -5  10   4         13.28         11.60        64.48 o
  -4  10   4        411.35        399.84        47.96 o
  -3  10   4        105.81         53.25        25.02 o
  -2  10   4         77.06         66.39        40.59 o
  -1  10   4         83.09        103.40        31.57 o
   0  10   4          5.13        -38.39        59.86 o
   1  10   4        105.03         95.98        40.10 o
   2  10   4          6.53        -15.94       139.67 o
  -9  11   4        348.23        371.93        75.29 o
  -8  11   4          4.53        -11.60        44.82 o
  -7  11   4          0.87        -45.21        45.21 o
  -6  11   4        292.23        298.99        50.52 o
  -5  11   4          9.99         56.81        52.88 o
  -4  11   4         61.83        139.18        49.14 o
  -3  11   4         20.53         19.66        58.97 o
  -2  11   4         38.15          7.86        48.95 o
  -1  11   4        134.08        179.28        57.01 o
   0  11   4          1.48         13.96        70.96 o
   1  11   4         17.44         -7.86        76.27 o
  -7  12   4         81.28         39.12        70.37 o
  -6  12   4         41.06         35.38        68.41 o
  -5  12   4         15.73         -5.90        53.27 o
  -4  12   4         73.11        108.51        69.20 o
  -3  12   4          6.87         52.88        46.98 o
  -2  12   4         27.83         33.22        66.44 o
   3 -13   5         41.90         56.81        72.93 o
   4 -13   5         24.44        114.04        65.06 o
   5 -13   5         13.44         32.40        46.26 o
   6 -13   5        109.79        109.03        51.70 o
   0 -12   5          1.43        -17.69       104.19 o
   1 -12   5        123.74        162.96       101.83 o
   2 -12   5         31.82         15.56        45.79 o
   3 -12   5          1.20        -25.43        53.83 o
   4 -12   5        319.49        332.66        53.86 o
   5 -12   5          1.22        -10.59        43.03 o
   6 -12   5         45.78        117.92       139.87 o
   7 -12   5        141.13        150.42        71.36 o
   8 -12   5         13.82         27.02        36.79 o
  -2 -11   5          7.20         36.93        52.39 o
  -1 -11   5        116.75        143.72        51.02 o
   0 -11   5          0.94        -21.92        50.13 o
   1 -11   5          0.02        -27.07        31.35 o
   2 -11   5        272.81        290.89        47.49 o
   3 -11   5        112.06        102.38        36.87 o
   4 -11   5         86.73         41.58        36.16 o
   5 -11   5         93.50        106.34        35.29 o
   6 -11   5        428.88        400.47        51.12 o
   7 -11   5        137.10        110.74        46.39 o
   8 -11   5          0.22         -4.48        19.15 o
   9 -11   5         87.47        107.26        58.34 o
  10 -11   5         13.84        -52.80        68.90 o
  -4 -10   5         15.80        144.83        96.62 o
  -3 -10   5         88.78        199.77        92.39 o
  -2 -10   5         91.44         97.30        53.41 o
  -1 -10   5          0.86         33.41        78.34 o
   0 -10   5          5.29         17.41        23.59 o
   1 -10   5        569.83        565.06        35.38 o
   2 -10   5        226.60        199.67        40.79 o
   3 -10   5         10.84         43.73        32.34 o
   4 -10   5       1518.84       1707.57        93.27 o
   5 -10   5         61.17         52.01        28.24 o
   6 -10   5        109.53        169.93        43.86 o
   7 -10   5        129.27         91.09        29.13 o
   8 -10   5         26.83         13.08        35.48 o
   9 -10   5        380.74        400.27        88.66 o
  10 -10   5          0.02          1.72        68.02 o
  -5  -9   5          5.91        -48.26        49.56 o
  -4  -9   5        103.31         25.76        55.23 o
  -3  -9   5          1.85         12.42        29.70 o
  -2  -9   5         15.75         -2.89        25.38 o
  -1  -9   5        751.33        866.41        62.81 o
   0  -9   5          5.83        -16.71        21.54 o
   1  -9   5          3.13         25.59        16.61 o
   2  -9   5        240.79        274.57        17.99 o
   3  -9   5        226.44        213.63        27.95 o
   4  -9   5        328.61        276.37        32.21 o
   5  -9   5        378.79        451.29        46.10 o
   6  -9   5       1333.16       1483.31        98.19 o
   7  -9   5        315.02        335.67        43.35 o
   8  -9   5          2.14        -39.22        52.98 o
   9  -9   5        164.54        182.31        50.66 o
  10  -9   5         45.55        105.40        65.95 o
  11  -9   5        155.79         92.59        46.98 o
  -6  -8   5         41.37        103.29        47.85 o
  -5  -8   5          0.06        -32.37        51.31 o
  -4  -8   5         83.63         30.51        70.57 o
  -3  -8   5        385.78        364.49        44.46 o
  -2  -8   5        282.77        282.20        33.65 o
  -1  -8   5         48.00         19.36        21.54 o
   0  -8   5         33.12         17.76        21.20 o
   1  -8   5       2396.39       2478.42        63.69 o
   2  -8   5       1290.50       1322.30        33.14 o
   3  -8   5         95.50         56.42        20.54 o
   4  -8   5       2844.58       3071.94        81.62 o
   5  -8   5        414.99        352.50        44.62 o
   6  -8   5         91.73         52.21        40.99 o
   7  -8   5        232.27        212.65        22.38 o
   8  -8   5         79.11         67.29        32.24 o
   9  -8   5        902.69        885.14        58.22 o
  10  -8   5          3.31         51.46        36.70 o
  11  -8   5         37.14          9.83        37.35 o
  -7  -7   5          9.28          8.51        46.62 o
  -6  -7   5          3.29         33.06        39.77 o
  -5  -7   5          3.68         19.63        55.93 o
  -4  -7   5        355.49        383.96        89.25 o
  -3  -7   5         37.68         -0.50        36.17 o
  -2  -7   5         19.18          8.77        16.68 o
  -1  -7   5       2452.62       2516.32        70.65 o
   0  -7   5         65.78         44.03        15.53 o
   1  -7   5         64.86         68.95        18.93 o
   2  -7   5       1237.29       1395.47        34.94 o
   3  -7   5        801.19        800.75        30.03 o
   4  -7   5       2441.69       2428.21        58.80 o
   5  -7   5        266.05        273.55        34.11 o
   6  -7   5       1987.67       2072.37        70.96 o
   7  -7   5        304.52        322.14        23.39 o
   8  -7   5          3.83          4.93        10.26 o
   9  -7   5        209.49        195.84        42.17 o
  10  -7   5         94.37         76.08        29.71 o
  11  -7   5        229.29        214.07        42.85 o
  -8  -6   5          3.71         84.15        51.46 o
  -7  -6   5         41.85         72.27        49.24 o
  -6  -6   5        393.02        387.69        49.35 o
  -5  -6   5          0.97         16.70        24.01 o
  -4  -6   5        341.01        283.19        36.47 o
  -3  -6   5        954.12        929.68        37.52 o
  -2  -6   5        689.40        702.68        29.33 o
  -1  -6   5        479.65        473.51        25.46 o
   0  -6   5         59.57         62.17        13.69 o
   1  -6   5       4291.95       4334.93        84.12 o
   2  -6   5       3632.49       3729.59        79.43 o
   3  -6   5         87.65        100.02        11.01 o
   4  -6   5       4242.10       4439.05        89.11 o
   5  -6   5        954.50       1005.38        24.32 o
   6  -6   5        980.01       1046.55        42.95 o
   7  -6   5        533.49        579.08        22.31 o
   8  -6   5         73.52         72.34         6.03 o
   9  -6   5       1087.96       1168.53        47.57 o
  10  -6   5         27.72         23.79        25.56 o
  11  -6   5         26.08        -15.53        39.12 o
  12  -6   5        191.54        221.94        75.29 o
  -8  -5   5          0.45        -44.29        44.29 o
  -7  -5   5         11.60         48.06        38.35 o
  -6  -5   5          0.98        -19.48        25.38 o
  -5  -5   5         86.46         25.39        21.27 o
  -4  -5   5       1918.82       1853.25        52.15 o
  -3  -5   5        353.34        331.64        49.83 o
  -2  -5   5         52.59         51.89        13.65 o
  -1  -5   5       6853.10       7001.75       122.96 o
   0  -5   5        330.97        362.23        19.60 o
   1  -5   5       1263.53       1366.09        29.04 o
   2  -5   5       3748.80       3779.81       161.49 o
   3  -5   5        606.09        592.66        14.49 o
   4  -5   5       6127.92       6140.08        97.31 o
   5  -5   5          0.08          4.65        11.16 o
   6  -5   5       2837.32       2872.64        52.39 o
   7  -5   5        655.20        725.89        41.67 o
   8  -5   5         23.41         22.99        22.61 o
   9  -5   5        237.18        233.71        23.95 o
  10  -5   5         89.15        100.45        25.75 o
  11  -5   5        256.55        246.31        41.67 o
  12  -5   5          8.87         62.90        74.50 o
  -9  -4   5        143.44         92.59       100.65 o
  -8  -4   5          5.30        -11.71        36.00 o
  -7  -4   5         70.63         91.41        70.67 o
  -6  -4   5        962.47       1003.03        77.35 o
  -5  -4   5         10.48        -10.14        19.93 o
  -4  -4   5        494.74        444.30        22.51 o
  -3  -4   5       3581.56       3649.91       123.65 o
  -2  -4   5       2041.66       2121.92        50.91 o
  -1  -4   5       2289.02       2274.69        45.72 o
   0  -4   5        489.78        581.77        21.20 o
   1  -4   5       9995.56       9405.70       146.69 o
   2  -4   5       6984.82       6540.90       204.83 o
   3  -4   5         41.26         33.45         5.56 o
   4  -4   5       2908.47       2755.30        69.88 o
   5  -4   5        950.36        983.77        20.47 o
   6  -4   5       3824.17       3952.08        57.84 o
   7  -4   5        347.59        344.54        27.13 o
   8  -4   5         12.47         10.86        14.53 o
   9  -4   5        859.83        952.22        43.84 o
  10  -4   5         28.57          7.86        23.59 o
  11  -4   5         12.25        -23.79        41.48 o
 -10  -3   5         20.72         76.27        82.17 o
  -9  -3   5        330.36        308.23        76.27 o
  -8  -3   5         49.00         37.44        22.65 o
  -7  -3   5          8.46         -0.40        17.40 o
  -6  -3   5          6.20          9.43        17.05 o
  -5  -3   5         41.36         34.26        13.97 o
  -4  -3   5       4416.96       4346.13        76.40 o
  -3  -3   5       2629.42       2554.72        45.86 o
  -2  -3   5          4.75          0.00        13.90 o
  -1  -3   5      15900.64      16037.77       247.72 o
   0  -3   5       1123.12       1092.55        22.79 o
   1  -3   5       6787.19       6712.27       108.25 o
   2  -3   5       6450.40       6310.22        89.26 o
   3  -3   5         61.19         58.52        11.01 o
   4  -3   5       7379.29       7505.83        99.57 o
   5  -3   5        251.25        256.08        14.45 o
   6  -3   5       3219.89       3216.54       143.50 o
   7  -3   5       1763.54       1851.41        41.79 o
   8  -3   5         26.43         25.56        17.50 o
   9  -3   5        172.88        159.62        21.23 o
  10  -3   5         63.90         60.94        31.06 o
  11  -3   5        246.16        203.85        43.05 o
 -10  -2   5          1.95        160.80       102.42 o
  -9  -2   5        561.32        530.36        53.57 o
  -8  -2   5         74.26         24.63        25.56 o
  -7  -2   5        231.67        263.48        21.77 o
  -6  -2   5       2207.37       2381.28        91.21 o
  -5  -2   5         14.41          6.26        13.60 o
  -4  -2   5        530.28        563.51        20.71 o
  -3  -2   5       6902.81       6591.43       124.66 o
  -2  -2   5       1481.35       1352.60        34.61 o
  -1  -2   5      10610.42      10433.25       160.94 o
   0  -2   5          1.89          8.03         8.75 o
   1  -2   5      25918.54      25037.46       483.09 o
   2  -2   5      20703.49      19812.78       226.23 o
   3  -2   5        486.33        545.16        11.85 o
   4  -2   5        808.39        876.15        16.47 o
   5  -2   5         80.59         61.37        47.28 o
   6  -2   5       2264.54       2199.44        84.33 o
   7  -2   5          5.46          0.00        19.66 o
   8  -2   5          5.35         -9.83        15.92 o
   9  -2   5        761.16        710.04        35.38 o
  10  -2   5         24.24         17.69        29.49 o
  11  -2   5          8.43        -43.44        43.44 o
 -11  -1   5        145.61        102.22        88.66 o
 -10  -1   5         28.16        -15.53        62.71 o
  -9  -1   5        598.68        614.03        39.45 o
  -8  -1   5        771.62        796.43        39.02 o
  -7  -1   5         34.57         25.83        18.59 o
  -6  -1   5          8.52          0.93        14.60 o
  -5  -1   5         11.21         35.65        11.13 o
  -4  -1   5       8642.71       8578.25       163.95 o
  -3  -1   5       4595.72       4601.88        82.20 o
  -2  -1   5        170.29        187.53        12.29 o
  -1  -1   5      12978.16      12364.83       174.31 o
   0  -1   5       2202.54       2259.10        38.71 o
   1  -1   5       1714.57       1679.87        25.31 o
   2  -1   5       6662.52       6424.81        69.86 o
   3  -1   5        178.26        166.73        17.89 o
   4  -1   5      25047.41      24738.02       313.73 o
   5  -1   5          0.03          3.63         4.76 o
   6  -1   5       1481.96       1588.74        38.92 o
   7  -1   5       1267.19       1337.91        38.92 o
   8  -1   5         33.71         37.35        13.56 o
   9  -1   5         68.90         39.12        29.29 o
  10  -1   5         59.24          1.97        35.78 o
  11  -1   5        143.79        117.95        47.18 o
 -11   0   5         48.95         62.90        74.50 o
 -10   0   5          0.03        -39.12        43.25 o
  -9   0   5        790.02        699.59        41.97 o
  -8   0   5         66.40         24.45        24.57 o
  -7   0   5        489.44        546.36        71.55 o
  -6   0   5       7022.67       7280.36       129.02 o
  -5   0   5         90.81         81.42        13.16 o
  -4   0   5        326.19        391.64        29.88 o
  -3   0   5      12975.81      13032.67       208.87 o
  -2   0   5       2803.19       2557.08        42.70 o
  -1   0   5      14900.68      14222.28       198.08 o
   0   0   5          2.64         13.76         5.90 o
   1   0   5      12082.86      12133.77       137.64 o
   2   0   5      14480.97      14843.77       160.87 o
   3   0   5        544.67        561.60        11.88 o
   4   0   5       2509.50       2492.41        33.54 o
   5   0   5        213.27        213.88         7.29 o
   6   0   5       1345.82       1418.70        72.54 o
   7   0   5         19.72         41.63         9.54 o
   8   0   5         11.87        -17.69        31.45 o
   9   0   5        515.30        428.74        55.04 o
  10   0   5         22.70         17.69        43.25 o
 -11   1   5        503.95        605.46       115.59 o
 -10   1   5         75.44        -39.51        39.51 o
  -9   1   5       1075.00       1096.62        42.26 o
  -8   1   5        783.53        821.99        30.52 o
  -7   1   5        196.45        194.49        15.11 o
  -6   1   5         25.42         35.18        10.86 o
  -5   1   5        199.83        208.15        26.54 o
  -4   1   5      10241.51      10335.66       168.93 o
  -3   1   5       8299.98       8637.90       140.51 o
  -2   1   5          0.93          4.80        11.70 o
  -1   1   5      15171.60      14379.00       195.42 o
   0   1   5        877.75        947.05        35.38 o
   1   1   5       2355.22       2226.02        33.19 o
   2   1   5        765.65        730.17        11.88 o
   3   1   5        359.22        375.35        10.91 o
   4   1   5      16673.96      17908.03       258.75 o
   5   1   5         48.76         37.35        10.21 o
   6   1   5        656.78        635.67        46.59 o
   7   1   5        632.39        685.39        72.14 o
   8   1   5          1.76         22.48        17.38 o
   9   1   5          9.92          3.93        47.38 o
  10   1   5         31.34         47.18        53.08 o
 -11   2   5         40.34         17.69        51.11 o
 -10   2   5         83.16         43.05        38.92 o
  -9   2   5       1061.97       1040.04       139.57 o
  -8   2   5         15.50         11.80        14.95 o
  -7   2   5       1150.90       1280.59        50.91 o
  -6   2   5       8390.37       8793.56       143.09 o
  -5   2   5        306.15        369.27        60.15 o
  -4   2   5        245.63        254.27        35.68 o
  -3   2   5      12446.96      12552.65       179.00 o
  -2   2   5       1142.04       1035.02        30.08 o
  -1   2   5       6134.70       5964.79        96.03 o
   0   2   5        585.48        632.32        24.47 o
   1   2   5       7017.10       7015.50        94.09 o
   2   2   5       5926.89       6219.83        88.61 o
   3   2   5        268.75        233.60        34.70 o
   4   2   5       1577.92       1677.25        36.30 o
   5   2   5        521.96        444.60        20.35 o
   6   2   5        771.35        804.80        48.55 o
   7   2   5         27.67         36.48        23.07 o
   8   2   5          2.87         33.22        41.48 o
   9   2   5        220.87        288.38        70.77 o
 -12   3   5        119.25         95.93        65.26 o
 -11   3   5        729.48        689.01        60.55 o
 -10   3   5         83.72        105.76        37.35 o
  -9   3   5       1774.49       1842.91        65.59 o
  -8   3   5       1260.37       1361.69        39.41 o
  -7   3   5        816.72        823.93        56.61 o
  -6   3   5          3.72          0.98        13.97 o
  -5   3   5        179.52        219.27        33.32 o
  -4   3   5       7815.40       7767.48       111.17 o
  -3   3   5       6826.52       6856.18       140.16 o
  -2   3   5         10.19          7.48         7.64 o
  -1   3   5       6824.66       6745.85        92.27 o
   0   3   5       1436.86       1569.45        27.00 o
   1   3   5       7456.00       7670.44       126.29 o
   2   3   5        218.10        187.40        17.79 o
   3   3   5        233.45        255.49        11.89 o
   4   3   5       3532.56       3648.22        67.32 o
   5   3   5         57.99         80.00        54.94 o
   6   3   5        436.85        399.82        21.60 o
   7   3   5        293.35        305.93        35.58 o
   8   3   5          1.30         -3.93        61.33 o
   9   3   5          0.59        -39.12        58.78 o
 -12   4   5          9.22         15.53        56.61 o
 -11   4   5          0.25          1.97        35.78 o
 -10   4   5        170.82        110.48        41.08 o
  -9   4   5       1086.76       1113.32        38.83 o
  -8   4   5         23.90         33.40        13.99 o
  -7   4   5        501.11        506.60        22.11 o
  -6   4   5       6973.50       7057.63       112.77 o
  -5   4   5          4.78         24.27        23.49 o
  -4   4   5         69.11         88.19        21.82 o
  -3   4   5       4884.17       5022.23        81.29 o
  -2   4   5        384.39        357.20        13.57 o
  -1   4   5        432.91        373.37        14.29 o
   0   4   5        289.42        284.74        24.67 o
   1   4   5       2505.73       2678.72        66.84 o
   2   4   5       3880.35       4136.11        80.01 o
   3   4   5        389.25        379.73        14.55 o
   4   4   5        343.72        384.17       128.66 o
   5   4   5        245.86        230.86        24.38 o
   6   4   5        288.41        303.53        35.89 o
   7   4   5          5.80         41.37        32.33 o
   8   4   5          2.57         41.28        47.38 o
 -12   5   5        126.39        127.78        51.11 o
 -11   5   5        494.82        403.38        62.32 o
 -10   5   5         32.47         -3.93        41.48 o
  -9   5   5       1463.50       1435.73        46.68 o
  -8   5   5       1901.76       1966.81        52.40 o
  -7   5   5        606.81        646.21        62.32 o
  -6   5   5        177.88        205.01        39.81 o
  -5   5   5        198.32        185.80        14.42 o
  -4   5   5       5676.16       5850.73        96.48 o
  -3   5   5       3426.95       3735.14        60.93 o
  -2   5   5          1.64         -4.72        13.76 o
  -1   5   5       1994.72       1959.20        39.12 o
   0   5   5        375.76        407.68        32.73 o
   1   5   5       1571.06       1629.55        40.33 o
   2   5   5          5.67          3.19        13.45 o
   3   5   5         12.73         15.57        11.13 o
   4   5   5       1474.38       1422.13        74.38 o
   5   5   5          0.86        -23.65        32.55 o
   6   5   5         96.02         94.36        36.96 o
   7   5   5         93.72        124.16        39.76 o
   8   5   5          3.83         15.53        74.11 o
 -12   6   5          9.15         94.36        68.80 o
 -11   6   5          0.59         94.36        58.58 o
 -10   6   5         14.49         43.05        43.05 o
  -9   6   5        938.51        949.47        49.14 o
  -8   6   5         22.69          3.77        20.54 o
  -7   6   5         94.90        104.21        44.23 o
  -6   6   5       3872.93       3936.23        85.07 o
  -5   6   5         59.33         50.00        13.76 o
  -4   6   5        402.79        412.31        15.84 o
  -3   6   5       1843.56       1908.49        38.06 o
  -2   6   5        289.24        306.41        30.27 o
  -1   6   5       1126.95       1207.95        28.92 o
   0   6   5         91.85         85.31        26.73 o
   1   6   5        321.72        332.25        38.73 o
   2   6   5        471.66        492.82        45.02 o
   3   6   5         70.78         61.99        15.30 o
   4   6   5         94.43        110.71        40.59 o
   5   6   5         73.90        135.98        35.10 o
   6   6   5        114.29         10.15        45.34 o
   7   6   5          1.72        -76.27        92.19 o
 -11   7   5        375.02        468.05        61.33 o
 -10   7   5         39.48         13.96        37.74 o
  -9   7   5        359.47        332.02        34.01 o
  -8   7   5       1011.10        963.57        83.25 o
  -7   7   5        356.34        360.23        24.64 o
  -6   7   5          5.70         14.57        16.73 o
  -5   7   5        136.87        115.10        12.79 o
  -4   7   5       2011.77       2156.53        43.35 o
  -3   7   5       1321.33       1361.18        33.80 o
  -2   7   5         72.60         72.94        14.74 o
  -1   7   5       1156.74       1088.32        47.08 o
   0   7   5         91.21         44.91        23.24 o
   1   7   5        302.88        253.40        85.90 o
   2   7   5         12.94         17.78        23.49 o
   3   7   5         10.71        -16.61        24.47 o
   4   7   5        389.73        401.98        52.71 o
   5   7   5          3.01         86.83        47.31 o
   6   7   5         10.54        -20.69        61.35 o
 -11   8   5          5.67         19.66        45.21 o
 -10   8   5          4.12         35.38        54.85 o
  -9   8   5        758.10        748.37        50.91 o
  -8   8   5        135.47        136.03        31.06 o
  -7   8   5         12.35         -5.90        27.72 o
  -6   8   5       1262.03       1195.98        64.48 o
  -5   8   5         37.64         26.68        11.84 o
  -4   8   5        198.33        214.76        17.59 o
  -3   8   5        339.37        351.42        19.55 o
  -2   8   5         22.95         28.80        28.41 o
  -1   8   5       1007.15       1074.01        49.94 o
   0   8   5         34.28          8.51        22.61 o
   1   8   5         37.78         41.49        27.89 o
   2   8   5         40.99         69.24        25.86 o
   3   8   5         41.40         -1.88        43.54 o
   4   8   5         22.19        -31.32        68.90 o
   5   8   5          9.56        -81.58        81.58 o
 -11   9   5        241.88        171.02        53.27 o
 -10   9   5         15.98        -29.29        88.26 o
  -9   9   5         27.26          9.83        49.34 o
  -8   9   5        417.74        371.93        51.31 o
  -7   9   5        161.67        216.63        41.67 o
  -6   9   5          1.49          7.86        35.19 o
  -5   9   5        101.29         94.95        18.63 o
  -4   9   5        699.10        667.00        30.72 o
  -3   9   5        352.11        326.93        24.36 o
  -2   9   5         33.90         43.05        27.72 o
  -1   9   5        213.56        165.45        28.42 o
   0   9   5         36.19          8.15        51.99 o
   1   9   5        102.41         96.40        29.77 o
   2   9   5          9.28        -13.09        57.79 o
   3   9   5         19.53         43.56        58.55 o
 -10  10   5          4.31         43.05        78.63 o
  -9  10   5        321.61        360.13        67.23 o
  -8  10   5         94.42         88.26        56.61 o
  -7  10   5          0.06         76.27        41.08 o
  -6  10   5        336.09        292.90        54.65 o
  -5  10   5         17.09         37.35        39.51 o
  -4  10   5         85.51         62.90        35.19 o
  -3  10   5        105.82         86.69        51.11 o
  -2  10   5          4.04         17.80        25.88 o
  -1  10   5        193.66        193.78        41.16 o
   0  10   5          3.35         -1.87        40.10 o
   1  10   5          8.63        -15.01        31.45 o
   2  10   5         32.37         19.36        60.57 o
  -9  11   5          0.74        -13.96        72.93 o
  -8  11   5        128.38        110.48        69.00 o
  -7  11   5         33.99         66.64        46.98 o
  -6  11   5         43.89         52.88        46.98 o
  -5  11   5         36.73         35.38        43.25 o
  -4  11   5        161.49        171.02        45.21 o
  -3  11   5        119.88         25.56        46.98 o
  -2  11   5         19.73         37.35        50.91 o
  -1  11   5          8.76        -50.91        50.91 o
   0  11   5          4.90         27.32       109.89 o
  -6  12   5        110.36        138.00        55.24 o
  -5  12   5         10.77         49.14        50.91 o
  -4  12   5         28.58        -11.60        56.61 o
  -3  12   5         36.03         82.56        70.96 o
   3 -13   6         19.93          1.95        52.09 o
   4 -13   6        112.44         97.51        79.81 o
   5 -13   6         23.02         56.49        53.24 o
   6 -13   6         16.28         79.56        55.14 o
   0 -12   6          1.82         43.05        76.27 o
   1 -12   6          2.96         75.11        69.88 o
   2 -12   6         56.61        147.77        51.39 o
   3 -12   6          5.64         -7.70        71.75 o
   4 -12   6         78.33         80.67        46.73 o
   5 -12   6         35.57         45.36        45.54 o
   6 -12   6        153.43        175.84        54.85 o
   7 -12   6         85.34         30.06        37.68 o
   8 -12   6          2.18          0.00        19.66 o
  -2 -11   6          5.24         32.45        53.27 o
  -1 -11   6          0.19         37.35        69.00 o
   0 -11   6         45.88        125.40        49.22 o
   1 -11   6        221.61        143.59        36.51 o
   2 -11   6        111.11        148.77        48.87 o
   3 -11   6         63.52         75.20        40.40 o
   4 -11   6        439.80        475.20        52.31 o
   5 -11   6        146.72         69.97        45.67 o
   6 -11   6         84.21         31.54        70.67 o
   7 -11   6         94.72         99.95        36.32 o
   8 -11   6         13.66         12.28        34.39 o
   9 -11   6        246.00        238.84        74.90 o
  -4 -10   6         22.88         15.85        56.24 o
  -3 -10   6          0.30        -10.39        47.18 o
  -2 -10   6          5.63        -16.07        29.13 o
  -1 -10   6        280.55        281.07        37.02 o
   0 -10   6         10.60          2.40        30.47 o
   1 -10   6          6.95         -8.04        22.58 o
   2 -10   6        386.82        394.15        60.35 o
   3 -10   6         42.20         59.46        63.59 o
   4 -10   6        481.35        493.30        50.52 o
   5 -10   6         12.87         25.34        27.82 o
   6 -10   6        134.21        129.65        45.55 o
   7 -10   6        345.49        365.16        96.13 o
   8 -10   6          6.73         19.66        31.98 o
   9 -10   6         95.30         86.26        53.17 o
  10 -10   6        156.45        222.32        53.37 o
  -5  -9   6          7.30         10.78        57.04 o
  -4  -9   6         41.18        -46.98        46.98 o
  -3  -9   6        123.01        154.84        36.76 o
  -2  -9   6          0.76        -25.00        25.00 o
  -1  -9   6         21.34         21.03        19.40 o
   0  -9   6        185.94        159.24        22.47 o
   1  -9   6        638.29        616.78        38.04 o
   2  -9   6        630.08        640.73        31.06 o
   3  -9   6         38.62         41.97        10.81 o
   4  -9   6       2117.26       2086.22        88.61 o
   5  -9   6        382.52        509.10        87.67 o
   6  -9   6        745.68        681.23        43.18 o
   7  -9   6        152.28        141.55        30.56 o
   8  -9   6         66.43         96.46        52.39 o
   9  -9   6        459.44        500.93        64.42 o
  10  -9   6         14.08         -7.58        61.82 o
  11  -9   6         33.76        174.68       102.32 o
  -6  -8   6         32.96         26.88        69.69 o
  -5  -8   6         37.12         28.30        41.28 o
  -4  -8   6        300.30        286.81        82.56 o
  -3  -8   6         23.89         33.68        31.24 o
  -2  -8   6          0.94        -30.91        30.91 o
  -1  -8   6       1204.87       1140.70        55.63 o
   0  -8   6        129.24         97.56        20.39 o
   1  -8   6         79.06         58.93        14.58 o
   2  -8   6       1514.43       1580.51        45.66 o
   3  -8   6          7.50         11.33         5.61 o
   4  -8   6        968.87       1055.73        40.61 o
   5  -8   6          0.75          6.75        15.58 o
   6  -8   6        441.09        413.38        40.89 o
   7  -8   6       1231.96       1269.11        50.01 o
   8  -8   6         58.28         67.09        55.04 o
   9  -8   6        199.47        211.38        40.82 o
  10  -8   6        242.69        251.15        42.76 o
  11  -8   6         67.14         62.90        47.18 o
  -7  -7   6         14.31         38.94        47.13 o
  -6  -7   6        232.18        312.70        63.90 o
  -5  -7   6          8.24         81.14        44.81 o
  -4  -7   6        183.14        181.61        33.28 o
  -3  -7   6        961.77        948.62        74.50 o
  -2  -7   6         18.74        -11.60        25.36 o
  -1  -7   6        212.27        169.88        20.78 o
   0  -7   6        414.33        389.92        23.88 o
   1  -7   6       2389.94       2414.86       100.06 o
   2  -7   6       2798.95       3023.57        63.11 o
   3  -7   6         94.02         83.60        22.31 o
   4  -7   6       4089.37       4132.89        91.51 o
   5  -7   6       1234.18       1235.81        40.69 o
   6  -7   6       1351.47       1457.64        53.86 o
   7  -7   6         95.27         86.07        31.35 o
   8  -7   6        115.47         93.02        14.69 o
   9  -7   6        828.35        918.69        97.31 o
  10  -7   6         34.89         24.99        32.25 o
  11  -7   6         37.45         15.53        35.38 o
  -8  -6   6        121.35         47.71        65.75 o
  -7  -6   6          1.05         -5.25        44.35 o
  -6  -6   6         84.06         63.20        37.12 o
  -5  -6   6        101.70        122.17        38.04 o
  -4  -6   6        927.05        862.27        44.76 o
  -3  -6   6        177.37        134.68        20.44 o
  -2  -6   6          0.22         23.83        16.79 o
  -1  -6   6       4623.89       4682.10       215.74 o
   0  -6   6        491.92        507.53        21.07 o
   1  -6   6         13.02         38.55        20.64 o
   2  -6   6       3864.00       3796.04       111.16 o
   3  -6   6         45.59         65.81        11.70 o
   4  -6   6       2171.29       2325.44        38.99 o
   5  -6   6          1.04          1.22        10.24 o
   6  -6   6       1247.82       1182.27        39.81 o
   7  -6   6       2494.84       2742.33        51.54 o
   8  -6   6        124.41        125.84        18.86 o
   9  -6   6        208.65        183.64        25.85 o
  10  -6   6        299.15        351.68        33.22 o
  11  -6   6         52.32         31.26        41.08 o
  -8  -5   6          3.93         11.52        69.59 o
  -7  -5   6        153.29        155.97        42.24 o
  -6  -5   6       1138.07       1162.46        57.09 o
  -5  -5   6         84.29         51.90        23.49 o
  -4  -5   6        358.22        332.10        32.34 o
  -3  -5   6       3595.96       3562.01       116.87 o
  -2  -5   6          3.95          1.72        13.96 o
  -1  -5   6       2113.35       2191.70        49.59 o
   0  -5   6       1517.39       1600.21        33.83 o
   1  -5   6       9618.53      10233.28       168.10 o
   2  -5   6       7197.99       7304.86       137.42 o
   3  -5   6        245.57        243.20        10.26 o
   4  -5   6       4337.09       4487.43       151.17 o
   5  -5   6       2787.52       2901.57        50.32 o
   6  -5   6        754.14        752.99        33.61 o
   7  -5   6         39.89         42.56        13.25 o
   8  -5   6        144.00        102.25        29.78 o
   9  -5   6       1511.22       1561.24        50.96 o
  10  -5   6         69.97         19.66        23.59 o
  11  -5   6         48.64         47.18        37.15 o
  -9  -4   6         84.14        180.46        96.52 o
  -8  -4   6        487.65        554.71        56.61 o
  -7  -4   6          0.62         25.83        78.63 o
  -6  -4   6        229.98        191.76        22.91 o
  -5  -4   6        108.94        118.55        22.61 o
  -4  -4   6       1984.83       2014.61        61.63 o
  -3  -4   6        814.69        802.14        27.19 o
  -2  -4   6          0.12          0.93        11.27 o
  -1  -4   6       9873.64       9454.09       232.85 o
   0  -4   6       1968.67       2063.30        44.53 o
   1  -4   6        232.62        327.84        27.23 o
   2  -4   6      10064.35       9639.66       141.66 o
   3  -4   6          0.45          8.96         6.14 o
   4  -4   6       3444.96       3306.19        86.40 o
   5  -4   6          7.28          7.32         5.90 o
   6  -4   6       1231.94       1297.70        33.91 o
   7  -4   6       2368.82       2428.28        90.62 o
   8  -4   6        261.62        274.56        29.88 o
   9  -4   6        116.45        125.81        23.79 o
  10  -4   6        288.48        257.52        27.13 o
  11  -4   6         32.66         43.05        41.28 o
 -10  -3   6          9.48        108.51       106.15 o
  -9  -3   6         40.59         -1.38        43.61 o
  -8  -3   6          0.69          3.93        35.58 o
  -7  -3   6        407.24        334.64        34.30 o
  -6  -3   6       4203.99       4771.90       186.65 o
  -5  -3   6        389.44        363.89        19.88 o
  -4  -3   6       1326.30       1391.45       104.87 o
  -3  -3   6       7686.17       7733.31       131.02 o
  -2  -3   6        149.97        179.28        11.73 o
  -1  -3   6       5775.83       6132.30        90.75 o
   0  -3   6       1673.08       1727.07        33.22 o
   1  -3   6       8252.39       8161.85       118.56 o
   2  -3   6      17147.80      17118.78       246.17 o
   3  -3   6        131.05        144.35         6.75 o
   4  -3   6      10087.67      10917.62       128.52 o
   5  -3   6       3552.72       3723.35        55.73 o
   6  -3   6        961.89        910.46        82.76 o
   7  -3   6          1.28         13.08        15.96 o
   8  -3   6        216.20        203.85        23.98 o
   9  -3   6       1286.60       1328.28        51.70 o
  10  -3   6        125.85        131.90        33.61 o
  11  -3   6         42.05         62.90        37.35 o
 -10  -2   6         28.89         70.96        68.80 o
  -9  -2   6        198.62        167.98        26.55 o
  -8  -2   6        748.33        815.40        35.58 o
  -7  -2   6          2.08         13.48        15.80 o
  -6  -2   6        116.27        113.33        17.79 o
  -5  -2   6        777.17        764.35        26.45 o
  -4  -2   6       7524.96       7517.82       146.77 o
  -3  -2   6       1414.80       1411.81        51.90 o
  -2  -2   6         88.03         86.40         9.80 o
  -1  -2   6      22788.58      22466.78       305.37 o
   0  -2   6       3608.79       3681.52        60.88 o
   1  -2   6       1181.20       1273.17        30.08 o
   2  -2   6       4504.20       4303.35        57.15 o
   3  -2   6        156.97        201.07        11.79 o
   4  -2   6        119.75        102.02         7.46 o
   5  -2   6          1.30          6.42         3.89 o
   6  -2   6       1313.97       1303.45        71.75 o
   7  -2   6       1644.92       1634.97        39.26 o
   8  -2   6        176.54        152.94        17.50 o
   9  -2   6         49.06        -17.69        35.38 o
  10  -2   6        181.72        185.18        39.91 o
  11  -2   6         22.28         58.78        44.82 o
 -11  -1   6         31.54         27.32       105.76 o
 -10  -1   6         66.97         -1.97        85.51 o
  -9  -1   6        233.52        204.22        31.23 o
  -8  -1   6         15.60          1.02        18.14 o
  -7  -1   6        798.19        753.06        33.19 o
  -6  -1   6       4653.75       4870.59       212.21 o
  -5  -1   6       1388.84       1427.10        35.96 o
  -4  -1   6       4121.00       4484.57        84.21 o
  -3  -1   6      20376.21      20261.86       285.58 o
  -2  -1   6        134.45        161.12        13.47 o
  -1  -1   6       5669.63       5668.41       120.21 o
   0  -1   6       1027.19       1019.06        22.93 o
   1  -1   6       3381.59       3158.72        41.44 o
   2  -1   6      27997.91      28038.57       282.89 o
   3  -1   6        177.56        185.68         7.56 o
   4  -1   6      10055.59      10848.24       130.15 o
   5  -1   6       5774.66       5918.23        80.54 o
   6  -1   6        826.89        862.47        16.86 o
   7  -1   6         31.35         45.41        11.99 o
   8  -1   6        111.09        100.45        13.37 o
   9  -1   6        646.51        700.60        51.70 o
  10  -1   6         84.61         72.54        36.96 o
  11  -1   6         18.02         23.79        45.41 o
 -11   0   6        120.22         74.70       108.12 o
 -10   0   6         33.90         11.60        35.19 o
  -9   0   6        468.14        451.15        44.52 o
  -8   0   6       1503.33       1568.46        47.25 o
  -7   0   6          0.17          3.10        13.15 o
  -6   0   6         26.72         31.77        22.61 o
  -5   0   6        754.83        778.77        26.09 o
  -4   0   6       9417.91       9408.84       159.42 o
  -3   0   6       3983.66       4034.54        74.42 o
  -2   0   6        159.79        169.55        30.47 o
  -1   0   6      35262.97      33408.68       447.02 o
   0   0   6       3976.27       3900.89        60.56 o
   1   0   6       4509.60       4415.15        58.97 o
   2   0   6       1037.40        987.12        16.00 o
   3   0   6         12.84         20.19         4.62 o
   4   0   6        128.97        138.12         5.61 o
   5   0   6          8.82          9.00         7.96 o
   6   0   6        372.12        361.14        16.54 o
   7   0   6        847.13        845.08        23.84 o
   8   0   6        110.44         78.63        22.02 o
   9   0   6         22.00        -33.22        41.48 o
  10   0   6         93.07         86.69        39.71 o
 -11   1   6         33.11         -1.97       105.37 o
 -10   1   6        167.20        127.78        49.14 o
  -9   1   6        728.50        779.18        64.18 o
  -8   1   6        109.93        114.32        18.77 o
  -7   1   6       1040.37       1051.36        35.71 o
  -6   1   6       6140.38       6495.74       121.83 o
  -5   1   6       1408.18       1539.28        45.41 o
  -4   1   6       4343.63       5050.08        92.34 o
  -3   1   6      15493.77      15709.35       272.46 o
  -2   1   6       1287.43       1422.00        28.36 o
  -1   1   6       9993.30       9683.82       141.92 o
   0   1   6       1353.85       1223.87        26.27 o
   1   1   6       1293.79       1363.31        20.45 o
   2   1   6      16064.30      16677.85       189.15 o
   3   1   6        389.14        473.83        30.76 o
   4   1   6       4282.72       4358.30       102.02 o
   5   1   6       3889.03       3922.11        69.75 o
   6   1   6        178.57        170.46        15.24 o
   7   1   6        100.22         78.63        15.53 o
   8   1   6         37.43         74.70        37.55 o
   9   1   6        296.81        298.99        50.52 o
  10   1   6         40.23          9.83        49.34 o
 -11   2   6        222.39        225.87        46.59 o
 -10   2   6         88.09         70.96        41.08 o
  -9   2   6        168.97        143.80        24.77 o
  -8   2   6       2342.76       2351.29        74.72 o
  -7   2   6         13.60         -0.19        14.69 o
  -6   2   6         29.09         28.44        13.23 o
  -5   2   6        372.57        369.14        17.91 o
  -4   2   6       7475.81       7270.65       121.57 o
  -3   2   6       6181.69       6295.35       102.02 o
  -2   2   6         50.66         59.39         7.51 o
  -1   2   6      19085.23      18617.96       256.67 o
   0   2   6       6789.40       6914.65       106.77 o
   1   2   6       1424.25       1385.12        21.98 o
   2   2   6       1197.45       1189.39        25.44 o
   3   2   6          0.67          9.67        17.59 o
   4   2   6       1289.62       1268.30        30.07 o
   5   2   6         37.68         24.74        23.49 o
   6   2   6         63.85         29.39        29.39 o
   7   2   6        152.32        154.08        26.32 o
   8   2   6         80.37         84.14        39.12 o
   9   2   6          5.87         62.90        51.31 o
 -12   3   6          4.30         -1.97        63.69 o
 -11   3   6         81.05         80.20        41.28 o
 -10   3   6         79.02         27.32        31.45 o
  -9   3   6        798.01        712.40        42.66 o
  -8   3   6        779.35        852.19        76.27 o
  -7   3   6        265.40        297.02        19.41 o
  -6   3   6      10153.23      10601.09       372.22 o
  -5   3   6        995.40       1049.12        25.05 o
  -4   3   6        209.49        252.56        11.49 o
  -3   3   6       7164.36       7173.11       143.11 o
  -2   3   6        319.05        347.75        18.97 o
  -1   3   6      10586.17      10811.68       133.55 o
   0   3   6        164.31        161.37         8.33 o
   1   3   6        178.11        230.18        11.63 o
   2   3   6       5296.65       5612.13        87.20 o
   3   3   6         47.83         46.00        14.58 o
   4   3   6        858.91        836.90        24.43 o
   5   3   6       1229.30       1284.55        39.56 o
   6   3   6        140.64        137.22        40.20 o
   7   3   6         37.97         35.27        28.30 o
   8   3   6         28.19         60.94        62.90 o
   9   3   6         96.85         65.07        51.50 o
 -12   4   6         44.60         58.78        46.98 o
 -11   4   6        460.60        466.28        49.73 o
 -10   4   6        191.28        190.09        45.21 o
  -9   4   6         51.86         49.22        32.24 o
  -8   4   6       1353.77       1411.57        49.44 o
  -7   4   6          3.12         18.10        15.53 o
  -6   4   6        158.16        165.18        14.29 o
  -5   4   6        705.60        717.42        25.95 o
  -4   4   6       5546.17       5758.77       107.92 o
  -3   4   6       4564.09       4525.74       110.67 o
  -2   4   6        183.20        162.61        11.79 o
  -1   4   6       9538.44       9651.92       138.45 o
   0   4   6       2740.80       2660.20        46.38 o
   1   4   6        702.70        671.55        20.80 o
   2   4   6        423.03        427.44        18.87 o
   3   4   6        327.10        324.26        19.56 o
   4   4   6       1005.01       1022.08        47.62 o
   5   4   6          1.51        -51.18        64.87 o
   6   4   6         55.30         19.46        40.30 o
   7   4   6         50.04         45.16        27.70 o
   8   4   6          8.67        -13.96        45.21 o
 -12   5   6          0.06        -45.02        45.02 o
 -11   5   6         99.70         39.12        47.18 o
 -10   5   6         52.61         29.29        39.32 o
  -9   5   6       1012.07        965.98        44.03 o
  -8   5   6       1280.81       1205.48        62.41 o
  -7   5   6         56.31         76.45        39.41 o
  -6   5   6       5517.33       5662.80        92.65 o
  -5   5   6       1003.40       1008.48        27.12 o
  -4   5   6         43.53         35.99        10.30 o
  -3   5   6       3741.84       3742.96        65.17 o
  -2   5   6        169.86        162.73        10.58 o
  -1   5   6       4976.56       5362.87        91.31 o
   0   5   6         92.71         82.76        18.87 o
   1   5   6        636.28        606.48        22.53 o
   2   5   6       2403.81       2629.83        74.91 o
   3   5   6         54.08         57.77        13.42 o
   4   5   6         13.73         48.67        30.50 o
   5   5   6        270.19        309.90        42.34 o
   6   5   6         38.92         24.90        57.11 o
   7   5   6         18.26         33.22        62.90 o
 -12   6   6         21.73         13.96        67.03 o
 -11   6   6        450.75        389.22        64.67 o
 -10   6   6         93.01        103.99        43.44 o
  -9   6   6        142.46        105.76        23.79 o
  -8   6   6       1315.48       1458.25        96.13 o
  -7   6   6          1.60        -22.44        32.44 o
  -6   6   6         29.58          6.36        13.16 o
  -5   6   6        329.00        334.85        17.12 o
  -4   6   6       1917.45       1992.09        40.53 o
  -3   6   6       2503.54       2547.14        47.13 o
  -2   6   6        181.49        170.59        12.22 o
  -1   6   6       2222.66       2426.29        54.85 o
   0   6   6       1128.12       1132.45        38.44 o
   1   6   6        499.54        526.95        79.81 o
   2   6   6        289.33        299.24        38.11 o
   3   6   6         39.71         36.76        13.35 o
   4   6   6        210.93        191.36        35.93 o
   5   6   6          6.62        -12.44        37.24 o
   6   6   6         10.58         65.11        43.86 o
 -11   7   6          9.89        -15.53        50.72 o
 -10   7   6         56.08         47.18        43.25 o
  -9   7   6        739.10        762.92        48.95 o
  -8   7   6        443.20        386.46        33.05 o
  -7   7   6         14.83         14.19        16.12 o
  -6   7   6       2746.99       2814.50       206.80 o
  -5   7   6        543.48        547.26        23.78 o
  -4   7   6         84.95         63.62        13.76 o
  -3   7   6       1077.80       1048.37        30.23 o
  -2   7   6         71.14         61.52        12.27 o
  -1   7   6       1100.59       1084.22        41.97 o
   0   7   6         19.72          4.11        23.59 o
   1   7   6        115.33         94.27        53.17 o
   2   7   6       1345.34       1486.21        71.16 o
   3   7   6         64.38        103.66        46.62 o
   4   7   6          0.09         -4.31        38.44 o
   5   7   6         43.57         37.94        49.85 o
   6   7   6          4.83         95.93        88.66 o
 -11   8   6        324.85        267.74        60.94 o
 -10   8   6         31.78          9.83        55.24 o
  -9   8   6         85.89        115.98        33.42 o
  -8   8   6        768.50        686.65        57.99 o
  -7   8   6          1.87         90.03        60.55 o
  -6   8   6        298.91        312.95        43.84 o
  -5   8   6        205.57        239.59        24.08 o
  -4   8   6        681.24        682.22        39.51 o
  -3   8   6        841.28        850.29        52.19 o
  -2   8   6         61.38         68.80        16.72 o
  -1   8   6        378.41        349.73        46.20 o
   0   8   6        365.96        435.73        35.57 o
   1   8   6        111.59        135.71        30.24 o
   2   8   6         62.11         21.89        25.66 o
   3   8   6          2.36         24.19        55.04 o
   4   8   6         80.69         42.36        60.88 o
 -10   9   6         64.80        171.02        96.32 o
  -9   9   6        271.86        264.79        47.57 o
  -8   9   6         88.22         21.62        35.58 o
  -7   9   6          7.36         15.53        46.98 o
  -6   9   6       1032.75       1033.21        74.11 o
  -5   9   6        295.31        257.26        25.82 o
  -4   9   6        129.30        107.82        18.14 o
  -3   9   6        266.25        253.64        24.37 o
  -2   9   6         10.92         -5.55        23.65 o
  -1   9   6        242.89        229.71        31.78 o
   0   9   6         10.26          4.42        28.80 o
   1   9   6          1.39         21.19        53.76 o
   2   9   6        282.70        150.13       106.15 o
   3   9   6          2.03         10.45       102.42 o
 -10  10   6         20.99         15.53        78.43 o
  -9  10   6         12.61        -58.97        58.97 o
  -8  10   6        219.88        188.91        54.85 o
  -7  10   6          2.55         -3.93        47.38 o
  -6  10   6         93.95         41.28        41.08 o
  -5  10   6         68.50         54.85        49.14 o
  -4  10   6        156.33        165.32        53.67 o
  -3  10   6        267.63        288.38        46.59 o
  -2  10   6         28.44        -13.40        56.12 o
  -1  10   6        122.51         81.11        33.48 o
   0  10   6         87.41         80.11        32.56 o
   1  10   6         40.98         88.08        60.46 o
   2  10   6          1.09         94.18        55.97 o
  -8  11   6         67.27        110.48        69.00 o
  -7  11   6          0.17        -19.66        47.18 o
  -6  11   6        175.60        117.95        56.81 o
  -5  11   6         90.79         98.68        44.82 o
  -4  11   6         38.25         21.62        45.41 o
  -3  11   6         32.18         21.62        46.98 o
  -2  11   6         14.36        -17.69        96.32 o
  -1  11   6         47.70         -3.93        61.33 o
   0  11   6          5.34         23.79        77.06 o
  -5  12   6         12.81        108.51        64.67 o
  -4  12   6         21.78         41.28        59.37 o
   3 -13   7          0.82         74.52        49.00 o
   4 -13   7         29.74         29.48        56.46 o
   5 -13   7         44.41         21.98        53.40 o
   6 -13   7         14.57         -8.63        56.91 o
   0 -12   7         52.04         49.14        69.00 o
   1 -12   7         11.19        -30.37        38.18 o
   2 -12   7         41.85         45.43        41.81 o
   3 -12   7         25.35         88.65       139.37 o
   4 -12   7        214.40        185.39        50.21 o
   5 -12   7         84.61        111.88        48.54 o
   6 -12   7         25.99         17.22        40.08 o
   7 -12   7         60.53         32.03        40.87 o
   8 -12   7         94.30         88.98        58.45 o
  -2 -11   7          6.06        -10.88        57.28 o
  -1 -11   7        200.03         29.89        59.07 o
   0 -11   7         15.52         12.54        56.91 o
   1 -11   7         15.15         -6.97        46.61 o
   2 -11   7        422.56        458.28        98.09 o
   3 -11   7          5.67         11.55        58.78 o
   4 -11   7         78.93        129.91        49.34 o
   5 -11   7        115.41         70.38        38.73 o
   6 -11   7        202.68        173.22        68.31 o
   7 -11   7        337.68        215.89        49.89 o
   8 -11   7          0.04        -39.91        60.05 o
   9 -11   7         79.86         46.55        74.60 o
  -4 -10   7         10.50        -50.80        50.80 o
  -3 -10   7        148.06        281.78        58.21 o
  -2 -10   7          0.04          8.53        31.45 o
  -1 -10   7          0.00         31.02        33.55 o
   0 -10   7        198.14        184.37        32.06 o
   1 -10   7         71.04         76.38        36.07 o
   2 -10   7        239.30        276.04        24.70 o
   3 -10   7        158.53        124.70        30.15 o
   4 -10   7        214.08        225.64        29.20 o
   5 -10   7        509.08        554.00       161.59 o
   6 -10   7          3.01         -7.81        18.25 o
   7 -10   7        135.78        115.48        38.33 o
   8 -10   7        234.75        104.45        33.91 o
   9 -10   7        233.89        157.56        55.58 o
  10 -10   7          0.74        109.72        70.77 o
  -5  -9   7         33.36         64.34        52.19 o
  -4  -9   7          9.67        -29.31        29.31 o
  -3  -9   7          6.82          8.60        46.10 o
  -2  -9   7          6.07         -6.18        18.25 o
  -1  -9   7        920.88        875.17       125.71 o
   0  -9   7        173.35        143.73        43.94 o
   1  -9   7         35.37          3.62        26.44 o
   2  -9   7       1438.50       1491.59        51.21 o
   3  -9   7         76.39         74.94        15.73 o
   4  -9   7        341.49        287.36        95.83 o
   5  -9   7        393.39        483.19        72.73 o
   6  -9   7        663.40        732.00       101.04 o
   7  -9   7       1157.66       1121.25       161.98 o
   8  -9   7         28.01         30.74        29.00 o
   9  -9   7        108.23         49.46        44.71 o
  10  -9   7        358.42        265.82        48.10 o
  11  -9   7          8.66         -9.72        59.26 o
  -6  -8   7         49.43         82.01        69.59 o
  -5  -8   7          8.48        -69.59        69.59 o
  -4  -8   7          8.74         31.26        48.95 o
  -3  -8   7        642.32        755.64        87.67 o
  -2  -8   7          4.26        -11.86        22.08 o
  -1  -8   7          0.55        -19.62        24.65 o
   0  -8   7        660.90        678.76        32.52 o
   1  -8   7        305.91        351.95        22.93 o
   2  -8   7       1119.91       1104.79        57.50 o
   3  -8   7        308.46        288.55        17.28 o
   4  -8   7        359.55        367.58        31.13 o
   5  -8   7       1547.18       1710.86        79.32 o
   6  -8   7          5.09         17.41        26.44 o
   7  -8   7        169.98        112.02        22.66 o
   8  -8   7        515.14        506.86        37.48 o
   9  -8   7        328.22        243.83        58.68 o
  10  -8   7         13.92          1.47        18.66 o
  11  -8   7          5.48         49.76        48.26 o
  -7  -7   7         13.74        -37.94       106.25 o
  -6  -7   7         22.76        -15.47        36.27 o
  -5  -7   7        131.59        120.86        47.84 o
  -4  -7   7         51.24         45.20        52.29 o
  -3  -7   7         69.13          9.11        26.73 o
  -2  -7   7         65.18         60.94        25.56 o
  -1  -7   7       2694.35       2852.64        79.61 o
   0  -7   7        740.97        692.29        27.22 o
   1  -7   7        286.66        313.34        18.85 o
   2  -7   7       2714.52       2740.55        59.10 o
   3  -7   7        280.14        261.95        15.38 o
   4  -7   7        806.67        766.80        21.79 o
   5  -7   7        496.78        532.30        20.43 o
   6  -7   7        486.77        509.80        61.23 o
   7  -7   7       2399.98       2438.87        56.46 o
   8  -7   7        129.63        123.72        15.28 o
   9  -7   7        218.33        211.07        63.20 o
  10  -7   7        529.46        461.79        42.36 o
  11  -7   7         10.31        -11.60        43.05 o
  -8  -6   7         12.45         59.58        55.22 o
  -7  -6   7          0.74        -17.91        52.56 o
  -6  -6   7         63.46        111.73        39.12 o
  -5  -6   7        171.62        188.42        50.32 o
  -4  -6   7         37.23         44.17        40.20 o
  -3  -6   7       1893.65       2006.42        60.73 o
  -2  -6   7        160.12        173.03        24.47 o
  -1  -6   7         36.04         45.41        13.23 o
   0  -6   7       2112.10       1984.85        47.38 o
   1  -6   7        236.39        217.89        26.83 o
   2  -6   7       4340.25       4515.35        85.67 o
   3  -6   7        483.22        505.97        18.37 o
   4  -6   7       2949.45       3269.53        55.48 o
   5  -6   7       3145.85       3151.77        69.79 o
   6  -6   7         71.48         39.34        37.25 o
   7  -6   7          4.37         27.02        22.70 o
   8  -6   7        896.72        958.49        67.03 o
   9  -6   7        290.63        249.06        25.10 o
  10  -6   7         64.88         61.78        23.18 o
  11  -6   7         13.86        -19.66        45.21 o
  -8  -5   7        188.06        237.26        87.77 o
  -7  -5   7          8.23        -10.73        56.12 o
  -6  -5   7         74.06         15.00        18.67 o
  -5  -5   7        493.04        451.87        38.19 o
  -4  -5   7        560.47        571.25        37.25 o
  -3  -5   7        372.96        350.06        40.79 o
  -2  -5   7        112.59         85.04        24.67 o
  -1  -5   7       6852.60       7652.07       123.35 o
   0  -5   7       2920.20       2887.53        56.16 o
   1  -5   7       3071.40       3261.82        68.31 o
   2  -5   7       2213.16       2028.41        42.09 o
   3  -5   7        906.70        869.06        21.97 o
   4  -5   7       1411.38       1410.36        25.92 o
   5  -5   7        262.78        248.09        13.76 o
   6  -5   7        354.98        356.92        52.58 o
   7  -5   7       2690.98       2784.27        48.54 o
   8  -5   7         79.52         89.42        30.67 o
   9  -5   7        240.90        195.77        29.88 o
  10  -5   7        694.95        700.60        42.26 o
  11  -5   7          4.99         65.07        45.02 o
  -9  -4   7         15.26         47.18        65.26 o
  -8  -4   7          0.46          0.00        13.90 o
  -7  -4   7          1.89         -1.95        31.26 o
  -6  -4   7        105.79        135.41        25.50 o
  -5  -4   7        650.33        627.23        32.90 o
  -4  -4   7        205.89        184.10        20.47 o
  -3  -4   7       5130.21       5285.90       115.63 o
  -2  -4   7        322.84        338.59        15.98 o
  -1  -4   7          3.58         -2.02         8.27 o
   0  -4   7       2672.51       2568.21        54.00 o
   1  -4   7         30.43         34.15         5.43 o
   2  -4   7      12438.77      12135.27       182.41 o
   3  -4   7       2365.44       2558.63        40.86 o
   4  -4   7       6030.49       6307.88        84.52 o
   5  -4   7       7605.61       8049.29       104.51 o
   6  -4   7          1.38         -5.79        16.03 o
   7  -4   7         46.15         48.40        33.61 o
   8  -4   7        555.84        586.27        29.58 o
   9  -4   7        333.95        321.79        26.81 o
  10  -4   7        107.33        112.25        37.55 o
  11  -4   7          7.73          3.93        41.48 o
 -10  -3   7          4.28        -52.88        94.16 o
  -9  -3   7        162.06        207.58        90.52 o
  -8  -3   7        665.93        628.00        44.25 o
  -7  -3   7          8.50          8.53        22.22 o
  -6  -3   7          3.47         28.13        25.46 o
  -5  -3   7       1179.05       1204.00        40.20 o
  -4  -3   7       1121.15       1172.96        45.70 o
  -3  -3   7       1348.71       1333.41        37.72 o
  -2  -3   7        369.29        344.61        15.49 o
  -1  -3   7      15541.10      15999.06       225.89 o
   0  -3   7       5937.31       5521.15        86.59 o
   1  -3   7       3004.85       2932.77        50.64 o
   2  -3   7       1248.99       1133.55        21.52 o
   3  -3   7        984.04       1004.09        18.74 o
   4  -3   7       7106.60       7322.77       103.71 o
   5  -3   7        148.21        155.50         9.17 o
   6  -3   7        105.16        108.09        14.05 o
   7  -3   7       2066.41       2191.64        49.72 o
   8  -3   7         78.71         78.09        18.32 o
   9  -3   7        104.11         62.90        19.66 o
  10  -3   7        571.82        594.65        54.06 o
  11  -3   7          0.07        -35.38        35.38 o
 -10  -2   7        121.08         82.56        72.54 o
  -9  -2   7         14.64        -15.53        43.05 o
  -8  -2   7          3.86        -10.05        25.71 o
  -7  -2   7         11.31          7.43        14.49 o
  -6  -2   7       1332.67       1474.85        78.73 o
  -5  -2   7       2168.46       2249.77       124.63 o
  -4  -2   7          2.63         -6.37        11.78 o
  -3  -2   7       5975.88       5663.05       117.38 o
  -2  -2   7        715.36        690.09        19.74 o
  -1  -2   7        467.87        458.62        14.73 o
   0  -2   7       5089.04       5116.06       101.34 o
   1  -2   7        303.09        269.86        18.48 o
   2  -2   7      11577.63      11699.08       143.90 o
   3  -2   7       1001.53       1174.69        30.47 o
   4  -2   7       2832.24       2706.48        42.02 o
   5  -2   7       9442.13       9757.48       176.04 o
   6  -2   7          3.30          0.49        20.54 o
   7  -2   7          8.46         36.17        13.05 o
   8  -2   7        364.47        365.24        25.36 o
   9  -2   7        371.11        380.57        43.25 o
  10  -2   7        118.18         86.69        31.45 o
  11  -2   7          3.22         27.32        43.05 o
 -11  -1   7        136.65         76.27       119.32 o
 -10  -1   7         30.97        238.06        94.36 o
  -9  -1   7        240.27        229.51        36.00 o
  -8  -1   7       1517.05       1511.12        47.18 o
  -7  -1   7         12.42        -13.60        13.60 o
  -6  -1   7        326.47        297.39        21.52 o
  -5  -1   7        953.77        920.04        28.38 o
  -4  -1   7       1111.85       1157.34        31.85 o
  -3  -1   7       6315.63       6040.75       105.93 o
  -2  -1   7       1791.45       1853.49        49.64 o
  -1  -1   7      24981.95      24364.54       332.75 o
   0  -1   7      11804.88      11530.12       174.68 o
   1  -1   7       2698.44       2572.68        36.65 o
   2  -1   7       4074.18       4022.87        59.07 o
   3  -1   7       1223.52       1177.38        18.99 o
   4  -1   7      10312.23      10437.63       119.70 o
   5  -1   7         54.55         72.22         6.65 o
   6  -1   7        140.09        128.57        10.81 o
   7  -1   7       1536.83       1546.67        34.79 o
   8  -1   7        153.96        173.38        28.11 o
   9  -1   7          9.62         37.35        29.29 o
  10  -1   7        270.91        282.29        53.67 o
 -11   0   7         98.41        173.38        80.60 o
 -10   0   7        124.74         92.59        46.98 o
  -9   0   7         51.06         43.05        37.15 o
  -8   0   7         18.31          1.68        29.39 o
  -7   0   7          1.05          0.60        17.39 o
  -6   0   7       5129.40       5422.22       159.42 o
  -5   0   7       2224.55       2295.83        53.04 o
  -4   0   7          1.54          1.74        13.76 o
  -3   0   7       2056.49       1728.38        38.85 o
  -2   0   7       1949.09       1930.29        37.10 o
  -1   0   7       1828.60       1768.52        36.90 o
   0   0   7       4851.51       4610.65        67.75 o
   1   0   7        326.41        298.95        13.86 o
   2   0   7      12876.54      13293.93       144.56 o
   3   0   7         16.71         15.25         6.54 o
   4   0   7        962.32        870.81        15.73 o
   5   0   7       3573.07       3615.27        80.20 o
   6   0   7        348.02        335.06        21.62 o
   7   0   7          0.59         14.27        10.91 o
   8   0   7        306.02        273.44        27.91 o
   9   0   7        154.03         88.26        37.55 o
  10   0   7         86.82        105.76        41.08 o
 -11   1   7        198.55         86.69        52.88 o
 -10   1   7        100.43         74.70        37.55 o
  -9   1   7        307.89        361.46        36.17 o
  -8   1   7       2906.62       2975.77        97.01 o
  -7   1   7        233.22        222.24        16.32 o
  -6   1   7        428.91        488.95        22.58 o
  -5   1   7       1804.19       1733.32        41.58 o
  -4   1   7       5746.16       6051.42       105.98 o
  -3   1   7       6248.01       6338.07       144.78 o
  -2   1   7        809.18        856.28        21.02 o
  -1   1   7      18173.66      17812.03       255.10 o
   0   1   7      12650.91      12369.78       177.72 o
   1   1   7       1296.29       1317.71        24.18 o
   2   1   7       2802.88       2743.34        39.00 o
   3   1   7       3717.53       3764.52        49.59 o
   4   1   7       2845.01       2943.27        51.98 o
   5   1   7          5.27          7.43        15.63 o
   6   1   7        339.03        290.51        17.05 o
   7   1   7       1251.51       1269.57        45.52 o
   8   1   7         67.51         78.63        40.89 o
   9   1   7          0.03        -13.96        41.28 o
  10   1   7         74.00         95.93        51.31 o
 -11   2   7        191.87        230.00        55.04 o
 -10   2   7        102.49        117.95        51.11 o
  -9   2   7        196.65        188.91        37.74 o
  -8   2   7        214.66        224.16        22.80 o
  -7   2   7         88.73         78.96        16.19 o
  -6   2   7       3761.46       3887.82        80.96 o
  -5   2   7       2980.60       2812.84        73.03 o
  -4   2   7         47.46         41.30        10.86 o
  -3   2   7       5848.89       5935.18       126.30 o
  -2   2   7        428.59        438.96        13.40 o
  -1   2   7        829.19        807.85        20.42 o
   0   2   7       1196.99       1181.67        22.62 o
   1   2   7        431.27        452.43        11.35 o
   2   2   7      12282.26      12718.41       170.43 o
   3   2   7         50.71         51.89        11.87 o
   4   2   7        247.16        199.07        22.61 o
   5   2   7       1909.46       2038.79        99.57 o
   6   2   7        133.30        162.39        17.10 o
   7   2   7         20.72          0.76        23.57 o
   8   2   7         73.58         90.03        45.41 o
   9   2   7         49.51         54.85        65.07 o
 -11   3   7        210.01        212.70        38.73 o
 -10   3   7         43.38          5.90        41.48 o
  -9   3   7        467.95        450.74        48.26 o
  -8   3   7       4006.81       4282.82       105.25 o
  -7   3   7        585.20        554.12        27.45 o
  -6   3   7         49.21         25.73        13.23 o
  -5   3   7       2222.36       2251.52        50.23 o
  -4   3   7       3563.97       3614.36        57.63 o
  -3   3   7       4355.13       4556.77        76.17 o
  -2   3   7        689.88        643.20        19.04 o
  -1   3   7      10660.11      10921.29       160.46 o
   0   3   7       6461.90       6618.34        91.78 o
   1   3   7         57.17         37.35         8.06 o
   2   3   7        817.98        770.58        21.27 o
   3   3   7        676.14        617.94        53.17 o
   4   3   7        530.64        544.95        28.24 o
   5   3   7         15.70          6.01        11.60 o
   6   3   7          9.83         -6.70        21.16 o
   7   3   7        641.73        573.02        80.60 o
   8   3   7         22.12          1.97        51.70 o
   9   3   7          0.00        -13.96        53.08 o
 -12   4   7         43.30         58.78        46.98 o
 -11   4   7        134.86        147.63        52.88 o
 -10   4   7        229.12        157.46        46.79 o
  -9   4   7        213.48        182.01        34.30 o
  -8   4   7         21.52          4.05        23.49 o
  -7   4   7       1028.13        990.74        55.24 o
  -6   4   7       3032.71       3153.43        87.77 o
  -5   4   7       3616.90       3608.92        64.43 o
  -4   4   7         11.67         17.03         9.01 o
  -3   4   7       3531.23       3579.47        57.36 o
  -2   4   7        697.92        685.88        18.91 o
  -1   4   7        956.10        939.54        23.10 o
   0   4   7        555.09        581.29        23.29 o
   1   4   7          1.61         25.93        11.61 o
   2   4   7       4755.91       5076.09        92.35 o
   3   4   7         18.94         26.60         9.16 o
   4   4   7        212.49        230.51        29.88 o
   5   4   7        771.78        786.58        73.72 o
   6   4   7          3.53         17.36        41.28 o
   7   4   7         29.17         57.49        32.98 o
   8   4   7         13.18        -27.32        58.97 o
 -12   5   7          0.08        -84.14        88.66 o
 -11   5   7        328.69        399.84        67.43 o
 -10   5   7         81.83         68.80        43.44 o
  -9   5   7        102.28         66.64        23.79 o
  -8   5   7       2450.82       2473.11        63.87 o
  -7   5   7        206.36        177.30        18.88 o
  -6   5   7         64.35         61.22        34.60 o
  -5   5   7       1468.99       1487.56        32.84 o
  -4   5   7       1345.37       1329.68        31.71 o
  -3   5   7       3075.31       3166.53        55.09 o
  -2   5   7        427.86        465.26        14.87 o
  -1   5   7       3162.53       3184.58        58.32 o
   0   5   7       3958.67       4079.99        78.54 o
   1   5   7         11.98         25.86        13.90 o
   2   5   7        222.91        189.21        17.52 o
   3   5   7        137.76        118.89        22.70 o
   4   5   7        168.27        175.73        39.11 o
   5   5   7          5.55         20.85        34.82 o
   6   5   7          1.23         -6.10        38.68 o
   7   5   7        107.48        176.92       100.25 o
 -11   6   7         83.42         60.94        60.94 o
 -10   6   7        337.80        394.53        56.42 o
  -9   6   7         65.76         80.20        29.29 o
  -8   6   7         48.99         23.26        18.59 o
  -7   6   7        407.47        377.57        40.99 o
  -6   6   7       2204.06       2156.25        55.04 o
  -5   6   7       2146.05       2197.53        66.15 o
  -4   6   7         36.38         38.19        18.58 o
  -3   6   7       1474.52       1526.81        34.00 o
  -2   6   7        299.33        270.29        14.27 o
  -1   6   7        580.29        618.05        24.06 o
   0   6   7         78.99         74.60        15.73 o
   1   6   7         93.17         39.01        14.95 o
   2   6   7       1152.55       1256.99        49.63 o
   3   6   7          3.95         24.62        16.96 o
   4   6   7         65.56         76.99        37.74 o
   5   6   7        245.88        303.12        50.95 o
   6   6   7          2.23        -58.09        58.09 o
 -11   7   7        328.89        202.48        55.43 o
 -10   7   7        134.75        125.81        46.79 o
  -9   7   7         37.02         66.64        35.38 o
  -8   7   7        795.50        968.74        69.00 o
  -7   7   7         31.12         13.96        23.79 o
  -6   7   7         70.65         95.93        25.16 o
  -5   7   7        634.75        647.49        29.10 o
  -4   7   7        372.08        347.90        18.57 o
  -3   7   7       1581.38       1694.30        40.38 o
  -2   7   7        173.93        156.92        31.55 o
  -1   7   7        847.84        772.69        33.51 o
   0   7   7       1160.56       1157.44        51.89 o
   1   7   7         15.53         -7.86        22.60 o
   2   7   7          9.02        -23.63        23.63 o
   3   7   7        196.93        204.41        44.35 o
   4   7   7         22.92          7.28        18.26 o
   5   7   7          5.73         31.14        56.91 o
 -11   8   7         25.67         37.35        55.43 o
 -10   8   7        224.02        259.09        61.33 o
  -9   8   7         63.33         27.32        33.42 o
  -8   8   7        139.33         47.18        45.02 o
  -7   8   7          4.43         27.32        37.15 o
  -6   8   7        547.00        456.65        45.41 o
  -5   8   7       1022.35       1084.17        38.58 o
  -4   8   7         29.40         -7.91        15.36 o
  -3   8   7        552.23        552.63        24.50 o
  -2   8   7        122.85         87.78        27.42 o
  -1   8   7        218.43        282.31        56.12 o
   0   8   7          6.74        -35.27        62.90 o
   1   8   7          0.46         38.25        33.52 o
   2   8   7        179.54        276.91        45.55 o
   3   8   7          0.87        -18.22        56.74 o
   4   8   7          0.21        -41.92        46.26 o
 -10   9   7         66.46        -33.22        92.00 o
  -9   9   7         29.03         39.12        57.01 o
  -8   9   7        433.38        493.41        59.17 o
  -7   9   7          1.25        -39.32        39.32 o
  -6   9   7        104.28        136.03        41.28 o
  -5   9   7        124.98         82.24        25.54 o
  -4   9   7          9.59         -3.57        24.62 o
  -3   9   7        660.57        667.12        74.99 o
  -2   9   7         84.27         87.36        43.44 o
  -1   9   7        116.28         93.40        32.99 o
   0   9   7        289.08        293.50        40.32 o
   1   9   7          3.77         60.34        52.70 o
   2   9   7          2.01        162.25        58.63 o
   3   9   7         47.55        142.46        51.18 o
  -9  10   7         62.51        -49.14       101.83 o
  -8  10   7         54.71         78.63        62.90 o
  -7  10   7          3.01          7.86        58.78 o
  -6  10   7        158.82         92.59        57.20 o
  -5  10   7        289.80        235.30        51.70 o
  -4  10   7          0.17        -43.25        43.25 o
  -3  10   7        105.13         74.70        41.48 o
  -2  10   7         37.42         20.34        27.86 o
  -1  10   7         96.20         99.14        45.02 o
   0  10   7          0.01        -56.22        56.22 o
   1  10   7          3.16        -47.81        47.81 o
  -8  11   7        130.31        143.31        62.71 o
  -7  11   7         13.62          3.93        67.23 o
  -6  11   7         32.81         33.22        54.65 o
  -5  11   7         39.57         56.81        54.85 o
  -4  11   7          0.89          0.00        19.66 o
  -3  11   7        158.94        136.03        47.57 o
  -2  11   7         15.40         94.36        50.72 o
  -1  11   7         13.76         47.18        76.86 o
   3 -13   8         52.83          5.23        60.25 o
   4 -13   8          5.45        -12.27        78.53 o
   5 -13   8         93.57        121.46        57.38 o
   6 -13   8          9.43         86.69        98.29 o
   0 -12   8         22.52         98.68        84.53 o
   1 -12   8          6.07        -49.00        49.00 o
   2 -12   8        207.02         95.68        50.84 o
   3 -12   8         39.40        -26.10        51.99 o
   4 -12   8          2.03        -62.16        71.95 o
   5 -12   8        183.07        164.03        59.20 o
   6 -12   8         12.19          8.36        47.89 o
   7 -12   8        189.12        188.45        44.92 o
   8 -12   8          6.49         -6.88        51.15 o
  -2 -11   8          9.08        -80.20        97.70 o
  -1 -11   8          4.07          7.81        94.46 o
   0 -11   8        159.20        153.09        69.59 o
   1 -11   8          1.43         75.34        53.17 o
   2 -11   8        115.13        114.98        35.98 o
   3 -11   8        131.81        151.30        43.25 o
   4 -11   8         85.71         42.21        74.80 o
   5 -11   8        335.79        371.78        63.79 o
   6 -11   8         48.14        -10.28        38.98 o
   7 -11   8          4.48        -16.47        33.58 o
   8 -11   8        303.04        253.39        56.64 o
   9 -11   8         61.48         83.81        58.98 o
  -4 -10   8          5.00         92.19        70.96 o
  -3 -10   8          2.54         65.44        48.21 o
  -2 -10   8         60.32         51.94        37.57 o
  -1 -10   8         66.01         90.52        49.78 o
   0 -10   8        159.53        140.25        38.33 o
   1 -10   8         20.33         10.21        33.42 o
   2 -10   8        701.00        715.95        41.24 o
   3 -10   8        278.26        280.84        40.26 o
   4 -10   8         17.70         14.67        33.70 o
   5 -10   8        389.31        388.64        49.33 o
   6 -10   8        106.47         60.28        42.79 o
   7 -10   8        394.66        445.80        54.69 o
   8 -10   8         29.61         34.15        36.75 o
   9 -10   8         33.34        -27.28        51.99 o
  10 -10   8        353.64        384.51        64.34 o
  -5  -9   8         12.52        -39.12        66.44 o
  -4  -9   8          1.05         19.34        70.47 o
  -3  -9   8        317.29        355.47        94.06 o
  -2  -9   8         19.67        -27.32        51.11 o
  -1  -9   8         17.60        -31.57        35.19 o
   0  -9   8        648.82        665.85       142.52 o
   1  -9   8          2.42         -5.25        19.97 o
   2  -9   8        499.36        514.29        38.33 o
   3  -9   8        306.60        303.18        19.69 o
   4  -9   8        666.19        747.79        55.65 o
   5  -9   8       1265.75       1484.79        75.74 o
   6  -9   8         29.67          7.76        43.15 o
   7  -9   8          1.69         10.78        30.93 o
   8  -9   8        798.98        848.35        77.55 o
   9  -9   8        188.05        193.34        65.56 o
  10  -9   8          5.18         34.72        49.93 o
  -6  -8   8          8.41         36.31       114.21 o
  -5  -8   8        154.72        140.98        57.68 o
  -4  -8   8         25.02         51.74        94.06 o
  -3  -8   8         45.82        -21.62        64.87 o
  -2  -8   8        276.94        278.35        32.80 o
  -1  -8   8        419.58        393.82        38.73 o
   0  -8   8        689.01        704.47        34.05 o
   1  -8   8         74.67         63.54        32.24 o
   2  -8   8       2106.10       2331.63        63.39 o
   3  -8   8        904.91        913.56        50.42 o
   4  -8   8         99.88         93.85        11.72 o
   5  -8   8        502.33        555.12        37.02 o
   6  -8   8        109.76        121.81        25.95 o
   7  -8   8        599.56        581.07        74.21 o
   8  -8   8        102.73        134.79        41.27 o
   9  -8   8         10.63         16.29        46.00 o
  10  -8   8        657.41        767.91        82.66 o
  11  -8   8          6.91         62.78        79.71 o
  -7  -7   8          2.42         73.18        67.20 o
  -6  -7   8        117.11        157.80        50.32 o
  -5  -7   8         58.41         83.17        37.12 o
  -4  -7   8         69.27        151.21        43.77 o
  -3  -7   8       1042.47       1094.55       111.07 o
  -2  -7   8        134.72        146.72        21.57 o
  -1  -7   8         45.45         56.36        22.51 o
   0  -7   8       1781.77       1722.18        49.18 o
   1  -7   8         49.59         58.42        20.74 o
   2  -7   8       1654.48       1752.19        42.77 o
   3  -7   8        712.85        672.40        25.19 o
   4  -7   8       1038.48       1011.94        34.99 o
   5  -7   8       4124.86       4503.67        98.32 o
   6  -7   8         57.19         32.42        28.41 o
   7  -7   8          5.97         20.78        16.12 o
   8  -7   8        978.38       1046.33        40.00 o
   9  -7   8        395.52        344.82        39.12 o
  10  -7   8         33.99         80.33        73.03 o
  11  -7   8         13.72        -11.60        44.82 o
  -8  -6   8         84.25         74.79        56.68 o
  -7  -6   8          6.04        -42.21        79.52 o
  -6  -6   8          5.44         30.92        70.77 o
  -5  -6   8        432.43        403.60        79.32 o
  -4  -6   8         23.43         18.63        27.32 o
  -3  -6   8        113.49        108.21        22.29 o
  -2  -6   8        499.05        451.44        23.01 o
  -1  -6   8       1867.13       1899.66        84.53 o
   0  -6   8       2703.90       2831.53        58.32 o
   1  -6   8         60.84         42.34        22.61 o
   2  -6   8       5458.77       5841.15       105.07 o
   3  -6   8       1381.30       1360.93        70.08 o
   4  -6   8        588.08        591.15        19.02 o
   5  -6   8       1196.49       1208.10        32.44 o
   6  -6   8         95.09         60.98        35.38 o
   7  -6   8       1204.26       1226.25        57.89 o
   8  -6   8          0.26         -8.15        16.82 o
   9  -6   8          2.73         34.17        27.20 o
  10  -6   8        673.32        710.43        38.58 o
  11  -6   8          8.37         52.88        45.21 o
  -8  -5   8         32.78         21.92        55.26 o
  -7  -5   8         47.40         76.30        81.68 o
  -6  -5   8        922.58       1107.66       166.99 o
  -5  -5   8        130.84         83.34        29.53 o
  -4  -5   8         44.24         32.41        21.63 o
  -3  -5   8       2472.59       2589.93        64.88 o
  -2  -5   8        477.35        433.20        20.20 o
  -1  -5   8        362.82        380.76        32.53 o
   0  -5   8       4002.39       4278.20        79.32 o
   1  -5   8        344.51        303.32        15.53 o
   2  -5   8       3848.63       4020.16       131.90 o
   3  -5   8         41.01         32.13         9.83 o
   4  -5   8        550.24        502.32        30.86 o
   5  -5   8       6767.07       7027.88       100.03 o
   6  -5   8         39.35         25.98         9.38 o
   7  -5   8         90.97         90.40         7.59 o
   8  -5   8       1112.85       1143.87        40.42 o
   9  -5   8        299.05        264.02        72.24 o
  10  -5   8         72.37        102.22        34.99 o
  11  -5   8         12.45         41.28        37.55 o
  -9  -4   8         23.16        -11.60        60.55 o
  -8  -4   8        228.16        244.70        54.63 o
  -7  -4   8        309.84        323.20        43.80 o
  -6  -4   8        183.57        181.82        32.34 o
  -5  -4   8        987.65        970.82        68.21 o
  -4  -4   8        109.32        139.92        23.39 o
  -3  -4   8        859.62        893.05        33.55 o
  -2  -4   8       1367.19       1440.65        37.84 o
  -1  -4   8       5537.80       5528.91        98.98 o
   0  -4   8       6312.42       6592.84       153.87 o
   1  -4   8         80.76         95.13        12.78 o
   2  -4   8       9430.48       9983.88       124.54 o
   3  -4   8       3046.14       2827.21        42.73 o
   4  -4   8        384.43        375.89        24.38 o
   5  -4   8       1071.26       1009.51        30.76 o
   6  -4   8         36.92         31.71        11.79 o
   7  -4   8       2404.58       2555.29        83.74 o
   8  -4   8        114.24         77.83        18.50 o
   9  -4   8          0.18        -19.17        22.51 o
  10  -4   8        476.32        403.38        44.62 o
  11  -4   8          1.95        -21.62        53.27 o
 -10  -3   8        134.77        188.91       108.51 o
  -9  -3   8          2.96        -16.78        40.10 o
  -8  -3   8         18.73         38.06        29.83 o
  -7  -3   8        159.91        155.94        22.25 o
  -6  -3   8       1200.27       1201.80        39.15 o
  -5  -3   8        312.20        300.93        21.22 o
  -4  -3   8         48.13         36.45        13.20 o
  -3  -3   8       4507.18       4665.77        83.40 o
  -2  -3   8       1244.72       1229.99        30.56 o
  -1  -3   8        265.59        282.36        15.53 o
   0  -3   8       8427.88       8813.53       133.76 o
   1  -3   8        131.46        184.44        16.41 o
   2  -3   8       6299.91       6617.36        86.56 o
   3  -3   8         43.18         44.09         9.93 o
   4  -3   8        256.89        259.09        10.07 o
   5  -3   8       5939.52       6085.50       107.72 o
   6  -3   8        159.80        148.93        22.51 o
   7  -3   8          8.88         19.17        32.44 o
   8  -3   8       1033.33       1100.48        97.90 o
   9  -3   8        104.75         66.64        37.55 o
  10  -3   8         67.93         65.07        43.64 o
  11  -3   8          7.22          0.00        19.66 o
 -10  -2   8          2.25         37.35        65.07 o
  -9  -2   8         24.41         24.65        28.47 o
  -8  -2   8        885.48        991.11        52.99 o
  -7  -2   8        768.34        800.97        53.08 o
  -6  -2   8        774.30        711.90        31.57 o
  -5  -2   8       2429.99       2647.94        75.29 o
  -4  -2   8        113.72        117.49        13.87 o
  -3  -2   8       1896.77       2007.58        69.79 o
  -2  -2   8        263.43        310.16        13.74 o
  -1  -2   8       6450.51       6512.05        95.76 o
   0  -2   8      15706.97      15660.36       219.69 o
   1  -2   8        160.30        146.20         8.94 o
   2  -2   8      10799.99      11098.92       134.35 o
   3  -2   8       5886.00       5878.99        69.61 o
   4  -2   8         43.21         32.67         6.51 o
   5  -2   8        226.25        237.19        12.88 o
   6  -2   8          0.49         11.42        15.73 o
   7  -2   8       2570.73       2610.87       110.28 o
   8  -2   8         77.67         78.63        17.30 o
   9  -2   8          7.52         47.18        39.51 o
  10  -2   8        309.05        275.01        41.08 o
  11  -2   8          2.23         43.05        41.28 o
 -10  -1   8        393.10        390.99        52.68 o
  -9  -1   8         30.05         21.62        37.55 o
  -8  -1   8          6.99         27.50        23.37 o
  -7  -1   8        301.12        263.62        24.51 o
  -6  -1   8       1117.91       1076.60        32.94 o
  -5  -1   8        860.69        901.36        27.24 o
  -4  -1   8          0.35         10.53        10.81 o
  -3  -1   8       8780.72       8950.11       155.49 o
  -2  -1   8        247.84        185.83        14.76 o
  -1  -1   8        518.83        657.82        30.76 o
   0  -1   8       6811.77       6797.17       103.42 o
   1  -1   8        262.03        271.92         9.48 o
   2  -1   8      10313.50      10457.23       141.65 o
   3  -1   8        978.80        938.66        17.00 o
   4  -1   8        262.21        259.80        13.47 o
   5  -1   8       5645.14       5858.76        74.99 o
   6  -1   8       1544.25       1487.86        24.16 o
   7  -1   8         40.10         39.46         8.85 o
   8  -1   8        470.67        441.71        31.65 o
   9  -1   8         50.68         19.66        31.45 o
  10  -1   8         44.09         70.96        43.25 o
 -11   0   8         19.36         19.66        70.77 o
 -10   0   8         13.09          7.86        51.11 o
  -9   0   8         69.11         59.34        25.06 o
  -8   0   8       1411.60       1406.23        50.50 o
  -7   0   8        966.31       1018.59        34.55 o
  -6   0   8        116.40         74.83        43.15 o
  -5   0   8       6405.18       6714.72       188.91 o
  -4   0   8         39.60         50.81        26.44 o
  -3   0   8       1264.09       1250.86        33.08 o
  -2   0   8        482.22        653.74        39.61 o
  -1   0   8       6640.19       6526.04       101.32 o
   0   0   8      16306.40      15576.65       204.60 o
   1   0   8         74.73         58.33        10.81 o
   2   0   8       4710.95       4645.68        59.42 o
   3   0   8       3788.22       3686.32        51.73 o
   4   0   8        626.92        595.74        14.15 o
   5   0   8         67.34         77.28         9.49 o
   6   0   8         74.45         72.07        12.04 o
   7   0   8       1549.76       1677.36        46.99 o
   8   0   8         51.50         62.90        29.49 o
   9   0   8          2.38         52.88        45.21 o
  10   0   8        140.96        162.96        47.57 o
 -11   1   8        119.73         90.03        57.20 o
 -10   1   8        742.40        672.69        71.36 o
  -9   1   8        210.00        177.05        31.06 o
  -8   1   8         13.39         -7.93        18.14 o
  -7   1   8        324.05        297.80        20.46 o
  -6   1   8       1163.14       1163.50        37.83 o
  -5   1   8       4151.08       4079.12       101.63 o
  -4   1   8        856.27        851.79        27.31 o
  -3   1   8       9866.97      10041.63       153.90 o
  -2   1   8        335.15        247.06        13.75 o
  -1   1   8        191.04        244.44        22.11 o
   0   1   8       4908.48       4803.74        77.88 o
   1   1   8        333.69        351.68         9.45 o
   2   1   8       6360.48       6235.82        78.73 o
   3   1   8         52.96         58.39         6.46 o
   4   1   8         91.71         79.70         9.73 o
   5   1   8       3196.23       3266.80        63.69 o
   6   1   8       1004.70       1014.28        32.25 o
   7   1   8          2.07        -22.67        22.67 o
   8   1   8        324.51        300.57        43.05 o
   9   1   8         25.46        100.45        51.50 o
 -11   2   8        142.42        110.48        55.04 o
 -10   2   8         65.01         52.88        48.95 o
  -9   2   8        173.59        200.59        34.16 o
  -8   2   8        991.68       1035.81        45.85 o
  -7   2   8        667.49        647.03        28.65 o
  -6   2   8         10.25         -4.70        15.03 o
  -5   2   8       4555.87       4614.01        90.84 o
  -4   2   8        164.57        148.48        13.51 o
  -3   2   8       3262.57       3064.15        55.53 o
  -2   2   8        947.94        994.99        47.87 o
  -1   2   8       3835.24       3793.25       117.65 o
   0   2   8      11827.43      11751.42       176.67 o
   1   2   8        382.71        441.61        10.49 o
   2   2   8       2336.02       2373.12        37.31 o
   3   2   8       2043.00       2047.50        51.97 o
   4   2   8        457.53        440.91        21.05 o
   5   2   8         41.84         55.22        13.95 o
   6   2   8         50.98         50.49        49.44 o
   7   2   8        446.01        487.22       146.94 o
   8   2   8         39.45         15.53        43.05 o
   9   2   8          1.07         45.41        48.95 o
 -11   3   8         93.94        198.74        45.02 o
 -10   3   8       1041.87       1114.29        58.14 o
  -9   3   8        105.98        103.35        26.37 o
  -8   3   8          9.97         -1.86        17.89 o
  -7   3   8       1614.18       1668.48        54.22 o
  -6   3   8        520.99        525.32        26.31 o
  -5   3   8       4588.67       4751.00        92.45 o
  -4   3   8         18.90         13.83         9.54 o
  -3   3   8       4884.89       4935.25        76.20 o
  -2   3   8       1272.23       1190.24        50.62 o
  -1   3   8        289.26        298.06        16.91 o
   0   3   8       2462.35       2450.34        47.98 o
   1   3   8        205.45        235.43        28.70 o
   2   3   8       3328.97       3237.59        61.59 o
   3   3   8         14.04         11.32        37.35 o
   4   3   8         39.15         31.62        22.69 o
   5   3   8       1145.71       1212.55       146.94 o
   6   3   8        194.66        196.18        30.70 o
   7   3   8          0.64         11.60        43.05 o
   8   3   8        162.50        145.47        60.94 o
 -11   4   8        174.66        138.00        53.08 o
 -10   4   8        151.45         88.26        37.55 o
  -9   4   8        301.60        256.14        35.38 o
  -8   4   8       1073.14       1081.15        39.19 o
  -7   4   8        295.18        277.13        21.72 o
  -6   4   8        134.54        123.47        24.67 o
  -5   4   8       2346.22       2314.48        47.21 o
  -4   4   8          8.75          8.16        11.79 o
  -3   4   8       2384.93       2346.08        42.14 o
  -2   4   8        487.81        450.40        17.14 o
  -1   4   8       1115.40       1134.28        22.08 o
   0   4   8       6265.80       6394.17       106.18 o
   1   4   8        773.03        845.27        25.78 o
   2   4   8        615.44        638.03        40.69 o
   3   4   8       1085.74       1218.77        93.08 o
   4   4   8        238.08        275.00        76.86 o
   5   4   8         29.67         46.02        37.15 o
   6   4   8          6.01        -26.69        28.57 o
   7   4   8         92.09        145.47        54.45 o
   8   4   8         19.67         29.29        52.68 o
 -11   5   8         86.98         65.07        52.88 o
 -10   5   8        815.29        925.09        75.49 o
  -9   5   8         14.93         -3.93        23.79 o
  -8   5   8         32.18         15.46        18.43 o
  -7   5   8       1729.93       1824.27        82.27 o
  -6   5   8         97.29        101.73        14.65 o
  -5   5   8       3027.92       3158.96        57.16 o
  -4   5   8          1.67         -6.50        10.91 o
  -3   5   8       2610.21       2594.39        56.32 o
  -2   5   8        815.40        790.13        20.26 o
  -1   5   8        170.64        158.71        10.13 o
   0   5   8        340.26        352.73        24.38 o
   1   5   8         83.98         98.49        16.43 o
   2   5   8       1455.42       1409.16        99.57 o
   3   5   8          0.11         -0.68        30.69 o
   4   5   8          2.26        -58.19        58.19 o
   5   5   8        383.46        312.10        47.35 o
   6   5   8         42.60         32.67        63.00 o
   7   5   8          3.84          5.90        65.07 o
 -11   6   8        132.45        112.25        59.17 o
 -10   6   8        107.83         27.32        41.28 o
  -9   6   8        132.82        133.87        36.96 o
  -8   6   8       1183.04       1208.36        58.58 o
  -7   6   8        211.25        206.71        20.95 o
  -6   6   8        208.71        189.72        22.11 o
  -5   6   8       1186.44       1129.26        39.12 o
  -4   6   8         27.42         -5.48        15.00 o
  -3   6   8       1624.51       1713.43        39.70 o
  -2   6   8        236.42        206.17        13.41 o
  -1   6   8        417.25        405.04        18.06 o
   0   6   8       1912.66       2008.13        58.77 o
   1   6   8         25.18        -11.82        18.97 o
   2   6   8         68.39         56.37        18.87 o
   3   6   8        193.54        207.40        40.45 o
   4   6   8        158.16         92.59        75.09 o
   5   6   8          2.99        -52.05        52.05 o
   6   6   8         15.62        -14.93        77.55 o
 -11   7   8         52.81         43.05        52.88 o
 -10   7   8        450.86        437.98        59.37 o
  -9   7   8          4.01         13.96        31.65 o
  -8   7   8         17.59        -19.66        23.59 o
  -7   7   8        175.76        145.47        42.85 o
  -6   7   8         87.01        102.22        29.49 o
  -5   7   8       1425.25       1378.46        61.73 o
  -4   7   8        291.58        261.57        22.51 o
  -3   7   8        665.96        646.03        23.75 o
  -2   7   8        553.67        581.26        23.09 o
  -1   7   8        215.67        219.35        23.12 o
   0   7   8         85.04         58.47        31.55 o
   1   7   8         59.32         59.90        20.68 o
   2   7   8        475.58        480.05        36.71 o
   3   7   8          1.93         41.09        47.38 o
   4   7   8          2.91        -46.10        46.10 o
   5   7   8         36.43         87.51        61.53 o
 -11   8   8        118.69        147.63       109.89 o
 -10   8   8         88.45         39.12        47.18 o
  -9   8   8          4.49         -1.97        51.70 o
  -8   8   8        657.34        588.16        57.99 o
  -7   8   8        185.96        171.02        51.11 o
  -6   8   8          4.80         27.32        45.02 o
  -5   8   8        430.51        393.77        44.43 o
  -4   8   8          0.10        -12.17        16.00 o
  -3   8   8        658.31        667.38        29.88 o
  -2   8   8         49.85         46.62        17.47 o
  -1   8   8         61.26         54.20        71.55 o
   0   8   8        508.97        546.43        41.57 o
   1   8   8          2.30        -59.34        67.72 o
   2   8   8         12.94          1.97        33.69 o
   3   8   8         45.02        101.09        61.02 o
   4   8   8         44.36        -12.12        65.47 o
 -10   9   8        190.14        179.28       106.94 o
  -9   9   8          1.81         50.91        41.08 o
  -8   9   8         43.39         35.38        46.98 o
  -7   9   8         18.70         78.63        53.47 o
  -6   9   8         32.88        -19.66        33.42 o
  -5   9   8        484.82        522.20        39.96 o
  -4   9   8        148.16        140.89        29.58 o
  -3   9   8        100.66         83.42        60.05 o
  -2   9   8        202.77        217.92        38.19 o
  -1   9   8         58.32         84.86        31.04 o
   0   9   8          3.88        -20.56        52.98 o
   1   9   8         18.87         10.31        74.50 o
   2   9   8        138.27        224.51        56.81 o
  -9  10   8          0.08        -49.14        49.14 o
  -8  10   8        235.66        263.41        66.25 o
  -7  10   8         77.28         84.14        55.43 o
  -6  10   8         28.72        -49.14        57.20 o
  -5  10   8        146.65         60.94        58.78 o
  -4  10   8          0.17        -50.72        50.72 o
  -3  10   8        173.06        115.98        59.17 o
  -2  10   8          8.34         15.50        32.21 o
  -1  10   8          1.82         75.98        41.94 o
   0  10   8        110.71         30.58        52.00 o
   1  10   8          1.51        -46.81        57.79 o
  -7  11   8          5.69         43.05        70.37 o
  -6  11   8          4.06         29.29        54.65 o
  -5  11   8        138.83         90.03        57.20 o
  -4  11   8         15.45        -47.18        51.11 o
  -3  11   8         15.98        105.76        68.41 o
  -2  11   8         42.73         68.80        55.24 o
   3 -13   9         46.11         54.85        78.83 o
   4 -13   9         12.63         69.93        60.15 o
   5 -13   9         47.33         49.44        52.22 o
   0 -12   9         64.73         98.78        55.55 o
   1 -12   9          3.39        -46.21        50.62 o
   2 -12   9         38.65         47.73        46.49 o
   3 -12   9         53.98        -12.32        55.27 o
   4 -12   9         45.35         84.33        42.32 o
   5 -12   9        229.97        199.98        53.65 o
   6 -12   9          0.63        -61.98        82.37 o
   7 -12   9         32.44        -54.77        54.77 o
   8 -12   9        213.82        260.13        67.44 o
  -2 -11   9         55.48        276.39        86.89 o
  -1 -11   9         38.04        -60.85        61.04 o
   0 -11   9         39.48         60.17        39.53 o
   1 -11   9         18.65         55.30        71.85 o
   2 -11   9        225.69        172.60        54.35 o
   3 -11   9        229.59        199.35        53.64 o
   4 -11   9         34.68          2.99        48.79 o
   5 -11   9        146.68        156.77        38.29 o
   6 -11   9        112.65         91.47        40.10 o
   7 -11   9        183.52        215.26        53.27 o
   8 -11   9          9.11        -68.41        68.41 o
   9 -11   9          1.92         -2.74        58.72 o
  -3 -10   9         99.74         68.83       114.90 o
  -2 -10   9         34.68         25.53        43.70 o
  -1 -10   9          1.24        -63.59        63.59 o
   0 -10   9        285.56        289.51        68.90 o
   1 -10   9         25.08         -5.08        43.46 o
   2 -10   9        177.32        149.86        48.26 o
   3 -10   9        149.54        126.10        44.20 o
   4 -10   9         68.11         98.89        69.00 o
   5 -10   9       1078.92       1045.79        84.72 o
   6 -10   9         35.01         35.17        32.16 o
   7 -10   9        144.93        120.91        45.49 o
   8 -10   9        328.33        495.38       102.61 o
   9 -10   9         32.73         29.68        65.76 o
  10 -10   9          0.86        -98.29        98.29 o
  -5  -9   9         93.72        180.46        82.17 o
  -4  -9   9          5.39        108.35        85.51 o
  -3  -9   9          0.08        -38.07        38.07 o
  -2  -9   9        183.72        254.55        43.34 o
  -1  -9   9        170.29        195.60        44.97 o
   0  -9   9        243.71        224.13        44.92 o
   1  -9   9         33.51         50.91        20.12 o
   2  -9   9        804.45        806.81        38.11 o
   3  -9   9        686.50        696.40        29.63 o
   4  -9   9         47.28         27.43        23.57 o
   5  -9   9        577.47        603.00        43.81 o
   6  -9   9        639.23        557.61        75.29 o
   7  -9   9        620.85        646.40        71.06 o
   8  -9   9         33.22        149.79        79.22 o
   9  -9   9          2.49         -7.08        53.84 o
  10  -9   9        397.87        320.29       120.50 o
  -6  -8   9          4.94         -5.90        71.16 o
  -5  -8   9          4.71        104.80        49.85 o
  -4  -8   9         27.90         45.93        35.98 o
  -3  -8   9        300.68        333.59        68.02 o
  -2  -8   9        442.36        431.45       119.52 o
  -1  -8   9         11.53          0.00        35.38 o
   0  -8   9       1051.79       1044.46        75.78 o
   1  -8   9        224.57        191.05        20.18 o
   2  -8   9        739.52        806.86        34.01 o
   3  -8   9        216.92        172.34        15.38 o
   4  -8   9         71.66         73.05        14.11 o
   5  -8   9       2532.55       2440.85       125.91 o
   6  -8   9         31.79         33.58        12.48 o
   7  -8   9        291.80        262.38        38.54 o
   8  -8   9        702.33        759.96        56.05 o
   9  -8   9         13.18        -17.80        33.61 o
  10  -8   9          0.71         38.45        38.55 o
  11  -8   9         48.62        101.73        53.07 o
  -7  -7   9         50.17         27.25        63.90 o
  -6  -7   9         26.89        101.95        56.42 o
  -5  -7   9        605.73        581.10        60.33 o
  -4  -7   9         41.06         23.36        50.23 o
  -3  -7   9         17.64        -26.28        26.28 o
  -2  -7   9        593.69        591.91        71.85 o
  -1  -7   9        259.24        231.50        27.72 o
   0  -7   9       1310.30       1380.83        41.19 o
   1  -7   9          0.28        -12.28        12.28 o
   2  -7   9       2142.95       2302.72        53.08 o
   3  -7   9       3113.81       3053.46       132.89 o
   4  -7   9         45.10         42.26        10.98 o
   5  -7   9        850.22        921.72        28.31 o
   6  -7   9       1226.75       1227.89        37.23 o
   7  -7   9       1060.25       1048.91        36.37 o
   8  -7   9         61.43         65.14        22.47 o
   9  -7   9          1.46         12.21        25.54 o
  10  -7   9        587.65        598.53       116.37 o
  11  -7   9         62.56         28.80        42.66 o
  -8  -6   9          3.62        -52.72        54.84 o
  -7  -6   9         46.70        229.55       100.84 o
  -6  -6   9          2.25        -27.38        97.40 o
  -5  -6   9         96.43        120.42        32.82 o
  -4  -6   9        118.93         96.20        42.17 o
  -3  -6   9       1214.25       1205.67        96.32 o
  -2  -6   9        775.15        784.09        29.80 o
  -1  -6   9         36.76         14.98        13.66 o
   0  -6   9       3004.29       3034.41        62.13 o
   1  -6   9        528.60        478.21        40.00 o
   2  -6   9       1554.77       1577.49        79.22 o
   3  -6   9        801.78        823.90        42.07 o
   4  -6   9          5.69         -4.41         9.73 o
   5  -6   9       5144.59       5081.02        75.86 o
   6  -6   9        120.38         94.43        13.86 o
   7  -6   9        181.52        157.04        42.26 o
   8  -6   9       1283.31       1374.25        56.81 o
   9  -6   9          6.23          7.56        19.80 o
  10  -6   9          3.94         35.74        61.92 o
  11  -6   9         35.82         31.26        48.95 o
  -8  -5   9        150.19        115.98        92.59 o
  -7  -5   9         57.19         84.91        50.56 o
  -6  -5   9         71.47        118.03        44.48 o
  -5  -5   9       2489.71       2362.69       274.52 o
  -4  -5   9       1021.91       1011.01        46.05 o
  -3  -5   9        164.74        174.79        20.21 o
  -2  -5   9       1323.98       1301.73        35.98 o
  -1  -5   9        492.25        521.12        41.87 o
   0  -5   9       3972.42       4000.10        72.54 o
   1  -5   9        217.18        212.88        15.82 o
   2  -5   9       4733.39       4890.07        89.64 o
   3  -5   9       7215.88       7367.96       106.07 o
   4  -5   9         23.07         20.55         7.05 o
   5  -5   9        726.38        729.88        27.42 o
   6  -5   9       1527.04       1515.03        36.56 o
   7  -5   9       1359.80       1436.58        59.46 o
   8  -5   9         33.62         20.07        16.77 o
   9  -5   9          0.57         19.50        20.54 o
  10  -5   9        578.25        701.00        53.76 o
  11  -5   9        128.66         11.60        48.75 o
  -9  -4   9         28.01          0.19        49.20 o
  -8  -4   9         13.76         61.42        43.44 o
  -7  -4   9         61.31         74.14        29.34 o
  -6  -4   9          0.58        -25.46        25.46 o
  -5  -4   9        489.19        521.73        47.38 o
  -4  -4   9        141.35        160.18        23.69 o
  -3  -4   9       2509.16       2515.60        80.01 o
  -2  -4   9       2094.95       2077.38        48.36 o
  -1  -4   9         10.50         -1.01        10.24 o
   0  -4   9       5664.34       5515.92        97.46 o
   1  -4   9       1242.95       1130.38        46.59 o
   2  -4   9       3227.89       3310.48        55.11 o
   3  -4   9       2065.77       2069.32        38.66 o
   4  -4   9          4.30         18.48         9.83 o
   5  -4   9       7054.42       7030.11       151.76 o
   6  -4   9        249.85        240.33        13.37 o
   7  -4   9         57.62         59.83        18.57 o
   8  -4   9       1507.12       1514.45        69.98 o
   9  -4   9          8.82         31.45        18.65 o
  10  -4   9          5.08          1.97        29.88 o
  11  -4   9         14.27         -7.86        45.02 o
  -9  -3   9          0.14         15.28        34.86 o
  -8  -3   9        469.26        380.05        41.18 o
  -7  -3   9        124.29        127.71        29.62 o
  -6  -3   9          9.11         24.64        18.66 o
  -5  -3   9       6269.24       6707.36       163.65 o
  -4  -3   9       2174.99       2166.56        48.12 o
  -3  -3   9        103.73        108.72        12.18 o
  -2  -3   9       2354.77       2334.32        48.17 o
  -1  -3   9        211.91        206.57        13.86 o
   0  -3   9       8752.13       9191.78       136.58 o
   1  -3   9        531.40        597.14        19.20 o
   2  -3   9       7812.38       7928.62       134.26 o
   3  -3   9       7544.61       7475.98        97.55 o
   4  -3   9         53.36         57.69        16.61 o
   5  -3   9        845.30        873.07        22.41 o
   6  -3   9       2065.06       2210.08        39.41 o
   7  -3   9       1257.94       1300.56        37.68 o
   8  -3   9        130.64        160.15        19.18 o
   9  -3   9         16.85        -31.65        31.65 o
  10  -3   9        318.21        328.87        46.59 o
  11  -3   9         87.29        -19.66        55.04 o
 -10  -2   9        205.19        294.47       108.12 o
  -9  -2   9         81.56         98.59        35.02 o
  -8  -2   9         66.48        -10.99        22.33 o
  -7  -2   9        235.01        203.82        27.03 o
  -6  -2   9         44.70         64.21        32.63 o
  -5  -2   9       1464.83       1379.88        37.94 o
  -4  -2   9         35.88         28.92        13.23 o
  -3  -2   9       5293.85       5329.13        91.53 o
  -2  -2   9       5289.85       4995.15        87.77 o
  -1  -2   9        155.70        257.84        18.55 o
   0  -2   9       4652.33       4817.56        80.39 o
   1  -2   9       4108.25       4056.32        59.48 o
   2  -2   9       5495.63       5512.69        77.56 o
   3  -2   9        413.75        370.60        21.43 o
   4  -2   9          0.06         -6.83         6.83 o
   5  -2   9       5887.44       6299.28        85.89 o
   6  -2   9         19.05         16.42        18.58 o
   7  -2   9        123.71        118.74        19.36 o
   8  -2   9       1310.87       1560.63        66.64 o
   9  -2   9          3.05        -11.60        31.26 o
  10  -2   9         13.72         25.56        43.05 o
 -10  -1   9          0.72         27.32        46.79 o
  -9  -1   9         22.97         46.07        43.15 o
  -8  -1   9        518.88        632.16        36.84 o
  -7  -1   9       1093.62       1209.06       132.30 o
  -6  -1   9          2.17        -15.22        15.22 o
  -5  -1   9       8471.31       8456.51       141.23 o
  -4  -1   9        711.83        699.73        25.36 o
  -3  -1   9        588.24        538.79        22.06 o
  -2  -1   9      13250.60      14232.23       205.59 o
  -1  -1   9          2.19         31.27         9.80 o
   0  -1   9       7941.17       7665.30       133.71 o
   1  -1   9       1001.67       1012.76        34.01 o
   2  -1   9       7525.08       7871.35       106.35 o
   3  -1   9       6388.06       6065.01        77.70 o
   4  -1   9         19.65          1.20         8.75 o
   5  -1   9         13.50         21.24        15.63 o
   6  -1   9       1690.50       1797.51       101.63 o
   7  -1   9        499.15        547.35        32.73 o
   8  -1   9         97.58         62.90        27.52 o
   9  -1   9          6.86        -15.53        40.89 o
  10  -1   9        169.49        143.31        43.44 o
 -11   0   9         73.68         41.28        66.64 o
 -10   0   9        582.12        579.51        70.37 o
  -9   0   9         25.49         35.81        32.65 o
  -8   0   9        143.83        133.10        28.05 o
  -7   0   9        396.54        369.27        22.78 o
  -6   0   9         19.91         22.11        15.06 o
  -5   0   9       3401.82       3305.20        69.69 o
  -4   0   9        529.70        514.98        27.72 o
  -3   0   9       7062.29       7093.51       160.70 o
  -2   0   9       8454.63       8276.01       135.47 o
  -1   0   9         44.61         29.41        10.44 o
   0   0   9       4788.72       4729.98        71.01 o
   1   0   9       2547.46       2448.85        41.77 o
   2   0   9       3716.82       3686.48        83.55 o
   3   0   9         22.10         23.07         6.14 o
   4   0   9          2.24         -3.15         6.54 o
   5   0   9       4676.35       5030.81        70.73 o
   6   0   9         22.22         12.04        10.81 o
   7   0   9          7.14        -13.13        13.13 o
   8   0   9        528.54        571.06        50.91 o
   9   0   9          2.76        -25.56        39.51 o
  10   0   9          8.19         58.78        39.51 o
 -11   1   9         31.03          1.97        45.80 o
 -10   1   9         18.32        -41.08        41.08 o
  -9   1   9         25.48         59.63        28.95 o
  -8   1   9       1093.77       1047.17        50.84 o
  -7   1   9       1266.66       1202.16        58.29 o
  -6   1   9         43.63         62.10        19.23 o
  -5   1   9       6890.89       6920.21       233.44 o
  -4   1   9       2082.64       1993.30        45.64 o
  -3   1   9       1768.85       1774.36        36.97 o
  -2   1   9       8713.92       9746.57       154.37 o
  -1   1   9         10.48         15.48         9.48 o
   0   1   9       7283.79       7062.11       113.13 o
   1   1   9        552.82        518.83        37.35 o
   2   1   9       4989.09       5375.05        73.11 o
   3   1   9       3224.49       3317.30        52.28 o
   4   1   9         55.49         49.48         9.66 o
   5   1   9          5.91          6.63        12.09 o
   6   1   9        696.57        651.52        47.18 o
   7   1   9        144.11        218.65        35.88 o
   8   1   9         46.53         52.88        33.61 o
   9   1   9          2.81         15.53        37.15 o
 -11   2   9         84.49        202.48        69.39 o
 -10   2   9       1061.59       1167.22       123.84 o
  -9   2   9        125.79         62.90        69.00 o
  -8   2   9         77.32         94.28        28.20 o
  -7   2   9        128.40        153.74        24.87 o
  -6   2   9        167.06        195.66        22.01 o
  -5   2   9       2775.62       2682.80        60.68 o
  -4   2   9         97.56         94.06        12.65 o
  -3   2   9       4811.47       4921.29        99.57 o
  -2   2   9       6251.88       5955.76        88.55 o
  -1   2   9          1.15          7.11         8.96 o
   0   2   9       1425.24       1491.05        32.56 o
   1   2   9       1882.19       1802.38        32.04 o
   2   2   9       2664.95       2685.33        64.48 o
   3   2   9          3.81         -9.91        13.97 o
   4   2   9         13.76          7.79        19.46 o
   5   2   9       2028.19       2197.45       113.43 o
   6   2   9         54.54         38.02        24.14 o
   7   2   9         10.14         51.35        31.96 o
   8   2   9        115.04        180.46        45.21 o
   9   2   9          5.63        -21.62        43.25 o
 -11   3   9         33.12         45.41        45.41 o
 -10   3   9         88.47         92.01        32.50 o
  -9   3   9          7.60          1.97        33.81 o
  -8   3   9       1575.13       1574.32        65.69 o
  -7   3   9       1326.76       1286.84        67.62 o
  -6   3   9        246.96        208.73        22.44 o
  -5   3   9       5229.62       5500.05        94.60 o
  -4   3   9       3185.74       3312.75        57.43 o
  -3   3   9       1319.31       1365.74        29.11 o
  -2   3   9       1246.64       1302.83        30.49 o
  -1   3   9         11.98         -5.55        10.44 o
   0   3   9       4823.05       4985.31        84.10 o
   1   3   9        907.11        983.52        26.24 o
   2   3   9       1037.66       1131.50        38.53 o
   3   3   9       2002.88       2086.02        47.80 o
   4   3   9         89.43         67.59        37.45 o
   5   3   9          2.68         -1.67        21.43 o
   6   3   9        168.97        151.87        30.79 o
   7   3   9         82.74         70.96        58.97 o
   8   3   9         29.09         39.12        54.85 o
 -11   4   9         69.96        112.25        55.43 o
 -10   4   9        920.78        949.47        79.22 o
  -9   4   9        400.94        428.74        38.53 o
  -8   4   9         23.36         -0.63        20.12 o
  -7   4   9          3.79          7.28        18.17 o
  -6   4   9        442.82        492.75        62.61 o
  -5   4   9       2286.58       2246.74        41.99 o
  -4   4   9        272.14        230.83        15.02 o
  -3   4   9       2978.45       3038.99        52.80 o
  -2   4   9       3155.31       3143.02        57.27 o
  -1   4   9          5.52          9.19        11.16 o
   0   4   9        513.68        509.86        15.50 o
   1   4   9        809.89        793.07        28.16 o
   2   4   9       1333.41       1375.17        38.27 o
   3   4   9        183.41        205.47        35.58 o
   4   4   9         63.57        -14.74        50.03 o
   5   4   9        449.96        461.53        53.86 o
   6   4   9         27.49         18.37        55.14 o
   7   4   9          2.73        -49.14        90.03 o
 -11   5   9         36.63        -23.79        60.94 o
 -10   5   9         84.96        -13.96        43.25 o
  -9   5   9         25.97          5.90        31.65 o
  -8   5   9       1249.94       1227.39        80.70 o
  -7   5   9       1745.28       1891.67       102.22 o
  -6   5   9        325.01        344.01        94.55 o
  -5   5   9       2102.16       2289.34        46.91 o
  -4   5   9       1674.17       1705.34        52.98 o
  -3   5   9       1045.31       1109.34        29.79 o
  -2   5   9        399.05        396.92        17.31 o
  -1   5   9          0.06         -6.62         6.62 o
   0   5   9       1860.76       1934.84        53.08 o
   1   5   9        129.87        118.55        19.89 o
   2   5   9        234.68        211.73        22.30 o
   3   5   9       1014.57       1130.56        63.79 o
   4   5   9          2.89        -23.05        97.31 o
   5   5   9         21.05        -22.06        33.86 o
   6   5   9         22.90         82.56        66.84 o
   7   5   9         32.36        -11.60       105.56 o
 -11   6   9         24.85        -25.56        43.05 o
 -10   6   9        652.38        609.78        67.82 o
  -9   6   9        180.76        159.62        33.61 o
  -8   6   9          4.37         43.05        25.56 o
  -7   6   9        126.67        138.00        33.42 o
  -6   6   9         36.14         39.12        23.20 o
  -5   6   9       1257.11       1222.80        74.01 o
  -4   6   9          4.53          6.50        15.72 o
  -3   6   9        830.56        750.45        28.65 o
  -2   6   9       1618.40       1718.10       104.78 o
  -1   6   9         40.46         38.56        14.65 o
   0   6   9        118.25         85.20        19.85 o
   1   6   9        200.66        231.96        24.67 o
   2   6   9        457.38        463.69        32.68 o
   3   6   9         86.74          7.11        45.98 o
   4   6   9         32.48         35.97        46.83 o
   5   6   9        144.75        136.03        42.38 o
   6   6   9          9.83         32.35        61.01 o
 -11   7   9         11.86          5.90        45.41 o
 -10   7   9         44.68        -23.79        57.01 o
  -9   7   9          3.45          5.90        33.61 o
  -8   7   9        712.83        712.40        49.73 o
  -7   7   9       1020.85       1174.55        76.08 o
  -6   7   9         13.53          7.86        23.59 o
  -5   7   9       1120.23       1206.33        79.61 o
  -4   7   9        641.05        581.07        29.36 o
  -3   7   9        386.08        443.14        21.00 o
  -2   7   9         16.77         11.77        11.89 o
  -1   7   9         26.06         25.68        14.44 o
   0   7   9        788.67        875.85        67.72 o
   1   7   9          0.20         14.82        41.28 o
   2   7   9         22.73         11.81        32.04 o
   3   7   9        209.63        182.82        64.67 o
   4   7   9         18.22         72.60        99.96 o
   5   7   9         12.55         15.62        44.86 o
 -10   8   9        410.86        377.04        70.57 o
  -9   8   9        121.31         37.35        57.01 o
  -8   8   9         19.15         -9.83        41.28 o
  -7   8   9        128.64        212.70        45.21 o
  -6   8   9          0.26        -14.88        28.45 o
  -5   8   9        459.34        480.67        34.54 o
  -4   8   9         14.65         23.00        22.05 o
  -3   8   9        210.15        155.88        43.15 o
  -2   8   9        491.40        485.45        31.59 o
  -1   8   9         11.16         16.48        25.46 o
   0   8   9          4.35          8.25        26.02 o
   1   8   9         96.46        145.71        31.59 o
   2   8   9         98.80        160.25        63.79 o
   3   8   9         17.25        -49.22        49.22 o
 -10   9   9         25.81         -7.86       103.79 o
  -9   9   9          0.87        -27.32        51.11 o
  -8   9   9        193.34        143.31        50.91 o
  -7   9   9        416.84        336.93        55.43 o
  -6   9   9         85.98        117.95        54.85 o
  -5   9   9        410.56        408.01        40.45 o
  -4   9   9        213.70        163.31        32.96 o
  -3   9   9        169.93        168.29        32.85 o
  -2   9   9          0.27         32.44        59.66 o
  -1   9   9          4.72         10.59        30.43 o
   0   9   9        182.42        230.94        80.11 o
   1   9   9          0.22         51.29        46.11 o
   2   9   9          0.80        -15.29        50.44 o
  -8  10   9          5.84        -37.35        76.47 o
  -7  10   9         36.96        -47.18        67.03 o
  -6  10   9          3.29         49.14        43.44 o
  -5  10   9        190.11        243.56        56.81 o
  -4  10   9          4.08         58.78        48.95 o
  -3  10   9         42.40         -3.93        39.71 o
  -2  10   9        145.46        186.55        76.27 o
  -1  10   9          6.74        -42.36        42.36 o
   0  10   9          0.36        -18.54        54.85 o
  -6  11   9          8.41         78.63        51.11 o
  -5  11   9         50.24        115.98        64.87 o
  -4  11   9         35.54        -73.13        73.13 o
  -3  11   9         52.85         47.18        59.17 o
   4 -13  10          4.91       -100.45       100.45 o
   0 -12  10         25.93         84.55        47.53 o
   1 -12  10         30.20         17.44        46.37 o
   2 -12  10         48.22         -1.97        55.83 o
   3 -12  10         81.49        110.89        81.38 o
   4 -12  10         15.79         49.07        82.56 o
   5 -12  10         93.34        141.00        51.32 o
   6 -12  10        176.27        250.66        81.38 o
   7 -12  10        102.91        -20.70        51.64 o
  -2 -11  10         25.17         66.73        54.16 o
  -1 -11  10          0.07         -0.62       144.29 o
   0 -11  10        157.29        239.88        51.35 o
   1 -11  10        173.55        175.08        38.58 o
   2 -11  10         46.19         45.58        50.27 o
   3 -11  10         74.08        173.73        53.03 o
   4 -11  10         34.31         33.79        67.92 o
   5 -11  10        372.40        405.85        47.97 o
   6 -11  10          0.41         25.35        91.31 o
   7 -11  10         13.11         25.68        68.80 o
   8 -11  10        564.24        548.06       116.18 o
   9 -11  10          0.00          1.22        54.85 o
  -3 -10  10          0.33         91.87        49.69 o
  -2 -10  10        125.69        126.13        41.09 o
  -1 -10  10          2.58          7.99        67.82 o
   0 -10  10        226.09        143.52        44.43 o
   1 -10  10         50.50         14.26        38.43 o
   2 -10  10        223.86        208.35        73.52 o
   3 -10  10        460.77        500.40        67.82 o
   4 -10  10         39.17         -1.18        36.13 o
   5 -10  10        155.35        123.88        40.44 o
   6 -10  10        254.47        313.31        52.37 o
   7 -10  10        171.83        162.35       107.04 o
   8 -10  10         28.85         76.27        62.71 o
   9 -10  10         45.10         64.08        51.87 o
  10 -10  10        210.50        180.78        67.03 o
  -5  -9  10          5.38         50.91        98.09 o
  -4  -9  10         32.67        -88.26        88.26 o
  -3  -9  10         94.78        121.29        52.67 o
  -2  -9  10          4.85         54.04        38.30 o
  -1  -9  10          3.44         27.59        38.08 o
   0  -9  10        589.23        626.34       117.55 o
   1  -9  10        802.21        769.68        40.59 o
   2  -9  10        109.16         97.26        19.51 o
   3  -9  10        177.71        174.77        24.81 o
   4  -9  10         95.12         94.70        16.28 o
   5  -9  10       1168.09       1148.12        69.07 o
   6  -9  10          3.51         -9.58        28.50 o
   7  -9  10          4.21         40.18        36.17 o
   8  -9  10       1307.93       1560.63       150.58 o
   9  -9  10         15.70        -38.83        38.83 o
  10  -9  10         12.59        -65.48        95.73 o
  -6  -8  10          4.84        -47.33        47.33 o
  -5  -8  10        252.37        299.21        50.39 o
  -4  -8  10         60.94         44.42        50.86 o
  -3  -8  10          1.40        -17.69        65.07 o
  -2  -8  10        343.06        330.45        38.73 o
  -1  -8  10          7.60         25.26        22.79 o
   0  -8  10        650.51        606.10        32.32 o
   1  -8  10         57.23         70.12        15.94 o
   2  -8  10        574.18        585.43        26.78 o
   3  -8  10       1528.14       1594.87        85.22 o
   4  -8  10         41.83         57.09        15.02 o
   5  -8  10        286.77        280.36        19.26 o
   6  -8  10        549.76        642.66        27.54 o
   7  -8  10        443.58        468.92        62.61 o
   8  -8  10          3.67         51.87        33.84 o
   9  -8  10         81.58         28.51        27.91 o
  10  -8  10        276.09        212.73        61.97 o
  -7  -7  10         75.77         41.59        56.46 o
  -6  -7  10         11.87         77.40        42.44 o
  -5  -7  10          1.04         69.88        34.94 o
  -4  -7  10        136.56        145.90        39.11 o
  -3  -7  10        380.01        397.58        43.92 o
  -2  -7  10        242.45        235.13        25.08 o
  -1  -7  10         16.11        -20.74        20.74 o
   0  -7  10       1419.47       1429.46        44.87 o
   1  -7  10       1674.03       1742.59        49.53 o
   2  -7  10        245.58        234.83        15.68 o
   3  -7  10         94.06        104.62        17.79 o
   4  -7  10         83.69        124.83        14.35 o
   5  -7  10       2211.94       2388.43        58.58 o
   6  -7  10         58.55         48.69        25.46 o
   7  -7  10         24.34          1.92        18.70 o
   8  -7  10       1827.18       1989.59        66.80 o
   9  -7  10         45.39        108.51        25.99 o
  10  -7  10         16.06         40.15        30.86 o
  11  -7  10        117.39        114.18        65.55 o
  -7  -6  10         34.43         34.62        61.74 o
  -6  -6  10          6.87        -54.06        54.06 o
  -5  -6  10        694.81        660.35        59.37 o
  -4  -6  10         16.38         23.17        47.18 o
  -3  -6  10          2.90        -12.11        21.20 o
  -2  -6  10       1042.81       1048.57        41.58 o
  -1  -6  10        118.94        102.63        24.28 o
   0  -6  10       1875.85       2018.75        57.60 o
   1  -6  10         84.33        110.99        33.42 o
   2  -6  10       1497.15       1543.98        30.87 o
   3  -6  10       2567.27       2471.93        59.37 o
   4  -6  10         20.21         20.41         8.33 o
   5  -6  10        183.36        166.41        19.46 o
   6  -6  10       1632.82       1779.13        39.40 o
   7  -6  10        656.00        607.82        32.34 o
   8  -6  10         34.31         88.46        37.25 o
   9  -6  10         62.56         60.16        20.74 o
  10  -6  10        266.76        306.84        40.83 o
  11  -6  10         28.55        -39.12        50.91 o
  -8  -5  10         36.98        -12.07        44.55 o
  -7  -5  10        299.93        285.43        57.68 o
  -6  -5  10         47.90         55.91        90.43 o
  -5  -5  10         19.72         10.30        30.29 o
  -4  -5  10        116.05        130.39        23.77 o
  -3  -5  10        922.19        925.08        38.15 o
  -2  -5  10       2101.07       2015.23        52.03 o
  -1  -5  10          1.84         -4.73        29.49 o
   0  -5  10       2060.67       2000.18        56.41 o
   1  -5  10       4292.56       4638.56       109.10 o
   2  -5  10        747.57        902.84        26.23 o
   3  -5  10         10.36          1.11        18.58 o
   4  -5  10          1.26          3.10        13.15 o
   5  -5  10       2893.07       2765.93        51.51 o
   6  -5  10        331.71        295.30        18.58 o
   7  -5  10        135.91        130.37        11.74 o
   8  -5  10       1939.25       2124.67        62.85 o
   9  -5  10         38.47         31.46        28.50 o
  10  -5  10          0.29         43.58        45.11 o
  11  -5  10        110.36        100.45        40.89 o
  -9  -4  10         22.37         80.95        68.61 o
  -8  -4  10         65.31         68.41        39.41 o
  -7  -4  10        311.20        299.21        40.58 o
  -6  -4  10         26.01         24.10        27.08 o
  -5  -4  10       1959.62       1976.73        65.15 o
  -4  -4  10         12.62         14.66        17.05 o
  -3  -4  10         47.65         30.14        14.58 o
  -2  -4  10       2214.63       2186.22        48.31 o
  -1  -4  10        524.45        479.79        19.24 o
   0  -4  10       3695.21       3714.86        63.62 o
   1  -4  10          0.22         -8.26         9.81 o
   2  -4  10       2583.25       2605.79        47.66 o
   3  -4  10       5195.51       5066.78       110.18 o
   4  -4  10        103.55        132.38        10.62 o
   5  -4  10          6.10          5.90         9.93 o
   6  -4  10       1885.43       1930.88        72.83 o
   7  -4  10        288.72        315.62        16.12 o
   8  -4  10         44.84         58.98        20.44 o
   9  -4  10         34.71         11.44        27.44 o
  10  -4  10        294.20        259.09        48.55 o
  11  -4  10         40.78         65.07        52.88 o
  -9  -3  10        126.48        179.79        45.11 o
  -8  -3  10        106.79         85.97        30.24 o
  -7  -3  10        834.46        925.09        67.43 o
  -6  -3  10        289.87        314.20        54.16 o
  -5  -3  10        673.66        729.28        31.32 o
  -4  -3  10         33.61         31.48        15.44 o
  -3  -3  10       2705.71       2727.38        57.26 o
  -2  -3  10       3306.33       3211.23        85.71 o
  -1  -3  10         36.65         48.01         8.87 o
   0  -3  10       2260.78       2208.75        38.36 o
   1  -3  10       5814.85       5831.97       138.29 o
   2  -3  10        746.89        810.87        18.69 o
   3  -3  10          1.87         -8.85         8.85 o
   4  -3  10         37.74         35.34         8.57 o
   5  -3  10       4408.08       4478.65        67.85 o
   6  -3  10       1239.71       1164.27        27.04 o
   7  -3  10         64.44         67.32        20.84 o
   8  -3  10       1322.72       1492.68        51.75 o
   9  -3  10         26.95         27.32        29.29 o
  10  -3  10          4.56         45.41        39.51 o
 -10  -2  10         17.92        -25.56       100.45 o
  -9  -2  10         42.94         54.40        36.79 o
  -8  -2  10        272.41        228.70        32.11 o
  -7  -2  10        430.69        441.79        34.83 o
  -6  -2  10         82.16          8.42        14.55 o
  -5  -2  10       3628.80       3666.01        81.25 o
  -4  -2  10       2346.26       2296.11       106.35 o
  -3  -2  10         66.92         73.06        13.09 o
  -2  -2  10       2312.16       2175.50        46.77 o
  -1  -2  10         15.39         17.70        16.71 o
   0  -2  10       3772.58       3910.91        66.65 o
   1  -2  10        105.16        106.61         8.85 o
   2  -2  10       2387.26       2509.31        40.21 o
   3  -2  10       6556.33       6464.50        85.28 o
   4  -2  10         70.07         62.10         8.48 o
   5  -2  10         12.05         -5.78        11.27 o
   6  -2  10       1122.66       1129.76        24.25 o
   7  -2  10        242.87        234.85         9.27 o
   8  -2  10        182.07        221.25        31.21 o
   9  -2  10         52.20         45.41        39.51 o
  10  -2  10        185.28        224.49        54.45 o
 -10  -1  10        414.20        425.00        62.12 o
  -9  -1  10        410.18        380.78        41.54 o
  -8  -1  10        227.08        221.82        30.93 o
  -7  -1  10        957.58       1005.56        45.02 o
  -6  -1  10        219.85        188.11        20.99 o
  -5  -1  10       1019.71       1007.05        34.29 o
  -4  -1  10        127.31        145.50        17.98 o
  -3  -1  10       3429.21       3501.98        74.41 o
  -2  -1  10       8135.27       8067.77       126.59 o
  -1  -1  10         33.99         30.54        15.73 o
   0  -1  10       1259.44       1162.15        31.82 o
   1  -1  10       5786.72       5777.35        77.27 o
   2  -1  10        862.89        887.28        21.03 o
   3  -1  10         77.81         74.85         8.41 o
   4  -1  10        211.11        181.84        10.04 o
   5  -1  10       2589.98       2639.62        41.51 o
   6  -1  10       1210.58       1200.25        23.69 o
   7  -1  10          3.11         12.01        12.28 o
   8  -1  10        814.62        864.16        54.65 o
   9  -1  10         27.78         13.96        39.71 o
  10  -1  10          3.00        -31.26        46.98 o
 -11   0  10          0.16         19.66        68.80 o
 -10   0  10          6.17        -11.60        44.82 o
  -9   0  10        228.85        228.39        63.30 o
  -8   0  10       1064.62       1020.23        80.79 o
  -7   0  10        893.38        881.15        43.35 o
  -6   0  10          8.40          0.66        25.56 o
  -5   0  10       4846.23       4759.31       119.03 o
  -4   0  10       6201.06       6368.79       118.80 o
  -3   0  10        109.27        121.98        13.19 o
  -2   0  10       1419.80       1257.48        69.00 o
  -1   0  10         20.42         -2.31        11.27 o
   0   0  10       6352.27       6414.99        88.70 o
   1   0  10         63.77         47.92         8.10 o
   2   0  10       1463.19       1483.62        25.29 o
   3   0  10       6455.31       6838.95        95.85 o
   4   0  10          9.79         10.48         8.00 o
   5   0  10        195.99        171.86         7.70 o
   6   0  10        554.19        554.70        25.26 o
   7   0  10        221.00        158.36        25.65 o
   8   0  10        381.38        394.53        44.03 o
   9   0  10         24.59         27.32        37.15 o
 -11   1  10         37.58         65.07        55.04 o
 -10   1  10        520.91        434.24        57.20 o
  -9   1  10        663.69        683.71        45.61 o
  -8   1  10         52.42        -15.53        29.97 o
  -7   1  10       1548.77       1543.23        76.30 o
  -6   1  10        299.73        273.44        20.65 o
  -5   1  10        665.96        653.29        27.14 o
  -4   1  10         52.06         53.88        13.09 o
  -3   1  10       3365.36       3448.74        62.55 o
  -2   1  10      10911.45      10741.74       243.66 o
  -1   1  10         48.61         53.57         9.83 o
   0   1  10        320.90        293.59        14.52 o
   1   1  10       5124.62       5250.89        83.29 o
   2   1  10       1250.30       1202.32        50.82 o
   3   1  10        143.90        156.93         9.79 o
   4   1  10        190.42        199.89         9.67 o
   5   1  10       1033.82       1046.44        32.91 o
   6   1  10        219.86        218.28        19.81 o
   7   1  10          0.20        -22.51        22.51 o
   8   1  10        380.33        399.84        46.20 o
   9   1  10         40.86         70.96        41.08 o
 -11   2  10          2.69         11.60        52.68 o
 -10   2  10          7.40        -14.08        41.18 o
  -9   2  10        279.82        332.01        46.95 o
  -8   2  10       1209.96       1134.06       108.31 o
  -7   2  10       2924.76       3027.09       328.48 o
  -6   2  10        125.12         93.99        20.35 o
  -5   2  10       8447.28       8463.14       219.48 o
  -4   2  10       3321.12       3540.54       100.45 o
  -3   2  10        101.84        100.21        14.33 o
  -2   2  10       1430.89       1362.25        27.20 o
  -1   2  10        365.36        381.86        23.39 o
   0   2  10       4085.84       4076.41        73.98 o
   1   2  10         20.06         41.68        20.54 o
   2   2  10        445.21        482.77        25.46 o
   3   2  10       4084.04       4361.95        67.20 o
   4   2  10        125.83        125.68        18.41 o
   5   2  10          0.44        -19.99        21.62 o
   6   2  10        373.94        354.94        32.00 o
   7   2  10         63.97         63.33        39.51 o
   8   2  10        153.86        162.96        53.27 o
 -11   3  10         60.85         76.27        47.18 o
 -10   3  10        655.02        637.46        66.54 o
  -9   3  10        402.91        333.59        43.64 o
  -8   3  10          2.81        -20.61        20.61 o
  -7   3  10       1199.03       1226.58        45.49 o
  -6   3  10       1166.67       1254.95        44.04 o
  -5   3  10       1051.33       1130.06        30.82 o
  -4   3  10         30.27         30.93        20.44 o
  -3   3  10       1574.38       1518.51        29.90 o
  -2   3  10       7938.81       7748.11       132.69 o
  -1   3  10         17.99         40.73        12.78 o
   0   3  10        419.34        464.41        20.92 o
   1   3  10       2355.52       2473.76        41.87 o
   2   3  10        452.26        439.04        36.56 o
   3   3  10          1.52          4.48        30.57 o
   4   3  10         65.82         77.27        27.16 o
   5   3  10        697.90        659.28        71.75 o
   6   3  10         54.47         62.06        41.05 o
   7   3  10          9.24        -52.88        62.51 o
   8   3  10         83.84        117.95        45.21 o
 -11   4  10          0.25         27.32        58.97 o
 -10   4  10          0.02         19.66        31.45 o
  -9   4  10        130.53         80.20        31.85 o
  -8   4  10        793.14        738.74        38.27 o
  -7   4  10       2384.39       2311.87        61.79 o
  -6   4  10        463.60        427.96        25.48 o
  -5   4  10       9127.15       9290.77       140.69 o
  -4   4  10       2843.91       2934.55        57.50 o
  -3   4  10        297.52        300.83        18.47 o
  -2   4  10        384.71        371.03        24.47 o
  -1   4  10        415.80        412.97        26.83 o
   0   4  10       2235.55       2305.66        36.07 o
   1   4  10          3.04         -3.88        41.18 o
   2   4  10         87.53         74.71        16.14 o
   3   4  10        860.87        928.73        47.77 o
   4   4  10         58.06        -15.01        34.30 o
   5   4  10          5.44         47.79        87.28 o
   6   4  10        180.56        131.15        49.18 o
   7   4  10          8.13        -72.54        72.54 o
 -11   5  10         33.13         23.79        49.34 o
 -10   5  10        652.53        590.32        64.67 o
  -9   5  10        433.26        377.04        39.51 o
  -8   5  10          5.49        -19.66        25.56 o
  -7   5  10        392.48        432.47        29.49 o
  -6   5  10        333.19        350.10        24.97 o
  -5   5  10        579.06        558.86        22.86 o
  -4   5  10          0.25         10.84        14.47 o
  -3   5  10        488.75        474.04        23.16 o
  -2   5  10       4171.98       4334.91       126.20 o
  -1   5  10         42.47         22.57        22.51 o
   0   5  10         57.63         24.85        22.51 o
   1   5  10       1268.10       1278.58        82.86 o
   2   5  10        159.69        178.34        22.69 o
   3   5  10          1.60         14.43        28.50 o
   4   5  10         19.53          1.17        32.07 o
   5   5  10        177.91         93.45        62.81 o
   6   5  10         25.67         99.45        58.61 o
 -11   6  10          2.06         70.96        67.23 o
 -10   6  10         39.27         95.93        43.44 o
  -9   6  10         98.19         76.27        37.15 o
  -8   6  10        340.67        340.28        32.63 o
  -7   6  10       1539.93       1645.75        57.60 o
  -6   6  10        262.40        247.69        29.29 o
  -5   6  10       3387.32       3329.58       265.87 o
  -4   6  10       1180.80       1203.49        41.01 o
  -3   6  10        167.96        190.71        23.59 o
  -2   6  10        203.27        212.20        51.99 o
  -1   6  10        216.23        208.11        36.76 o
   0   6  10        901.28        986.93       121.09 o
   1   6  10          7.55          9.84        48.26 o
   2   6  10          0.19        -27.49        41.48 o
   3   6  10        226.92        254.25        85.81 o
   4   6  10          0.21        -32.43        41.46 o
   5   6  10          0.40        -38.04        62.71 o
 -10   7  10        265.88        239.43        60.35 o
  -9   7  10        304.43        210.14        39.91 o
  -8   7  10          4.86         -9.83        29.68 o
  -7   7  10        267.64        230.00        46.98 o
  -6   7  10         77.02         60.28        30.27 o
  -5   7  10        551.43        562.47        31.11 o
  -4   7  10         18.12         26.64        20.13 o
  -3   7  10        255.18        234.87        49.64 o
  -2   7  10       1114.14       1149.04        33.98 o
  -1   7  10         33.59          7.39        19.87 o
   0   7  10          0.39         55.42        29.80 o
   1   7  10        382.21        439.93        84.23 o
   2   7  10         34.63         74.24        45.25 o
   3   7  10          7.39         44.88       145.66 o
   4   7  10         15.61         21.44        74.60 o
 -10   8  10         53.87         54.85        95.93 o
  -9   8  10         32.40        -21.62        39.12 o
  -8   8  10        149.46        110.48        47.57 o
  -7   8  10        873.97        864.16        67.82 o
  -6   8  10         47.13         73.07        27.42 o
  -5   8  10        430.94        457.05        61.92 o
  -4   8  10        440.77        433.76        85.61 o
  -3   8  10        109.46         68.05        43.35 o
  -2   8  10        176.10        203.48        44.03 o
  -1   8  10         75.51        102.66        30.16 o
   0   8  10        222.79        162.70        44.23 o
   1   8  10          9.31        -37.36        64.77 o
   2   8  10          0.40         66.32        45.21 o
   3   8  10         80.35        165.32        96.91 o
  -9   9  10         77.14         49.14        50.91 o
  -8   9  10          0.12         39.12        50.91 o
  -7   9  10        117.23        192.65        62.71 o
  -6   9  10         40.14         82.56        45.21 o
  -5   9  10        299.22        278.03        38.06 o
  -4   9  10          0.04         33.45        28.85 o
  -3   9  10         37.10         40.12        41.38 o
  -2   9  10        215.44        177.54        42.66 o
  -1   9  10          5.11        -27.32        49.14 o
   0   9  10          1.04         16.82        50.03 o
   1   9  10         62.86        -70.96        92.59 o
   2   9  10          5.28         -3.02        47.33 o
  -8  10  10         53.63         80.20        58.78 o
  -7  10  10        348.12        297.42        67.23 o
  -6  10  10         27.77         33.22        54.65 o
  -5  10  10        103.86        182.82        46.79 o
  -4  10  10        175.39        269.11        59.56 o
  -3  10  10         36.65        -74.50        74.50 o
  -2  10  10         12.76          0.00        19.66 o
  -1  10  10         34.83         25.47        52.68 o
   0  10  10         56.08        -50.69        55.49 o
  -5  11  10         46.15        -94.36       110.28 o
  -4  11  10          2.05        -61.14        61.14 o
   0 -12  11         43.33         -5.87        55.27 o
   1 -12  11         56.63         73.09        61.14 o
   2 -12  11          8.42        -63.43        63.43 o
   3 -12  11         57.76         47.99        92.39 o
   4 -12  11         82.18         70.34        98.09 o
   5 -12  11         98.31         25.14        84.53 o
   6 -12  11         23.25        102.34        64.48 o
   7 -12  11         16.25        -49.77        49.77 o
  -2 -11  11         62.16          3.47        87.28 o
  -1 -11  11         33.50         -3.77        44.42 o
   0 -11  11         22.10        -33.18        39.90 o
   1 -11  11        104.97         27.23        53.94 o
   2 -11  11          5.33        -36.44        36.44 o
   3 -11  11        302.62        386.80        54.97 o
   4 -11  11         11.25        -28.74        68.90 o
   5 -11  11         41.43         17.96        37.49 o
   6 -11  11        343.11        334.59       105.37 o
   7 -11  11         46.62         59.62        50.28 o
   8 -11  11          0.58         62.90        72.54 o
  -3 -10  11         14.33          5.72        96.13 o
  -2 -10  11         48.46         37.22        45.64 o
  -1 -10  11          4.54        -20.13        38.58 o
   0 -10  11        116.09         41.05        40.65 o
   1 -10  11        189.48        228.99        46.03 o
   2 -10  11         12.25         89.55        38.58 o
   3 -10  11        135.29         89.96        89.25 o
   4 -10  11        296.70        374.25        47.11 o
   5 -10  11        209.40        232.44        48.65 o
   6 -10  11         10.44          9.96        39.23 o
   7 -10  11          7.40         16.53        31.59 o
   8 -10  11        344.26        392.76        80.79 o
   9 -10  11          1.26        -15.05       126.89 o
  -5  -9  11        110.26        182.82       110.28 o
  -4  -9  11         63.89        -96.52        96.52 o
  -3  -9  11          6.02         87.07        56.02 o
  -2  -9  11        364.00        339.31        48.34 o
  -1  -9  11        196.43        180.80        43.76 o
   0  -9  11        191.70        115.33        31.61 o
   1  -9  11        281.02        305.85        30.50 o
   2  -9  11          5.50         -9.83        25.75 o
   3  -9  11        935.64        930.00        41.73 o
   4  -9  11         13.51         63.75        32.63 o
   5  -9  11         39.62         11.62        30.70 o
   6  -9  11       1091.49       1074.23        66.13 o
   7  -9  11         56.59         30.26        43.35 o
   8  -9  11          1.13          1.97        55.83 o
   9  -9  11         57.64        111.48        50.73 o
  10  -9  11         59.68        161.09        59.48 o
  -6  -8  11          6.47         76.52        69.32 o
  -5  -8  11          2.91        -15.53        78.43 o
  -4  -8  11         75.61         68.61        50.84 o
  -3  -8  11         65.59         70.96        73.13 o
  -2  -8  11        415.62        483.58        87.67 o
  -1  -8  11          3.06          4.85        50.91 o
   0  -8  11        397.41        379.13        28.63 o
   1  -8  11       1058.54       1039.62        45.51 o
   2  -8  11         21.91         22.78        13.07 o
   3  -8  11        315.88        310.21        38.43 o
   4  -8  11        835.58        856.29        26.57 o
   5  -8  11        463.34        433.46        21.32 o
   6  -8  11          6.25          9.30        28.41 o
   7  -8  11          0.25        -30.20        32.47 o
   8  -8  11        936.64        877.13       118.14 o
   9  -8  11          4.58        -31.56        36.16 o
  10  -8  11         18.23        -39.69        39.69 o
  -7  -7  11         30.41        -21.62        69.00 o
  -6  -7  11         32.76        -40.31        56.02 o
  -5  -7  11        330.99        272.24        53.30 o
  -4  -7  11        545.27        529.07        50.25 o
  -3  -7  11         11.64         54.12        26.81 o
  -2  -7  11       1300.89       1215.09        59.33 o
  -1  -7  11        743.74        772.68        83.64 o
   0  -7  11        722.47        697.05        55.63 o
   1  -7  11        465.68        454.68        36.27 o
   2  -7  11         30.06         24.60        16.71 o
   3  -7  11       2479.36       2633.77        56.87 o
   4  -7  11         14.87         16.16        19.56 o
   5  -7  11         59.39         68.26        15.53 o
   6  -7  11       1444.76       1390.26        36.02 o
   7  -7  11         13.96         21.01        59.07 o
   8  -7  11          0.64        -25.18        25.18 o
   9  -7  11        133.45        137.03        35.64 o
  10  -7  11        112.79        100.58        42.98 o
  -7  -6  11        275.92        192.65        65.26 o
  -6  -6  11         22.89         23.79        41.71 o
  -5  -6  11          0.36        -23.28        29.47 o
  -4  -6  11         88.86        104.94        35.64 o
  -3  -6  11        395.87        313.57        60.35 o
  -2  -6  11       1184.15       1123.29       109.10 o
  -1  -6  11          0.46        -21.70        21.70 o
   0  -6  11        723.13        673.81        31.66 o
   1  -6  11       4048.78       4076.80        91.04 o
   2  -6  11          9.88          2.95        12.65 o
   3  -6  11        485.82        528.48        20.53 o
   4  -6  11       1934.90       2088.12        43.82 o
   5  -6  11       1213.32       1178.36        52.78 o
   6  -6  11         26.51         31.97        12.12 o
   7  -6  11         21.65         39.12        17.69 o
   8  -6  11       1363.30       1441.94        54.49 o
   9  -6  11         71.06         79.47        25.66 o
  10  -6  11          2.96         22.86        40.02 o
  -8  -5  11          7.08         85.91        61.56 o
  -7  -5  11         78.64        102.51        42.98 o
  -6  -5  11        178.22        219.62        48.52 o
  -5  -5  11        869.96        934.85        83.94 o
  -4  -5  11       3388.10       3729.76       131.73 o
  -3  -5  11         18.86         22.92        19.77 o
  -2  -5  11       2677.33       2646.21        64.20 o
  -1  -5  11       1445.32       1577.23        61.63 o
   0  -5  11       1089.63       1092.24        49.34 o
   1  -5  11        476.17        486.27        40.30 o
   2  -5  11          1.72          4.02        13.76 o
   3  -5  11       5024.13       5077.73        84.51 o
   4  -5  11         18.19         11.19         7.05 o
   5  -5  11        551.45        519.77        20.05 o
   6  -5  11       1509.47       1565.85        38.82 o
   7  -5  11         51.86         28.48        12.92 o
   8  -5  11         59.18         53.74        49.14 o
   9  -5  11        175.25        143.69        50.03 o
  10  -5  11        115.82        207.56        92.19 o
  -9  -4  11         43.24         31.26        66.44 o
  -8  -4  11         83.00        101.19        38.25 o
  -7  -4  11        594.20        601.67        49.46 o
  -6  -4  11         68.22         40.22        57.01 o
  -5  -4  11        142.98        134.47        26.73 o
  -4  -4  11        728.42        660.59        41.97 o
  -3  -4  11       1265.48       1197.32        38.30 o
  -2  -4  11       4527.30       4479.57        81.76 o
  -1  -4  11          4.55         -8.16        11.79 o
   0  -4  11       1232.53       1226.81        28.56 o
   1  -4  11       6621.64       6500.95       125.15 o
   2  -4  11          4.75         -4.54        16.71 o
   3  -4  11         48.73         31.77        11.70 o
   4  -4  11       2826.59       3070.41        54.30 o
   5  -4  11       1195.82       1247.23        26.98 o
   6  -4  11          1.49         -9.02         9.02 o
   7  -4  11         43.19         64.30        11.68 o
   8  -4  11       1349.24       1408.77        46.07 o
   9  -4  11        163.29        155.90        29.19 o
  10  -4  11          0.18         66.64        44.82 o
  -9  -3  11        159.57        165.84        35.27 o
  -8  -3  11         31.66         50.68        42.07 o
  -7  -3  11        308.62        330.47        67.52 o
  -6  -3  11         60.55         44.70        24.57 o
  -5  -3  11       1232.86       1255.71        69.20 o
  -4  -3  11       6201.28       6418.88       115.58 o
  -3  -3  11         81.88         74.24        15.11 o
  -2  -3  11       4269.55       4241.57        86.43 o
  -1  -3  11       3691.41       3885.95        64.41 o
   0  -3  11       3108.07       3096.72        78.93 o
   1  -3  11        594.84        637.14        22.60 o
   2  -3  11          7.96         16.61         8.48 o
   3  -3  11       6882.53       7007.69       140.95 o
   4  -3  11        295.71        285.00        11.90 o
   5  -3  11        474.06        486.99        24.97 o
   6  -3  11       1753.36       1890.90       101.93 o
   7  -3  11         38.41         16.84        28.31 o
   8  -3  11         51.19         77.02        18.26 o
   9  -3  11         49.01         58.53        33.42 o
  10  -3  11         99.56         62.90        37.35 o
 -10  -2  11        133.52         72.54        68.61 o
  -9  -2  11         87.11         83.68        32.65 o
  -8  -2  11         76.65         52.48        36.22 o
  -7  -2  11       1348.38       1501.66        79.02 o
  -6  -2  11        208.73        125.59        29.74 o
  -5  -2  11        207.74        207.37        20.68 o
  -4  -2  11        886.99        834.38        27.99 o
  -3  -2  11        629.28        613.15        24.00 o
  -2  -2  11       7488.01       7454.95       116.25 o
  -1  -2  11         21.23          7.74        11.81 o
   0  -2  11       3238.49       3168.54       127.58 o
   1  -2  11       9047.88       9075.50       121.61 o
   2  -2  11          5.28          7.55         8.10 o
   3  -2  11          8.67         15.39         8.33 o
   4  -2  11       1633.87       1653.02        30.27 o
   5  -2  11        784.72        775.61        21.35 o
   6  -2  11          1.20         15.95        11.70 o
   7  -2  11         52.95         44.95        16.81 o
   8  -2  11        878.55        817.28        45.34 o
   9  -2  11        159.86         94.36        43.05 o
  10  -2  11          1.05         17.69        51.11 o
 -10  -1  11         39.32         43.05        51.11 o
  -9  -1  11        369.60        456.78        59.56 o
  -8  -1  11         26.51         31.26        31.26 o
  -7  -1  11        682.30        736.18        55.43 o
  -6  -1  11        144.64        121.02        21.03 o
  -5  -1  11       3322.66       3407.04       175.05 o
  -4  -1  11       5333.21       5692.95       110.85 o
  -3  -1  11         42.64         62.23        18.58 o
  -2  -1  11        974.98        885.87        27.72 o
  -1  -1  11       7721.63       7851.32       127.81 o
   0  -1  11       6670.05       6583.42       158.44 o
   1  -1  11        488.97        483.72        36.66 o
   2  -1  11        147.01        177.17        15.04 o
   3  -1  11       6349.87       6642.01       101.84 o
   4  -1  11        337.56        293.89        15.33 o
   5  -1  11         22.20         19.63         9.33 o
   6  -1  11       1429.56       1477.34        28.80 o
   7  -1  11          0.02         -6.55        14.55 o
   8  -1  11          5.81         45.41        29.29 o
   9  -1  11          6.24          1.97        39.71 o
  10  -1  11         59.24         27.32        54.65 o
 -10   0  11        236.97        182.82        57.60 o
  -9   0  11        261.38        261.61        51.41 o
  -8   0  11         72.23         70.43        33.42 o
  -7   0  11       2245.89       2156.76        78.41 o
  -6   0  11        442.19        416.36        79.81 o
  -5   0  11         18.15         11.38        16.50 o
  -4   0  11        995.40       1003.32        33.65 o
  -3   0  11        403.32        381.07        29.29 o
  -2   0  11       4585.40       4253.34        75.53 o
  -1   0  11        143.17        136.76        25.56 o
   0   0  11       4465.25       4681.79        71.46 o
   1   0  11       8964.64       9098.28       117.31 o
   2   0  11         17.89          6.65        15.82 o
   3   0  11          6.10         20.98         9.01 o
   4   0  11        747.41        730.19        19.41 o
   5   0  11        841.10        889.66        21.96 o
   6   0  11         69.21         61.30        13.41 o
   7   0  11         54.29         57.66        20.24 o
   8   0  11        357.34        371.93        44.43 o
   9   0  11         88.10         76.27        39.51 o
 -11   1  11         62.14         84.14        47.18 o
 -10   1  11         62.24        137.49        43.02 o
  -9   1  11        286.48        324.72        39.32 o
  -8   1  11          3.56         -6.92        23.10 o
  -7   1  11       1042.67        950.65        48.05 o
  -6   1  11        547.77        489.78        35.16 o
  -5   1  11       2766.23       2837.09        65.53 o
  -4   1  11       5519.19       5694.79        96.89 o
  -3   1  11          1.80          6.89        12.44 o
  -2   1  11        134.07         98.09        13.23 o
  -1   1  11       4759.01       5011.43        78.34 o
   0   1  11       3196.56       3187.48        67.52 o
   1   1  11         88.52        105.11        11.75 o
   2   1  11        460.58        412.66        13.31 o
   3   1  11       2903.67       3047.90        55.05 o
   4   1  11        243.33        227.54        11.40 o
   5   1  11          0.13          3.94        17.79 o
   6   1  11        637.48        645.36        34.51 o
   7   1  11          2.73         15.63        23.59 o
   8   1  11          3.11        -31.26        35.19 o
   9   1  11         18.53         -7.86        46.98 o
 -11   2  11          0.24          1.97        47.77 o
 -10   2  11        340.95        383.11       104.09 o
  -9   2  11        488.48        442.09        38.97 o
  -8   2  11        179.87        173.38        34.99 o
  -7   2  11       2456.19       2504.16        86.11 o
  -6   2  11        392.34        376.51        72.34 o
  -5   2  11        106.50         66.32        49.05 o
  -4   2  11        562.14        526.29        23.39 o
  -3   2  11        566.22        528.70        20.89 o
  -2   2  11       6845.78       6957.92       233.14 o
  -1   2  11        191.28        185.34        15.22 o
   0   2  11       1027.26       1014.34        28.85 o
   1   2  11       5262.22       5309.94        77.70 o
   2   2  11         31.44         34.20         8.31 o
   3   2  11        192.94        216.63        10.60 o
   4   2  11        487.70        492.07        44.43 o
   5   2  11        262.59        261.20        27.58 o
   6   2  11        140.05         80.55        32.44 o
   7   2  11          7.27        -21.62        33.42 o
   8   2  11        145.44         84.14        34.99 o
 -11   3  11         73.51         80.20        50.91 o
 -10   3  11         44.32        -19.66        33.42 o
  -9   3  11        336.49        406.92        53.67 o
  -8   3  11         48.80         70.96        35.19 o
  -7   3  11       1807.96       1750.06       149.10 o
  -6   3  11        272.99        233.97        75.29 o
  -5   3  11         27.74         44.89        16.71 o
  -4   3  11       2471.61       2545.79        49.40 o
  -3   3  11         14.24         22.54        17.59 o
  -2   3  11        503.08        488.67        23.55 o
  -1   3  11       2433.03       2454.92        51.18 o
   0   3  11       1956.90       1995.44        44.82 o
   1   3  11          4.80         15.59         6.88 o
   2   3  11        224.54        218.43        13.77 o
   3   3  11       1302.86       1413.99        40.00 o
   4   3  11         63.21         62.21        20.35 o
   5   3  11          3.95          4.52        27.86 o
   6   3  11        160.11        130.17        35.33 o
   7   3  11          0.10        -35.38        43.25 o
   8   3  11          4.79         17.69        51.11 o
 -11   4  11          1.16         23.79        49.34 o
 -10   4  11        300.93        276.39        42.66 o
  -9   4  11        515.74        479.65        38.92 o
  -8   4  11         70.98         31.26        31.26 o
  -7   4  11       3112.55       3306.83        96.91 o
  -6   4  11        322.03        282.29        26.73 o
  -5   4  11        269.96        242.19        16.87 o
  -4   4  11         14.14          0.52        12.06 o
  -3   4  11        307.96        340.36        20.21 o
  -2   4  11       3856.47       3988.96        79.23 o
  -1   4  11        196.37        176.57        14.36 o
   0   4  11         86.44         73.01        29.68 o
   1   4  11       2485.72       2633.33       107.13 o
   2   4  11          1.47         21.86        15.84 o
   3   4  11        162.99        139.34        24.28 o
   4   4  11        221.98        273.97        48.39 o
   5   4  11         88.45         73.13        35.73 o
   6   4  11         78.54        105.31        38.23 o
   7   4  11          2.73        -33.22        62.90 o
 -11   5  11         74.47         80.20        54.85 o
 -10   5  11         27.57         13.96        39.71 o
  -9   5  11        298.71        309.81        39.12 o
  -8   5  11         37.19         27.32        31.45 o
  -7   5  11       2018.66       2171.40        66.05 o
  -6   5  11        159.32        127.78        20.05 o
  -5   5  11          3.55          8.22        18.87 o
  -4   5  11       1217.42       1254.95        47.18 o
  -3   5  11         41.00         49.85        15.73 o
  -2   5  11         91.66         64.10        15.24 o
  -1   5  11        862.25        854.62        26.68 o
   0   5  11        602.55        655.60        21.67 o
   1   5  11         81.27         52.26        35.19 o
   2   5  11        104.16        126.90        27.72 o
   3   5  11        520.87        524.51        55.11 o
   4   5  11         21.84         82.50        39.62 o
   5   5  11         16.51        -35.25        43.40 o
   6   5  11         41.06        -16.11        89.15 o
 -11   6  11          3.15          7.86        46.98 o
 -10   6  11        303.92        269.11        39.32 o
  -9   6  11        373.70        406.92        46.59 o
  -8   6  11         12.42          3.93        25.75 o
  -7   6  11        972.20        963.23        44.03 o
  -6   6  11        351.54        326.23        28.45 o
  -5   6  11        469.22        482.05        97.50 o
  -4   6  11         28.95         54.51        19.14 o
  -3   6  11         32.63         14.54        19.56 o
  -2   6  11       1466.16       1509.12        44.25 o
  -1   6  11         61.59         33.88        33.52 o
   0   6  11         15.58         -7.42        22.61 o
   1   6  11        747.26        745.31        42.01 o
   2   6  11          1.87         -8.71        23.60 o
   3   6  11         37.33         54.76        34.17 o
   4   6  11         64.66         71.97        38.91 o
   5   6  11         45.53         10.46        61.36 o
 -10   7  11          7.67        -19.66        43.25 o
  -9   7  11        253.34        384.11        59.17 o
  -8   7  11         10.71        -11.60        43.05 o
  -7   7  11        896.69        770.39        64.08 o
  -6   7  11         65.49         27.32        24.99 o
  -5   7  11        207.12        236.28        27.71 o
  -4   7  11        974.75       1013.60        60.15 o
  -3   7  11         51.32         26.30        18.01 o
  -2   7  11         37.88         64.81        26.29 o
  -1   7  11        253.17        225.93        28.23 o
   0   7  11        171.20        192.56        33.01 o
   1   7  11         40.82         11.07        41.28 o
   2   7  11         39.03         25.56        38.13 o
   3   7  11         86.73        109.27       136.82 o
   4   7  11         23.55         78.93        69.86 o
 -10   8  11        212.04        238.06        86.10 o
  -9   8  11        272.31        218.00        58.97 o
  -8   8  11          0.03         33.22        51.11 o
  -7   8  11         69.97         84.14        44.82 o
  -6   8  11        106.50         56.16        24.95 o
  -5   8  11        144.34        158.61        44.62 o
  -4   8  11         41.16         39.60        28.31 o
  -3   8  11          0.44          1.20        30.47 o
  -2   8  11        624.93        677.61        45.94 o
  -1   8  11          4.59         -8.09        34.30 o
   0   8  11          0.41         65.56        34.22 o
   1   8  11        198.34        160.34        52.35 o
   2   8  11          0.40         24.57        61.81 o
   3   8  11          9.26        -46.01        46.01 o
  -9   9  11        151.14        114.21        72.93 o
  -8   9  11          1.78         49.14        67.03 o
  -7   9  11        375.91        462.35        66.64 o
  -6   9  11         27.45         11.60        48.75 o
  -5   9  11         99.78        -25.56        55.04 o
  -4   9  11        286.74        365.11       113.13 o
  -3   9  11          2.05         42.44        31.09 o
  -2   9  11         29.42        -32.49        32.49 o
  -1   9  11         66.83         95.93        66.84 o
   0   9  11         45.88         50.75        87.28 o
   1   9  11          9.24        113.61        68.76 o
  -7  10  11         62.23          1.97        71.55 o
  -6  10  11         39.78          3.93        51.50 o
  -5  10  11         81.98         92.59        52.88 o
  -4  10  11          0.01         15.53        54.85 o
  -3  10  11          2.79         23.79        67.03 o
  -2  10  11        126.89        102.22        43.05 o
   1 -12  12         42.00         89.70        53.01 o
   2 -12  12          7.14        147.34       101.83 o
   3 -12  12        147.69        122.49        54.98 o
   4 -12  12         10.57        -17.99        61.82 o
   5 -12  12          3.65          6.16        47.33 o
   6 -12  12        276.81        167.68        67.90 o
   7 -12  12          0.04       -102.02       102.02 o
  -1 -11  12         11.59         58.71        61.09 o
   0 -11  12         30.24        -42.79        50.41 o
   1 -11  12        279.85        310.41        54.61 o
   2 -11  12         25.48         17.26        40.60 o
   3 -11  12         80.89         61.87        40.10 o
   4 -11  12        286.02        311.01        49.26 o
   5 -11  12         48.81          1.63       111.07 o
   6 -11  12          0.02        -37.35        62.90 o
   7 -11  12         30.52        132.79        54.43 o
   8 -11  12        242.83        317.67        88.46 o
  -3 -10  12          1.93         45.82        69.79 o
  -2 -10  12        127.76         84.01        42.79 o
  -1 -10  12        151.30        109.12        44.83 o
   0 -10  12          9.77         15.03        35.48 o
   1 -10  12        105.09        113.02        44.67 o
   2 -10  12         24.17         33.31        37.55 o
   3 -10  12        614.04        583.71        60.47 o
   4 -10  12          0.84         18.15        38.35 o
   5 -10  12          9.99         44.71        38.45 o
   6 -10  12        621.88        599.73        56.81 o
   7 -10  12         12.96        -43.26        44.97 o
   8 -10  12          8.75         78.63        92.00 o
   9 -10  12        254.47         90.03       100.06 o
  -4  -9  12         55.42        123.84        98.68 o
  -3  -9  12          1.00        -25.20        39.52 o
  -2  -9  12        139.34        106.00        37.50 o
  -1  -9  12         55.77         49.60        48.95 o
   0  -9  12        109.96        161.40        39.77 o
   1  -9  12       1151.45       1192.94       100.94 o
   2  -9  12         41.10        -15.60        63.00 o
   3  -9  12        214.14        236.31        41.25 o
   4  -9  12        913.28       1039.58        68.67 o
   5  -9  12        101.71        115.21        42.31 o
   6  -9  12          0.57        -31.05        32.58 o
   7  -9  12        135.50         85.35        41.41 o
   8  -9  12        293.29        253.39        91.80 o
   9  -9  12        102.62        102.22        67.23 o
  10  -9  12         16.80         23.91        46.57 o
  -5  -8  12         81.80        224.09        60.26 o
  -4  -8  12        161.20        251.98        79.02 o
  -3  -8  12          1.97        -23.79        51.50 o
  -2  -8  12        292.69        353.45        76.67 o
  -1  -8  12        603.00        565.59        63.20 o
   0  -8  12          2.02          7.16        18.60 o
   1  -8  12        289.68        286.91        72.73 o
   2  -8  12        140.01        145.73        13.83 o
   3  -8  12       1858.01       1998.90        72.56 o
   4  -8  12         61.61         51.71        22.51 o
   5  -8  12         57.74         61.73        11.99 o
   6  -8  12       1187.55       1229.42        53.67 o
   7  -8  12         45.27         55.46        52.88 o
   8  -8  12          0.17         33.22        53.08 o
   9  -8  12        334.76        350.10        81.38 o
  10  -8  12         52.02         57.55        54.66 o
  -6  -7  12         15.85         -5.60        59.17 o
  -5  -7  12         63.08        134.28        53.84 o
  -4  -7  12        371.44        380.57        53.18 o
  -3  -7  12          7.33         15.49        32.53 o
  -2  -7  12        325.57        292.05        36.01 o
  -1  -7  12         64.24         49.57        29.64 o
   0  -7  12        182.41        201.65        33.42 o
   1  -7  12       2750.75       2930.89        98.98 o
   2  -7  12          6.30         -9.21        21.08 o
   3  -7  12        335.73        326.77        23.09 o
   4  -7  12       2176.42       2445.26        57.88 o
   5  -7  12         46.09         53.97        13.56 o
   6  -7  12          1.05          8.44        24.57 o
   7  -7  12        218.50        224.28        23.04 o
   8  -7  12        327.40        389.06        35.68 o
   9  -7  12        129.94         87.64        77.45 o
  10  -7  12          9.26         70.96        65.07 o
  -7  -6  12         18.12         61.20        50.04 o
  -6  -6  12         38.45         65.67        38.11 o
  -5  -6  12        317.29        372.49        46.69 o
  -4  -6  12        514.22        535.67        63.69 o
  -3  -6  12         86.33         62.12        30.67 o
  -2  -6  12        906.34        904.89        41.47 o
  -1  -6  12       1848.49       1862.96       173.48 o
   0  -6  12        200.81        229.26        35.72 o
   1  -6  12        449.55        438.81        22.90 o
   2  -6  12        564.98        521.32        21.71 o
   3  -6  12       3819.79       3885.92        74.50 o
   4  -6  12        361.11        351.59        19.64 o
   5  -6  12          6.79        -14.65        14.65 o
   6  -6  12       1937.84       2083.14        64.28 o
   7  -6  12        180.98        157.47        27.23 o
   8  -6  12          1.76         45.94        23.45 o
   9  -6  12        198.71        130.24        48.36 o
  10  -6  12         39.83        122.70       104.48 o
  -8  -5  12         10.11         25.52        60.06 o
  -7  -5  12        319.66        290.28        51.71 o
  -6  -5  12        115.02         91.10        48.46 o
  -5  -5  12          5.65         10.77        29.41 o
  -4  -5  12        747.74        762.62        81.19 o
  -3  -5  12        390.90        345.39        36.24 o
  -2  -5  12        231.53        237.16        47.18 o
  -1  -5  12         49.68         62.36        13.86 o
   0  -5  12        638.46        652.24        30.83 o
   1  -5  12       5683.24       5716.74       109.53 o
   2  -5  12         13.60          6.81        11.19 o
   3  -5  12        475.98        478.67        19.60 o
   4  -5  12       2932.68       3125.64        53.24 o
   5  -5  12         21.57         11.91        12.78 o
   6  -5  12         11.18         34.02        12.15 o
   7  -5  12        390.74        392.08        20.17 o
   8  -5  12        347.89        390.90        49.44 o
   9  -5  12        135.93         55.51        24.71 o
  10  -5  12          0.86         -7.20        43.51 o
  -9  -4  12        155.85        102.57        57.40 o
  -8  -4  12          2.30          7.60        38.25 o
  -7  -4  12         52.97         58.35        32.60 o
  -6  -4  12         81.74         74.47        31.65 o
  -5  -4  12       1140.63       1168.54        55.42 o
  -4  -4  12       1712.68       1731.88        61.95 o
  -3  -4  12        287.57        287.09        21.80 o
  -2  -4  12        879.76        960.25        28.97 o
  -1  -4  12       4971.35       5329.38       105.29 o
   0  -4  12        708.11        659.54        20.65 o
   1  -4  12        709.76        734.40        52.09 o
   2  -4  12       1088.41       1109.29        30.96 o
   3  -4  12       4635.45       4867.43        78.42 o
   4  -4  12        991.94        938.26        25.50 o
   5  -4  12          0.03        -10.01        10.01 o
   6  -4  12       2001.51       2144.12        74.60 o
   7  -4  12        275.03        248.49        51.11 o
   8  -4  12         21.66         24.06        19.20 o
   9  -4  12        146.23        117.56        27.91 o
  10  -4  12         12.85          7.86        33.22 o
  -9  -3  12         60.25         69.83        41.28 o
  -8  -3  12         33.58          7.33        29.14 o
  -7  -3  12       1182.55       1348.33        64.46 o
  -6  -3  12        235.96        283.30        35.64 o
  -5  -3  12          0.27         34.43        21.63 o
  -4  -3  12        987.07       1022.57        39.06 o
  -3  -3  12        695.22        685.51        26.27 o
  -2  -3  12       1290.91       1294.23        60.45 o
  -1  -3  12         46.25         25.56         9.33 o
   0  -3  12        175.14        185.59        10.24 o
   1  -3  12       9641.86       9861.00       173.01 o
   2  -3  12          9.85          3.39        11.81 o
   3  -3  12        488.18        489.64        21.72 o
   4  -3  12       3215.35       3322.58        55.90 o
   5  -3  12         81.15         94.30        24.57 o
   6  -3  12         77.56         67.20        24.67 o
   7  -3  12        364.89        353.46        36.66 o
   8  -3  12        213.07        203.65        27.53 o
   9  -3  12        128.38        114.19        67.13 o
  10  -3  12          1.48         65.07        49.34 o
 -10  -2  12         72.06         23.79        57.01 o
  -9  -2  12        286.49        198.44        46.69 o
  -8  -2  12          9.29         -2.28        39.22 o
  -7  -2  12        587.01        577.73        43.25 o
  -6  -2  12        464.28        452.08        82.76 o
  -5  -2  12       1871.59       1907.02       190.68 o
  -4  -2  12       2717.40       2783.23        61.16 o
  -3  -2  12        197.19        204.12        19.17 o
  -2  -2  12       1513.50       1510.47        48.06 o
  -1  -2  12       7021.02       7317.33       132.96 o
   0  -2  12         53.42         46.83        11.78 o
   1  -2  12        236.11        267.84        11.83 o
   2  -2  12       1939.36       2092.58        46.49 o
   3  -2  12       4013.99       4310.10        75.44 o
   4  -2  12       1179.77       1130.62        40.30 o
   5  -2  12         23.20          1.92        14.65 o
   6  -2  12       1402.50       1418.68        31.78 o
   7  -2  12        161.83        141.81        14.49 o
   8  -2  12        149.10        103.29        24.88 o
   9  -2  12        148.05         37.35        39.51 o
  10  -2  12          0.37         49.14        47.18 o
 -10  -1  12         11.97        -19.66        51.11 o
  -9  -1  12        179.85        129.24        37.20 o
  -8  -1  12        107.92         94.41        43.35 o
  -7  -1  12       2322.51       2417.71       113.43 o
  -6  -1  12        595.41        777.53       130.23 o
  -5  -1  12         78.75         68.03        16.61 o
  -4  -1  12       1989.65       1998.91        85.81 o
  -3  -1  12        127.40        120.42        16.67 o
  -2  -1  12       6897.37       7062.74       118.49 o
  -1  -1  12        478.29        429.43        21.38 o
   0  -1  12        289.94        308.45        23.29 o
   1  -1  12       8135.20       8053.42       108.81 o
   2  -1  12         67.55         79.37        12.48 o
   3  -1  12        186.61        173.47        11.78 o
   4  -1  12       3321.18       3452.24        56.98 o
   5  -1  12         98.30         99.26        11.78 o
   6  -1  12        164.60        168.47        17.40 o
   7  -1  12         63.19         70.21        17.93 o
   8  -1  12        113.81        168.66        43.84 o
   9  -1  12         43.49        108.51        45.21 o
 -10   0  12        137.13        202.48        70.77 o
  -9   0  12        473.38        529.35        49.54 o
  -8   0  12         25.87         45.41        37.74 o
  -7   0  12       1790.84       1911.14       223.31 o
  -6   0  12        428.59        389.69        33.53 o
  -5   0  12       1013.87        996.04        36.97 o
  -4   0  12       4322.62       4344.09        92.62 o
  -3   0  12          8.53         34.76        16.61 o
  -2   0  12       3784.27       3604.03        64.00 o
  -1   0  12       5407.51       5735.86       108.93 o
   0   0  12         45.59         39.42        20.54 o
   1   0  12         21.16          0.69        11.75 o
   2   0  12       1703.15       1564.45        31.14 o
   3   0  12       2687.72       2800.06        49.76 o
   4   0  12        761.83        762.73        56.61 o
   5   0  12          0.32        -13.62        13.66 o
   6   0  12        759.37        769.57        35.68 o
   7   0  12        186.22        213.05        25.08 o
   8   0  12        126.95        100.45        35.58 o
   9   0  12         50.13         84.14        47.18 o
 -10   1  12         68.20        -34.99        69.88 o
  -9   1  12        263.81        235.27        40.15 o
  -8   1  12        210.97        190.70        39.32 o
  -7   1  12       3101.17       3378.58       139.18 o
  -6   1  12        842.64        861.48        64.08 o
  -5   1  12          0.65         10.24        28.50 o
  -4   1  12       1760.09       1682.62        42.37 o
  -3   1  12        413.81        399.86        20.71 o
  -2   1  12       5575.97       5869.76       103.21 o
  -1   1  12        599.50        650.15        53.17 o
   0   1  12          3.43        -10.36        10.36 o
   1   1  12       6179.15       6299.76       105.37 o
   2   1  12         28.59         29.71         9.01 o
   3   1  12        156.51        127.11        18.48 o
   4   1  12       1736.42       1746.21        49.93 o
   5   1  12         73.37         52.61        13.60 o
   6   1  12        196.50        222.98        31.68 o
   7   1  12         34.56         25.56        29.49 o
   8   1  12         55.11         17.69        41.48 o
 -11   2  12        175.48        173.38        54.85 o
 -10   2  12         93.68         72.27        45.65 o
  -9   2  12        700.00        800.07        67.82 o
  -8   2  12         49.56         47.18        33.61 o
  -7   2  12       1266.12       1474.33        78.24 o
  -6   2  12        308.36        273.96        46.98 o
  -5   2  12       2214.35       2344.62       180.65 o
  -4   2  12       7308.46       7517.04       130.45 o
  -3   2  12          5.59          9.49        13.65 o
  -2   2  12        481.80        447.58        22.44 o
  -1   2  12       4340.31       4442.30        81.39 o
   0   2  12        312.01        343.42        19.74 o
   1   2  12         12.63          3.73        20.44 o
   2   2  12        757.11        745.07        49.54 o
   3   2  12       1488.20       1594.69        31.18 o
   4   2  12        367.26        380.38        29.19 o
   5   2  12          1.25          5.52        53.96 o
   6   2  12        235.47        225.19        31.78 o
   7   2  12         89.05        123.84        35.58 o
   8   2  12         28.13         54.85        51.31 o
 -11   3  12          8.83        -33.22        68.41 o
 -10   3  12         95.05         95.93        39.12 o
  -9   3  12        462.76        421.46        52.88 o
  -8   3  12        134.62         80.20        37.35 o
  -7   3  12       1780.23       2013.15        95.54 o
  -6   3  12        793.42        827.99        46.00 o
  -5   3  12        123.06        122.05        21.20 o
  -4   3  12       2461.02       2465.11       172.30 o
  -3   3  12        128.93        144.74        19.16 o
  -2   3  12       1505.68       1626.99        44.19 o
  -1   3  12        281.05        280.91        18.89 o
   0   3  12          4.11        -13.29        13.29 o
   1   3  12       3712.27       3971.13        61.53 o
   2   3  12         40.20         32.13        26.54 o
   3   3  12         58.56         55.83        23.49 o
   4   3  12        621.69        666.98        39.17 o
   5   3  12         20.09         36.90        27.18 o
   6   3  12         93.65        116.53        29.96 o
   7   3  12         21.64         49.14        58.97 o
 -11   4  12        189.53        136.03        52.68 o
 -10   4  12         55.99         21.62        37.55 o
  -9   4  12        568.51        571.06        44.43 o
  -8   4  12         85.85         49.14        29.29 o
  -7   4  12        665.86        677.41        43.84 o
  -6   4  12        182.95        218.00        23.59 o
  -5   4  12       1877.57       1961.10       132.20 o
  -4   4  12       6878.51       7281.40       166.17 o
  -3   4  12         10.03          9.90        15.10 o
  -2   4  12         71.36         52.75        17.47 o
  -1   4  12       1980.07       2036.44        55.72 o
   0   4  12        245.41        290.40        23.00 o
   1   4  12        122.42        135.77        12.02 o
   2   4  12        372.76        325.53        20.70 o
   3   4  12        536.18        538.72        26.08 o
   4   4  12        214.89        199.93        29.11 o
   5   4  12         11.85        -17.69        37.35 o
   6   4  12         59.85          5.90        36.13 o
 -11   5  12          5.90          7.86        56.81 o
 -10   5  12         70.30         68.80        37.55 o
  -9   5  12        377.26        320.81        38.14 o
  -8   5  12         39.37          9.83        31.45 o
  -7   5  12        754.74        802.63        45.21 o
  -6   5  12        614.48        723.79        32.63 o
  -5   5  12         58.08         49.14        32.34 o
  -4   5  12        986.85        913.06        34.76 o
  -3   5  12         52.28         73.44        29.68 o
  -2   5  12        900.60        979.26        57.40 o
  -1   5  12         13.24         20.44        20.64 o
   0   5  12          2.93        -26.34        26.34 o
   1   5  12       1187.87       1324.31        40.29 o
   2   5  12         20.99         -4.77        40.30 o
   3   5  12          0.80        -56.45       104.09 o
   4   5  12        200.44        252.01        59.67 o
   5   5  12          0.40         14.20        40.16 o
   6   5  12         16.76         39.12       102.02 o
 -10   6  12         18.59         68.80        69.20 o
  -9   6  12        325.10        320.81        41.28 o
  -8   6  12         66.22         84.14        34.99 o
  -7   6  12        544.30        497.34        39.51 o
  -6   6  12         45.93         30.22        24.67 o
  -5   6  12        190.63        143.62        32.34 o
  -4   6  12       2457.82       2625.74        75.58 o
  -3   6  12         38.27         17.66        27.42 o
  -2   6  12        103.02        100.57        32.34 o
  -1   6  12        789.63        881.49        50.17 o
   0   6  12        151.79        235.97        42.17 o
   1   6  12         65.19         63.22        38.53 o
   2   6  12         78.89         86.91        43.60 o
   3   6  12        139.22        145.69        56.12 o
   4   6  12         62.77         14.94        46.60 o
   5   6  12          1.23        -66.73        85.22 o
 -10   7  12         28.04         70.96        62.71 o
  -9   7  12        209.10        152.94        47.18 o
  -8   7  12          0.16        -19.66        37.35 o
  -7   7  12        757.81        729.11        71.75 o
  -6   7  12        242.38        252.39        33.94 o
  -5   7  12         34.94          0.55        29.53 o
  -4   7  12         21.34         20.00        21.65 o
  -3   7  12        147.56        205.22        35.04 o
  -2   7  12        308.47        381.74        40.23 o
  -1   7  12         12.50         12.61        24.92 o
   0   7  12          0.03          5.37        28.47 o
   1   7  12        342.41        277.99        59.32 o
   2   7  12          5.73         51.80       141.24 o
   3   7  12          5.63         53.12        53.27 o
  -9   8  12         85.87         98.68        52.88 o
  -8   8  12         96.49        131.90        48.95 o
  -7   8  12        277.36        261.84        51.70 o
  -6   8  12         31.99         38.19        34.68 o
  -5   8  12         29.62         48.76        31.25 o
  -4   8  12        584.87        452.55        46.61 o
  -3   8  12          0.14         65.56        26.81 o
  -2   8  12         12.12         17.17        32.44 o
  -1   8  12        232.82        226.38        39.10 o
   0   8  12         21.34         42.72        35.82 o
   1   8  12         36.66        109.38        53.28 o
   2   8  12         22.98          0.00        19.66 o
  -8   9  12          1.94        -35.38        51.11 o
  -7   9  12        191.57        192.65        69.00 o
  -6   9  12        102.44        105.76        52.88 o
  -5   9  12         14.10         35.38        46.98 o
  -4   9  12          2.11         20.03        34.41 o
  -3   9  12         49.73         20.66        31.25 o
  -2   9  12         92.43        121.27        43.35 o
  -1   9  12         14.99          3.11        36.72 o
   0   9  12          1.12        -60.74        60.74 o
  -6  10  12          8.68         37.35        69.00 o
  -5  10  12          0.44         41.28        53.08 o
  -4  10  12        118.25        114.21        51.11 o
  -3  10  12          0.86        -17.69        46.98 o
  -2  10  12          1.25        210.14       115.78 o
   1 -12  13        111.01        179.19        96.81 o
   2 -12  13          2.21        -12.52        48.93 o
   3 -12  13         24.27         -8.10        62.35 o
   4 -12  13        223.47        235.78       100.25 o
   5 -12  13         13.86         47.41        68.34 o
   6 -12  13          0.62        -36.61        64.65 o
  -1 -11  13         85.33        146.43        71.04 o
   0 -11  13          7.06         36.60        50.32 o
   1 -11  13         83.55         92.99        71.65 o
   2 -11  13         99.99         63.36        75.68 o
   3 -11  13         78.64         63.20        44.86 o
   4 -11  13          1.31         19.27        39.59 o
   5 -11  13          1.31        -15.45        53.86 o
   6 -11  13        276.89        321.07        69.49 o
   7 -11  13         19.16         72.54        98.09 o
   8 -11  13          1.03        -62.90        76.67 o
  -3 -10  13         10.66         44.03        52.46 o
  -2 -10  13         30.78        -12.47        53.27 o
  -1 -10  13         46.37        -30.98        46.88 o
   0 -10  13          0.19        -32.22       124.83 o
   1 -10  13        438.46        452.64        60.51 o
   2 -10  13          0.44         -5.77        38.36 o
   3 -10  13         93.61        112.11        43.20 o
   4 -10  13        812.19        790.34        63.49 o
   5 -10  13         16.54         80.99        36.35 o
   6 -10  13          1.54        -42.87        45.02 o
   7 -10  13        220.67        243.51        47.56 o
   8 -10  13        153.56         52.88        96.13 o
   9 -10  13         42.57         17.69       102.42 o
  -4  -9  13         33.41        -43.05        94.36 o
  -3  -9  13          9.72        -86.49        86.49 o
  -2  -9  13         85.49         60.34        45.00 o
  -1  -9  13        380.04        412.42        64.87 o
   0  -9  13        194.92        215.66       110.97 o
   1  -9  13        144.25         91.62        36.12 o
   2  -9  13        404.60        390.59        52.01 o
   3  -9  13        226.19        209.93        77.45 o
   4  -9  13          3.16         21.00        35.52 o
   5  -9  13          0.74        -11.24        19.56 o
   6  -9  13        814.82        844.42        65.96 o
   7  -9  13        125.93        150.16        45.34 o
   8  -9  13          2.69         41.28        90.62 o
   9  -9  13        128.03        253.39        79.02 o
  -4  -8  13        159.86        207.42        44.39 o
  -3  -8  13         72.03         62.90        57.01 o
  -2  -8  13        137.22         66.64        68.80 o
  -1  -8  13         75.47         29.80        68.51 o
   0  -8  13         11.30         -0.58        27.85 o
   1  -8  13       1486.46       1582.78        61.34 o
   2  -8  13          0.09        -27.03        27.03 o
   3  -8  13        134.49        112.25        29.09 o
   4  -8  13       1820.09       1899.35        61.46 o
   5  -8  13         31.43          4.34        34.40 o
   6  -8  13         23.20          9.40        22.40 o
   7  -8  13        431.72        414.52        46.40 o
   8  -8  13        243.04        208.96        65.46 o
   9  -8  13        128.19        108.51        72.93 o
  10  -8  13          2.30         -1.94       118.24 o
  -6  -7  13         35.29         19.33        45.87 o
  -5  -7  13          5.08         66.47        58.88 o
  -4  -7  13        137.74        225.85        50.28 o
  -3  -7  13         56.47         30.56        46.00 o
  -2  -7  13        151.92        153.76        51.01 o
  -1  -7  13       1364.72       1371.55        74.77 o
   0  -7  13        133.10        155.39        26.79 o
   1  -7  13        297.48        293.20        29.83 o
   2  -7  13        953.28        897.49        42.71 o
   3  -7  13        650.73        624.23        29.78 o
   4  -7  13        129.36        128.61        39.12 o
   5  -7  13          6.16          9.90         7.56 o
   6  -7  13       1659.64       1726.19        49.34 o
   7  -7  13        239.55        243.88        33.22 o
   8  -7  13          0.78          2.50        35.37 o
   9  -7  13        202.24        182.82        88.66 o
  10  -7  13         27.48         31.26        64.48 o
  -7  -6  13        164.15        169.60        86.69 o
  -6  -6  13         58.10         39.33        44.03 o
  -5  -6  13         30.59          9.63        43.79 o
  -4  -6  13        544.27        598.05        53.84 o
  -3  -6  13        171.60        168.42        32.43 o
  -2  -6  13       2167.08       2319.25        91.17 o
  -1  -6  13        157.93        131.89        61.82 o
   0  -6  13         15.01         -6.32        27.16 o
   1  -6  13       3820.56       4161.55       148.81 o
   2  -6  13          0.23         -1.60        27.52 o
   3  -6  13        151.71        131.07        17.29 o
   4  -6  13       3170.85       3337.35       100.16 o
   5  -6  13         44.28         54.80        55.24 o
   6  -6  13        181.39        174.37        16.01 o
   7  -6  13        353.31        408.53        21.92 o
   8  -6  13        198.43        242.32        71.75 o
   9  -6  13        190.79        151.57        30.77 o
  10  -6  13          0.47        -19.76        56.82 o
  -8  -5  13         52.74         85.36        47.55 o
  -7  -5  13          3.11        -33.22        72.54 o
  -6  -5  13        156.88        185.09        74.60 o
  -5  -5  13          7.57        -18.44        38.23 o
  -4  -5  13        174.83        134.35        39.22 o
  -3  -5  13         18.13          3.25        26.21 o
  -2  -5  13        288.91        296.61        25.00 o
  -1  -5  13       3132.68       3378.04        86.62 o
   0  -5  13         27.71         19.81        14.79 o
   1  -5  13        476.44        434.34        27.72 o
   2  -5  13       1888.10       1947.45        46.05 o
   3  -5  13       1125.70       1110.72        33.25 o
   4  -5  13        416.74        390.84        20.64 o
   5  -5  13         17.38          0.00        13.90 o
   6  -5  13       2169.23       2293.70        92.39 o
   7  -5  13        374.49        333.26        19.43 o
   8  -5  13          6.05        -25.05        25.05 o
   9  -5  13        280.70        237.53        33.16 o
  10  -5  13         24.46         29.89        68.02 o
  -8  -4  13          0.05          3.64        17.88 o
  -7  -4  13        475.88        500.05        51.22 o
  -6  -4  13        210.93        223.04        53.27 o
  -5  -4  13        172.98        201.53        31.08 o
  -4  -4  13       1476.28       1501.05        53.50 o
  -3  -4  13        349.46        386.30        28.01 o
  -2  -4  13       5297.36       5347.64       104.25 o
  -1  -4  13         19.51         26.02        10.01 o
   0  -4  13         10.63         19.34        17.79 o
   1  -4  13       8023.82       8199.10       180.56 o
   2  -4  13         13.96          3.28        12.42 o
   3  -4  13        144.39        119.91        14.36 o
   4  -4  13       4435.21       4687.55        84.82 o
   5  -4  13         17.99         36.57        25.65 o
   6  -4  13        540.78        475.74        19.54 o
   7  -4  13        100.20        102.20        27.52 o
   8  -4  13        197.29        179.80        21.86 o
   9  -4  13        136.38        142.26        28.09 o
  10  -4  13          0.04        -37.94        37.94 o
  -9  -3  13        253.24        276.37        44.16 o
  -8  -3  13        205.76        220.56        56.61 o
  -7  -3  13         15.54         46.82        60.94 o
  -6  -3  13        387.80        375.49        38.81 o
  -5  -3  13          3.51         30.67        19.23 o
  -4  -3  13        645.40        763.69        74.50 o
  -3  -3  13          5.12        -32.44        36.27 o
  -2  -3  13       1021.83        999.76        32.68 o
  -1  -3  13       4142.82       4226.09        72.06 o
   0  -3  13         49.61         48.28        14.49 o
   1  -3  13        238.85        245.69        26.64 o
   2  -3  13       2845.14       2827.92       166.11 o
   3  -3  13       1396.96       1324.60        31.68 o
   4  -3  13        561.01        586.69        21.98 o
   5  -3  13          0.27         -1.22         9.89 o
   6  -3  13       1753.10       1850.25       133.18 o
   7  -3  13        560.87        472.87        64.58 o
   8  -3  13         46.93         45.74        26.33 o
   9  -3  13        168.11        184.14        38.04 o
  10  -3  13         13.91         23.79        45.41 o
  -9  -2  13         74.35         49.24        56.02 o
  -8  -2  13         22.04         12.82        29.21 o
  -7  -2  13        781.58        856.29        62.32 o
  -6  -2  13        917.13        956.70        47.42 o
  -5  -2  13          0.54         26.18        43.15 o
  -4  -2  13       2238.53       2089.08        58.70 o
  -3  -2  13       1217.24       1247.74        43.45 o
  -2  -2  13       2702.35       2820.82       103.69 o
  -1  -2  13          9.95          5.73        15.19 o
   0  -2  13        292.80        340.64        40.69 o
   1  -2  13      12016.98      12581.68       169.21 o
   2  -2  13         87.06        101.56        10.42 o
   3  -2  13         51.21         47.22         9.70 o
   4  -2  13       3925.45       3978.76       156.77 o
   5  -2  13          0.03          1.44         9.54 o
   6  -2  13        601.57        561.54        21.31 o
   7  -2  13        163.78        147.73        43.94 o
   8  -2  13        196.26        178.75        28.70 o
   9  -2  13        136.37         49.14        33.61 o
 -10  -1  13         23.64        -45.41        63.30 o
  -9  -1  13        537.54        620.79        88.46 o
  -8  -1  13        281.58        196.38        41.08 o
  -7  -1  13         35.24         26.06        47.28 o
  -6  -1  13        229.38        178.50        88.26 o
  -5  -1  13         45.09         19.66        29.49 o
  -4  -1  13       3111.69       2957.29        72.21 o
  -3  -1  13          3.94        -16.42        16.42 o
  -2  -1  13        730.32        657.86        40.79 o
  -1  -1  13       6826.56       7030.36       118.18 o
   0  -1  13         51.85         44.75        11.24 o
   1  -1  13         28.09         21.09         9.93 o
   2  -1  13       1077.56       1054.52        24.41 o
   3  -1  13        990.25        950.66        28.86 o
   4  -1  13        754.41        767.75        23.37 o
   5  -1  13          3.74         -7.68        19.56 o
   6  -1  13        837.78        828.58        37.15 o
   7  -1  13        331.34        337.51        30.80 o
   8  -1  13         21.96         56.81        33.42 o
   9  -1  13         82.51        115.98        48.75 o
 -10   0  13          2.07        -54.85        54.85 o
  -9   0  13        148.05         96.04        53.17 o
  -8   0  13         15.99        -13.50        31.58 o
  -7   0  13        885.64       1018.14        50.79 o
  -6   0  13       1467.03       1487.90        75.29 o
  -5   0  13         15.69         -0.44        31.01 o
  -4   0  13       1957.43       1824.39        46.84 o
  -3   0  13       2097.93       2085.68        45.80 o
  -2   0  13       1523.70       1455.45       135.54 o
  -1   0  13         10.78         -5.90        13.90 o
   0   0  13         35.37         28.41        14.65 o
   1   0  13      11138.98      11523.76       169.16 o
   2   0  13        284.21        260.72        15.77 o
   3   0  13         14.11          6.68        17.69 o
   4   0  13       2472.70       2516.90        58.18 o
   5   0  13         34.32         20.84        17.59 o
   6   0  13        336.10        346.10        26.92 o
   7   0  13        148.54        203.85        43.05 o
   8   0  13         68.30         43.05        38.92 o
   9   0  13         91.30         68.80        38.92 o
 -10   1  13         27.73          9.83        43.36 o
  -9   1  13        842.29        764.73        99.66 o
  -8   1  13        367.77        346.76        51.11 o
  -7   1  13          0.39         11.60        27.32 o
  -6   1  13        148.71        129.74        33.42 o
  -5   1  13         89.14         74.70        27.52 o
  -4   1  13       2923.48       2770.27        60.99 o
  -3   1  13         99.82         74.06        16.56 o
  -2   1  13        878.47        775.20        26.20 o
  -1   1  13       6311.71       6466.42       107.59 o
   0   1  13          9.81         -7.86        15.94 o
   1   1  13        123.22        144.08        12.58 o
   2   1  13        570.23        513.52        44.43 o
   3   1  13        697.82        642.47        21.39 o
   4   1  13        617.48        639.44        21.02 o
   5   1  13          0.23        -17.23        26.54 o
   6   1  13        391.39        308.14        47.77 o
   7   1  13        142.34        110.48        35.38 o
   8   1  13          0.24         25.56        39.51 o
 -10   2  13          0.69         37.35        66.64 o
  -9   2  13        235.95        203.85        54.45 o
  -8   2  13          2.45         52.88        43.25 o
  -7   2  13        868.01        695.89        63.10 o
  -6   2  13       1561.52       1595.82        74.31 o
  -5   2  13         33.69         20.39        20.91 o
  -4   2  13        846.23        866.43        36.47 o
  -3   2  13       4118.88       4011.23        81.31 o
  -2   2  13       1422.44       1484.46        41.07 o
  -1   2  13         14.12         11.46        13.21 o
   0   2  13        201.26        202.39        16.34 o
   1   2  13       4872.36       5039.25       134.66 o
   2   2  13        304.14        298.39        31.85 o
   3   2  13         28.82         13.10         9.93 o
   4   2  13       1269.46       1248.66        59.56 o
   5   2  13         27.14         -5.60        32.34 o
   6   2  13        122.92        147.24        33.93 o
   7   2  13         35.31          7.86        52.68 o
   8   2  13          7.37        -11.60        46.98 o
 -10   3  13         43.44        -19.66        39.32 o
  -9   3  13        782.15        840.76        69.39 o
  -8   3  13        529.53        423.23        89.44 o
  -7   3  13        147.16        131.90        31.65 o
  -6   3  13         77.88         72.54        23.39 o
  -5   3  13         51.81         42.26        14.92 o
  -4   3  13       1855.71       1823.36        84.63 o
  -3   3  13        146.53        142.56        18.68 o
  -2   3  13        685.21        702.98        32.78 o
  -1   3  13       3003.61       3114.80        72.50 o
   0   3  13          0.33         -4.19        14.69 o
   1   3  13         78.79        103.55        20.84 o
   2   3  13        274.90        292.63        11.70 o
   3   3  13        218.08        236.17        18.83 o
   4   3  13        309.23        257.61        42.26 o
   5   3  13         37.96         61.20        29.04 o
   6   3  13        176.18        207.61        37.36 o
   7   3  13         77.88          3.93        77.06 o
 -10   4  13          6.61         27.32        39.51 o
  -9   4  13        250.26        247.69        34.79 o
  -8   4  13         17.26        -15.53        25.56 o
  -7   4  13        865.39        968.74        60.74 o
  -6   4  13        871.35        864.16        44.23 o
  -5   4  13          0.10        -13.89        23.69 o
  -4   4  13         56.70         68.07        44.23 o
  -3   4  13       5587.43       5548.61       171.22 o
  -2   4  13        932.42        953.96        38.14 o
  -1   4  13         22.42         49.06        24.38 o
   0   4  13         84.27        109.61        23.49 o
   1   4  13       1825.15       1960.86        60.64 o
   2   4  13        127.98        128.30        19.66 o
   3   4  13         36.86         68.15        25.56 o
   4   4  13        325.80        334.78        35.67 o
   5   4  13          3.64        -25.41        91.02 o
   6   4  13         58.77         27.32       105.76 o
 -10   5  13         12.55          0.00        19.66 o
  -9   5  13        520.73        477.68        46.59 o
  -8   5  13        370.76        426.97        47.57 o
  -7   5  13        113.19        100.45        29.29 o
  -6   5  13         65.77         87.18        30.67 o
  -5   5  13        129.21         96.10        50.03 o
  -4   5  13       1132.32       1076.78        78.14 o
  -3   5  13         18.92         23.90        19.80 o
  -2   5  13          5.63        -17.05        17.05 o
  -1   5  13       1571.06       1611.99        54.75 o
   0   5  13          2.63        -10.09        26.44 o
   1   5  13         21.55         21.62        23.58 o
   2   5  13         85.98        102.89        46.00 o
   3   5  13         48.94         71.70        52.96 o
   4   5  13        102.82         19.10        45.50 o
   5   5  13         18.08         -1.66        48.61 o
 -10   6  13          3.09         50.91        53.08 o
  -9   6  13        295.39        233.93        55.63 o
  -8   6  13         20.91        -37.35        37.35 o
  -7   6  13        442.23        493.41        57.20 o
  -6   6  13        573.96        672.17        66.93 o
  -5   6  13          5.59         16.90        29.94 o
  -4   6  13         58.77         34.32        38.33 o
  -3   6  13       1308.99       1134.99        57.50 o
  -2   6  13        358.81        350.41        72.14 o
  -1   6  13         78.37         60.05        30.37 o
   0   6  13        216.07        209.16        35.96 o
   1   6  13        610.32        700.64        54.94 o
   2   6  13         33.03         65.73        75.58 o
   3   6  13         14.01         54.67        42.18 o
   4   6  13         73.53         18.51        46.12 o
  -9   7  13        242.24        218.00        49.73 o
  -8   7  13         93.72          7.86        58.78 o
  -7   7  13        152.27         84.14        47.18 o
  -6   7  13         44.23         55.57        28.61 o
  -5   7  13          2.66         -2.51        30.44 o
  -4   7  13        542.58        511.30        58.19 o
  -3   7  13         17.03        -29.69        62.61 o
  -2   7  13          1.08         -8.32        31.55 o
  -1   7  13        493.66        442.74       103.99 o
   0   7  13          0.55         13.92        45.11 o
   1   7  13         14.46         37.38        56.75 o
   2   7  13         23.52         34.30        48.22 o
   3   7  13         15.69         22.14        85.71 o
  -9   8  13        155.49        125.81        52.68 o
  -8   8  13         16.91        -60.94        62.90 o
  -7   8  13        167.26        190.09        48.95 o
  -6   8  13        371.09        336.74        58.48 o
  -5   8  13          0.11         10.17        33.57 o
  -4   8  13         30.98         73.81        35.09 o
  -3   8  13        154.22        144.38        36.14 o
  -2   8  13         95.22        157.46        71.16 o
  -1   8  13         34.32        -30.81        36.82 o
   0   8  13        131.91        150.81        45.76 o
   1   8  13        117.25        108.58        57.84 o
   2   8  13          9.90        -72.54        72.54 o
  -8   9  13         25.02        -62.71        62.71 o
  -7   9  13         89.55         94.36        62.90 o
  -6   9  13          6.00        -46.79        46.79 o
  -5   9  13         15.29        119.91        57.20 o
  -4   9  13        211.39        298.24        97.11 o
  -3   9  13         13.21        -13.33        30.25 o
  -2   9  13          1.41         -8.81        42.07 o
  -1   9  13        105.94         78.63        60.55 o
   0   9  13          1.15        210.14       118.34 o
  -4  10  13          0.32        150.78        86.10 o
   2 -12  14         67.43         74.17        52.77 o
   3 -12  14         45.39         54.26        59.19 o
   4 -12  14          2.19        -60.01       194.81 o
   5 -12  14         21.82         54.66        55.84 o
   6 -12  14        140.48         74.70        92.78 o
  -1 -11  14         28.43         30.13        83.35 o
   0 -11  14         26.13         -8.98        50.17 o
   1 -11  14        125.37         70.53        42.35 o
   2 -11  14         19.48         51.19        48.65 o
   3 -11  14          1.17        -70.57        70.57 o
   4 -11  14        353.79        361.43        53.58 o
   5 -11  14          3.58        -38.86        56.48 o
   6 -11  14          2.31        -20.31        55.73 o
   7 -11  14        246.87        320.81       109.69 o
  -3 -10  14          4.04        102.22        90.62 o
  -2 -10  14          8.11         49.36        51.40 o
  -1 -10  14        195.99        233.06        55.61 o
   0 -10  14          1.65        -33.65        46.30 o
   1 -10  14        143.86        157.44        68.61 o
   2 -10  14        262.52        194.50        48.59 o
   3 -10  14        156.26        196.04        54.08 o
   4 -10  14          1.30        -33.09        40.99 o
   5 -10  14         56.75        112.57        36.21 o
   6 -10  14        351.54        389.60        60.70 o
   7 -10  14         47.51         21.62        92.39 o
   8 -10  14         10.44        114.21       109.89 o
  -4  -9  14        109.12         47.18       110.28 o
  -3  -9  14        134.00         76.27        99.86 o
  -2  -9  14         17.72        -17.83        39.51 o
  -1  -9  14        145.39        174.14        50.98 o
   0  -9  14        110.04         24.73        39.94 o
   1  -9  14        515.19        422.51        53.98 o
   2  -9  14          0.22         -3.93        38.36 o
   3  -9  14         10.87         36.07        72.64 o
   4  -9  14        890.39        999.81       106.35 o
   5  -9  14         14.32        -15.90        33.23 o
   6  -9  14         56.12         18.76        29.65 o
   7  -9  14        396.89        355.02        98.49 o
   8  -9  14          6.10        -19.66        84.53 o
   9  -9  14         79.67         70.96        68.80 o
  -5  -8  14         15.45        -34.30        51.15 o
  -4  -8  14         28.57        -88.26        88.26 o
  -3  -8  14          1.84        -80.79        80.79 o
  -2  -8  14         44.18        -15.53        74.11 o
  -1  -8  14        756.57        858.74        67.04 o
   0  -8  14          1.53         66.83        30.62 o
   1  -8  14        467.57        396.70        40.79 o
   2  -8  14        968.45        918.38       101.04 o
   3  -8  14        144.24         81.22        26.50 o
   4  -8  14          0.57        -17.90        18.66 o
   5  -8  14        154.57        128.24        51.99 o
   6  -8  14        609.26        576.34        75.19 o
   7  -8  14        184.87        305.09        86.69 o
   8  -8  14          7.18        -31.26        76.27 o
   9  -8  14        226.37        305.09        82.17 o
  -6  -7  14         47.12        -15.46        74.50 o
  -5  -7  14         51.11         33.53        65.85 o
  -4  -7  14        268.92        380.35       167.39 o
  -3  -7  14        500.47        459.03        58.29 o
  -2  -7  14          2.83        -19.48        46.00 o
  -1  -7  14        141.99         80.20        62.71 o
   0  -7  14        366.25        376.77        37.49 o
   1  -7  14       1780.74       1853.23        68.82 o
   2  -7  14         24.33         13.61        36.27 o
   3  -7  14          4.86         30.71        17.75 o
   4  -7  14       1950.91       1985.96        53.13 o
   5  -7  14         61.19         33.24        25.46 o
   6  -7  14        223.28        211.90        21.97 o
   7  -7  14        554.66        548.14       106.55 o
   8  -7  14         24.35        -26.51        41.15 o
   9  -7  14        132.31         43.05        88.46 o
  10  -7  14         13.54        -78.63        98.29 o
  -7  -6  14          0.55         56.29        51.11 o
  -6  -6  14        205.72         97.38        48.17 o
  -5  -6  14         90.23         98.68        60.74 o
  -4  -6  14        136.93        173.72        30.73 o
  -3  -6  14         73.67         62.05        89.25 o
  -2  -6  14        226.00        173.50        43.25 o
  -1  -6  14       2679.43       2417.94       150.48 o
   0  -6  14         24.66         39.78        29.79 o
   1  -6  14        490.33        471.79        50.52 o
   2  -6  14       2090.33       2145.61        63.93 o
   3  -6  14        111.07         96.07        27.82 o
   4  -6  14          3.13         10.91        38.23 o
   5  -6  14        232.22        200.47        23.10 o
   6  -6  14        676.74        684.04        28.38 o
   7  -6  14        492.70        484.16        54.77 o
   8  -6  14         20.97         45.41        40.28 o
   9  -6  14        198.21        179.09        54.77 o
  10  -6  14        136.67         99.20        96.42 o
  -8  -5  14          1.07        -18.07        87.08 o
  -7  -5  14        120.26         72.35        39.12 o
  -6  -5  14        245.24        276.36        48.95 o
  -5  -5  14         32.98         47.18        59.07 o
  -4  -5  14        711.76        892.02        63.89 o
  -3  -5  14       1066.06       1141.15        63.26 o
  -2  -5  14        381.62        343.83        30.34 o
  -1  -5  14         48.20         38.70        14.81 o
   0  -5  14        943.44        850.29        41.85 o
   1  -5  14       3599.49       3517.54        72.98 o
   2  -5  14        128.48        119.73        14.38 o
   3  -5  14         18.51          6.00        12.65 o
   4  -5  14       3053.58       3200.74        90.13 o
   5  -5  14        146.47        118.22        20.74 o
   6  -5  14        309.22        261.88        30.17 o
   7  -5  14        814.26        862.67        47.28 o
   8  -5  14         24.79        -20.82        31.55 o
   9  -5  14        225.00        255.60        55.04 o
  10  -5  14          3.13         -4.35        41.17 o
  -8  -4  14        200.99        226.39        49.38 o
  -7  -4  14         14.76        -23.15        37.45 o
  -6  -4  14        226.36        255.61        40.79 o
  -5  -4  14        172.36        230.00        37.74 o
  -4  -4  14        810.89        938.29        77.45 o
  -3  -4  14        762.93        765.60        39.75 o
  -2  -4  14        404.55        407.86        27.42 o
  -1  -4  14       6289.58       6491.85       105.74 o
   0  -4  14        253.96        211.87        45.21 o
   1  -4  14        157.05        143.31        36.66 o
   2  -4  14       2528.63       2457.54       101.43 o
   3  -4  14        120.61        123.80        16.06 o
   4  -4  14         49.11         46.39        18.77 o
   5  -4  14        185.34        210.14        20.40 o
   6  -4  14        645.13        670.39        29.60 o
   7  -4  14        517.87        539.66        34.81 o
   8  -4  14         53.38         -7.54        25.79 o
   9  -4  14        143.07         96.06        29.29 o
  10  -4  14        125.12         99.15        92.69 o
  -9  -3  14          1.26         24.51        60.84 o
  -8  -3  14          5.75         32.08        68.51 o
  -7  -3  14        157.86        139.00        37.64 o
  -6  -3  14        522.96        661.12        52.68 o
  -5  -3  14        114.32        136.46        25.42 o
  -4  -3  14       1403.12       1406.91        69.79 o
  -3  -3  14       2181.99       2449.34        72.22 o
  -2  -3  14         70.36         71.98        16.61 o
  -1  -3  14        550.98        557.63        19.85 o
   0  -3  14       1775.09       1721.36        44.02 o
   1  -3  14       4007.01       4218.49        73.27 o
   2  -3  14        825.39        809.10        44.23 o
   3  -3  14         35.25         20.50        14.15 o
   4  -3  14       3228.41       3240.77        65.37 o
   5  -3  14        296.09        314.18        18.97 o
   6  -3  14        388.54        342.95        19.80 o
   7  -3  14        509.99        572.08        37.14 o
   8  -3  14          0.13         -6.53        25.07 o
   9  -3  14        162.13        179.07        38.16 o
  -9  -2  14        316.33        350.85        86.10 o
  -8  -2  14        458.27        432.33        62.32 o
  -7  -2  14         28.23        -30.90        72.64 o
  -6  -2  14        224.08        221.33        33.54 o
  -5  -2  14        259.88        283.24        39.91 o
  -4  -2  14       1284.67       1274.07        53.99 o
  -3  -2  14         99.07         69.10        62.12 o
  -2  -2  14        331.23        336.29        21.27 o
  -1  -2  14       7752.92       7713.36       147.92 o
   0  -2  14          4.15         -1.01        12.58 o
   1  -2  14         26.59         23.26        10.46 o
   2  -2  14       3389.81       3455.29        94.16 o
   3  -2  14         94.09        103.00        18.87 o
   4  -2  14        132.27        123.98        14.62 o
   5  -2  14        155.84        128.54        16.41 o
   6  -2  14        646.43        700.17        45.80 o
   7  -2  14        434.65        457.78        33.79 o
   8  -2  14         44.66         16.74        38.23 o
   9  -2  14         54.11         27.32        45.02 o
 -10  -1  14         12.01         47.18        57.20 o
  -9  -1  14          8.00        -33.41        33.41 o
  -8  -1  14         34.37          1.04        35.19 o
  -7  -1  14        365.69        330.06        36.18 o
  -6  -1  14        483.72        483.58        66.25 o
  -5  -1  14         44.40         29.29        27.32 o
  -4  -1  14       1470.50       1560.63        69.98 o
  -3  -1  14       4787.56       4884.65        94.15 o
  -2  -1  14          8.42          4.89        12.51 o
  -1  -1  14        639.82        624.47        29.88 o
   0  -1  14        932.06        952.17        27.58 o
   1  -1  14       3383.82       3574.48        59.76 o
   2  -1  14       1267.44       1215.66        29.49 o
   3  -1  14         85.60         63.10        13.56 o
   4  -1  14       2157.55       2247.42        47.30 o
   5  -1  14        247.27        180.76        17.89 o
   6  -1  14        320.43        282.28        61.04 o
   7  -1  14        139.50        107.93        27.97 o
   8  -1  14          1.66          3.93        31.65 o
   9  -1  14         85.78        155.30        55.24 o
 -10   0  14          6.64         27.90        41.48 o
  -9   0  14        427.72        458.96        60.55 o
  -8   0  14        967.34        994.33        56.37 o
  -7   0  14         11.19        -23.74        35.29 o
  -6   0  14        435.24        466.28        44.03 o
  -5   0  14        130.29        180.46        35.78 o
  -4   0  14       1491.08       1440.23        56.53 o
  -3   0  14         27.50         12.57        14.56 o
  -2   0  14        123.61        108.63        15.94 o
  -1   0  14       6411.43       6479.21       110.48 o
   0   0  14         43.14         35.58        15.82 o
   1   0  14          1.02         -1.08        13.56 o
   2   0  14       3214.37       3248.69        68.02 o
   3   0  14         27.40         18.40        11.75 o
   4   0  14        146.74        158.72        41.58 o
   5   0  14         98.32        103.15        18.77 o
   6   0  14        400.41        429.14        34.30 o
   7   0  14        256.45        252.01        49.34 o
   8   0  14          9.38         65.07        47.18 o
 -10   1  14         10.64        -21.01        42.57 o
  -9   1  14         30.27         10.27        20.64 o
  -8   1  14         10.54         47.18        39.51 o
  -7   1  14        479.32        511.30        54.06 o
  -6   1  14        860.24        887.75        60.74 o
  -5   1  14          1.54          1.97        25.95 o
  -4   1  14       1211.40       1303.26        61.23 o
  -3   1  14       3110.66       3105.00       130.92 o
  -2   1  14        252.00        231.70        22.28 o
  -1   1  14         94.99         82.60         9.06 o
   0   1  14        412.37        403.72        21.34 o
   1   1  14       2564.58       2737.63        92.29 o
   2   1  14        783.57        738.07        29.09 o
   3   1  14        104.51         67.75        12.37 o
   4   1  14        854.52        819.90        37.15 o
   5   1  14        129.00        153.61        55.24 o
   6   1  14        198.04        198.06        62.12 o
   7   1  14         51.86          1.97        51.70 o
   8   1  14          0.40        -11.60        48.75 o
 -10   2  14          3.51         52.30        48.41 o
  -9   2  14        442.85        371.93        65.07 o
  -8   2  14        907.02        782.77        94.36 o
  -7   2  14         37.86        103.99        38.92 o
  -6   2  14        275.29        263.41        38.92 o
  -5   2  14        410.49        429.33        96.91 o
  -4   2  14       1651.54       1817.70        72.34 o
  -3   2  14         12.82         10.76        15.15 o
  -2   2  14         41.74         17.89        25.56 o
  -1   2  14       5635.75       5891.62       120.96 o
   0   2  14         44.35          7.26        16.71 o
   1   2  14          0.72         -0.16        10.82 o
   2   2  14        984.24        980.60        31.75 o
   3   2  14          2.56         -9.55        11.79 o
   4   2  14        132.38        185.02        25.53 o
   5   2  14         12.37         11.87        36.27 o
   6   2  14         85.61         89.22        35.38 o
   7   2  14         79.46        143.31        50.91 o
 -10   3  14          2.92          9.83        45.41 o
  -9   3  14         60.51         -3.93        43.44 o
  -8   3  14         10.53          5.90        41.48 o
  -7   3  14        442.53        389.22        52.49 o
  -6   3  14       1305.43       1357.57        55.63 o
  -5   3  14        284.93        253.09        29.29 o
  -4   3  14        674.04        635.34        61.33 o
  -3   3  14        186.90        179.70        22.42 o
  -2   3  14        817.66        867.05        46.88 o
  -1   3  14          9.60         22.15        22.08 o
   0   3  14        885.91        934.46        43.44 o
   1   3  14       1656.88       1830.07        47.36 o
   2   3  14        266.06        313.09        22.31 o
   3   3  14         34.70         19.25        14.97 o
   4   3  14        278.14        234.63        30.90 o
   5   3  14         93.15         97.72        32.54 o
   6   3  14        109.41          3.13        74.70 o
 -10   4  14          1.53        -45.21        45.21 o
  -9   4  14        387.86        350.10        43.05 o
  -8   4  14        598.58        568.90        44.43 o
  -7   4  14          0.38        -25.36        25.36 o
  -6   4  14        164.59        165.32        21.73 o
  -5   4  14        858.49        824.66        33.93 o
  -4   4  14        869.76        950.99        50.93 o
  -3   4  14         33.69         39.01        24.06 o
  -2   4  14         43.02         37.46        26.30 o
  -1   4  14       2509.33       2574.27        77.89 o
   0   4  14         82.98         55.96        34.50 o
   1   4  14          2.03        -10.45        20.66 o
   2   4  14        307.11        299.23        21.53 o
   3   4  14          8.11        -28.68        32.50 o
   4   4  14         57.84         18.24        35.48 o
   5   4  14          0.48        -26.81        45.87 o
   6   4  14         14.10         45.41        74.70 o
 -10   5  14          0.43        -56.81        56.81 o
  -9   5  14         85.68         31.26        45.02 o
  -8   5  14          8.33         90.03        41.28 o
  -7   5  14        204.76        179.28        57.01 o
  -6   5  14       1107.35       1098.86        60.74 o
  -5   5  14        118.66        154.80        34.39 o
  -4   5  14        324.62        271.99        31.13 o
  -3   5  14        107.44        145.65        26.05 o
  -2   5  14        304.84        323.07        26.44 o
  -1   5  14        130.67         88.00        19.54 o
   0   5  14        311.25        349.23        66.93 o
   1   5  14        544.41        612.03        94.65 o
   2   5  14         83.23         91.12        52.32 o
   3   5  14         24.63         33.23        54.75 o
   4   5  14         74.10         55.70        56.87 o
   5   5  14         32.20         40.70        46.29 o
 -10   6  14          0.91         56.81        52.88 o
  -9   6  14        204.36        298.99        70.57 o
  -8   6  14        545.35        665.81        68.61 o
  -7   6  14          0.14         19.66        43.25 o
  -6   6  14         47.50         24.26        47.18 o
  -5   6  14        172.24        127.74        32.73 o
  -4   6  14        492.43        495.17        35.74 o
  -3   6  14         54.04         32.21        62.81 o
  -2   6  14          0.01        -29.03        67.72 o
  -1   6  14        684.41        735.95        52.56 o
   0   6  14         57.54         69.60        35.90 o
   1   6  14          6.96          7.12        33.13 o
   2   6  14         87.96        -20.55        56.00 o
   3   6  14          0.61        -60.00       106.25 o
   4   6  14         24.54         69.73        77.55 o
  -9   7  14         64.60         31.26        48.95 o
  -8   7  14          1.44        -60.74        60.74 o
  -7   7  14         13.31        -31.26        39.12 o
  -6   7  14        499.60        558.41        55.72 o
  -5   7  14          7.89         -8.08        36.27 o
  -4   7  14         39.97         -3.98        80.79 o
  -3   7  14        376.93        476.26        46.09 o
  -2   7  14         68.23         82.04        36.19 o
  -1   7  14         52.15         45.56        81.58 o
   0   7  14         22.22        -46.29        46.29 o
   1   7  14        121.87         99.21        63.99 o
   2   7  14         28.77         50.84        58.57 o
  -8   8  14        294.68        292.90        60.74 o
  -7   8  14          0.86        -19.66        55.04 o
  -6   8  14          6.25         68.44        36.35 o
  -5   8  14          5.00          4.50        40.99 o
  -4   8  14        182.38        175.91        34.70 o
  -3   8  14         34.97         42.39        32.04 o
  -2   8  14         16.14         29.05        36.12 o
  -1   8  14        211.11        263.08        56.61 o
   0   8  14         21.98         15.07        53.04 o
   1   8  14          7.99        -66.17        81.58 o
  -7   9  14          0.20          0.00        19.66 o
  -6   9  14        180.75        198.74        57.60 o
  -5   9  14          2.37        -19.66        55.04 o
  -4   9  14          0.04         15.53        50.72 o
  -3   9  14        129.80        182.30       100.94 o
  -2   9  14         13.66         35.67        46.91 o
  -1   9  14          7.17         12.82        65.66 o
   3 -12  15          8.21         19.80        72.15 o
   4 -12  15        134.13        108.77        72.63 o
   5 -12  15         11.94         45.41        96.72 o
  -1 -11  15         89.75        171.02       113.62 o
   0 -11  15          0.02        -13.96        67.03 o
   1 -11  15         63.90         82.68        64.88 o
   2 -11  15        227.27        189.45        70.96 o
   3 -11  15          0.58        -21.42        50.51 o
   4 -11  15          0.41        -26.52        77.35 o
   5 -11  15        122.64        164.77        63.98 o
   6 -11  15        132.47        169.26       115.29 o
   7 -11  15         39.92         92.59       111.85 o
  -2 -10  15          2.33         16.76        67.98 o
  -1 -10  15         76.93         59.58        51.04 o
   0 -10  15        127.07        198.41       106.74 o
   1 -10  15        175.78        126.33        49.62 o
   2 -10  15         12.88        -36.82        36.82 o
   3 -10  15         15.65         -5.74        42.07 o
   4 -10  15        479.01        460.06        57.33 o
   5 -10  15         99.10         99.49        38.57 o
   6 -10  15         27.85          9.36        43.64 o
   7 -10  15        322.05        246.31        82.17 o
   8 -10  15          0.85        -37.35        71.16 o
  -4  -9  15          3.81         95.93        72.93 o
  -3  -9  15         77.19        -23.79        63.10 o
  -2  -9  15          0.73        -66.77       161.29 o
  -1  -9  15        386.24        374.28        81.97 o
   0  -9  15          0.77        -38.31        38.31 o
   1  -9  15        107.89         87.74        43.19 o
   2  -9  15        691.96        735.31        69.50 o
   3  -9  15          4.32        -27.24        61.63 o
   4  -9  15          3.12        -43.91        43.91 o
   5  -9  15        290.42        298.51        40.25 o
   6  -9  15        228.66        160.21        42.88 o
   7  -9  15        121.93        138.00        90.62 o
   8  -9  15         29.51        -27.32        62.71 o
   9  -9  15        135.30        188.91       109.69 o
  -5  -8  15          0.03        147.63       102.42 o
  -3  -8  15        442.17        537.64       106.94 o
  -2  -8  15          2.29         27.32        45.02 o
  -1  -8  15        226.48        189.31        58.58 o
   0  -8  15        466.16        638.68        91.80 o
   1  -8  15        486.48        532.33        43.04 o
   2  -8  15         13.71        -25.56        25.56 o
   3  -8  15         60.54         85.79        41.28 o
   4  -8  15       1155.56       1229.15       108.51 o
   5  -8  15        365.01        353.28        34.31 o
   6  -8  15         30.65         56.65        27.44 o
   7  -8  15        522.57        479.65       103.01 o
   8  -8  15          8.22         88.26        92.59 o
   9  -8  15         74.81         84.14        78.04 o
  -6  -7  15         49.00        111.72        56.15 o
  -5  -7  15         74.42        157.24        49.94 o
  -4  -7  15         44.38         73.16        39.51 o
  -3  -7  15         88.84         79.35        35.93 o
  -2  -7  15          3.09          9.15        22.63 o
  -1  -7  15        943.69        996.45       103.60 o
   0  -7  15          8.49         49.47        35.02 o
   1  -7  15        154.44        165.28        64.97 o
   2  -7  15       1402.13       1494.53        80.30 o
   3  -7  15          0.09        -19.66        20.85 o
   4  -7  15          4.02         25.55        22.09 o
   5  -7  15        561.97        535.12        34.38 o
   6  -7  15        327.43        342.00        48.75 o
   7  -7  15        183.27        232.41        87.28 o
   8  -7  15         39.63          1.97        79.42 o
   9  -7  15        140.97         88.26        90.03 o
  -7  -6  15          2.58         17.69        78.83 o
  -6  -6  15        109.83        134.94        47.48 o
  -5  -6  15          0.75         -8.61        49.93 o
  -4  -6  15        319.83        325.91        42.88 o
  -3  -6  15       1447.31       1390.39        89.25 o
  -2  -6  15         14.21         -2.03        29.29 o
  -1  -6  15       1285.69       1147.42        84.14 o
   0  -6  15       1283.93       1357.57       107.72 o
   1  -6  15        836.76        850.85        38.31 o
   2  -6  15        171.91        120.41        32.83 o
   3  -6  15        152.64        120.62        19.35 o
   4  -6  15       1891.15       1794.85        61.09 o
   5  -6  15        712.78        677.64        82.96 o
   6  -6  15         67.06         44.68        23.07 o
   7  -6  15        469.53        622.21        97.60 o
   8  -6  15         33.31         -7.67        57.99 o
   9  -6  15         71.01          5.33        48.33 o
  -7  -5  15         28.69         45.53        69.88 o
  -6  -5  15        146.08        109.46        49.85 o
  -5  -5  15        295.86        270.04        56.22 o
  -4  -5  15        197.93        168.66        45.02 o
  -3  -5  15        110.67         98.27        27.16 o
  -2  -5  15         43.68         70.96        25.36 o
  -1  -5  15       1448.17       1511.88        58.58 o
   0  -5  15        466.49        436.66        61.23 o
   1  -5  15        374.09        397.53        26.84 o
   2  -5  15       2187.69       2206.38        55.71 o
   3  -5  15         17.55         -2.64        28.50 o
   4  -5  15         26.94         26.32        15.58 o
   5  -5  15        892.68        924.33        66.64 o
   6  -5  15        448.41        468.13        53.86 o
   7  -5  15        256.99        282.66        80.20 o
   8  -5  15         39.19         47.42        46.10 o
   9  -5  15         66.03         62.16        52.29 o
  -8  -4  15        115.63        208.66        62.22 o
  -7  -4  15          9.41         22.47        33.86 o
  -6  -4  15        277.74        258.90        49.73 o
  -5  -4  15         25.61        -13.96        32.12 o
  -4  -4  15        446.31        462.26        34.26 o
  -3  -4  15       4557.88       4528.47       134.85 o
  -2  -4  15         70.65         58.89        37.35 o
  -1  -4  15       1817.74       1660.47        44.10 o
   0  -4  15       1859.12       1959.48        59.69 o
   1  -4  15       1225.69       1202.45        36.96 o
   2  -4  15        387.17        341.04        22.21 o
   3  -4  15        200.78        198.37        20.63 o
   4  -4  15       2071.33       2056.50        52.08 o
   5  -4  15        993.65       1002.85       105.56 o
   6  -4  15         72.40         68.49        21.82 o
   7  -4  15        382.67        336.99        55.34 o
   8  -4  15         25.45         19.18        26.14 o
   9  -4  15         90.32         52.75       100.06 o
  -8  -3  15        258.05        211.05        53.17 o
  -7  -3  15         58.39          0.91        82.56 o
  -6  -3  15        408.08        424.67        42.54 o
  -5  -3  15        558.64        515.08        37.83 o
  -4  -3  15        267.55        293.22        31.30 o
  -3  -3  15        194.01        173.34        99.27 o
  -2  -3  15         17.21         25.55        14.62 o
  -1  -3  15       3689.05       3746.70        76.79 o
   0  -3  15         82.23         84.48        16.14 o
   1  -3  15        529.77        531.72        21.23 o
   2  -3  15       1676.41       1708.99        47.38 o
   3  -3  15         14.92         18.62        13.07 o
   4  -3  15         91.14         80.48        30.47 o
   5  -3  15        884.23        893.79        57.40 o
   6  -3  15        264.93        244.40        25.42 o
   7  -3  15        279.96        324.35        33.15 o
   8  -3  15         29.34         40.87        28.60 o
   9  -3  15         28.36         58.93        41.38 o
  -9  -2  15          4.79         16.02        38.14 o
  -8  -2  15        169.39        182.82        51.50 o
  -7  -2  15         32.33        -19.66        29.49 o
  -6  -2  15        845.44        893.05        72.64 o
  -5  -2  15        505.59        441.15        32.68 o
  -4  -2  15        601.34        559.10        39.09 o
  -3  -2  15       4867.20       5391.67       214.47 o
  -2  -2  15         71.32         60.83        16.89 o
  -1  -2  15        676.03        552.74        62.61 o
   0  -2  15       3488.31       3387.98        69.04 o
   1  -2  15       1861.26       1845.17        38.03 o
   2  -2  15        201.03        179.11        16.12 o
   3  -2  15        223.19        208.17        15.39 o
   4  -2  15       1492.61       1532.55        64.08 o
   5  -2  15        973.04        977.35        29.22 o
   6  -2  15         58.47         60.14        29.68 o
   7  -2  15        272.53        253.54        33.25 o
   8  -2  15         12.88        -33.37        33.37 o
   9  -2  15         90.09         86.69        39.71 o
  -9  -1  15        159.67         59.95        52.98 o
  -8  -1  15        592.30        609.02        49.26 o
  -7  -1  15         70.04         11.60        37.15 o
  -6  -1  15        614.82        623.09        44.15 o
  -5  -1  15       1292.33       1273.82        94.95 o
  -4  -1  15        445.45        412.42        39.71 o
  -3  -1  15          3.07        -14.33        23.97 o
  -2  -1  15         14.42         -1.28        16.56 o
  -1  -1  15       5242.76       5328.98       102.92 o
   0  -1  15        650.43        667.91        47.67 o
   1  -1  15        488.50        479.25        19.76 o
   2  -1  15        925.96        962.58        29.01 o
   3  -1  15          1.19         -3.72        14.13 o
   4  -1  15        192.26        185.40        28.60 o
   5  -1  15        617.51        595.65        27.43 o
   6  -1  15         70.37         60.59        21.58 o
   7  -1  15        199.38        162.11        32.14 o
   8  -1  15         16.07         -9.83        55.24 o
 -10   0  15         68.12         75.58        43.99 o
  -9   0  15          6.96         -5.90        43.44 o
  -8   0  15        130.42        158.39        42.54 o
  -7   0  15         18.28         68.80        37.55 o
  -6   0  15       1677.57       1645.75        86.30 o
  -5   0  15       1352.31       1211.31        74.11 o
  -4   0  15        559.53        475.72        44.03 o
  -3   0  15       4128.99       4563.60       181.44 o
  -2   0  15         30.55         28.29        16.91 o
  -1   0  15        128.71        121.74        18.58 o
   0   0  15       3628.08       3712.53        68.78 o
   1   0  15       1898.67       1985.06        43.68 o
   2   0  15        264.51        227.56        15.72 o
   3   0  15        228.97        175.28        24.38 o
   4   0  15        665.16        630.71        24.08 o
   5   0  15        769.30        717.67        76.17 o
   6   0  15         64.54         48.51        23.10 o
   7   0  15        115.42        131.90        46.79 o
   8   0  15         10.71        -27.32        60.74 o
 -10   1  15          6.57         -3.47        42.22 o
  -9   1  15        233.76        217.92        47.66 o
  -8   1  15        766.86        833.10        64.08 o
  -7   1  15        110.12        103.99        41.67 o
  -6   1  15        603.61        531.55        51.11 o
  -5   1  15       1799.01       1838.20        91.21 o
  -4   1  15        546.40        560.19        51.01 o
  -3   1  15        114.32        108.76        23.19 o
  -2   1  15         45.53         75.45        21.48 o
  -1   1  15       4153.59       4173.12       120.21 o
   0   1  15        364.11        382.57        25.64 o
   1   1  15        436.47        428.74        21.09 o
   2   1  15        974.75        973.87        33.03 o
   3   1  15          1.73         18.71        24.47 o
   4   1  15        216.76        172.12        37.25 o
   5   1  15        303.83        268.63        88.66 o
   6   1  15         25.60         37.55        29.38 o
   7   1  15        132.59         47.18        49.34 o
 -10   2  15        113.07        142.83        60.66 o
  -9   2  15          0.13         45.41        41.28 o
  -8   2  15         97.66         17.69        37.35 o
  -7   2  15         27.44          7.86        37.15 o
  -6   2  15       1487.71       1536.26        83.35 o
  -5   2  15        544.09        583.18        43.16 o
  -4   2  15        372.20        307.48        70.57 o
  -3   2  15       5144.13       5590.93       322.19 o
  -2   2  15        420.28        461.26        31.66 o
  -1   2  15         31.35         20.87        35.19 o
   0   2  15       1461.49       1536.87        50.31 o
   1   2  15        810.26        851.62        31.05 o
   2   2  15        297.85        287.83        19.56 o
   3   2  15        140.96        130.61        14.73 o
   4   2  15        225.64        251.34        33.91 o
   5   2  15        365.15        397.82        36.74 o
   6   2  15         24.70         73.72        45.36 o
   7   2  15         49.47        133.87       106.74 o
 -10   3  15         28.67          0.00        19.66 o
  -9   3  15        183.28        125.81        41.87 o
  -8   3  15        886.72        800.07        52.68 o
  -7   3  15         85.07         70.96        29.88 o
  -6   3  15        464.47        396.30        35.38 o
  -5   3  15        604.26        642.41        56.52 o
  -4   3  15        359.34        381.52        18.21 o
  -3   3  15        287.59        306.46        33.43 o
  -2   3  15        250.29        221.57        23.42 o
  -1   3  15       3228.79       3228.43        92.64 o
   0   3  15        107.58        159.19        60.94 o
   1   3  15         28.80         30.87        11.61 o
   2   3  15        583.28        616.91        61.33 o
   3   3  15         10.01         -4.95        17.47 o
   4   3  15        112.84        247.09        43.34 o
   5   3  15        111.46         38.49        54.21 o
   6   3  15          9.38        -72.93        72.93 o
 -10   4  15        191.42        202.48        60.55 o
  -9   4  15          5.39         -7.86        51.11 o
  -8   4  15         37.95         95.93        48.75 o
  -7   4  15          1.04          7.86        27.52 o
  -6   4  15       1222.16       1362.23        54.19 o
  -5   4  15         63.47         54.35        30.29 o
  -4   4  15        133.13        162.91        36.07 o
  -3   4  15       2771.89       3232.68       101.65 o
  -2   4  15        345.43        267.96        49.05 o
  -1   4  15          3.20          7.26        21.16 o
   0   4  15        650.26        641.70        67.43 o
   1   4  15        193.01        183.61        34.63 o
   2   4  15        311.44        339.01        32.57 o
   3   4  15         58.80         70.72        52.19 o
   4   4  15         55.42         78.10        56.19 o
   5   4  15        114.70         88.26       102.61 o
 -10   5  15         25.30        -15.53        64.48 o
  -9   5  15        114.88        125.81        64.67 o
  -8   5  15        560.37        552.19        56.22 o
  -7   5  15         30.09          9.83        51.31 o
  -6   5  15        109.12        102.37        30.00 o
  -5   5  15        447.53        447.25        56.32 o
  -4   5  15        246.75        211.11        30.31 o
  -3   5  15        155.71         81.59        38.33 o
  -2   5  15         60.86         12.47        29.29 o
  -1   5  15       1535.25       1567.98        88.46 o
   0   5  15         40.83         86.20        30.29 o
   1   5  15          2.97         38.43        42.55 o
   2   5  15        166.75        168.06        41.37 o
   3   5  15         12.66         -5.13        58.98 o
   4   5  15         47.48         95.74        59.96 o
  -9   6  15          9.85        -56.81        62.90 o
  -8   6  15         17.32         25.56        45.21 o
  -7   6  15          3.16        -39.12        57.01 o
  -6   6  15        526.90        454.28        43.59 o
  -5   6  15         75.66        102.71        36.84 o
  -4   6  15          0.75         13.16        31.20 o
  -3   6  15        755.67        740.36        63.79 o
  -2   6  15         29.77         48.69        34.25 o
  -1   6  15          0.19        -30.57        30.57 o
   0   6  15        386.01        416.17       128.07 o
   1   6  15         52.51        138.00        82.37 o
   2   6  15        129.94        157.52        71.65 o
   3   6  15         11.72         18.77        57.80 o
  -9   7  15         60.96          5.90        51.31 o
  -8   7  15        250.40        147.63        57.01 o
  -7   7  15          0.01          5.90        65.07 o
  -6   7  15         12.30         57.10        38.26 o
  -5   7  15        391.31        397.91        48.36 o
  -4   7  15        117.39        167.68        43.64 o
  -3   7  15        102.20         79.35        67.03 o
  -2   7  15          7.30         16.59        79.52 o
  -1   7  15        292.18        180.65        43.44 o
   0   7  15         12.25         88.38        51.61 o
   1   7  15          0.94        -57.18        67.82 o
   2   7  15         49.89          9.54       117.16 o
  -8   8  15          3.52        -56.81        60.74 o
  -7   8  15          4.17        -41.28        55.24 o
  -6   8  15        128.08         87.15        38.10 o
  -5   8  15         25.44        -10.16        45.36 o
  -4   8  15          0.01        -35.71        35.80 o
  -3   8  15        240.90        143.92        40.35 o
  -2   8  15          0.74        -41.38        41.38 o
  -1   8  15         35.57          3.73        43.44 o
   0   8  15        100.20         88.87        49.27 o
  -5   9  15         74.83          1.97        61.73 o
  -4   9  15         28.63         80.20        58.78 o
  -3   9  15         12.67         14.23        50.98 o
   0 -11  16         78.26        140.01        75.82 o
   1 -11  16         16.08         59.62        54.07 o
   2 -11  16          0.99          0.43        63.90 o
   3 -11  16         67.56         42.41        54.95 o
   4 -11  16        137.43          9.55        64.95 o
   5 -11  16         19.95         82.56        74.90 o
   6 -11  16         25.90         18.55        93.37 o
  -2 -10  16          3.87         11.63        48.73 o
  -1 -10  16        128.92        129.73        64.58 o
   0 -10  16          3.86         64.94        56.15 o
   1 -10  16         20.36         48.21        48.40 o
   2 -10  16        296.40        392.29        70.67 o
   3 -10  16          6.65        -35.15        76.67 o
   4 -10  16          6.76         68.80        82.37 o
   5 -10  16        472.35        488.58        61.99 o
   6 -10  16         13.34          9.48        43.93 o
   7 -10  16         81.65        136.03        74.50 o
  -3  -9  16        145.03         31.26       102.02 o
  -2  -9  16          1.04         41.95        43.58 o
  -1  -9  16         61.64         21.62        53.27 o
   0  -9  16        404.71        333.09        57.86 o
   1  -9  16         37.80        101.53        52.06 o
   2  -9  16        135.14        151.95        36.68 o
   3  -9  16        117.49         81.07        38.12 o
   4  -9  16        383.92        360.80        51.74 o
   5  -9  16         86.72         16.12        32.24 o
   6  -9  16         47.30         -7.29        77.75 o
   7  -9  16        303.35        360.13        89.25 o
   8  -9  16         53.52        -52.88        62.51 o
  -4  -8  16         15.42         43.05       104.19 o
  -3  -8  16          6.42         13.96        63.10 o
  -2  -8  16         15.74        -49.14        80.79 o
  -1  -8  16        411.79        437.84        95.44 o
   0  -8  16          6.11          2.23        18.86 o
   1  -8  16         78.68         87.58        34.68 o
   2  -8  16        796.60        752.60        50.80 o
   3  -8  16         40.62         74.51        26.92 o
   4  -8  16          1.87          4.14        24.47 o
   5  -8  16        921.85        976.29        74.60 o
   6  -8  16         23.06         42.62        36.67 o
   7  -8  16        194.94        136.03        65.07 o
   8  -8  16         39.26         72.54        76.27 o
   9  -8  16         62.11         47.18       102.42 o
  -5  -7  16         12.55          0.00        19.66 o
  -4  -7  16         44.63        -80.20        80.20 o
  -3  -7  16        684.43        623.66        55.20 o
  -2  -7  16          0.06         45.41        68.80 o
  -1  -7  16         66.73         62.90        47.18 o
   0  -7  16        747.92        809.79        63.84 o
   1  -7  16         70.53         71.15        35.09 o
   2  -7  16        182.80        163.53        60.94 o
   3  -7  16        203.98        239.57        35.88 o
   4  -7  16        777.96        758.60        45.02 o
   5  -7  16        384.79        360.45        31.85 o
   6  -7  16         39.86         17.63        49.05 o
   7  -7  16        479.29        427.97        58.29 o
   8  -7  16         98.18         56.81        60.74 o
   9  -7  16         77.65        -13.96        69.00 o
  -6  -6  16         94.58        110.33       111.16 o
  -5  -6  16        281.26        278.55        49.73 o
  -4  -6  16         18.18          0.00        19.66 o
  -3  -6  16         23.40         14.05        63.79 o
  -2  -6  16        136.62        175.48        25.54 o
  -1  -6  16       1506.06       1602.90       131.31 o
   0  -6  16        762.58        908.98        90.82 o
   1  -6  16        147.83         83.18        51.99 o
   2  -6  16       1544.03       1630.24        62.71 o
   3  -6  16        142.05        131.32        33.71 o
   4  -6  16         46.40         38.03        18.63 o
   5  -6  16       1217.71       1219.73        89.64 o
   6  -6  16         11.00        -14.09        27.52 o
   7  -6  16        315.72        308.12        42.50 o
   8  -6  16         24.60         21.90        38.55 o
   9  -6  16         87.15        -29.29        60.94 o
  -7  -5  16         17.14        -52.39        57.79 o
  -6  -5  16         70.06         53.47        35.74 o
  -5  -5  16          3.73        -37.20        37.20 o
  -4  -5  16         35.99         -0.01        70.67 o
  -3  -5  16       1432.78       1656.56       108.31 o
  -2  -5  16         11.62         -9.25        33.42 o
  -1  -5  16        106.38         83.07        31.65 o
   0  -5  16       1469.51       1447.02        61.07 o
   1  -5  16        446.60        389.29        28.41 o
   2  -5  16        239.46        212.91        21.86 o
   3  -5  16        371.56        380.57        26.16 o
   4  -5  16        879.29        890.70        79.42 o
   5  -5  16        821.84        725.40        76.37 o
   6  -5  16         24.13          1.60        32.53 o
   7  -5  16        503.25        361.20        86.10 o
   8  -5  16        136.00         47.70        42.22 o
   9  -5  16         91.88         25.25        44.14 o
  -8  -4  16        154.95        154.31        45.68 o
  -7  -4  16         50.29         99.04        47.84 o
  -6  -4  16        326.74        298.33        55.14 o
  -5  -4  16        639.82        635.35        60.03 o
  -4  -4  16          8.64         -5.90        27.72 o
  -3  -4  16         40.29         39.12        23.20 o
  -2  -4  16        365.55        347.81        28.90 o
  -1  -4  16       2124.92       2173.85        57.59 o
   0  -4  16       1945.75       2006.52       127.68 o
   1  -4  16        363.33        356.43        28.50 o
   2  -4  16       3155.58       3112.06        67.56 o
   3  -4  16        313.77        311.09        20.96 o
   4  -4  16        128.57        121.00        21.51 o
   5  -4  16       1071.79       1083.19        67.23 o
   6  -4  16          1.23        -20.78        20.78 o
   7  -4  16        337.40        341.81        69.79 o
   8  -4  16         10.40          1.28        47.96 o
   9  -4  16         81.46         27.13        38.85 o
  -8  -3  16         67.89         58.78        55.04 o
  -7  -3  16         64.99         85.78        33.61 o
  -6  -3  16        309.36        280.41        62.51 o
  -5  -3  16          0.02        -11.97        30.54 o
  -4  -3  16         80.46         90.44        47.18 o
  -3  -3  16       2136.72       2375.44       111.16 o
  -2  -3  16         15.47         -0.69        15.96 o
  -1  -3  16         78.20         78.93        25.76 o
   0  -3  16       2219.66       2085.49        93.18 o
   1  -3  16        628.85        596.64        19.12 o
   2  -3  16        628.27        557.02        20.14 o
   3  -3  16        556.44        548.53        20.94 o
   4  -3  16        800.07        904.17        37.14 o
   5  -3  16        973.54        892.31        77.06 o
   6  -3  16         15.96        -26.91        26.91 o
   7  -3  16        352.52        354.02        42.01 o
   8  -3  16        120.70         81.80        37.53 o
   9  -3  16         52.00         78.63        53.47 o
  -9  -2  16         37.54         24.59        58.19 o
  -8  -2  16        360.87        340.86       121.19 o
  -7  -2  16        104.55         60.87        40.51 o
  -6  -2  16        576.11        553.36        45.70 o
  -5  -2  16       1350.83       1462.62        62.08 o
  -4  -2  16          7.04         50.79        24.96 o
  -3  -2  16         30.32         37.22        24.61 o
  -2  -2  16        290.31        270.92        31.35 o
  -1  -2  16       2287.37       2274.29        66.03 o
   0  -2  16        898.25        818.39        30.36 o
   1  -2  16        601.05        620.15        32.73 o
   2  -2  16       3649.80       3744.33        86.59 o
   3  -2  16        586.31        583.07        47.38 o
   4  -2  16        243.09        214.75        17.71 o
   5  -2  16        678.61        652.48        35.38 o
   6  -2  16          0.31         11.54        30.57 o
   7  -2  16        265.60        258.69        61.43 o
   8  -2  16          7.70          3.93        49.54 o
  -9  -1  16         30.03         94.70        47.15 o
  -8  -1  16        100.61         73.48        32.98 o
  -7  -1  16        129.44        155.07        36.61 o
  -6  -1  16        631.82        586.10       108.41 o
  -5  -1  16         30.86        -31.26        33.22 o
  -4  -1  16         89.76         50.91        33.61 o
  -3  -1  16       3309.60       3461.54        99.41 o
  -2  -1  16        127.10        120.64        25.58 o
  -1  -1  16          0.99        -20.86        44.33 o
   0  -1  16       2390.26       2574.36        62.40 o
   1  -1  16         86.94         67.06        12.08 o
   2  -1  16        615.33        647.85        23.30 o
   3  -1  16        333.36        307.70        21.63 o
   4  -1  16        815.52        772.36        30.49 o
   5  -1  16        778.98        726.72        38.04 o
   6  -1  16          4.02          1.99        23.69 o
   7  -1  16        200.03        131.90        42.85 o
   8  -1  16         68.41         58.78        51.11 o
  -9   0  16         77.10        -37.35        55.43 o
  -8   0  16        510.01        607.20        69.15 o
  -7   0  16        137.63         54.85        37.35 o
  -6   0  16        565.72        543.93        57.99 o
  -5   0  16       1290.54       1390.39        79.42 o
  -4   0  16          7.73          5.20        40.20 o
  -3   0  16         91.09         50.43        22.58 o
  -2   0  16        145.85        179.13        26.40 o
  -1   0  16       2772.03       2946.50       157.36 o
   0   0  16        500.34        483.46        31.65 o
   1   0  16        112.73        110.47        12.94 o
   2   0  16       1566.32       1562.97        41.23 o
   3   0  16        470.27        398.50        25.93 o
   4   0  16        156.06        130.14        19.58 o
   5   0  16        297.45        285.89        26.34 o
   6   0  16          1.90        -43.15        43.15 o
   7   0  16        139.33         95.93        48.75 o
   8   0  16          2.56         35.38        58.97 o
  -9   1  16         26.63         14.31        53.17 o
  -8   1  16        138.92        159.62        57.20 o
  -7   1  16        180.30        155.30        39.71 o
  -6   1  16        813.83        785.13        64.67 o
  -5   1  16          3.88        -19.66        37.35 o
  -4   1  16         41.86         93.61        41.28 o
  -3   1  16       2350.14       2544.06        84.44 o
  -2   1  16         65.09         28.57        33.22 o
  -1   1  16         20.43         43.66        20.12 o
   0   1  16       2615.55       2731.00        94.95 o
   1   1  16         10.70          7.21        15.68 o
   2   1  16        552.76        589.51        27.09 o
   3   1  16        174.34        146.28        18.33 o
   4   1  16        452.61        451.86        29.95 o
   5   1  16        429.85        490.84        40.07 o
   6   1  16          1.11        -28.81        28.81 o
   7   1  16         49.83       -100.84       100.84 o
 -10   2  16         20.98         24.47        53.20 o
  -9   2  16         78.24        123.84        63.10 o
  -8   2  16        725.21        629.84        66.84 o
  -7   2  16         61.48        147.63        52.88 o
  -6   2  16        419.63        436.01        55.63 o
  -5   2  16       1282.65       1326.28        62.73 o
  -4   2  16         11.58          6.98        22.65 o
  -3   2  16        108.56         44.06        25.88 o
  -2   2  16          1.51         11.60        21.97 o
  -1   2  16        486.14        540.80        48.95 o
   0   2  16        464.53        454.73        28.15 o
   1   2  16          7.62          6.66        16.50 o
   2   2  16        664.70        621.89        69.79 o
   3   2  16        198.33        186.98        21.17 o
   4   2  16         94.26         79.18        25.48 o
   5   2  16        101.39        119.20        55.93 o
   6   2  16          3.31        -33.22        93.96 o
 -10   3  16        307.26        203.85        67.03 o
  -9   3  16         37.78         56.81        54.85 o
  -8   3  16         89.82        117.95        33.81 o
  -7   3  16        207.65        233.93        31.26 o
  -6   3  16        591.60        473.95        38.53 o
  -5   3  16        118.67        128.77        21.77 o
  -4   3  16          0.31         -3.65        41.18 o
  -3   3  16       2261.24       2333.43        87.97 o
  -2   3  16          0.77        -26.30        26.30 o
  -1   3  16          7.03        -23.97        23.97 o
   0   3  16       1060.88       1048.51        65.95 o
   1   3  16          4.56         -6.01        15.53 o
   2   3  16        359.58        374.71        35.30 o
   3   3  16         95.47        101.82        43.44 o
   4   3  16        126.30        134.41        59.08 o
   5   3  16        167.11        147.63        69.00 o
   6   3  16          1.92         -5.90        80.79 o
  -9   4  16         68.72         43.05        61.14 o
  -8   4  16        622.10        543.93        64.08 o
  -7   4  16         41.38          1.97        41.67 o
  -6   4  16        196.12        207.69        46.88 o
  -5   4  16        974.06        935.62        63.00 o
  -4   4  16         86.50         63.60        36.56 o
  -3   4  16        144.54        134.38        33.43 o
  -2   4  16          9.94        -25.16        50.32 o
  -1   4  16          5.44         17.15        24.10 o
   0   4  16        164.46        240.39        28.50 o
   1   4  16         17.12         65.67        96.32 o
   2   4  16        229.01        340.13        61.92 o
   3   4  16        104.69        109.20        49.40 o
   4   4  16         45.36         65.33        61.04 o
   5   4  16         26.13         -8.97        20.64 o
  -9   5  16         25.09        -72.54        76.27 o
  -8   5  16         40.14         41.28        48.95 o
  -7   5  16        120.64        192.65        51.70 o
  -6   5  16        342.91        418.28       101.43 o
  -5   5  16        148.61        107.01        50.03 o
  -4   5  16          3.11        -43.35        51.31 o
  -3   5  16       1620.71       1622.76        75.31 o
  -2   5  16          2.30         31.50        25.06 o
  -1   5  16         81.00         43.81        33.65 o
   0   5  16        222.75        257.66        36.02 o
   1   5  16          0.66          1.23        39.32 o
   2   5  16        129.62        108.10        65.66 o
   3   5  16         31.54        -46.68        46.68 o
   4   5  16         20.67        137.70        85.61 o
  -9   6  16         24.67         65.07        72.93 o
  -8   6  16        410.85        434.24        70.18 o
  -7   6  16         14.37         -9.83        51.31 o
  -6   6  16         69.76         -6.55        73.42 o
  -5   6  16        326.70        272.70        43.55 o
  -4   6  16          6.52         -3.90        29.26 o
  -3   6  16         36.98         49.83        31.29 o
  -2   6  16         73.12         45.11        33.09 o
  -1   6  16         57.50         68.91        68.51 o
   0   6  16         54.10         57.37       108.71 o
   1   6  16          0.83         -4.94        40.17 o
   2   6  16         23.88         48.95        56.81 o
   3   6  16         39.74        125.81        76.67 o
  -8   7  16          5.81         90.03        63.10 o
  -7   7  16         92.48         27.32        51.11 o
  -6   7  16        356.43        472.70        59.52 o
  -5   7  16         96.88         58.69        73.72 o
  -4   7  16          4.71         41.22        32.91 o
  -3   7  16        302.09        254.45        41.79 o
  -2   7  16         18.53         19.49        40.30 o
  -1   7  16         40.73         16.81        67.72 o
   0   7  16         60.34        -43.43        67.23 o
   1   7  16          0.10        -27.56        58.44 o
  -7   8  16          3.08         49.14        64.67 o
  -6   8  16         15.03        -25.56        59.17 o
  -5   8  16        163.52        168.82        43.16 o
  -4   8  16          1.89         21.50        43.59 o
  -3   8  16         24.67          4.24        61.63 o
  -2   8  16         41.11         35.18        42.63 o
  -1   8  16         42.38          5.90        86.89 o
   1 -11  17          0.04        -30.48        82.66 o
   2 -11  17        104.25        130.37        53.80 o
   3 -11  17          4.12        -61.60        76.86 o
   4 -11  17         12.08         59.42        57.01 o
   5 -11  17        220.14        247.17        65.71 o
  -1 -10  17         21.76        -42.86        69.86 o
   0 -10  17        214.66        243.56        84.33 o
   1 -10  17          4.82        -63.24        63.24 o
   2 -10  17          7.15        133.17        54.21 o
   3 -10  17        218.22        226.38       116.37 o
   4 -10  17        109.38         91.22        43.97 o
   5 -10  17        179.73        215.06        56.63 o
   6 -10  17         40.26        -19.26        55.51 o
   7 -10  17        158.64         31.26        96.13 o
  -3  -9  17         76.08        210.14        86.10 o
  -2  -9  17        106.48         77.28        52.06 o
  -1  -9  17         89.59         54.10        51.81 o
   0  -9  17          3.86         -6.50        58.66 o
   1  -9  17          3.62         15.80        60.74 o
   2  -9  17        347.92        402.02        59.94 o
   3  -9  17         68.72         51.42        51.86 o
   4  -9  17          2.14        -19.66        76.67 o
   5  -9  17        470.51        515.02        66.94 o
   6  -9  17          3.17         49.14        64.67 o
   7  -9  17         59.08         70.96        90.43 o
   8  -9  17         49.83        -33.22       107.92 o
  -4  -8  17         17.42        -29.29        72.34 o
  -2  -8  17          0.73        -39.12        58.78 o
  -1  -8  17         58.72         15.91        54.03 o
   0  -8  17        614.09        554.00        82.07 o
   1  -8  17          8.93         49.62        42.50 o
   2  -8  17         30.95         87.96        56.12 o
   3  -8  17        536.28        557.46        54.35 o
   4  -8  17        116.57        135.55        31.86 o
   5  -8  17        333.29        358.11        39.09 o
   6  -8  17         60.60         27.17        67.03 o
   7  -8  17        249.08        256.14        92.19 o
   8  -8  17        113.53        247.69       101.83 o
  -5  -7  17        192.73        155.30        70.77 o
  -4  -7  17          6.81        -83.15        83.15 o
  -3  -7  17        143.44         80.20        62.71 o
  -2  -7  17        340.90        333.59        66.44 o
   0  -7  17         58.76          9.96        44.34 o
   1  -7  17         23.69         -6.64        39.12 o
   2  -7  17        868.82        872.41        46.25 o
   3  -7  17        233.00        220.58        28.97 o
   4  -7  17          8.14          3.16        45.11 o
   5  -7  17        778.45        712.16        75.29 o
   6  -7  17         21.16        -11.72        32.44 o
   7  -7  17        128.88        144.42        45.11 o
   8  -7  17         50.87        125.81        92.59 o
  -6  -6  17          5.46        -92.00        92.00 o
  -5  -6  17          5.57         13.07        40.20 o
  -4  -6  17         22.36         23.05        99.17 o
  -3  -6  17        522.61        646.58        50.79 o
  -2  -6  17         46.34         -2.05        22.61 o
  -1  -6  17         30.42         11.60        62.71 o
   0  -6  17       1701.33       1697.56       162.67 o
   1  -6  17        199.98        190.00        35.18 o
   2  -6  17         36.81          0.87        49.05 o
   3  -6  17        676.62        679.73        38.16 o
   4  -6  17        171.85        179.78        57.89 o
   5  -6  17        508.97        466.30        44.82 o
   6  -6  17         57.79         65.64        86.30 o
   7  -6  17        303.22        242.98       157.95 o
   8  -6  17        147.00         67.01        40.11 o
   9  -6  17         20.23          7.86        97.90 o
  -7  -5  17          0.12         16.24        53.56 o
  -6  -5  17        229.39        293.45        92.10 o
  -5  -5  17        656.93        673.38        56.04 o
  -4  -5  17         29.90        -28.41        28.41 o
  -3  -5  17        186.16        190.83        64.77 o
  -2  -5  17        570.50        620.56        96.03 o
  -1  -5  17        491.43        516.01        62.22 o
   0  -5  17         85.63         86.69        27.32 o
   1  -5  17         83.32         41.33        59.96 o
   2  -5  17       1153.85       1169.66        54.37 o
   3  -5  17        323.02        377.46        72.24 o
   4  -5  17         48.38         22.78        21.38 o
   5  -5  17        882.85        966.61        54.58 o
   6  -5  17         49.80         87.67        36.47 o
   7  -5  17        186.48        240.88        81.78 o
   8  -5  17         41.65         19.66        70.77 o
   9  -5  17          0.02        -34.39        64.42 o
  -7  -4  17        164.36        173.57        46.70 o
  -6  -4  17         30.44         -7.75        31.08 o
  -5  -4  17         21.55         77.39        32.68 o
  -4  -4  17          8.01         19.66        29.49 o
  -3  -4  17       1064.34       1139.19        53.14 o
  -2  -4  17        137.24        122.28        24.77 o
  -1  -4  17        361.08        327.12        22.45 o
   0  -4  17       2614.46       2559.25       157.07 o
   1  -4  17       1017.74       1183.79        64.08 o
   2  -4  17         43.87         28.43        26.34 o
   3  -4  17        575.81        503.00        34.33 o
   4  -4  17        225.24        292.90        46.98 o
   5  -4  17        681.80        709.30        57.79 o
   6  -4  17         37.93         55.46        31.65 o
   7  -4  17        271.26        338.87        59.13 o
   8  -4  17        161.63        160.42        53.84 o
  -8  -3  17        150.67        158.72        50.52 o
  -7  -3  17          4.28         19.56        70.47 o
  -6  -3  17        256.00        309.87        76.08 o
  -5  -3  17       1389.55       1611.64        73.26 o
  -4  -3  17         17.94         32.54        38.23 o
  -3  -3  17        155.61        136.03        30.08 o
  -2  -3  17        826.67        871.94        64.87 o
  -1  -3  17       1004.89        915.09        49.14 o
   0  -3  17         16.59          9.05        14.55 o
   1  -3  17          0.38          2.71        28.50 o
   2  -3  17       1001.55       1061.77        30.42 o
   3  -3  17        304.30        310.83        17.93 o
   4  -3  17         34.42         41.04        19.39 o
   5  -3  17        691.24        638.18        45.50 o
   6  -3  17         58.74         41.62        29.29 o
   7  -3  17        201.09        131.49        44.75 o
   8  -3  17         10.34        -26.51        37.35 o
  -8  -2  17        188.19        149.40        45.97 o
  -7  -2  17        270.23        259.09        52.88 o
  -6  -2  17         20.13         24.16        27.48 o
  -5  -2  17          1.61         -5.84        28.11 o
  -4  -2  17         95.28        128.61        30.27 o
  -3  -2  17       1840.69       1918.82       138.39 o
  -2  -2  17        163.00        219.63        31.17 o
  -1  -2  17         44.27         32.24        34.20 o
   0  -2  17       2467.77       2655.80        85.39 o
   1  -2  17        788.68        780.49        34.20 o
   2  -2  17        432.41        413.37        22.57 o
   3  -2  17        479.39        464.12        24.28 o
   4  -2  17         41.94         42.57        16.76 o
   5  -2  17        581.92        510.88        39.63 o
   6  -2  17         25.89        -33.61        33.61 o
   7  -2  17        140.80        119.61        37.25 o
   8  -2  17        170.64        133.87        55.43 o
  -9  -1  17          0.18        -41.66        45.38 o
  -8  -1  17        394.06        333.32        49.57 o
  -7  -1  17          8.02         39.88        44.03 o
  -6  -1  17        361.81        270.49        51.11 o
  -5  -1  17       1923.16       2146.63       102.61 o
  -4  -1  17          0.28         45.41        43.64 o
  -3  -1  17         12.05         20.31        64.77 o
  -2  -1  17       1135.83       1270.85        54.64 o
  -1  -1  17        374.05        394.98        39.12 o
   0  -1  17        197.40        224.87        20.39 o
   1  -1  17         12.26         16.21        34.20 o
   2  -1  17       1481.36       1555.30        41.82 o
   3  -1  17        236.86        198.90        21.91 o
   4  -1  17         27.25         48.86        19.49 o
   5  -1  17        378.24        334.18        33.15 o
   6  -1  17         34.01         83.53        25.76 o
   7  -1  17        162.80        103.99        41.67 o
   8  -1  17          0.83         43.05        51.11 o
  -9   0  17         27.40         15.57        43.25 o
  -8   0  17        214.01        222.28       140.16 o
  -7   0  17        387.22        515.23        62.32 o
  -6   0  17         32.93         58.78        41.48 o
  -5   0  17         10.28         31.26        45.02 o
  -4   0  17        122.48        139.33        28.59 o
  -3   0  17       2662.58       2861.93       171.71 o
  -2   0  17        234.12        271.89        35.58 o
  -1   0  17         59.88         19.34        17.28 o
   0   0  17       1199.30       1300.85        39.66 o
   1   0  17        508.63        530.80        24.93 o
   2   0  17        774.23        871.36        39.71 o
   3   0  17        283.20        251.92        32.44 o
   4   0  17          2.58          8.04        24.47 o
   5   0  17        301.40        302.46        29.41 o
   6   0  17         21.39        -12.39        76.47 o
   7   0  17         53.73         35.38        88.46 o
  -9   1  17          1.39        -12.13        55.33 o
  -8   1  17        673.92        748.37        75.29 o
  -7   1  17         12.17         11.60        43.05 o
  -6   1  17        266.84        306.66        51.31 o
  -5   1  17       2083.90       2292.01       157.07 o
  -4   1  17          1.00          8.48        28.89 o
  -3   1  17         11.43         -6.31        61.63 o
  -2   1  17       1199.02       1277.00        46.88 o
  -1   1  17        565.85        674.53        41.49 o
   0   1  17        360.51        435.64        77.55 o
   1   1  17          2.01         -1.03        13.23 o
   2   1  17        874.91        836.54        32.65 o
   3   1  17        356.10        349.20        31.35 o
   4   1  17         43.01         25.95        78.73 o
   5   1  17        172.65        137.06        43.44 o
   6   1  17         13.87        -86.10        86.10 o
   7   1  17         85.88        129.74        80.79 o
  -9   2  17         26.49          7.86        64.67 o
  -8   2  17         79.36         31.26        39.12 o
  -7   2  17        434.70        328.87        51.50 o
  -6   2  17         95.50         35.38        68.41 o
  -5   2  17         50.03         44.64        41.38 o
  -4   2  17         83.65         84.07        28.24 o
  -3   2  17       1817.80       1893.87        74.94 o
  -2   2  17        217.51        223.53        29.66 o
  -1   2  17        298.47        314.26        34.31 o
   0   2  17        610.80        674.50        48.65 o
   1   2  17        265.01        270.44        24.51 o
   2   2  17        392.26        409.03        26.40 o
   3   2  17         85.63        106.74        50.03 o
   4   2  17          2.30         49.47        64.87 o
   5   2  17        163.48        144.88        49.59 o
   6   2  17         12.08        -58.78        72.73 o
  -9   3  17          0.74         49.14        69.00 o
  -8   3  17        737.88        830.54        71.55 o
  -7   3  17         20.11          5.90        37.35 o
  -6   3  17         83.24         19.66        51.11 o
  -5   3  17       1415.88       1542.02       126.99 o
  -4   3  17         54.45         13.62        28.86 o
  -3   3  17         13.04         -6.31        26.11 o
  -2   3  17       1011.48        951.01        55.02 o
  -1   3  17       1288.03       1399.18        68.72 o
   0   3  17        338.76        346.38        45.61 o
   1   3  17          1.04         -9.61        19.64 o
   2   3  17        200.50        179.44        42.07 o
   3   3  17        254.92        230.66        71.85 o
   4   3  17         37.59         96.20       101.53 o
   5   3  17         49.70         30.58        63.58 o
  -9   4  17          8.46        -46.79        46.79 o
  -8   4  17         14.57         86.69        86.69 o
  -7   4  17        323.69        365.24        60.94 o
  -6   4  17        113.90         79.61        34.61 o
  -5   4  17         84.50         53.80        36.46 o
  -4   4  17         63.32          7.65        17.76 o
  -3   4  17        484.92        553.10        89.25 o
  -2   4  17        274.33        239.06        37.43 o
  -1   4  17        170.19        194.25        48.36 o
   0   4  17        353.63        364.61        63.00 o
   1   4  17         37.63         44.16        44.13 o
   2   4  17        151.14        104.49        60.05 o
   3   4  17         31.41         64.05        58.97 o
   4   4  17          0.40        -50.52        50.52 o
  -9   5  17          0.99         21.62        49.14 o
  -8   5  17        674.11        712.40        87.48 o
  -7   5  17         11.16         39.12        48.75 o
  -6   5  17         35.39         22.03        30.11 o
  -5   5  17        663.06        788.06       137.41 o
  -4   5  17         22.44        -31.39        31.39 o
  -3   5  17          3.23        -32.44        32.44 o
  -2   5  17        458.51        425.77        41.26 o
  -1   5  17        299.77        296.01        75.19 o
   0   5  17        178.61        180.03        33.64 o
   1   5  17          0.34        -38.92       110.28 o
   2   5  17         91.86         66.62        54.54 o
   3   5  17         77.49         59.45        56.99 o
  -8   6  17          1.44        -37.35        62.90 o
  -7   6  17        190.28        114.21        51.11 o
  -6   6  17         18.85         92.92        39.43 o
  -5   6  17         18.40         24.84       124.83 o
  -4   6  17         51.08         23.95        40.15 o
  -3   6  17        408.29        303.79        47.92 o
  -2   6  17        105.40         69.28        35.94 o
  -1   6  17         53.45        103.58        42.85 o
   0   6  17         70.59         52.89        70.87 o
   1   6  17         21.75        -49.85        49.85 o
   2   6  17         52.65         56.21        74.21 o
  -7   7  17         13.77        -11.60        62.71 o
  -6   7  17          3.94        -10.14        63.99 o
  -5   7  17        191.62        217.13        45.88 o
  -4   7  17          5.48         59.34        45.01 o
  -3   7  17         19.61         16.83        37.27 o
  -2   7  17        101.12        133.54        45.05 o
  -1   7  17         22.27         53.82        51.18 o
   0   7  17         51.83        -49.14        76.47 o
  -5   8  17          9.41         38.50        56.53 o
  -4   8  17         50.80         16.01        61.73 o
  -3   8  17        166.09        183.61        60.74 o
  -2   8  17         22.08        270.49       125.42 o
   2 -11  18          4.11        -34.47        73.67 o
   3 -11  18        176.87        240.83        73.16 o
   4 -11  18          1.90        -79.19       104.48 o
  -1 -10  18          3.93        -73.06        73.06 o
   0 -10  18          1.86        -81.20       106.35 o
   1 -10  18         44.11        142.48        96.52 o
   2 -10  18        180.15        138.97        51.70 o
   3 -10  18         74.29         73.99        81.87 o
   4 -10  18         51.41         51.42        77.84 o
   5 -10  18        305.17        297.79        63.40 o
   6 -10  18         51.46        -27.32        72.34 o
  -2  -9  18          0.20         17.65       119.91 o
  -1  -9  18         42.74         36.80       104.48 o
   0  -9  18        336.12        347.30        70.89 o
   1  -9  18        123.51        172.10        59.17 o
   2  -9  18          9.86         76.81        43.61 o
   3  -9  18        332.04        352.10        58.02 o
   4  -9  18          1.10        -43.03        43.03 o
   5  -9  18        115.57        100.32        45.11 o
   6  -9  18         17.62        -80.29        91.31 o
   7  -9  18        136.78         78.63        74.70 o
  -4  -8  18          8.28        -49.14       104.38 o
  -3  -8  18         68.74        162.96       104.19 o
  -1  -8  18         11.19         43.54        94.16 o
   0  -8  18          0.14         64.50        58.97 o
   1  -8  18        194.99        181.09        49.44 o
   2  -8  18        364.21        329.98        96.32 o
   3  -8  18        173.90        168.76        48.46 o
   4  -8  18        131.49         91.00        32.48 o
   5  -8  18        403.39        406.40        58.19 o
   6  -8  18        121.98        117.51        50.23 o
   7  -8  18         17.74         23.79        63.10 o
   8  -8  18         85.48         76.27        70.57 o
  -5  -7  18         25.92       -108.71       108.71 o
  -4  -7  18         29.01        129.74        70.77 o
  -3  -7  18        196.53        179.28        65.26 o
  -2  -7  18         14.24        -13.96        59.17 o
  -1  -7  18         14.57        -72.54        72.54 o
   0  -7  18        934.37        946.17        72.98 o
   1  -7  18        397.13        422.05        54.27 o
   2  -7  18        147.41        110.54        42.56 o
   3  -7  18        646.38        751.27        61.82 o
   4  -7  18          2.23         30.64        39.12 o
   5  -7  18        292.25        205.29        43.93 o
   6  -7  18         21.30        -33.55        33.55 o
   7  -7  18        163.85        200.60        51.50 o
   8  -7  18        274.84        288.38        78.24 o
  -6  -6  18          0.34        -65.07        65.07 o
  -5  -6  18        356.17        340.28        88.26 o
  -4  -6  18         22.66        -37.35        86.89 o
  -3  -6  18        135.84        185.18        65.26 o
  -2  -6  18        602.88        707.68        87.28 o
  -1  -6  18         11.10        -19.66        66.84 o
   0  -6  18         19.54         12.15        69.88 o
   1  -6  18        778.53        784.06        52.62 o
   2  -6  18        511.92        525.86        46.79 o
   3  -6  18        348.15        363.73        65.95 o
   4  -6  18         79.50         81.15        28.98 o
   5  -6  18        450.87        442.04        72.14 o
   6  -6  18        161.33        201.09        81.68 o
   7  -6  18         40.18         34.30        96.42 o
   8  -6  18         55.14        -95.93        95.93 o
  -6  -5  18          2.05         21.79        39.29 o
  -5  -5  18         26.67          8.82        37.25 o
  -4  -5  18        167.01        214.25        41.28 o
  -3  -5  18        548.56        449.92        46.94 o
  -2  -5  18         79.09         32.86        20.44 o
  -1  -5  18        202.74        211.49        15.16 o
   0  -5  18       1615.89       1624.32        85.71 o
   1  -5  18        691.83        786.37        48.22 o
   2  -5  18        864.03        846.66        54.65 o
   3  -5  18        964.16        864.62        58.93 o
   4  -5  18          0.83         14.12        23.93 o
   5  -5  18        385.56        377.43        40.61 o
   6  -5  18         26.22        -11.41        25.54 o
   7  -5  18        112.18        121.29        40.16 o
   8  -5  18        332.02        337.51        62.02 o
  -7  -4  18          1.40        -58.00        62.90 o
  -6  -4  18          2.35        -53.72        82.66 o
  -5  -4  18        859.24        832.15        54.59 o
  -4  -4  18         74.00         53.49        28.10 o
  -3  -4  18        188.95        188.42        44.52 o
  -2  -4  18       1396.77       1491.24        71.95 o
  -1  -4  18          8.53         30.12        47.96 o
   0  -4  18         26.35         17.69        33.61 o
   1  -4  18        750.32        784.90        40.27 o
   2  -4  18        679.21        655.76        35.23 o
   3  -4  18        603.60        583.30        38.57 o
   4  -4  18        101.62        104.27        27.48 o
   5  -4  18        446.06        407.65        50.72 o
   6  -4  18        169.55        176.55        29.87 o
   7  -4  18         54.82         91.94        45.64 o
   8  -4  18         27.29        -34.00        99.17 o
  -8  -3  18        238.45        350.38        55.83 o
  -7  -3  18        241.03        232.01        40.40 o
  -6  -3  18          4.38         31.94        34.40 o
  -5  -3  18          7.72          8.58        29.14 o
  -4  -3  18        284.45        205.69        33.58 o
  -3  -3  18       1168.01       1323.19        69.98 o
  -2  -3  18        258.15        254.18        32.54 o
  -1  -3  18         22.12          3.39        27.01 o
   0  -3  18       1903.25       1844.93        62.12 o
   1  -3  18       1313.25       1372.88        50.23 o
   2  -3  18        680.67        689.40        28.53 o
   3  -3  18        716.67        723.04        97.50 o
   4  -3  18         21.40         19.31        43.35 o
   5  -3  18        411.53        386.27        37.19 o
   6  -3  18         25.39         23.90        30.98 o
   7  -3  18         42.88         -7.61        38.23 o
   8  -3  18        212.55         49.14        67.03 o
  -8  -2  18        210.34        207.55        61.92 o
  -7  -2  18          5.40         -6.35        36.60 o
  -6  -2  18         22.80         21.62        39.12 o
  -5  -2  18       1419.99       1479.42       112.54 o
  -4  -2  18        285.07        179.28        51.11 o
  -3  -2  18        884.85        846.66        70.09 o
  -2  -2  18       1986.70       2095.98        86.26 o
  -1  -2  18          0.22          5.30        30.40 o
   0  -2  18         81.36         54.97        31.35 o
   1  -2  18        497.18        507.86        25.79 o
   2  -2  18        449.70        485.88        25.11 o
   3  -2  18       1109.54       1123.60        42.79 o
   4  -2  18        136.97        105.23        28.10 o
   5  -2  18        314.11        237.83        36.68 o
   6  -2  18        117.36        104.49        60.74 o
   7  -2  18         39.15        -11.60        87.87 o
   8  -2  18          8.51        131.90        71.36 o
  -8  -1  18        257.42        253.74        49.34 o
  -7  -1  18        493.37        401.61        55.04 o
  -6  -1  18          0.05          8.58        43.04 o
  -5  -1  18          0.12        -45.41        47.18 o
  -4  -1  18        267.50        204.58        36.35 o
  -3  -1  18       1189.85       1273.82        63.04 o
  -2  -1  18        645.94        689.91        62.02 o
  -1  -1  18         72.94         70.87        19.65 o
   0  -1  18       1351.83       1405.49        46.00 o
   1  -1  18       1159.51       1209.75       110.38 o
   2  -1  18        232.24        211.75        20.80 o
   3  -1  18        461.43        445.35        73.81 o
   4  -1  18         10.68          4.95        24.34 o
   5  -1  18        398.48        396.15        73.81 o
   6  -1  18         12.04         80.20        92.19 o
   7  -1  18         10.84         -5.90        59.17 o
  -9   0  18         43.51         78.45        71.06 o
  -8   0  18        341.74        299.74        73.87 o
  -7   0  18          0.34        -78.43        78.43 o
  -6   0  18          5.43         41.28        39.32 o
  -5   0  18       1884.72       1977.57       110.48 o
  -4   0  18        354.04        383.10       101.04 o
  -3   0  18       1104.23        960.32        53.25 o
  -2   0  18       2057.77       2000.61        75.58 o
  -1   0  18          6.31         50.79        29.49 o
   0   0  18         40.61         35.90        19.98 o
   1   0  18        200.40        150.94        34.60 o
   2   0  18        261.59        263.15        25.46 o
   3   0  18       1095.76       1045.87        96.72 o
   4   0  18         85.03         33.22        28.83 o
   5   0  18        120.32        110.44        46.20 o
   6   0  18         58.08        141.14        70.57 o
   7   0  18         21.52        -75.09        75.09 o
  -9   1  18        104.34        119.23        46.15 o
  -8   1  18        323.48        224.49        53.08 o
  -7   1  18        552.05        594.65        62.71 o
  -6   1  18          0.78        -11.60        48.75 o
  -5   1  18         14.08         23.51        49.24 o
  -4   1  18        394.32        280.45        35.65 o
  -3   1  18       1085.45       1076.87        56.49 o
  -2   1  18        896.65        952.06        83.94 o
  -1   1  18         16.28        105.22        31.01 o
   0   1  18        560.38        583.65        38.02 o
   1   1  18        663.23        611.08        30.47 o
   2   1  18        196.48        173.70        52.49 o
   3   1  18        261.65        259.48        87.67 o
   4   1  18          8.04        -21.55        40.85 o
   5   1  18        240.24        231.25        45.36 o
   6   1  18          1.77         43.05        68.61 o
  -9   2  18         43.38         66.64        82.56 o
  -8   2  18        368.20        317.67        63.30 o
  -7   2  18         10.25          5.90        84.92 o
  -6   2  18          6.63        -35.58        35.58 o
  -5   2  18       1508.92       1550.61        76.78 o
  -4   2  18        254.41        301.94        44.67 o
  -3   2  18        125.30        149.40        50.82 o
  -2   2  18       1549.14       1595.55        70.75 o
  -1   2  18        147.36         81.92        33.70 o
[truncated: 56,443 more chars]
