# Supplementary material for: Diversifying molecular and topological space via a supramolecular solid-state synthesis: a purely organic mok net sustained by hydrogen bonds
Source: IUCrJ. 2019 Sep 7;6(Pt 6):1032–9. doi: 10.1107/S2052252519011382 (PMC6830215; doi:10.1107/S2052252519011382)
Supplement: Supplementary file 4 [file m-06-01032-sup4.hkl]

#
# h,k,l, Fc-squared, Fo-squared, sigma(Fo-squared), status flag
#
data_mcg16113
_shelx_title ' mcg16113_a.res in C2/c'
_shelx_refln_list_code          4
_shelx_F_calc_maximum      427.87
_exptl_crystal_F_000      3328.00
_reflns_d_resolution_high  0.8330

loop_
 _space_group_symop_operation_xyz
 'x, y, z'
 '-x, y, -z+1/2'
 'x+1/2, y+1/2, z'
 '-x+1/2, y+1/2, -z+1/2'
 '-x, -y, -z'
 'x, -y, z-1/2'
 '-x+1/2, -y+1/2, -z'
 'x+1/2, -y+1/2, z-1/2'

_cell_length_a    37.7780
_cell_length_b    12.3920
_cell_length_c    19.7244
_cell_angle_alpha  90.000
_cell_angle_beta  111.168
_cell_angle_gamma  90.000

_shelx_F_squared_multiplier     1.000

loop_
 _refln_index_h
 _refln_index_k
 _refln_index_l
 _refln_F_squared_calc
 _refln_F_squared_meas
 _refln_F_squared_sigma
 _refln_observed_status
   4   0   0     157533.02      15742.58        11.79 o
   6   0   0       4028.81       1861.46       138.21 o
   8   0   0      34023.81      33503.48       346.92 o
  10   0   0      18221.03      15965.65       111.43 o
  12   0   0       3947.25       3155.29       133.50 o
  14   0   0       6777.87       5978.87        61.93 o
  16   0   0       1117.09        874.27        72.64 o
  18   0   0       2901.29       3677.92        91.07 o
  20   0   0       9236.08      11066.33       178.07 o
  22   0   0      20598.49      22846.86       371.56 o
  24   0   0       5105.88       4564.61       177.21 o
  26   0   0        753.22        874.70       105.64 o
  28   0   0       2024.62       1825.89       115.71 o
  30   0   0        491.51        577.70        90.64 o
  32   0   0        302.78        405.42        56.57 o
  34   0   0         29.14        114.43        53.14 o
  36   0   0        440.25        376.92        73.07 o
  38   0   0          2.79          0.21        90.00 o
  40   0   0       1864.37       1649.96       199.28 o
  42   0   0          2.64          1.50       129.00 o
   3   1   0      10997.64      13588.20         6.00 o
   5   1   0      23181.64      28928.16       213.64 o
   7   1   0       7758.44       7528.76        65.78 o
   9   1   0        132.32         29.57        17.79 o
  11   1   0       4397.11       3524.07        94.07 o
  13   1   0         67.12         75.00        40.50 o
  15   1   0      10615.12      11791.24       147.64 o
  17   1   0       1594.44       1666.68        68.14 o
  19   1   0       2808.35       3346.43        60.43 o
  21   1   0       1029.84        958.05        58.28 o
  23   1   0         98.16        156.85        46.93 o
  25   1   0       8364.39       8200.11       167.57 o
  27   1   0         56.43         16.93        33.43 o
  29   1   0        499.12        547.92        48.00 o
  31   1   0       4325.97       3508.64       115.50 o
  33   1   0       5835.39       5637.31       113.14 o
  35   1   0        334.46        349.71        43.28 o
  37   1   0        315.90        228.42        55.07 o
  39   1   0       1129.57        880.70       112.71 o
  41   1   0        862.24       1368.83       156.85 o
   0   2   0      39083.87      29051.37      1158.19 o
   2   2   0     107487.92     110152.88       625.91 o
   4   2   0      17888.16      21560.74        68.78 o
   6   2   0      26425.90      23678.27       194.14 o
   8   2   0      33061.53      34493.89       178.28 o
  10   2   0       3179.14       3139.43        19.50 o
  12   2   0       7749.01       8372.60       124.93 o
  14   2   0       4388.98       4672.83        81.86 o
  16   2   0       1649.20       1885.67        58.71 o
  18   2   0       3936.09       4813.18        58.71 o
  20   2   0      18144.56      18299.82       178.28 o
  22   2   0        341.83        361.49        36.64 o
  24   2   0       3864.07       4258.19        77.14 o
  26   2   0        853.46        851.77        53.36 o
  28   2   0        174.03        128.57        28.07 o
  30   2   0         99.73         93.21        31.29 o
  32   2   0       4153.65       3823.42       121.07 o
  34   2   0         48.64          1.29        55.50 o
  36   2   0        195.34        287.14        57.00 o
  38   2   0         12.53          1.50        45.86 o
  40   2   0         45.92         19.29        64.07 o
   1   3   0      61723.39      61335.38       297.21 o
   3   3   0     183076.38     182657.02      1402.26 o
   5   3   0       2146.95       3327.14        37.50 o
   7   3   0       3032.38       2885.29        43.93 o
   9   3   0      23820.65      23373.78       222.85 o
  11   3   0          4.21          8.57        22.07 o
  13   3   0       3951.86       4723.18        37.71 o
  15   3   0        608.94        629.99        43.71 o
  17   3   0      24961.27      25708.58       192.00 o
  19   3   0         15.65         21.64        17.14 o
  21   3   0       1044.20       1116.83        33.86 o
  23   3   0       1141.51       1250.12        29.79 o
  25   3   0          6.24         25.29        24.00 o
  27   3   0       1751.14       2000.10        45.21 o
  29   3   0       1236.70       1283.54        45.64 o
  31   3   0        387.43        447.85        45.21 o
  33   3   0        383.56        456.42        64.28 o
  35   3   0          2.05          0.43        49.93 o
  37   3   0         93.50         60.86        60.43 o
  39   3   0         30.75         35.14        56.14 o
  41   3   0        292.49        211.28        70.07 o
   0   4   0      82644.16      74305.38       670.06 o
   2   4   0      19646.02      18127.32       153.21 o
   4   4   0      28625.54      29333.36       205.92 o
   6   4   0      18497.04      19054.94       155.35 o
   8   4   0        233.84         91.93        20.36 o
  10   4   0       4551.13       3945.77        63.43 o
  12   4   0       4914.35       4691.90        38.57 o
  14   4   0       4821.13       4639.61        43.71 o
  16   4   0      24245.56      24968.88       199.28 o
  18   4   0      11538.80      12300.80       129.21 o
  20   4   0        341.94        348.42        24.43 o
  22   4   0         18.35         28.29        21.00 o
  24   4   0        725.73        822.20        34.50 o
  26   4   0       2892.91       2929.01       103.07 o
  28   4   0         16.18         81.64        33.64 o
  30   4   0       7927.11       7996.54       174.21 o
  32   4   0       1327.32       1191.19        82.71 o
  34   4   0       1167.67       1044.62        88.71 o
  36   4   0        164.99        117.43        77.78 o
  38   4   0         82.44        126.85        61.50 o
  40   4   0          7.72          0.00        57.00 o
   1   5   0       3435.57       3668.06        43.71 o
   3   5   0       8348.73       9215.37        78.21 o
   5   5   0      52346.06      50194.26       394.71 o
   7   5   0       9040.93       9572.15        98.14 o
   9   5   0         14.90        137.35        22.29 o
  11   5   0       3298.82       3612.99        34.71 o
  13   5   0       6166.25       6569.86        62.36 o
  15   5   0        190.52        368.56        24.00 o
  17   5   0      10363.89      10294.49       110.14 o
  19   5   0        262.84        359.99        33.64 o
  21   5   0         43.78         54.86        20.14 o
  23   5   0       3736.57       3427.64        74.14 o
  25   5   0       1115.35       1166.12        37.93 o
  27   5   0       2260.14       2404.88       106.28 o
  29   5   0       4187.97       3918.34       122.14 o
  31   5   0       1770.23       2075.74       102.00 o
  33   5   0         51.50         65.57        53.36 o
  35   5   0       1270.35       1145.33        96.00 o
  37   5   0       1147.63       1280.54        98.78 o
  39   5   0        462.00        562.92        75.00 o
   0   6   0      16450.97      14504.04       164.14 o
   2   6   0       2424.88       1625.96        40.07 o
   4   6   0       1969.40       2474.95        33.21 o
   6   6   0        215.44        435.42        25.93 o
   8   6   0       5135.36       5985.51        54.86 o
  10   6   0       2592.05       2768.30        44.57 o
  12   6   0       3381.87       3891.99        52.50 o
  14   6   0        158.17        208.71        22.50 o
  16   6   0        710.18        898.05        32.57 o
  18   6   0        138.62        199.28        20.36 o
  20   6   0       3773.37       4285.62        78.64 o
  22   6   0        326.39        279.64        43.28 o
  24   6   0       3901.05       3357.78        86.36 o
  26   6   0       2912.56       3664.21        93.00 o
  28   6   0       5136.67       5069.03       132.85 o
  30   6   0         32.30         77.14        50.57 o
  32   6   0          7.32         29.79        64.50 o
  34   6   0        574.22        592.49        74.57 o
  36   6   0        291.88        264.64        68.36 o
  38   6   0         22.40         19.07        73.50 o
   1   7   0        264.69        461.78        17.79 o
   3   7   0      18647.31      18421.53       151.50 o
   5   7   0          3.96          0.64        12.00 o
   7   7   0      30303.78      31189.89       247.71 o
   9   7   0      20614.47      19659.22       149.57 o
  11   7   0        933.38       1353.61        31.07 o
  13   7   0      25257.79      23546.92       196.50 o
  15   7   0       1412.94       1664.75        37.93 o
  17   7   0        366.06        358.28        30.00 o
  19   7   0        639.29        662.13        48.86 o
  21   7   0       1622.00       1384.68        45.86 o
  23   7   0         19.84         75.64        33.43 o
  25   7   0        910.72        868.70        63.21 o
  27   7   0       1039.56       1064.33        73.50 o
  29   7   0       1867.30       1962.17        97.93 o
  31   7   0        114.98          1.50        52.07 o
  33   7   0        138.67        110.57        72.86 o
  35   7   0         88.64         25.29        80.57 o
  37   7   0        231.14        295.71       178.92 o
   0   8   0      22006.58      20451.62       218.14 o
   2   8   0       3154.62       3031.22        32.57 o
   4   8   0        378.86        342.85        17.36 o
   6   8   0       3350.80       3771.77        44.36 o
   8   8   0       6610.63       6402.72        78.43 o
  10   8   0       1400.39       1678.46        39.21 o
  12   8   0        867.83        666.84        29.14 o
  14   8   0          3.81         17.36        18.21 o
  16   8   0        527.18        596.77        24.86 o
  18   8   0       1922.79       1573.47        52.71 o
  20   8   0        291.77        504.85        38.57 o
  22   8   0       8730.47       8543.81       131.35 o
  24   8   0        128.87         67.07        42.64 o
  26   8   0       3263.60       3006.79       108.43 o
  28   8   0        231.61        227.14        78.21 o
  30   8   0       4165.62       4252.62       223.71 o
  32   8   0         90.98        185.35        80.36 o
  34   8   0         83.80        160.71        81.21 o
   1   9   0       6212.27       6825.06       149.78 o
   3   9   0        107.20        175.28        19.93 o
   5   9   0        456.41        432.42        16.07 o
   7   9   0        828.17        800.55        26.57 o
   9   9   0        593.16        402.63        22.07 o
  11   9   0       1502.43       1585.04        46.50 o
  13   9   0       2442.94       2565.59        56.78 o
  15   9   0       2627.59       2531.73        58.93 o
  17   9   0       2727.28       2680.87        82.28 o
  19   9   0         49.66         79.93        32.14 o
  21   9   0       4650.57       4318.83       138.85 o
  23   9   0       2637.21       2372.95       121.71 o
  25   9   0       2053.25       2191.67       133.71 o
  27   9   0         18.37          0.00        53.14 o
  29   9   0        373.70        352.49        82.50 o
  31   9   0        295.73        282.64        91.28 o
  33   9   0         45.79          0.21        69.64 o
   0  10   0        354.67        302.99        70.28 o
   2  10   0       1386.31       1472.11        87.64 o
   4  10   0        439.17        422.13        63.86 o
   6  10   0       1785.02       1684.89        24.21 o
   8  10   0       2185.21       2273.31        38.36 o
  10  10   0       1450.13       1256.33        37.50 o
  12  10   0        651.05        625.49        37.07 o
  14  10   0       4257.76       4816.40        94.71 o
  16  10   0       3182.95       2724.58       109.71 o
  18  10   0       3502.84       3476.50       103.93 o
  20  10   0         10.34         60.21        77.36 o
  22  10   0        406.67        270.85        64.07 o
  24  10   0        313.40        299.78        68.78 o
  26  10   0       1120.76       1164.62       100.28 o
  28  10   0        557.05        472.49        81.64 o
  30  10   0         26.77         11.36        77.57 o
   1  11   0        614.37        684.20        66.43 o
   3  11   0        913.16        900.19       125.57 o
   5  11   0         64.94         40.71        52.50 o
   7  11   0        306.38        202.28        55.28 o
   9  11   0         53.70         56.36        29.36 o
  11  11   0       2051.01       2215.24        66.21 o
  13  11   0        842.21        791.13        64.07 o
  15  11   0       1859.13       1880.10        89.78 o
  17  11   0        574.07        430.92        53.36 o
  19  11   0        228.33        261.42        58.93 o
  21  11   0          7.80         36.21        54.00 o
  23  11   0        327.03        412.92        83.14 o
  25  11   0        159.15        263.99        79.07 o
  27  11   0          4.67        115.28        81.43 o
   0  12   0        265.55        211.71       135.00 o
   2  12   0        679.76        572.13        75.00 o
   4  12   0        347.14        269.78        50.78 o
   6  12   0          3.15         27.86        56.36 o
   8  12   0        385.51        294.42        79.71 o
  10  12   0        564.85        538.92        70.07 o
  12  12   0       1251.55       1617.61        58.28 o
  14  12   0       1276.54       1224.83        65.57 o
  16  12   0        246.12        252.85        54.64 o
  18  12   0         13.16          0.21        49.93 o
  20  12   0       1590.19       1350.40       105.85 o
  22  12   0          0.21         11.57        63.00 o
  24  12   0       1097.26       1080.62       123.64 o
   1  13   0        723.00        755.55        71.14 o
   3  13   0        232.79        190.92        57.43 o
   5  13   0        289.79        223.28        59.14 o
   7  13   0       3055.49       3009.58       131.14 o
   9  13   0          1.25          7.71        72.64 o
  11  13   0          0.09          4.29        75.21 o
  13  13   0         82.38         12.64       154.28 o
  15  13   0         50.93          0.64       156.43 o
  17  13   0         16.75        211.28       184.28 o
  19  13   0         12.11          0.21       126.43 o
   0  14   0         33.57          8.36        86.57 o
   2  14   0       1186.89       1064.12       106.50 o
   4  14   0        252.13        257.99        72.64 o
   6  14   0       2338.03       2130.17       154.71 o
   8  14   0         68.33         83.36       160.28 o
  10  14   0        268.96          8.36       150.00 o
  12  14   0        160.33        207.64       160.71 o
  14  14   0         71.25          6.43       182.14 o
 -41   1   1        160.87        116.35        90.64 o
 -39   1   1        107.97         86.36        56.14 o
 -37   1   1       2294.41       2129.52       100.28 o
 -35   1   1       3576.79       3645.13        89.36 o
 -33   1   1        713.69        752.34        53.14 o
 -31   1   1         31.04         21.43        28.71 o
 -29   1   1       1092.68       1273.47        57.43 o
 -27   1   1       2381.77       2194.67        66.43 o
 -25   1   1        142.77        230.57        30.64 o
 -23   1   1         90.04          4.07        27.86 o
 -21   1   1        146.97        333.21        28.71 o
 -19   1   1       4137.80       4317.12        65.14 o
 -17   1   1       7974.39       7924.11        82.71 o
 -15   1   1       5197.32       4886.04        62.78 o
 -13   1   1          0.38          0.00        15.43 o
 -11   1   1       3750.90       3924.77        48.21 o
  -9   1   1       8825.61       7182.27        81.64 o
  -7   1   1      29236.79      29334.00       216.85 o
  -5   1   1      12957.08      10677.62       171.42 o
  -3   1   1         77.46        629.99         5.79 o
   1   1   1       2931.48        913.27         3.43 o
   3   1   1        731.00        363.63        28.71 o
   5   1   1      87676.83      86712.26       521.77 o
   7   1   1      22036.03      20593.27       129.21 o
   9   1   1       9596.98      10223.99        74.14 o
  11   1   1      21780.32      21059.54       152.57 o
  13   1   1      27856.55      28174.53       201.42 o
  15   1   1       3718.26       4265.91        61.93 o
  17   1   1       5786.52       5742.52        75.64 o
  19   1   1       7211.83       7595.62        97.93 o
  21   1   1         28.54         57.43        26.36 o
  23   1   1       8029.82       9010.95       138.43 o
  25   1   1          3.98         48.00        33.21 o
  27   1   1        643.38        829.70        65.36 o
  29   1   1       3853.49       3950.49       107.35 o
  31   1   1         84.71         93.64        52.07 o
  33   1   1       2179.88       1803.18        87.00 o
  35   1   1        157.72         33.86        51.00 o
  37   1   1        108.16          1.93        46.50 o
  39   1   1        679.43        680.77        94.50 o
  41   1   1         14.48         43.28        71.14 o
 -42   2   1       1636.98       2059.88       156.00 o
 -40   2   1        122.79        114.43        66.00 o
 -38   2   1        309.75        241.71        56.57 o
 -36   2   1        640.97        782.77        68.36 o
 -34   2   1        822.21        761.98        72.64 o
 -32   2   1       1619.37       1422.61        63.86 o
 -30   2   1        226.61        198.42        29.57 o
 -28   2   1       3811.56       3750.78        94.71 o
 -26   2   1          8.42         24.43        21.00 o
 -24   2   1       3110.48       2948.29        81.21 o
 -22   2   1        119.39        151.28        20.57 o
 -20   2   1      13175.06      15188.67       145.71 o
 -18   2   1        856.95        730.91        29.14 o
 -16   2   1       6642.61       7396.34        69.21 o
 -14   2   1      19904.06      20235.20       145.71 o
 -12   2   1       5556.23       5871.94        62.36 o
 -10   2   1       1164.95        879.41        16.07 o
  -8   2   1      60785.25      59567.13       454.49 o
  -6   2   1     139594.12     135788.41       907.91 o
  -4   2   1      45840.12      49816.91       368.35 o
  -2   2   1       1997.54       2962.01       318.85 o
   0   2   1      13916.42      14643.32       177.85 o
   2   2   1       3466.31       2975.94       193.28 o
   4   2   1      41098.52      42506.29       287.35 o
   6   2   1        224.26         33.43        19.50 o
   8   2   1        965.60       1560.61        27.00 o
  10   2   1       1694.79       2041.67        26.36 o
  12   2   1       4204.11       4442.90        51.21 o
  14   2   1        311.68        199.07        16.50 o
  16   2   1        961.39        929.55        31.93 o
  18   2   1       6925.88       7029.49        98.36 o
  20   2   1        450.93        759.84        33.86 o
  22   2   1        190.42        168.85        25.71 o
  24   2   1        478.82        481.70        52.28 o
  26   2   1       1002.93       1180.90        50.14 o
  28   2   1        337.27        210.21        33.86 o
  30   2   1        746.18        894.19        63.21 o
  32   2   1        174.57        150.85        45.43 o
  34   2   1          2.92          2.79        51.21 o
  36   2   1        706.51        701.13        75.64 o
  38   2   1       1072.78       1199.76       110.35 o
  40   2   1       1759.33       1842.60       134.35 o
 -41   3   1          1.90          0.00        62.36 o
 -39   3   1         39.08         28.07        50.14 o
 -37   3   1        495.34        458.56        68.36 o
 -35   3   1       1141.81        915.62        73.71 o
 -33   3   1        112.50          3.00        50.14 o
 -31   3   1       1043.29        947.55        45.00 o
 -29   3   1       3400.07       3160.22        54.21 o
 -27   3   1        292.86        338.56        36.21 o
 -25   3   1         56.42         23.36        16.93 o
 -23   3   1       3594.89       3362.07        60.21 o
 -21   3   1         70.14         44.14        18.43 o
 -19   3   1        830.30        766.48        37.93 o
 -17   3   1       1796.79       1591.25        30.21 o
 -15   3   1       5133.60       4819.39        73.50 o
 -13   3   1      22020.97      20535.84       147.85 o
 -11   3   1       2477.40       2727.80        36.43 o
  -9   3   1      17750.16      19024.09       108.00 o
  -7   3   1       7748.76       8607.67        94.71 o
  -5   3   1      15495.70      12831.79        69.64 o
  -3   3   1       9807.35       9795.86        46.50 o
  -1   3   1     137958.38     137106.88      1638.39 o
   1   3   1      41348.84      40955.32       228.64 o
   3   3   1      75625.34      73242.77       422.99 o
   5   3   1      38900.59      38379.02       204.85 o
   7   3   1        190.04        468.63        12.00 o
   9   3   1      81027.98      82317.99       503.56 o
  11   3   1      13893.65      13922.05       112.93 o
  13   3   1        179.16        168.85        16.07 o
  15   3   1          0.12          5.57        19.71 o
  17   3   1       4884.21       5856.09        78.00 o
  19   3   1       7968.02       8862.67        87.00 o
  21   3   1       2713.39       2875.87        51.21 o
  23   3   1       1684.54       2093.74        51.00 o
  25   3   1       7581.21       7722.90       107.14 o
  27   3   1         45.05          5.36        20.36 o
  29   3   1       4396.58       3897.99       101.14 o
  31   3   1        553.87        532.49        63.86 o
  33   3   1        218.03         49.93        78.86 o
  35   3   1         91.56          1.07        53.78 o
  37   3   1        919.38        673.91        81.64 o
  39   3   1        163.65        257.57        71.78 o
 -40   4   1        132.22        351.21        66.64 o
 -38   4   1         98.07         91.71        55.28 o
 -36   4   1          4.22          0.43        57.21 o
 -34   4   1        462.38        200.14        59.36 o
 -32   4   1         12.03          1.50        50.78 o
 -30   4   1        420.79        547.92        60.86 o
 -28   4   1       2600.45       2458.02       102.43 o
 -26   4   1       2057.57       1955.74        81.43 o
 -24   4   1         40.48         53.57        31.93 o
 -22   4   1       1091.98       1251.83        57.00 o
 -20   4   1        870.87       1048.26        42.21 o
 -18   4   1        635.84       1013.12        37.50 o
 -16   4   1       3508.33       3764.92        55.28 o
 -14   4   1      31320.03      31649.95       223.71 o
 -12   4   1       6917.13       8522.81        76.93 o
 -10   4   1      18296.20      16731.06       109.93 o
  -8   4   1       3166.22       3443.28        32.57 o
  -6   4   1      26155.18      25479.52       210.21 o
  -4   4   1       6062.15       5582.66        66.64 o
  -2   4   1        242.54        382.28        15.43 o
   0   4   1         40.89         36.43        17.57 o
   2   4   1      16485.84      15658.37       107.57 o
   4   4   1       3726.03       3314.93        51.00 o
   6   4   1      11043.76       9942.43        71.14 o
   8   4   1       2128.87       2183.31        32.78 o
  10   4   1      23439.06      22068.38       154.28 o
  12   4   1       1131.88       1235.97        29.14 o
  14   4   1       1891.53       2231.52        37.07 o
  16   4   1        694.87        757.27        41.14 o
  18   4   1         93.94        155.57        24.21 o
  20   4   1        529.56        571.92        41.14 o
  22   4   1        799.43        815.55        45.86 o
  24   4   1        247.13        326.14        39.21 o
  26   4   1       2606.33       2666.08       145.71 o
  28   4   1         10.38         48.43        49.93 o
  30   4   1          1.50         25.93        49.28 o
  32   4   1       1171.02       1105.05        98.14 o
  34   4   1         19.75          1.71        50.78 o
  36   4   1          6.59          0.00        55.93 o
  38   4   1          5.06          0.21        60.21 o
  40   4   1          0.22         15.43        65.78 o
 -39   5   1        302.66        158.78        59.14 o
 -37   5   1        905.09        949.48        81.00 o
 -35   5   1         68.35          1.50        55.28 o
 -33   5   1         10.83         39.21        52.28 o
 -31   5   1        143.83        141.64        52.71 o
 -29   5   1         76.42        117.43        74.57 o
 -27   5   1       1398.22       1456.04        84.21 o
 -25   5   1         19.58         16.07        34.71 o
 -23   5   1         13.38         47.57        34.93 o
 -21   5   1        955.64        826.48        48.43 o
 -19   5   1         27.06         92.14        33.43 o
 -17   5   1          3.62        124.93        21.21 o
 -15   5   1       7054.95       7271.20        78.43 o
 -13   5   1        922.93        981.84        23.14 o
 -11   5   1      37780.83      38286.24       263.35 o
  -9   5   1      28038.82      26173.36       199.71 o
  -7   5   1          0.07        137.57        17.14 o
  -5   5   1       1378.67       1269.19        27.86 o
  -3   5   1      18858.08      19925.78       150.21 o
  -1   5   1      54157.23      51376.24       482.99 o
   1   5   1        576.49        553.70        12.64 o
   3   5   1         71.42        117.21        10.71 o
   5   5   1       6610.63       6222.72        72.00 o
   7   5   1      19575.87      20029.92       146.14 o
   9   5   1       2371.56       2446.45        36.43 o
  11   5   1        286.05        406.06        18.86 o
  13   5   1      12032.70      12734.08       114.85 o
  15   5   1        216.54        283.49        22.29 o
  17   5   1         89.93         77.57        18.64 o
  19   5   1          4.52          0.21        24.64 o
  21   5   1         10.87         16.07        24.86 o
  23   5   1        544.97        712.27        40.28 o
  25   5   1        116.52         11.57        29.14 o
  27   5   1       4358.22       3947.27       120.85 o
  29   5   1        284.71        311.35        64.50 o
  31   5   1         55.91        162.21        54.21 o
  33   5   1       1827.49       1711.25       100.50 o
  35   5   1        541.02        522.20        73.28 o
  37   5   1         11.07          0.00        57.64 o
  39   5   1        291.13        189.21        71.14 o
 -38   6   1          0.13          0.00        59.57 o
 -36   6   1        110.35         43.07        54.43 o
 -34   6   1        444.75        518.77        95.78 o
 -32   6   1       2776.14       2661.80       114.43 o
 -30   6   1       2903.12       2657.51       108.43 o
 -28   6   1        430.60        428.13        58.93 o
 -26   6   1         25.26         73.93        38.36 o
 -24   6   1        326.51        200.14        37.93 o
 -22   6   1       1371.90       1665.82        79.28 o
 -20   6   1        136.24        248.78        29.14 o
 -18   6   1       6811.36       6353.65        84.86 o
 -16   6   1       2871.71       3185.29        58.28 o
 -14   6   1         44.75        161.14        14.79 o
 -12   6   1        201.25        382.06        19.71 o
 -10   6   1        144.81        115.07        15.86 o
  -8   6   1      20218.29      21681.60       174.42 o
  -6   6   1          0.20          7.29        11.57 o
  -4   6   1      19987.54      20063.56       154.50 o
  -2   6   1       2746.53       2341.45        58.71 o
   0   6   1        397.25        485.35        23.14 o
   2   6   1         10.22         26.79         8.36 o
   4   6   1      13151.12      14221.40       114.21 o
   6   6   1        632.64        600.20        21.86 o
   8   6   1        145.54        393.85        19.71 o
  10   6   1       3487.32       4209.98        48.64 o
  12   6   1        808.39        966.84        26.14 o
  14   6   1      10294.25       9766.50       102.85 o
  16   6   1       6291.45       5664.09        73.93 o
  18   6   1         89.75        140.57        22.71 o
  20   6   1       1225.99       1351.47        49.28 o
  22   6   1       1300.49       1358.97        51.64 o
  24   6   1        107.90         52.71        28.50 o
  26   6   1       4589.42       4722.97       167.35 o
  28   6   1        385.72        295.92        57.00 o
  30   6   1        151.51         64.07        51.21 o
  32   6   1        160.33        268.07        61.28 o
  34   6   1          5.12          7.07        55.07 o
  36   6   1         67.83         21.64        59.36 o
 -37   7   1         20.54         47.36        66.64 o
 -35   7   1        506.02        372.42        87.43 o
 -33   7   1         19.45          0.00        74.57 o
 -31   7   1        104.37        129.64        54.00 o
 -29   7   1          8.64          0.43        45.64 o
 -27   7   1        721.95        878.34        69.00 o
 -25   7   1       1197.27       1153.05        67.71 o
 -23   7   1       1873.38       1918.67        70.50 o
 -21   7   1          1.69         56.14        28.71 o
 -19   7   1       1176.90       1328.11        59.14 o
 -17   7   1        101.55         89.78        26.57 o
 -15   7   1       3014.98       3005.72        49.50 o
 -13   7   1       1171.58       1059.19        32.14 o
 -11   7   1        556.74        351.85        24.64 o
  -9   7   1        123.36        243.85        20.36 o
  -7   7   1      17164.81      17191.34       151.50 o
  -5   7   1        514.32        555.85        14.57 o
  -3   7   1      21363.46      20255.34       187.07 o
  -1   7   1      22436.08      22113.59       215.35 o
   1   7   1       2003.67       2433.59        63.43 o
   3   7   1        279.10        268.07        15.00 o
   5   7   1       3157.04       3046.43        38.57 o
   7   7   1       6919.76       6734.42        76.93 o
   9   7   1       9251.93       8848.52        84.00 o
  11   7   1      20475.93      21693.38       153.43 o
  13   7   1         31.69        275.14        28.29 o
  15   7   1       2150.93       2131.67        34.71 o
  17   7   1       7126.06       7230.70        93.86 o
  19   7   1       7912.89       7929.04       100.93 o
  21   7   1          4.71         40.71        23.79 o
  23   7   1       2124.62       1991.31        78.21 o
  25   7   1       2614.36       2434.66       102.64 o
  27   7   1        647.50        854.55        70.50 o
  29   7   1        718.16        739.48        70.07 o
  31   7   1         15.45          0.64        49.50 o
  33   7   1       1079.60        821.12       113.78 o
  35   7   1         57.26        121.50        77.78 o
 -36   8   1          0.02         16.50        67.28 o
 -34   8   1        189.07        203.78        92.57 o
 -32   8   1       1365.99       1480.68       116.35 o
 -30   8   1        104.00        149.14        77.36 o
 -28   8   1        396.67        334.92        64.71 o
 -26   8   1       4746.66       4294.83       122.57 o
 -24   8   1       5814.63       5335.38       125.78 o
 -22   8   1        501.04        563.99        49.28 o
 -20   8   1        537.09        667.70        44.14 o
 -18   8   1         48.82        179.78        31.93 o
 -16   8   1          1.81         32.14        20.79 o
 -14   8   1       2610.45       2726.73        45.43 o
 -12   8   1       3465.89       3280.21        56.36 o
 -10   8   1        560.55        542.77        25.71 o
  -8   8   1        283.88        356.78        22.29 o
  -6   8   1        970.87        929.12        22.29 o
  -4   8   1       2865.45       2894.51        47.78 o
  -2   8   1        142.53        222.21        16.93 o
   0   8   1        104.35        189.85        26.57 o
   2   8   1        807.38       1026.62        29.36 o
   4   8   1       1256.25       1601.97        27.00 o
   6   8   1        624.91        432.63        21.86 o
   8   8   1       8490.83       8222.61        78.43 o
  10   8   1          3.26        124.71        19.50 o
  12   8   1        125.11        133.71        19.50 o
  14   8   1        782.05        685.27        28.93 o
  16   8   1       1071.37       1246.04        29.36 o
  18   8   1         18.29         82.93        24.86 o
  20   8   1       2665.26       3239.07        85.07 o
  22   8   1       1928.34       2235.59        76.28 o
  24   8   1        914.89        999.41        68.14 o
  26   8   1        604.04        794.34        80.57 o
  28   8   1        121.62        159.64        70.71 o
  30   8   1        302.73        313.06        80.57 o
  32   8   1         34.90          0.00        88.07 o
  34   8   1         43.06          1.71        72.21 o
 -33   9   1       1940.32       2100.38       190.92 o
 -31   9   1        134.35         78.00        72.00 o
 -29   9   1        804.69        835.91        90.64 o
 -27   9   1       4175.85       4296.33       162.85 o
 -25   9   1        925.52        899.12       110.35 o
 -23   9   1       1320.09       1519.68        95.14 o
 -21   9   1       1443.67       1680.18        83.57 o
 -19   9   1       4034.32       3996.77        85.50 o
 -17   9   1       2347.47       2240.31        43.28 o
 -15   9   1       2843.36       2546.94        49.71 o
 -13   9   1        125.66        155.14        19.93 o
 -11   9   1       2693.50       2784.37        50.78 o
  -9   9   1       4884.70       5358.31        62.57 o
  -7   9   1        640.21        748.27        21.43 o
  -5   9   1          6.77          0.86        28.50 o
  -3   9   1       2748.82       2714.73        45.43 o
  -1   9   1       3401.47       3490.42        56.57 o
   1   9   1         14.10         55.07        16.29 o
   3   9   1       1375.96       1547.54        36.43 o
   5   9   1       2539.60       2503.45        28.93 o
   7   9   1       6329.35       6155.01        63.86 o
   9   9   1       1368.13       1346.33        36.86 o
  11   9   1       2211.24       2595.37        59.36 o
  13   9   1       1152.29       1338.83        41.78 o
  15   9   1         20.51        139.50        26.57 o
  17   9   1         87.58         49.50        31.71 o
  19   9   1      12182.98      12389.30       187.28 o
  21   9   1       1899.18       1924.67       106.07 o
  23   9   1        155.09         50.36        67.28 o
  25   9   1         13.66         19.93        57.86 o
  27   9   1        253.74        136.71        79.28 o
  29   9   1        267.12        186.21        70.93 o
  31   9   1        748.06        866.98       105.00 o
 -30  10   1        101.79        200.14        79.50 o
 -28  10   1        588.62        381.21       151.07 o
 -26  10   1          0.01          6.64        58.93 o
 -24  10   1         34.41          7.93        53.14 o
 -22  10   1        159.81        191.78        55.50 o
 -20  10   1        355.25        363.85        68.14 o
 -18  10   1        241.09        237.42        45.64 o
 -16  10   1       1475.66       1221.62        57.21 o
 -14  10   1       2327.37       2058.38        67.28 o
 -12  10   1        415.57        300.21        35.36 o
 -10  10   1       1002.87       1128.19        37.93 o
  -8  10   1        139.51        137.57        22.93 o
  -6  10   1         26.83         21.00        17.36 o
  -4  10   1       9296.24       9182.80       102.85 o
  -2  10   1         41.89         38.14        12.86 o
   0  10   1       1424.48       1439.97        27.64 o
   2  10   1          7.54        128.78        22.50 o
   4  10   1        151.21        275.99        23.36 o
   6  10   1       1170.81       1116.83        28.50 o
   8  10   1       1827.97       1547.11        33.86 o
  10  10   1       3304.15       3628.85        68.57 o
  12  10   1       4177.98       3952.84        78.43 o
  14  10   1        817.49        938.12        54.64 o
  16  10   1         67.51        124.93        42.43 o
  18  10   1       1221.60       1190.12        73.07 o
  20  10   1       1275.77       1183.90       120.00 o
  22  10   1         43.84         41.57        80.14 o
  24  10   1         51.19         64.28        60.21 o
  26  10   1         20.35        133.50        87.21 o
  28  10   1        103.49        185.78        73.07 o
  30  10   1        229.39        392.56        89.36 o
 -29  11   1         79.86         65.57        80.14 o
 -27  11   1        205.68        191.78        80.78 o
 -25  11   1         93.25         12.43        64.50 o
 -23  11   1         10.21         43.28        64.28 o
 -21  11   1       3710.98       3732.35       183.00 o
 -19  11   1        152.97        212.14        55.07 o
 -17  11   1        280.06        326.35        47.78 o
 -15  11   1       2471.57       2407.23        83.78 o
 -13  11   1         45.81         14.57        36.64 o
 -11  11   1        154.40        187.92        26.57 o
  -9  11   1       2609.15       2387.09        89.78 o
  -7  11   1        247.33        228.00        32.78 o
  -5  11   1         13.65          2.36        44.14 o
  -3  11   1          0.47         19.50        45.64 o
  -1  11   1         15.03         68.57        46.50 o
   1  11   1          7.22         26.79        40.93 o
   3  11   1         64.18        143.35        68.57 o
   5  11   1       2040.54       1686.39        60.86 o
   7  11   1       4922.51       4574.26        87.43 o
   9  11   1          0.40         22.50        28.50 o
  11  11   1       1212.93       1174.05        56.36 o
  13  11   1          5.44          8.57        33.00 o
  15  11   1        495.91        481.92        54.00 o
  17  11   1          0.06         37.93        44.36 o
  19  11   1        729.02        681.63        72.43 o
  21  11   1          7.20         47.36        56.36 o
  23  11   1       2443.52       2386.45       125.14 o
  25  11   1        793.12        931.48       108.43 o
  27  11   1        922.31        989.55       121.28 o
 -24  12   1         99.71        353.56        75.43 o
 -22  12   1       2208.96       2386.02       176.78 o
 -20  12   1         63.92         94.07        91.07 o
 -18  12   1         37.68         94.71        50.78 o
 -16  12   1         97.23        106.07        44.14 o
 -14  12   1        625.62        576.20        64.93 o
 -12  12   1         83.83         92.57        65.57 o
 -10  12   1       1961.35       2182.88        91.93 o
  -8  12   1       1232.21       1189.26        88.07 o
  -6  12   1         54.22          1.07        45.00 o
  -4  12   1        292.18        182.78        59.57 o
  -2  12   1         64.75         18.43        45.00 o
   0  12   1        288.48        320.78        64.93 o
   2  12   1        513.81        469.06        67.50 o
   4  12   1         33.66         66.64        84.64 o
   6  12   1        110.21        121.07        58.28 o
   8  12   1       1858.00       2000.74        90.43 o
  10  12   1       2783.99       3290.29        94.71 o
  12  12   1         79.30         72.21        49.93 o
  14  12   1        557.47        536.77        51.64 o
  16  12   1          2.09          0.64        42.21 o
  18  12   1          7.05         50.14        55.28 o
  20  12   1       2345.21       2435.52       253.92 o
  22  12   1       2006.11       2147.95       133.93 o
  24  12   1       1136.13       1174.05       117.85 o
 -21  13   1        506.53        615.63       102.21 o
 -19  13   1        101.02         10.50        74.14 o
 -17  13   1         10.05          1.50       236.78 o
 -15  13   1        528.65        715.48       231.42 o
 -13  13   1        185.21        388.71       158.57 o
 -11  13   1        406.25        276.42       102.85 o
  -9  13   1        158.30        160.93        71.36 o
  -7  13   1       1619.01       1711.25       103.93 o
  -5  13   1        585.67        604.06        84.64 o
  -3  13   1          0.00         11.14        56.36 o
  -1  13   1         80.06          9.00        47.14 o
   1  13   1         93.40         91.28        53.78 o
   3  13   1         10.97         55.50        51.86 o
   5  13   1        785.53        904.27        77.78 o
   7  13   1         26.81          0.86        58.28 o
   9  13   1        385.09        312.21       131.57 o
  11  13   1        616.49        485.99       119.35 o
  13  13   1       1579.10       1682.75       289.28 o
  15  13   1        505.54        598.70       195.00 o
  17  13   1        210.45        522.85       207.85 o
  19  13   1        317.90        188.57       103.93 o
 -14  14   1         56.42         53.57       108.21 o
 -12  14   1         73.18         51.21       151.07 o
 -10  14   1       2898.34       3039.79       169.28 o
  -8  14   1        647.24        755.13       126.85 o
  -6  14   1        648.08        839.34        86.78 o
  -4  14   1        127.08        111.21        60.86 o
  -2  14   1         17.74          6.43        51.64 o
   0  14   1        901.41        999.41       120.00 o
   2  14   1        803.77       1186.26       117.85 o
   4  14   1        383.31        525.63       101.57 o
   6  14   1       3438.95       3315.57       241.71 o
   8  14   1        958.74       1001.98       158.57 o
  10  14   1         26.94          2.79       165.00 o
  12  14   1         94.34          2.36       158.57 o
 -42   0   2        363.97        554.35       170.35 o
 -40   0   2       1641.30       1658.32       188.35 o
 -38   0   2       1049.62       1111.26       103.07 o
 -36   0   2        908.42        854.12        78.43 o
 -34   0   2        361.08        478.28        57.86 o
 -32   0   2       3345.58       3151.22       119.35 o
 -30   0   2       6301.75       6076.15       155.57 o
 -28   0   2         42.91        193.07        50.78 o
 -26   0   2       7359.73       6338.22       147.43 o
 -24   0   2       2424.00       2557.66        83.57 o
 -22   0   2       3763.72       4625.04       101.57 o
 -20   0   2      72570.77      76867.54       602.34 o
 -18   0   2       9751.94       8842.95        80.14 o
 -16   0   2      19290.76      20778.62       163.71 o
 -14   0   2         93.47         28.71        39.64 o
 -12   0   2       6884.65       8232.89        96.43 o
 -10   0   2      11783.29      12234.59        90.64 o
  -8   0   2      33405.99      26593.78       470.78 o
  -6   0   2        755.54         36.64       300.42 o
  -2   0   2      53230.33      16393.14         4.71 o
   0   0   2        130.49       5813.87         5.36 o
   2   0   2          9.36       1087.90         7.50 o
   4   0   2       2767.41       2682.58        21.43 o
   6   0   2      30119.91      31015.04       419.35 o
   8   0   2      67470.91      72052.64       455.35 o
  10   0   2      51504.62      50949.60       649.27 o
  12   0   2      12283.58      12055.24       139.71 o
  14   0   2        516.91        742.91        41.14 o
  16   0   2      28305.01      27970.96       322.49 o
  18   0   2      20545.99      21569.96       292.71 o
  20   0   2       1228.26       1345.90       106.28 o
  22   0   2       2254.06       2789.08       118.28 o
  24   0   2       8994.38       9602.15       226.71 o
  26   0   2       1411.41       1306.90       108.21 o
  28   0   2         89.82         75.86       117.85 o
  30   0   2       2304.53       2471.09       298.71 o
  32   0   2         37.97        144.85        82.28 o
  34   0   2         15.18          1.71        69.64 o
  36   0   2       1431.41       1395.83       136.93 o
  38   0   2        346.80        338.56       101.57 o
  40   0   2        260.31        110.35        96.86 o
 -43   1   2       1960.68       1932.60       184.71 o
 -41   1   2          1.68          0.21        77.57 o
 -39   1   2        129.45        133.07        66.43 o
 -37   1   2        629.59        717.63        68.78 o
 -35   1   2          0.01         14.14        33.43 o
 -33   1   2       1090.19       1522.90        62.14 o
 -31   1   2       3122.98       3132.79        74.78 o
 -29   1   2       3754.83       3899.91        75.21 o
 -27   1   2        703.43        598.06        33.64 o
 -25   1   2       2190.62       1981.67        57.86 o
 -23   1   2       6390.93       6243.08        85.50 o
 -21   1   2        698.87        733.70        34.93 o
 -19   1   2       3329.76       3318.57        39.43 o
 -17   1   2       1589.57       1609.89        51.43 o
 -15   1   2        139.37        194.78        31.50 o
 -13   1   2        368.16        312.42        12.00 o
 -11   1   2       3589.52       4110.34        32.78 o
  -9   1   2       2750.37       2378.73        58.50 o
  -7   1   2     101334.73      87444.88       816.63 o
  -5   1   2      32969.42      36732.27       104.57 o
  -3   1   2      34197.75      38399.38        78.64 o
   1   1   2      12596.86      13420.85       111.64 o
   3   1   2       4592.87       4712.47        67.07 o
   5   1   2     155663.22     158452.27       695.34 o
   7   1   2      41435.12      44416.61       397.28 o
   9   1   2       2530.23       2292.81        74.78 o
  11   1   2      35512.72      36668.84       192.64 o
  13   1   2      17602.43      19995.64       130.93 o
  15   1   2      36803.62      39313.29       262.49 o
  17   1   2        474.37        652.27        24.00 o
  19   1   2       3816.18       3499.64        76.50 o
  21   1   2        632.86        630.20        49.50 o
  23   1   2          2.80          6.86        28.50 o
  25   1   2         25.93         80.57        34.50 o
  27   1   2       4589.37       3826.63        99.43 o
  29   1   2       4641.92       4392.55       101.78 o
  31   1   2        815.82        785.55        74.36 o
  33   1   2         95.49         34.28        56.14 o
  35   1   2        215.54        223.50        61.93 o
  37   1   2        381.40        421.92        72.64 o
  39   1   2         30.95        198.64        84.00 o
 -42   2   2        259.76        379.49       157.50 o
 -40   2   2          2.97         45.00        62.57 o
 -38   2   2         41.41          0.64        51.00 o
 -36   2   2          1.49          4.07        46.28 o
 -34   2   2        285.42        176.35        40.71 o
 -32   2   2        193.56        259.07        35.78 o
 -30   2   2         12.46         14.36        29.79 o
 -28   2   2          4.13          1.07        19.71 o
 -26   2   2         90.44        106.28        24.00 o
 -24   2   2          6.32         38.78        20.36 o
 -22   2   2       4934.42       5102.46        67.28 o
 -20   2   2       2047.49       1933.46        34.07 o
 -18   2   2        206.67        289.28        27.43 o
 -16   2   2       4538.12       5022.10        74.36 o
 -14   2   2       3524.13       3135.57        60.86 o
 -12   2   2      27175.60      25491.52       159.00 o
 -10   2   2       4076.82       3692.06        28.50 o
  -8   2   2       3995.16       5435.02        17.36 o
  -6   2   2      68303.79      67485.03       204.42 o
  -4   2   2      16048.86      17916.47        32.36 o
  -2   2   2      40712.46      37979.82       167.57 o
   0   2   2     152101.11     138998.33      1426.25 o
   2   2   2      97295.70      95368.35       560.77 o
   4   2   2      69557.70      70926.16       495.85 o
   6   2   2          5.35         22.93        26.14 o
   8   2   2      12877.69      14587.83        54.64 o
  10   2   2        552.39        419.35        37.50 o
  12   2   2        567.34        498.63        15.43 o
  14   2   2       4126.87       4457.05        53.36 o
  16   2   2         71.68        106.50        19.93 o
  18   2   2       2998.85       2818.65        48.64 o
  20   2   2        625.31        778.48        32.78 o
  22   2   2        360.12        479.56        48.86 o
  24   2   2       2332.91       2603.51        67.71 o
  26   2   2       4313.81       4565.90       103.50 o
  28   2   2         57.81        159.21        36.64 o
  30   2   2       4529.71       4252.84       129.21 o
  32   2   2        253.33        278.99        63.64 o
  34   2   2        164.41        108.21        65.78 o
  36   2   2        715.65        602.56        74.78 o
  38   2   2         86.48         98.57        89.36 o
  40   2   2         10.44          0.21        89.14 o
 -41   3   2        961.60        881.77        91.93 o
 -39   3   2         82.12         36.43        55.28 o
 -37   3   2        742.87        632.34        72.00 o
 -35   3   2        110.50         86.14        48.00 o
 -33   3   2       3691.28       3278.07       111.85 o
 -31   3   2        473.17        613.27        29.36 o
 -29   3   2        289.43        357.21        19.07 o
 -27   3   2          1.68         12.43        14.57 o
 -25   3   2        390.26        347.99        14.14 o
 -23   3   2        387.40        316.92        36.00 o
 -21   3   2       2723.72       2747.08        84.00 o
 -19   3   2        514.29        447.63        35.36 o
 -17   3   2       2037.24       2288.95        32.36 o
 -15   3   2         33.12         65.36        33.00 o
 -13   3   2       2198.90       1996.46        22.93 o
 -11   3   2        896.17        668.99        24.86 o
  -9   3   2         53.44         22.71        11.79 o
  -7   3   2      29204.37      27069.05       126.85 o
  -5   3   2      20560.60      20638.69       230.35 o
  -3   3   2      70564.56      70483.46       605.13 o
  -1   3   2      42335.29      40271.55       338.99 o
   1   3   2      55887.93      58956.64       365.99 o
   3   3   2      16494.17      14667.97       136.28 o
   5   3   2      20937.61      19824.00       181.07 o
   7   3   2       4451.74       4973.46        80.14 o
   9   3   2       5595.39       4632.54        30.43 o
  11   3   2       4008.94       3871.42        57.00 o
  13   3   2       4948.20       5041.18        56.78 o
  15   3   2       1317.45       1626.61        36.64 o
  17   3   2        324.54        401.99        21.86 o
  19   3   2        295.92        366.63        28.93 o
  21   3   2       4800.02       4561.40        69.21 o
  23   3   2       1023.49       1150.47        52.50 o
  25   3   2        863.47       1094.33        51.86 o
  27   3   2        352.70        520.70        42.21 o
  29   3   2       2420.38       2496.37        83.78 o
  31   3   2        510.10        481.06        75.64 o
  33   3   2        253.34        164.78        68.57 o
  35   3   2          5.38          1.71        52.50 o
  37   3   2       1073.29        875.34        88.50 o
  39   3   2        225.40        317.14        88.71 o
 -40   4   2        786.06        967.69        79.07 o
 -38   4   2        448.95        433.70        62.57 o
 -36   4   2       1898.16       2110.03        98.78 o
 -34   4   2        535.72        678.63        63.43 o
 -32   4   2          0.01         30.21        57.21 o
 -30   4   2       2440.24       2381.52        94.93 o
 -28   4   2      11251.93      10848.19       196.28 o
 -26   4   2        746.02        966.84        54.64 o
 -24   4   2       1116.33        856.70        48.64 o
 -22   4   2         46.74         81.86        42.21 o
 -20   4   2        185.18        202.92        33.43 o
 -18   4   2         66.84         35.14        21.64 o
 -16   4   2        228.31        355.06        33.86 o
 -14   4   2       9261.14       9764.57       110.14 o
 -12   4   2       6864.64       7525.55        58.50 o
 -10   4   2       1203.56        913.27        31.29 o
  -8   4   2       8446.09       7773.69        73.93 o
  -6   4   2      16801.19      18303.24       159.43 o
  -4   4   2      12843.59      13367.92        78.00 o
  -2   4   2      20036.17      15352.81       160.28 o
   0   4   2      11987.06      12601.44       120.43 o
   2   4   2       8999.73       7627.55        84.86 o
   4   4   2        131.52        271.71        24.21 o
   6   4   2      23195.01      22981.64       119.14 o
   8   4   2      15861.29      18732.23       113.14 o
  10   4   2        130.59        478.28        16.07 o
  12   4   2       8531.64      10925.55        92.14 o
  14   4   2       5815.53       6768.71        89.14 o
  16   4   2       4366.79       4548.97        83.78 o
  18   4   2       3639.95       2954.94        65.14 o
  20   4   2        260.28        155.14        33.86 o
  22   4   2      13727.24      14752.39       180.64 o
  24   4   2       1020.92       1027.69        74.57 o
  26   4   2        432.57        388.06        45.43 o
  28   4   2        236.99        146.35        60.86 o
  30   4   2        113.37        252.42        61.50 o
  32   4   2        292.79        323.99        63.86 o
  34   4   2       2957.37       2878.22       136.93 o
  36   4   2         48.96          0.21        57.86 o
  38   4   2         35.24        103.28        64.28 o
 -41   5   2        173.72        160.50        63.64 o
 -39   5   2          7.62         45.86        56.57 o
 -37   5   2         17.36         19.93        54.43 o
 -35   5   2        720.52        732.41        70.71 o
 -33   5   2          0.14         41.57        48.86 o
 -31   5   2       1656.48       1577.97        82.93 o
 -29   5   2       1764.56       1762.46       105.00 o
 -27   5   2       1701.63       1353.61        66.64 o
 -25   5   2       4419.47       4263.55        91.50 o
 -23   5   2        259.60        229.28        31.50 o
 -21   5   2        733.52        794.34        43.28 o
 -19   5   2        370.44        207.42        34.07 o
 -17   5   2        308.64        569.34        40.07 o
 -15   5   2      13157.52      13153.21        96.43 o
 -13   5   2       3488.54       4459.83        59.14 o
 -11   5   2       1413.56       1617.39        27.21 o
  -9   5   2      25667.66      24963.31       178.28 o
  -7   5   2       9778.81       8392.53        76.71 o
  -5   5   2      15808.81      14504.68       116.78 o
  -3   5   2       7904.56       9060.02       104.78 o
  -1   5   2       7661.93       9472.29       125.57 o
   1   5   2       1094.07        821.77        29.57 o
   3   5   2       2001.93       2113.45        39.43 o
   5   5   2       2768.90       3023.29        48.21 o
   7   5   2       8946.59       8258.39        62.78 o
   9   5   2      10496.29       9875.36        80.36 o
  11   5   2      17785.14      17011.13       126.43 o
  13   5   2       7815.95       7678.33        72.43 o
  15   5   2        155.15        171.00        28.50 o
  17   5   2         63.96        148.71        21.86 o
  19   5   2        546.37        833.98        48.43 o
  21   5   2          2.79          2.36        27.64 o
  23   5   2       4095.11       4613.69       123.00 o
  25   5   2          1.11          2.36        33.86 o
  27   5   2       1233.76       1236.40        92.57 o
  29   5   2       2253.33       2164.24       101.78 o
  31   5   2       1266.41       1265.54        85.71 o
  33   5   2         54.49         21.43        54.86 o
  35   5   2         91.51          0.00        58.28 o
  37   5   2        172.77        293.14        69.43 o
 -38   6   2        555.81        685.27        82.28 o
 -36   6   2       1398.86       1188.83        85.93 o
 -34   6   2        138.68        182.78        55.50 o
 -32   6   2        853.24        910.48        67.28 o
 -30   6   2       1160.49       1121.12        79.28 o
 -28   6   2       2120.40       2369.31        93.00 o
 -26   6   2         33.20         46.28        39.86 o
 -24   6   2         29.49        135.21        36.00 o
 -22   6   2          0.88         13.71        27.86 o
 -20   6   2       1485.81       1404.83        65.78 o
 -18   6   2         61.51        114.00        16.50 o
 -16   6   2        751.87        771.84        21.21 o
 -14   6   2       3222.78       3340.43        52.71 o
 -12   6   2       2693.90       2631.16        46.93 o
 -10   6   2       4716.36       5121.10        58.93 o
  -8   6   2       1625.61       2034.38        34.50 o
  -6   6   2       1844.04       1795.46        27.43 o
  -4   6   2        136.92        383.78        25.71 o
  -2   6   2       1870.08       1837.67        45.21 o
   0   6   2       9291.88       9888.21       111.64 o
   2   6   2       8778.99       6805.35        53.57 o
   4   6   2      11457.66      12185.31        87.64 o
   6   6   2       2802.68       3246.36        47.57 o
   8   6   2      16727.32      14653.61       117.85 o
  10   6   2        268.36        679.27        26.14 o
  12   6   2      23967.51      24800.46       189.85 o
  14   6   2       9542.16       9744.64       107.14 o
  16   6   2        620.15        853.05        44.14 o
  18   6   2      10402.97      10522.91       126.43 o
  20   6   2       5811.54       5180.46        98.57 o
  22   6   2          9.51         75.43        31.07 o
  24   6   2       3065.78       2780.73        97.50 o
  26   6   2       2797.98       2994.36       139.93 o
  28   6   2       2049.76       1835.53       100.50 o
  30   6   2         84.42        114.43        56.78 o
  32   6   2        185.37        199.50        62.14 o
  34   6   2         11.42          0.00        57.86 o
  36   6   2        555.65        784.91        92.78 o
 -37   7   2        704.06        763.91       103.50 o
 -35   7   2          4.30         39.21        59.36 o
 -33   7   2       5142.40       5156.67       143.35 o
 -31   7   2          2.06         64.93        51.64 o
 -29   7   2         44.99         79.93        47.78 o
 -27   7   2       1132.20       1293.83        79.93 o
 -25   7   2       2103.67       1896.39        75.86 o
 -23   7   2       2403.77       2177.74        75.43 o
 -21   7   2       2149.92       1991.53        63.21 o
 -19   7   2       1972.56       2043.38        49.50 o
 -17   7   2         35.38         12.00        16.50 o
 -15   7   2        235.38        293.57        20.36 o
 -13   7   2        362.07        322.92        22.50 o
 -11   7   2        774.19        672.63        25.07 o
  -9   7   2         57.64         58.50        15.00 o
  -7   7   2        794.75        805.05        20.79 o
  -5   7   2       4450.23       5150.03        82.93 o
  -3   7   2       6340.41       6263.86        83.36 o
  -1   7   2        215.51        130.93        16.29 o
   1   7   2       3700.97       3204.36        65.57 o
   3   7   2        206.60        251.99         9.21 o
   5   7   2       3450.20       3537.14        47.78 o
   7   7   2       8103.27       8385.89        79.93 o
   9   7   2       2744.07       2866.01        49.07 o
  11   7   2        269.76        445.92        21.86 o
  13   7   2         51.96        110.78        17.57 o
  15   7   2       1970.97       2179.24        39.43 o
  17   7   2        274.62        315.21        27.64 o
  19   7   2       2191.05       2343.38        62.14 o
  21   7   2         12.66        101.78        28.07 o
  23   7   2       2997.17       2725.23       103.50 o
  25   7   2        281.83        335.14        54.64 o
  27   7   2       1136.45        840.41        75.43 o
  29   7   2        290.91        339.64        60.43 o
  31   7   2        203.15        214.07        76.28 o
  33   7   2         67.42         98.78        76.71 o
  35   7   2        141.82         73.07        78.64 o
 -36   8   2       1155.34       1147.26       106.28 o
 -34   8   2       1637.79       1713.39       120.85 o
 -32   8   2       1075.29        888.84        88.50 o
 -30   8   2        199.66        411.63        77.36 o
 -28   8   2        518.14        718.91        69.86 o
 -26   8   2       5116.34       5086.60       179.14 o
 -24   8   2        188.02        158.78        43.71 o
 -22   8   2          0.28         51.43        32.14 o
 -20   8   2       4206.50       4272.34        69.21 o
 -18   8   2        690.35        647.56        21.43 o
 -16   8   2        692.57        722.34        25.71 o
 -14   8   2        221.30        269.14        23.57 o
 -12   8   2        741.33        570.20        26.36 o
 -10   8   2       1672.33       1678.89        34.07 o
  -8   8   2        127.87        257.78        19.07 o
  -6   8   2       1219.14       1532.11        50.14 o
  -4   8   2       1208.81       1216.90        44.57 o
  -2   8   2       2249.73       2503.45        52.50 o
   0   8   2       4424.58       4114.41        70.28 o
   2   8   2       4385.99       4961.89        90.21 o
   4   8   2        755.75        865.70        21.21 o
   6   8   2       7143.13       6255.51        67.71 o
   8   8   2       1166.60       1509.61        33.21 o
  10   8   2       1364.89       1597.47        40.07 o
  12   8   2       7842.28       7132.56        88.93 o
  14   8   2        351.49        193.07        21.00 o
  16   8   2       2650.14       2476.66        66.86 o
  18   8   2       1439.76       1891.46        57.86 o
  20   8   2       3416.80       3409.00       166.71 o
  22   8   2        812.72       1016.55        58.50 o
  24   8   2       2574.78       2409.16       103.93 o
  26   8   2        671.17        843.62        85.71 o
  28   8   2        235.28        124.93        64.50 o
  30   8   2        245.35        414.21        80.78 o
  32   8   2        936.21       1178.12       137.78 o
  34   8   2        272.95        254.99        83.78 o
 -33   9   2         13.62          2.14        72.64 o
 -31   9   2        234.96        335.35        75.21 o
 -29   9   2        109.85        126.00        76.93 o
 -27   9   2         27.37         30.43        64.50 o
 -25   9   2        597.51        497.77        84.64 o
 -23   9   2        201.41        129.85        52.71 o
 -21   9   2       1054.89        984.62        70.28 o
 -19   9   2       1951.80       2117.31        61.93 o
 -17   9   2          4.45          0.21        17.57 o
 -15   9   2        816.01        778.27        35.78 o
 -13   9   2         12.55         38.36        19.50 o
 -11   9   2         45.51         58.50        15.43 o
  -9   9   2         33.51         24.64        12.21 o
  -7   9   2       1406.19       1471.90        60.21 o
  -5   9   2        338.45        382.28        28.07 o
  -3   9   2        652.42        722.56        39.64 o
  -1   9   2       1368.28       1225.04        34.50 o
   1   9   2        878.90        898.69        43.50 o
   3   9   2         19.91         19.29        21.43 o
   5   9   2        141.95        130.50        22.29 o
   7   9   2        212.15        228.21        24.86 o
   9   9   2         20.84         57.00        15.86 o
  11   9   2         12.22         55.28        16.07 o
  13   9   2       8376.28       7911.04        91.07 o
  15   9   2        251.71        444.42        33.64 o
  17   9   2      17142.05      17394.91       220.92 o
  19   9   2        472.57        448.70        51.86 o
  21   9   2       1146.47       1007.12        86.78 o
  23   9   2        342.24        359.78        71.57 o
  25   9   2        964.77       1170.19       100.93 o
  27   9   2        103.53          0.21        82.28 o
  29   9   2        567.80        484.92        87.64 o
  31   9   2        126.15          3.00        74.57 o
 -32  10   2        707.30        781.48       102.64 o
 -30  10   2        808.97        919.69       102.00 o
 -28  10   2        443.23        398.56       128.14 o
 -26  10   2         22.78          6.43        60.00 o
 -24  10   2         12.03          1.07        49.71 o
 -22  10   2          3.84         27.00        48.86 o
 -20  10   2         29.16        129.21        46.93 o
 -18  10   2        884.00       1114.48        72.21 o
 -16  10   2       2943.59       2955.15        80.36 o
 -14  10   2       2103.99       2038.88        61.50 o
 -12  10   2         51.83         71.14        15.21 o
 -10  10   2        624.78        689.77        24.21 o
  -8  10   2        477.68        379.28        37.93 o
  -6  10   2        684.01        845.77        39.64 o
  -4  10   2        646.86        601.70        27.64 o
  -2  10   2        413.76        350.35        23.79 o
   0  10   2         10.54         29.14        17.79 o
   2  10   2       1067.09        893.77        33.64 o
   4  10   2        880.93        850.27        47.57 o
   6  10   2       2367.02       2760.80        66.00 o
   8  10   2       2799.08       2498.52        43.07 o
  10  10   2          0.27         18.43        21.00 o
  12  10   2        999.33       1174.90        58.07 o
  14  10   2        408.92        508.70        50.14 o
  16  10   2          5.86         62.14        40.93 o
  18  10   2       3154.89       3032.51       119.78 o
  20  10   2         13.41        118.93        75.21 o
  22  10   2       2926.34       2579.30       128.14 o
  24  10   2       1284.46       1255.47       102.64 o
  26  10   2        481.47        419.13        77.36 o
  28  10   2        395.37        335.56        83.14 o
 -29  11   2          6.61          1.29        71.78 o
 -27  11   2        105.13        175.50        73.71 o
 -25  11   2        894.85        980.76        92.57 o
 -23  11   2        121.78        130.07        74.57 o
 -21  11   2        100.46        176.78       122.14 o
 -19  11   2        441.42        441.20        67.71 o
 -17  11   2       1728.79       1582.68        75.43 o
 -15  11   2        682.77        637.06        60.43 o
 -13  11   2       2216.69       1956.60        59.78 o
 -11  11   2         66.30         96.43        41.78 o
  -9  11   2         61.63         68.14        38.14 o
  -7  11   2        255.78        257.78        49.93 o
  -5  11   2        139.30        191.35        31.07 o
  -3  11   2       1446.01       1344.61        62.78 o
  -1  11   2       2029.08       1571.75        58.71 o
   1  11   2        467.38        604.49        58.93 o
   3  11   2        232.35        197.35        35.78 o
   5  11   2        105.88        153.43        31.50 o
   7  11   2       2655.11       2710.87        92.57 o
   9  11   2       1895.38       1565.75        69.86 o
  11  11   2         33.11        104.57        30.64 o
  13  11   2        611.32        851.55        60.00 o
  15  11   2        336.50        346.92        49.71 o
  17  11   2        211.98        232.49        55.50 o
  19  11   2        720.14        678.20        79.50 o
  21  11   2        990.23        810.41        84.86 o
  23  11   2        231.58        380.99       103.93 o
  25  11   2        544.67        523.27        82.28 o
 -26  12   2         48.31         26.36        65.14 o
 -24  12   2        321.61        405.63        74.78 o
 -22  12   2        627.10        747.84        81.43 o
 -20  12   2         47.19         40.28        55.28 o
 -18  12   2         82.63         54.64        45.64 o
 -16  12   2        388.62        334.06        76.50 o
 -14  12   2         74.21          2.14        47.36 o
 -12  12   2        863.15        782.13        79.71 o
 -10  12   2          3.54         64.93        45.21 o
  -8  12   2       1556.92       1870.24        69.64 o
  -6  12   2        950.05       1086.62        77.78 o
  -4  12   2        780.10        721.06        68.36 o
  -2  12   2         63.68        101.14        48.64 o
   0  12   2        389.78        523.06        61.28 o
   2  12   2        482.65        310.28        57.21 o
   4  12   2       1316.73       1293.19        62.78 o
   6  12   2          1.15         69.43        32.78 o
   8  12   2        218.67        313.28        51.86 o
  10  12   2         52.96        144.43        44.36 o
  12  12   2        109.26        109.07        51.43 o
  14  12   2         23.14          0.21        42.00 o
  16  12   2        501.22        578.34        71.78 o
  18  12   2        501.68        556.92        69.86 o
  20  12   2         44.72         73.71        88.28 o
  22  12   2        313.15        295.07        79.50 o
 -21  13   2          0.25          2.14        59.36 o
 -19  13   2        557.24        495.20        88.50 o
 -17  13   2        475.55        443.56        85.93 o
 -15  13   2        239.42        200.78        77.14 o
 -13  13   2       1875.10       1297.04       163.50 o
 -11  13   2        172.35          2.14        81.21 o
  -9  13   2        206.11        178.28        61.93 o
  -7  13   2        359.17        435.42        94.93 o
  -5  13   2       1356.76       1308.83       106.28 o
  -3  13   2          5.74         79.93        74.36 o
  -1  13   2       2326.82       2778.58       132.64 o
   1  13   2        252.27        324.21        60.86 o
   3  13   2       2444.30       2575.23       115.50 o
   5  13   2       1495.65       1418.75        90.86 o
   7  13   2          0.22         56.14        85.07 o
   9  13   2         15.75          2.14        69.00 o
  11  13   2        138.15        213.64        87.21 o
  13  13   2          1.09          0.43       111.43 o
  15  13   2          3.56          0.00       125.35 o
  17  13   2       2163.06       1609.04       144.64 o
 -14  14   2          7.02          1.93       115.93 o
 -12  14   2          1.71          0.43       111.43 o
 -10  14   2        198.74        259.07        82.50 o
  -8  14   2        280.35        384.42        84.86 o
  -6  14   2          5.41          0.00        53.78 o
  -4  14   2         86.25        166.28        68.78 o
  -2  14   2        417.85        401.99        77.14 o
   0  14   2        384.04        385.49        73.07 o
   2  14   2          2.33          6.43        61.93 o
   4  14   2        690.72        822.84       114.64 o
   6  14   2         34.20          6.00        95.14 o
   8  14   2         22.30          2.57        99.64 o
  10  14   2         40.05          3.43       158.57 o
  12  14   2        284.58        632.34       199.28 o
 -43   1   3        659.07        691.06       115.28 o
 -41   1   3         79.57        105.64        87.64 o
 -39   1   3          3.72        202.50        58.07 o
 -37   1   3        916.86        910.27        62.36 o
 -35   1   3        741.64        756.41        49.93 o
 -33   1   3        107.88        194.57        37.93 o
 -31   1   3       1214.52       1234.90        55.28 o
 -29   1   3      16459.08      15463.59       226.07 o
 -27   1   3        870.44        795.41        47.14 o
 -25   1   3       6192.57       6339.50        94.07 o
 -23   1   3       2136.11       2126.74        58.50 o
 -21   1   3       2735.98       3343.21        47.78 o
 -19   1   3       1196.12       1488.40        33.21 o
 -17   1   3        419.71        346.28        20.36 o
 -15   1   3      18976.28      18021.04       131.14 o
 -13   1   3       2346.72       1981.03        28.93 o
 -11   1   3       2407.06       1916.74        30.64 o
  -9   1   3       2518.77       1589.11        21.00 o
  -7   1   3      47709.23      49587.84       263.57 o
  -5   1   3      26921.35      30206.98       181.07 o
  -3   1   3      10515.45       8034.47       108.64 o
  -1   1   3      14930.34      12989.29       147.43 o
   1   1   3         18.61         30.00         9.00 o
   3   1   3      14710.94      15804.94        91.50 o
   5   1   3       3880.35       3508.42        33.21 o
   7   1   3       2175.49       2631.59        32.14 o
   9   1   3       4299.38       4352.69        52.28 o
  11   1   3      31755.98      32651.93       220.07 o
  13   1   3       5029.17       4738.40        58.93 o
  15   1   3       4688.19       4620.33        60.00 o
  17   1   3       2769.17       3581.49        63.00 o
  19   1   3        812.39        936.84        46.07 o
  21   1   3       1226.90       1172.12        57.21 o
  23   1   3        462.31        492.42        44.78 o
  25   1   3       5515.37       5516.88       110.35 o
  27   1   3        324.76        300.42        44.14 o
  29   1   3       1542.09       1357.90        88.07 o
  31   1   3        633.07        585.42        74.78 o
  33   1   3       1150.75       1098.40        88.28 o
  35   1   3         54.13          3.43        55.07 o
  37   1   3        126.58        139.93        82.28 o
  39   1   3        190.37         89.14        81.00 o
 -42   2   3          1.60          0.86        63.64 o
 -40   2   3          7.13        117.00        83.57 o
 -38   2   3       1928.13       1678.25        92.78 o
 -36   2   3         97.99         23.57        48.00 o
 -34   2   3        235.62        289.49        43.71 o
 -32   2   3       9920.63       9902.36       146.57 o
 -30   2   3      14676.40      15089.67       187.28 o
 -28   2   3      11459.98      10704.20       118.50 o
 -26   2   3       7290.73       7550.41        96.86 o
 -24   2   3       3630.35       3452.50        62.78 o
 -22   2   3        302.50        294.85        20.57 o
 -20   2   3       4450.11       4876.39        60.43 o
 -18   2   3         24.09        117.00        17.36 o
 -16   2   3       3450.34       2851.87        41.36 o
 -14   2   3         51.37        193.71        14.36 o
 -12   2   3      14223.08      15364.17       122.35 o
 -10   2   3       6945.59       6672.50        41.57 o
  -8   2   3       8878.87       8380.53        58.07 o
  -6   2   3     111391.59     113901.30       592.70 o
  -4   2   3       5064.34       4805.04        43.07 o
  -2   2   3      13967.86      12978.57        71.78 o
   0   2   3       5317.71       5498.02        42.64 o
   2   2   3      67483.77      67280.82       399.42 o
   4   2   3       5109.51       4732.83        49.50 o
   6   2   3        732.08        696.41        20.36 o
   8   2   3        327.23        561.63        17.14 o
  10   2   3       2659.85       3332.07        46.07 o
  12   2   3        678.54        736.06        25.50 o
  14   2   3      13847.00      14767.39       130.28 o
  16   2   3      24682.60      25846.15       316.71 o
  18   2   3          4.64          1.29        24.86 o
  20   2   3       1899.12       1860.17        60.64 o
  22   2   3         93.28         69.86        26.14 o
  24   2   3       1687.26       1647.39        57.21 o
  26   2   3       2103.11       2500.45        79.28 o
  28   2   3       6767.54       6072.08       129.43 o
  30   2   3         44.94         91.28        55.71 o
  32   2   3        567.66        494.35        71.57 o
  34   2   3        151.23        165.21        65.78 o
  36   2   3         14.77          0.00        61.71 o
  38   2   3          2.47          0.43        84.43 o
 -43   3   3        544.66        451.28        88.50 o
 -41   3   3        562.98        763.27        82.07 o
 -39   3   3        222.81        311.99        62.78 o
 -37   3   3        612.34        653.34        74.57 o
 -35   3   3        553.34        652.70        72.00 o
 -33   3   3        667.40        659.34        63.86 o
 -31   3   3         11.60          0.00        28.71 o
 -29   3   3       2703.45       2782.01        93.86 o
 -27   3   3       2963.70       2823.37        99.85 o
 -25   3   3        325.24        373.71        35.36 o
 -23   3   3       1555.22       1564.68        47.14 o
 -21   3   3          1.54         10.50        20.57 o
 -19   3   3       1678.37       1772.75        47.57 o
 -17   3   3       6131.19       5205.31        63.00 o
 -15   3   3        154.35        466.28        16.29 o
 -13   3   3      33606.70      30945.40       179.78 o
 -11   3   3        665.50        395.35        22.71 o
  -9   3   3          3.19         32.14        14.14 o
  -7   3   3       6916.22       6241.58        68.14 o
  -5   3   3      10457.93      12198.38       111.43 o
  -3   3   3      96344.47      96115.55       596.13 o
  -1   3   3      41047.68      37604.82       266.14 o
   1   3   3      38594.42      33982.83       219.00 o
   3   3   3      29709.05      25495.38       175.71 o
   5   3   3       5675.00       6310.58        52.28 o
   7   3   3       1294.19       1181.12        26.14 o
   9   3   3        137.16        256.71        14.14 o
  11   3   3       1633.32       1873.24        29.79 o
  13   3   3        450.73        482.13        27.21 o
  15   3   3        798.85        710.98        33.21 o
  17   3   3       2714.78       2888.29        52.93 o
  19   3   3         29.05         60.00        21.43 o
  21   3   3        326.38        306.42        32.78 o
  23   3   3       3057.11       3114.58        70.28 o
  25   3   3          0.72          7.50        26.57 o
  27   3   3       1046.46        963.41        60.00 o
  29   3   3        152.84        181.28        55.07 o
  31   3   3         58.75        111.43        58.07 o
  33   3   3          0.29          0.21        56.14 o
  35   3   3        951.11        814.70        95.14 o
  37   3   3        155.93         64.50        60.21 o
 -42   4   3          5.81          0.21        65.78 o
 -40   4   3         38.41         88.93        62.36 o
 -38   4   3        407.57        334.71        74.14 o
 -36   4   3        460.11        485.13        63.43 o
 -34   4   3       1335.84        895.91        67.71 o
 -32   4   3        140.37        237.64        50.57 o
 -30   4   3          0.79         44.57        43.28 o
 -28   4   3       1114.70        875.55        62.36 o
 -26   4   3        245.10        376.49        42.43 o
 -24   4   3        185.62        180.00        33.00 o
 -22   4   3        654.66        659.56        35.36 o
 -20   4   3       1514.54       1696.25        57.21 o
 -18   4   3       1201.86       1128.62        45.21 o
 -16   4   3        294.42        284.99        17.36 o
 -14   4   3       2732.62       2886.15        51.21 o
 -12   4   3       2220.27       3084.58        33.00 o
 -10   4   3       8528.24       7943.61        53.57 o
  -8   4   3         43.67        163.28        20.14 o
  -6   4   3      11442.15      10519.70        96.00 o
  -4   4   3        103.90        148.93         9.64 o
  -2   4   3          3.49         61.93        12.00 o
   0   4   3        538.76        543.20        16.07 o
   2   4   3       4181.29       4467.76        43.07 o
   4   4   3       1494.37       1377.40        25.71 o
   6   4   3      13613.72      13488.56        98.36 o
   8   4   3       8131.96       7959.90        71.78 o
  10   4   3       1071.53       1201.26        30.00 o
  12   4   3        748.25       1052.12        22.93 o
  14   4   3        329.99        343.49        25.50 o
  16   4   3        212.37        242.99        19.50 o
  18   4   3       2105.32       2177.52        49.93 o
  20   4   3       5201.55       5240.03        94.71 o
  22   4   3        303.48        275.57        39.00 o
  24   4   3        564.71        438.20        42.21 o
  26   4   3        297.44        255.64        34.50 o
  28   4   3       1081.31       1019.12        84.21 o
  30   4   3        679.16        417.42        68.14 o
  32   4   3        185.86         71.36        74.57 o
  34   4   3        312.45        230.57        73.93 o
  36   4   3          0.16         16.29        61.07 o
  38   4   3        306.24        433.28        79.07 o
 -41   5   3          1.55         12.43        60.86 o
 -39   5   3        151.65        113.78        56.57 o
 -37   5   3       1607.56       1658.32        91.71 o
 -35   5   3        759.56        577.70        63.86 o
 -33   5   3        981.94       1100.33        72.86 o
 -31   5   3        450.14        505.06        58.71 o
 -29   5   3        135.09        193.07        48.21 o
 -27   5   3        601.62        687.84        67.28 o
 -25   5   3       4080.52       3509.92        75.43 o
 -23   5   3       3931.59       3773.27        76.28 o
 -21   5   3         75.86        212.35        31.93 o
 -19   5   3        892.50       1030.26        42.00 o
 -17   5   3         31.27        124.50        18.86 o
 -15   5   3      12272.09      12341.30       111.43 o
 -13   5   3       1447.99       1189.05        24.00 o
 -11   5   3       1887.54       2022.60        49.07 o
  -9   5   3       4642.27       5979.08        51.86 o
  -7   5   3        942.82       1033.26        19.29 o
  -5   5   3       4903.77       4372.19        43.93 o
  -3   5   3       5937.68       5908.16        82.28 o
  -1   5   3      17874.58      19081.73       180.00 o
   1   5   3         23.35        105.85        10.29 o
   3   5   3       6540.82       6735.71        61.71 o
   5   5   3       5461.11       5503.17        59.36 o
   7   5   3       7851.59       7668.90        83.36 o
   9   5   3         13.38        105.00        15.64 o
  11   5   3       2760.67       3115.65        48.00 o
  13   5   3        999.73        612.84        24.43 o
  15   5   3       1310.06       1485.18        44.78 o
  17   5   3        641.49        755.55        39.00 o
  19   5   3        908.53        896.12        48.64 o
  21   5   3        105.01        112.71        33.21 o
  23   5   3         25.01         91.50        36.86 o
  25   5   3       6940.24       6930.28       168.42 o
  27   5   3        125.16        159.64        57.86 o
  29   5   3        608.25        776.34        79.71 o
  31   5   3        937.61       1057.48       129.85 o
  33   5   3          0.97          0.00        54.00 o
  35   5   3        150.47        289.92        93.21 o
  37   5   3         43.15          0.00        63.64 o
 -40   6   3        289.06        360.21        76.28 o
 -38   6   3       1413.17       1356.18       101.57 o
 -36   6   3       2206.37       2546.73       110.78 o
 -34   6   3       1772.69       1482.61        86.57 o
 -32   6   3       3162.88       3269.71       113.57 o
 -30   6   3       1355.17       1069.48        71.36 o
 -28   6   3       5461.30       5211.53       112.28 o
 -26   6   3       2993.02       2961.58        82.50 o
 -24   6   3       5913.98       6204.29       102.00 o
 -22   6   3       4285.98       3618.35        73.07 o
 -20   6   3          0.66          1.50        22.71 o
 -18   6   3        136.98         78.00        12.21 o
 -16   6   3       4365.85       4314.33        53.36 o
 -14   6   3       3553.20       3515.49        49.93 o
 -12   6   3        466.95        454.70        22.29 o
 -10   6   3       4659.85       4011.56        49.50 o
  -8   6   3        188.52        270.21        14.57 o
  -6   6   3         33.34        259.28        12.00 o
  -4   6   3        151.98        277.28        19.71 o
  -2   6   3       1381.88       1376.54        59.36 o
   0   6   3       2844.71       2579.73        51.21 o
   2   6   3       3498.82       3793.42        45.64 o
   4   6   3        430.75        454.70        19.07 o
   6   6   3        479.85        654.20        23.14 o
   8   6   3       7531.93       7283.63        73.28 o
  10   6   3       3792.28       3548.71        51.00 o
  12   6   3       8186.23       7859.83        85.07 o
  14   6   3       1547.81       1711.03        44.14 o
  16   6   3        204.75        186.64        26.57 o
  18   6   3         14.97         46.07        25.50 o
  20   6   3       3465.49       3206.07        70.71 o
  22   6   3        448.79        443.99        44.14 o
  24   6   3       2988.04       2890.22       108.85 o
  26   6   3        383.37        420.85        64.28 o
  28   6   3       2035.92       2099.53       112.07 o
  30   6   3        225.33        247.71        70.07 o
  32   6   3          1.24          0.64        53.78 o
  34   6   3         88.57          0.21        62.57 o
  36   6   3        598.76        341.14        81.64 o
 -39   7   3        622.10        740.98        91.71 o
 -37   7   3        459.13        486.63        83.36 o
 -35   7   3       4226.39       4457.05       205.07 o
 -33   7   3        169.35        137.35        55.71 o
 -31   7   3         37.53        104.35        47.14 o
 -29   7   3        389.07        776.13        60.00 o
 -27   7   3       3451.15       3575.49       106.07 o
 -25   7   3       2484.31       2674.66        75.00 o
 -23   7   3          0.07         23.14        29.57 o
 -21   7   3        132.85        224.57        30.43 o
 -19   7   3       1663.13       1685.96        60.86 o
 -17   7   3        317.96        359.78        22.93 o
 -15   7   3        498.24        346.71        23.36 o
 -13   7   3       1053.78        826.05        27.86 o
 -11   7   3        576.97        704.13        24.86 o
  -9   7   3       1317.44       1377.83        26.57 o
  -7   7   3       2715.61       2757.80        36.00 o
  -5   7   3       2198.21       2202.59        44.78 o
  -3   7   3       6686.37       6659.43        75.00 o
  -1   7   3        199.44        282.42        23.79 o
   1   7   3       1485.92       1772.53        45.43 o
   3   7   3       1145.86       1327.69        28.07 o
   5   7   3        608.02        779.77        30.21 o
   7   7   3         78.52        224.57        21.00 o
   9   7   3        899.48        786.84        31.50 o
  11   7   3       9330.59       9743.57       105.85 o
  13   7   3        825.39       1196.12        49.50 o
  15   7   3        516.01        667.49        29.36 o
  17   7   3       3954.72       3772.85        74.78 o
  19   7   3       2707.83       2442.38        67.28 o
  21   7   3         34.40         72.21        34.07 o
  23   7   3       1471.19       1427.75        97.93 o
  25   7   3        223.31        207.85        51.00 o
  27   7   3       1598.67       1422.61        88.71 o
  29   7   3        301.63        238.49        66.64 o
  31   7   3       2552.92       2273.09       129.64 o
  33   7   3       1021.98        863.98       107.57 o
 -36   8   3        173.21        176.14        82.50 o
 -34   8   3         98.56        131.78        67.71 o
 -32   8   3        576.05        889.48        84.00 o
 -30   8   3      10615.99      10261.49       192.00 o
 -28   8   3         28.63         34.07        46.71 o
 -26   8   3       2386.27       1986.81        89.36 o
 -24   8   3       2118.72       2144.52        78.86 o
 -22   8   3       1931.84       2497.66        73.71 o
 -20   8   3        550.31        508.06        31.93 o
 -18   8   3        697.38        628.27        28.07 o
 -16   8   3         30.98         49.50        18.21 o
 -14   8   3         13.60         23.57        14.57 o
 -12   8   3       1006.92        981.84        29.57 o
 -10   8   3       3513.01       3448.42        44.14 o
  -8   8   3       1233.50       1264.04        54.64 o
  -6   8   3      10626.83      10633.48       139.50 o
  -4   8   3       6372.16       6046.15        79.71 o
  -2   8   3       8213.51       7944.26       121.93 o
   0   8   3       5146.02       5293.38       100.93 o
   2   8   3        477.37        553.70        30.43 o
   4   8   3        344.16        335.35        16.93 o
   6   8   3       3591.23       3902.27        50.36 o
   8   8   3         81.36         67.50        17.79 o
  10   8   3          0.91          0.00        14.14 o
  12   8   3       6531.36       5927.66        77.57 o
  14   8   3        900.74        882.84        36.86 o
  16   8   3       8873.69       8162.82        96.64 o
  18   8   3          6.74        133.93        31.93 o
  20   8   3        543.20        468.20        45.64 o
  22   8   3       1335.83       1428.83        69.64 o
  24   8   3        155.86        147.00        55.07 o
  26   8   3         68.37         55.28        63.43 o
  28   8   3        986.76        899.34        97.28 o
  30   8   3        195.80        220.07        79.93 o
  32   8   3       1006.97       1319.33       124.07 o
 -35   9   3        161.86        189.21        83.36 o
 -33   9   3       1347.46       1179.62       114.64 o
 -31   9   3         14.09          7.29        97.71 o
 -29   9   3        281.51        409.71        88.07 o
 -27   9   3        165.92        368.13        66.00 o
 -25   9   3        304.41        153.00        56.36 o
 -23   9   3        230.47        221.57        48.21 o
 -21   9   3          9.00          9.64        38.14 o
 -19   9   3         54.38         64.93        23.79 o
 -17   9   3          0.02          4.71        17.36 o
 -15   9   3       2550.60       2585.09        53.78 o
 -13   9   3       5336.20       5342.03        68.78 o
 -11   9   3        192.75        215.57        21.21 o
  -9   9   3        288.00        288.85        31.29 o
  -7   9   3        578.73        714.41        45.64 o
  -5   9   3       1051.41       1214.33        42.21 o
  -3   9   3       2586.14       2886.37        57.43 o
  -1   9   3       1395.94       1596.18        49.50 o
   1   9   3       1830.88       1710.61        57.86 o
   3   9   3        739.02        832.27        49.07 o
   5   9   3        316.80        364.71        28.93 o
   7   9   3        778.79        815.34        24.64 o
   9   9   3       1474.96       1508.11        40.93 o
  11   9   3       1963.31       1924.46        52.28 o
  13   9   3      16155.23      15121.81       145.71 o
  15   9   3        638.35        709.48        39.86 o
  17   9   3        575.30        610.27        61.71 o
  19   9   3       1494.29       1250.12        77.57 o
  21   9   3       3961.79       4004.27       147.21 o
  23   9   3        114.24         57.43        58.50 o
  25   9   3       2627.08       2803.65       141.00 o
  27   9   3        117.88        204.64        73.71 o
  29   9   3         20.35         13.50        69.64 o
  31   9   3        242.12        241.28        89.36 o
 -32  10   3        162.09        181.71        83.57 o
 -30  10   3       1106.35       1531.47       115.93 o
 -28  10   3         12.88          1.50        64.28 o
 -26  10   3        236.03        169.92        71.36 o
 -24  10   3        581.53        736.06        80.14 o
 -22  10   3        457.43        561.84        57.00 o
 -20  10   3       2356.97       2432.30        95.36 o
 -18  10   3        141.09        115.71        39.43 o
 -16  10   3        752.72        648.41        47.36 o
 -14  10   3         17.13         35.57        23.14 o
 -12  10   3        765.62        647.56        30.21 o
 -10  10   3        406.27        464.13        43.28 o
  -8  10   3       1531.55       1630.04        63.00 o
  -6  10   3      12865.31      11923.45       145.50 o
  -4  10   3      10636.03       9862.50       122.57 o
  -2  10   3        135.28        389.56        29.14 o
   0  10   3       4261.79       4016.27        75.43 o
   2  10   3       3013.65       3269.71       135.21 o
   4  10   3        148.37        168.85        44.14 o
   6  10   3       1687.95       1825.67        70.28 o
   8  10   3        280.27        298.92        23.14 o
  10  10   3          0.18         28.71        25.71 o
  12  10   3         10.70         56.14        33.43 o
  14  10   3          0.97         24.86        52.50 o
  16  10   3       1117.61       1144.05        75.21 o
  18  10   3         68.03         17.36        42.43 o
  20  10   3        941.02        952.69       107.35 o
  22  10   3         42.61        200.14        67.71 o
  24  10   3        314.24        390.63        80.78 o
  26  10   3        438.09        446.78        81.64 o
  28  10   3        221.25        245.57        99.64 o
 -29  11   3        145.79         69.00        73.28 o
 -27  11   3         48.61         38.36        61.07 o
 -25  11   3       1402.76       1311.19       140.14 o
 -23  11   3        151.99        189.85        66.21 o
 -21  11   3        247.36        351.42       100.07 o
 -19  11   3        846.39        957.19        75.21 o
 -17  11   3          0.08          0.43        35.14 o
 -15  11   3        182.76        113.35        48.43 o
 -13  11   3         10.27          0.43        36.86 o
 -11  11   3        387.23        371.56        64.28 o
  -9  11   3        372.24        438.63        47.78 o
  -7  11   3       1114.63       1122.83        62.57 o
  -5  11   3        653.24        681.63        44.57 o
  -3  11   3        157.24        185.35        30.21 o
  -1  11   3        267.67        477.20        48.64 o
   1  11   3       2502.28       2263.24        73.28 o
   3  11   3       1883.61       1888.89        80.78 o
   5  11   3       5010.28       4865.46       126.85 o
   7  11   3       1836.49       1882.24        83.36 o
   9  11   3        790.95        721.27        64.50 o
  11  11   3        796.76        812.55        47.57 o
  13  11   3        254.96        310.28        44.57 o
  15  11   3       5180.31       4907.25       122.78 o
  17  11   3        461.17        411.63        62.14 o
  19  11   3         37.71        111.64        67.50 o
  21  11   3       1535.71       1925.32       115.93 o
  23  11   3         73.48          3.64        63.00 o
  25  11   3        265.19        146.14        94.71 o
 -26  12   3        102.26          9.00        58.28 o
 -24  12   3         25.29          0.86        57.86 o
 -22  12   3         13.04          0.64        54.43 o
 -20  12   3        274.77        246.85        59.36 o
 -18  12   3         23.21          1.93        55.28 o
 -16  12   3        344.56        287.99        79.50 o
 -14  12   3         29.40          2.36        73.50 o
 -12  12   3        162.47         95.14        58.71 o
 -10  12   3        176.39        183.21        52.93 o
  -8  12   3         20.11          3.86        42.64 o
  -6  12   3         60.54         47.57        34.28 o
  -4  12   3         65.73         44.14        34.93 o
  -2  12   3         23.79          1.50        66.43 o
   0  12   3        305.30        299.56        44.57 o
   2  12   3         28.17         79.71        37.07 o
   4  12   3        232.06        262.28        44.57 o
   6  12   3       1333.92       1517.75        87.43 o
   8  12   3       2549.70       2557.66       119.78 o
  10  12   3       1110.24       1161.83        87.21 o
  12  12   3         94.41         86.57        53.78 o
  14  12   3         20.39          2.14        42.00 o
  16  12   3       1032.05       1003.26       101.14 o
  18  12   3         81.08        131.14        91.28 o
  20  12   3        269.10        463.70        77.57 o
  22  12   3         18.26         35.14       124.50 o
 -21  13   3          6.53          0.00        69.21 o
 -19  13   3          4.93          4.07        99.21 o
 -17  13   3        635.45        470.56        81.86 o
 -15  13   3          7.64          0.86        59.57 o
 -13  13   3        756.29        913.48       106.93 o
 -11  13   3        620.11        657.20        69.21 o
  -9  13   3       1405.68       1587.61       114.21 o
  -7  13   3       1385.99       1112.12       106.28 o
  -5  13   3        158.05        145.71        62.57 o
  -3  13   3       1795.80       2168.31       121.93 o
  -1  13   3       1270.80       1296.61       107.35 o
   1  13   3         19.51          0.00        51.00 o
   3  13   3        541.40        670.27        84.00 o
   5  13   3        549.32        525.20        87.21 o
   7  13   3       1654.60       1620.18       135.85 o
   9  13   3        674.31        927.41        86.36 o
  11  13   3        330.12        261.21        58.50 o
  13  13   3         18.39          0.00        63.21 o
  15  13   3        172.16        262.28       203.57 o
  17  13   3        327.81        324.21       104.14 o
 -14  14   3        617.36        457.06       163.93 o
 -12  14   3       1683.54       1846.25       158.14 o
 -10  14   3        183.48         60.43        88.50 o
  -8  14   3        226.66        338.78        98.57 o
  -6  14   3         36.45         53.57        62.14 o
  -4  14   3         93.54        145.71        67.50 o
  -2  14   3        515.85        601.27       156.43 o
   0  14   3        296.90        256.92        72.21 o
   2  14   3        971.41       1000.69       100.71 o
   4  14   3       2784.21       2591.30       174.42 o
   6  14   3         22.80          1.50        93.21 o
   8  14   3         21.54          3.00       136.07 o
  10  14   3        309.57        493.70       210.00 o
 -44   0   4        749.75        394.28       162.85 o
 -42   0   4       2054.18       2052.38       206.78 o
 -40   0   4       1005.71        953.55       160.50 o
 -38   0   4       4611.10       4474.40       177.00 o
 -36   0   4       2508.01       2578.44       109.93 o
 -34   0   4       6033.28       6419.86       162.64 o
 -32   0   4       3125.93       3601.64       127.07 o
 -30   0   4      12489.72      12295.02       224.14 o
 -28   0   4      11043.89      11315.54       202.92 o
 -26   0   4       1278.06       1135.48        64.07 o
 -24   0   4       1136.53        922.91        73.28 o
 -22   0   4       2321.30       2477.52       130.71 o
 -20   0   4       6407.33       6740.85       159.43 o
 -18   0   4        330.92        763.91        51.86 o
 -16   0   4      12430.38      11096.97       132.43 o
 -14   0   4      11463.21      10605.20        96.43 o
 -12   0   4      12223.18      11107.90        78.43 o
 -10   0   4      32732.39      31636.67       161.14 o
  -8   0   4       8567.78       9610.08       196.28 o
  -6   0   4      21196.51      18419.38       292.49 o
  -4   0   4      51349.16      49557.20       298.49 o
  -2   0   4        146.76         96.86        12.21 o
   0   0   4      74630.01      73230.76       624.20 o
   2   0   4      18060.40      16877.85       255.42 o
   4   0   4      54036.32      51722.52       287.14 o
   6   0   4       4210.94       4003.63        99.85 o
   8   0   4      38379.48      37896.68       376.06 o
  10   0   4      12802.49      12254.73       129.85 o
  12   0   4       7612.05       6570.29        87.00 o
  14   0   4        125.82         40.28        32.78 o
  16   0   4        165.03        135.85        26.14 o
  18   0   4       2296.60       2203.02        87.43 o
  20   0   4       1899.19       2314.02        75.43 o
  22   0   4        645.40        590.34        76.28 o
  24   0   4         67.57         17.36        48.21 o
  26   0   4       1607.23       1465.68        96.86 o
  28   0   4         94.65         61.50        76.50 o
  30   0   4       7090.68       6605.21       366.42 o
  32   0   4         40.62          2.79       114.85 o
  34   0   4       2728.68       2881.22       183.42 o
  36   0   4         10.39          1.29       100.93 o
  38   0   4        244.14        124.71       130.50 o
 -43   1   4         45.24        160.71        87.21 o
 -41   1   4        731.92       1020.83       180.64 o
 -39   1   4       1170.23       1181.55        96.64 o
 -37   1   4       2598.06       2497.87        90.00 o
 -35   1   4       1164.17       1338.83        62.57 o
 -33   1   4      12723.70      11593.03       161.57 o
 -31   1   4       2343.45       2159.10        64.93 o
 -29   1   4        276.36        425.78        37.50 o
 -27   1   4       2675.60       2043.38        78.64 o
 -25   1   4       4221.19       3910.63        69.86 o
 -23   1   4       3181.29       2929.44        67.71 o
 -21   1   4       5088.42       5813.44        82.28 o
 -19   1   4      12194.54      14324.26        99.64 o
 -17   1   4       1326.67       1468.68        24.86 o
 -15   1   4       1331.01       1521.40        28.07 o
 -13   1   4       1321.69       1563.18        34.93 o
 -11   1   4        396.56        432.85        33.64 o
  -9   1   4         29.47          5.57        31.50 o
  -7   1   4      92288.53      92130.56       666.20 o
  -5   1   4       6835.97       7312.13        25.50 o
  -3   1   4     144471.11     143548.59       724.48 o
  -1   1   4       7069.64       7223.20        64.93 o
   1   1   4      84105.56      83710.61       319.49 o
   3   1   4       6820.53       6859.78        98.14 o
   5   1   4       9422.75       9666.65       113.35 o
   7   1   4      62215.44      60565.25       289.49 o
   9   1   4      31348.40      32419.86       227.35 o
  11   1   4       5376.71       5924.23        64.71 o
  13   1   4      29709.33      29887.71       219.21 o
  15   1   4      18601.22      18400.53       136.50 o
  17   1   4       3307.02       3796.63        81.00 o
  19   1   4        143.62        121.07        28.71 o
  21   1   4          2.47         19.71        31.29 o
  23   1   4        107.09         82.71        32.57 o
  25   1   4       4023.85       3607.42        87.64 o
  27   1   4        175.41        147.21        44.78 o
  29   1   4       3950.90       3049.00       167.78 o
  31   1   4         65.22         33.86        59.14 o
  33   1   4        980.22        783.63        84.43 o
  35   1   4         15.48         61.50        57.86 o
  37   1   4        265.94        401.35        84.21 o
 -44   2   4       2528.33       2540.09       173.35 o
 -42   2   4        312.58        343.71        74.36 o
 -40   2   4          8.20         52.50        65.57 o
 -38   2   4          0.60          4.07        51.43 o
 -36   2   4         11.97         64.71        55.28 o
 -34   2   4       7358.40       7322.63       132.85 o
 -32   2   4         11.99         24.00        30.43 o
 -30   2   4       8507.98       8191.32       136.07 o
 -28   2   4       7769.49       7146.49       109.28 o
 -26   2   4        833.53        863.34        48.86 o
 -24   2   4       4504.53       4179.98        74.57 o
 -22   2   4       5108.47       5049.32        76.28 o
 -20   2   4        960.15        912.62        19.93 o
 -18   2   4       1201.32        947.77        25.07 o
 -16   2   4       4209.92       4383.55        45.43 o
 -14   2   4      15250.95      15668.02       123.64 o
 -12   2   4      13844.92      13765.63       123.64 o
 -10   2   4       3022.11       3711.13        73.07 o
  -8   2   4      22539.53      22687.86       204.42 o
  -6   2   4      39590.47      43671.98       368.35 o
  -4   2   4      30356.04      33405.77       180.85 o
  -2   2   4     111987.52      99272.98       536.35 o
   0   2   4       2542.59       1556.54        12.43 o
   2   2   4      63132.08      55639.36       395.99 o
   4   2   4       9076.61       7868.83        42.86 o
   6   2   4       9556.98       9250.08        96.64 o
   8   2   4      11868.11      12593.08       105.00 o
  10   2   4       3452.07       3678.56        44.57 o
  12   2   4      12988.33      13291.85       108.00 o
  14   2   4       5641.78       6128.01        78.21 o
  16   2   4       9193.49       9975.21       107.57 o
  18   2   4        744.75        956.12        47.78 o
  20   2   4       1267.02       1183.26        53.57 o
  22   2   4         82.64         44.78        41.36 o
  24   2   4        343.57        195.00        34.93 o
  26   2   4       1386.44       1547.11        68.78 o
  28   2   4       1104.77        841.48        77.57 o
  30   2   4       1352.25       1293.19        95.57 o
  32   2   4          0.81          0.64        61.07 o
  34   2   4         33.49          0.43        62.14 o
  36   2   4        610.44        580.49        84.21 o
  38   2   4         58.71        160.71        87.64 o
 -43   3   4        653.83        760.27        97.71 o
 -41   3   4        113.62        210.42        67.50 o
 -39   3   4       1828.95       1813.03       116.57 o
 -37   3   4        146.08        143.57        56.36 o
 -35   3   4        361.45        467.78        66.86 o
 -33   3   4        851.77       1149.40        55.28 o
 -31   3   4       3199.74       2990.72        89.57 o
 -29   3   4       4728.37       4729.61       102.21 o
 -27   3   4         92.36        117.21        28.29 o
 -25   3   4        525.33        678.41        33.64 o
 -23   3   4        140.72        202.50        28.29 o
 -21   3   4        580.38        604.70        37.93 o
 -19   3   4        450.32        767.34        22.93 o
 -17   3   4      11321.37      11878.03       104.57 o
 -15   3   4       2187.43       2151.81        33.21 o
 -13   3   4        463.48        233.57        10.71 o
 -11   3   4       2018.13       2263.88        20.57 o
  -9   3   4        651.25       1523.54        14.57 o
  -7   3   4        202.30         57.00        24.64 o
  -5   3   4      45051.66      38713.30       238.71 o
  -3   3   4       3927.54       5850.30        50.14 o
  -1   3   4        383.24        280.49        20.57 o
   1   3   4      13765.81      14580.11        74.14 o
   3   3   4        631.56        729.63        12.86 o
   5   3   4      29855.74      31357.03       217.28 o
   7   3   4       4924.08       4421.90        44.36 o
   9   3   4       6233.37       6356.00        61.50 o
  11   3   4        295.01        356.78        22.29 o
  13   3   4        999.19        878.98        33.86 o
  15   3   4        104.30        106.93        25.50 o
  17   3   4        487.39        660.84        35.57 o
  19   3   4        619.80        859.27        42.43 o
  21   3   4        462.02        417.85        34.71 o
  23   3   4       9900.72      10126.92       145.07 o
  25   3   4      11875.28      11500.46       161.57 o
  27   3   4        158.07        320.14        55.71 o
  29   3   4         11.98          1.50        52.50 o
  31   3   4        250.21        232.28        63.64 o
  33   3   4        184.60         39.86        62.78 o
  35   3   4       2111.76       2138.95       130.50 o
  37   3   4        216.10         73.07        76.07 o
 -42   4   4       1260.86       1435.25       105.21 o
 -40   4   4        496.97        586.06       113.35 o
 -38   4   4        298.93        293.57        64.50 o
 -36   4   4       2542.10       2550.16       119.57 o
 -34   4   4       2077.74       2046.17        94.28 o
 -32   4   4        157.62        218.35        47.36 o
 -30   4   4        640.33        799.05        43.28 o
 -28   4   4       2175.36       1739.75        82.93 o
 -26   4   4       2200.69       2137.88        60.21 o
 -24   4   4        370.06        472.92        29.14 o
 -22   4   4       2768.37       3308.50        51.43 o
 -20   4   4       4041.62       3711.78        49.71 o
 -18   4   4        659.72        596.99        28.07 o
 -16   4   4       3625.12       4012.63        48.64 o
 -14   4   4       4045.14       3893.27        37.07 o
 -12   4   4      11636.34      12053.95        81.64 o
 -10   4   4        746.73       1215.40        36.86 o
  -8   4   4       1858.43       2649.59        33.00 o
  -6   4   4       2620.37       2005.88        29.79 o
  -4   4   4       8459.01       8300.18        75.86 o
  -2   4   4      29624.32      26933.41       189.85 o
   0   4   4      14781.71      13561.20        87.86 o
   2   4   4      11683.85      11919.81        81.86 o
   4   4   4       6526.02       7806.90        73.28 o
   6   4   4        466.65        248.57        16.71 o
   8   4   4       3433.07       3616.64        47.14 o
  10   4   4       6053.64       5965.80        65.14 o
  12   4   4       1241.45       1542.61        36.86 o
  14   4   4      12649.24      13439.49       136.71 o
  16   4   4        530.20        543.63        30.00 o
  18   4   4       2030.73       1991.74        64.28 o
  20   4   4       6925.51       6510.07        94.50 o
  22   4   4        109.00        173.14        26.36 o
  24   4   4        373.43        433.06        44.78 o
  26   4   4       2872.30       2783.08       119.35 o
  28   4   4       3416.00       3341.50       139.93 o
  30   4   4        719.95        712.27        84.21 o
  32   4   4         94.88        204.42        67.71 o
  34   4   4        943.62        685.91        88.07 o
  36   4   4        588.82        748.91        97.28 o
 -41   5   4        199.62        108.43        66.43 o
 -39   5   4        717.36        695.34        75.21 o
 -37   5   4        130.78        181.92        60.21 o
 -35   5   4       1160.84       1285.47        86.57 o
 -33   5   4       3619.58       3748.42       113.14 o
 -31   5   4       2467.96       2581.02        99.00 o
 -29   5   4         98.93        246.85        54.21 o
 -27   5   4       3395.47       2496.37       119.57 o
 -25   5   4        341.91        198.85        30.00 o
 -23   5   4        423.12        472.49        33.00 o
 -21   5   4       3515.82       3563.49        61.93 o
 -19   5   4       4899.13       4529.04        68.78 o
 -17   5   4        111.03        139.07        20.79 o
 -15   5   4       1937.44       1845.82        34.71 o
 -13   5   4       6145.88       6223.15        55.50 o
 -11   5   4       3223.21       3185.93        46.50 o
  -9   5   4       4830.04       4885.39        50.57 o
  -7   5   4        432.34        381.42        14.36 o
  -5   5   4       2437.31       3202.22        37.28 o
  -3   5   4        249.50        417.85        11.79 o
  -1   5   4      13088.92      12572.94        85.07 o
   1   5   4        967.80        712.91        32.14 o
   3   5   4        134.83         48.21        10.93 o
   5   5   4       2026.78       2447.95        34.28 o
   7   5   4       3761.47       3812.92        48.86 o
   9   5   4       8097.37       7857.47        81.64 o
  11   5   4       1528.55       1434.40        31.29 o
  13   5   4       5089.65       5171.03        63.64 o
  15   5   4        188.11        206.35        23.14 o
  17   5   4       1688.17       1804.89        46.93 o
  19   5   4          5.44         13.71        22.50 o
  21   5   4       4042.42       4087.41        92.78 o
  23   5   4        108.11         15.86        35.78 o
  25   5   4       3108.49       3089.50       122.35 o
  27   5   4        685.01        600.63        76.50 o
  29   5   4       1946.00       1686.82       108.21 o
  31   5   4          7.55        136.28        62.14 o
  33   5   4        639.71        706.06        92.57 o
  35   5   4         55.51          3.86        67.93 o
 -40   6   4        173.36        118.28        85.50 o
 -38   6   4        164.88        203.57        70.93 o
 -36   6   4        860.87        677.77        73.71 o
 -34   6   4       2858.66       3101.50       109.50 o
 -32   6   4        109.96        186.42        50.36 o
 -30   6   4         21.17         15.64        40.07 o
 -28   6   4        927.41       1259.12        67.93 o
 -26   6   4       6877.07       6462.50       125.57 o
 -24   6   4       1297.64       1597.47        60.21 o
 -22   6   4       1300.46       1175.97        43.28 o
 -20   6   4        175.19        210.21        24.64 o
 -18   6   4         22.35         49.71        16.29 o
 -16   6   4       6752.28       7172.20        73.93 o
 -14   6   4          1.65          0.43        14.14 o
 -12   6   4        201.16        208.71        18.00 o
 -10   6   4       5096.70       5590.59        63.86 o
  -8   6   4      15797.83      18651.45       140.57 o
  -6   6   4       3553.88       2905.44        30.86 o
  -4   6   4        151.15        257.99        20.14 o
  -2   6   4       7510.63       8279.18       105.64 o
   0   6   4       4117.43       3903.77        35.78 o
   2   6   4       8909.57      10163.56        88.93 o
   4   6   4       1193.48        860.77        31.50 o
   6   6   4         13.05          4.71        12.86 o
   8   6   4       4363.54       4082.48        50.78 o
  10   6   4       3305.14       3723.56        49.07 o
  12   6   4        310.82        278.57        22.93 o
  14   6   4       1118.10       1157.33        42.64 o
  16   6   4        331.44        251.57        31.50 o
  18   6   4       1867.16       2141.52        64.93 o
  20   6   4          4.05         31.50        30.86 o
  22   6   4         17.84        149.57        39.86 o
  24   6   4       4292.86       4546.19       145.28 o
  26   6   4        440.07        295.49        60.86 o
  28   6   4       3329.66       2870.94       135.64 o
  30   6   4        327.44        268.07        68.14 o
  32   6   4         11.90         27.64        65.36 o
  34   6   4        316.69        296.78        81.86 o
 -39   7   4          2.51         77.14       106.28 o
 -37   7   4          6.45         23.79        61.71 o
 -35   7   4        411.67        538.70        90.00 o
 -33   7   4        379.00        515.13        66.64 o
 -31   7   4       3132.88       2685.37       101.35 o
 -29   7   4       1693.65       1827.60        85.50 o
 -27   7   4          3.88        100.93        39.86 o
 -25   7   4        262.26        397.06        42.43 o
 -23   7   4        577.58        470.13        34.07 o
 -21   7   4       3084.24       3072.79        62.78 o
 -19   7   4        590.30        599.13        28.93 o
 -17   7   4         16.08         18.86        16.71 o
 -15   7   4        517.83        674.34        25.50 o
 -13   7   4        580.02        633.20        28.07 o
 -11   7   4        316.05        278.57        16.93 o
  -9   7   4         13.84         16.07        12.64 o
  -7   7   4       5152.61       4689.54        86.36 o
  -5   7   4         93.95        112.71        20.57 o
  -3   7   4       1255.50       1057.69        37.71 o
  -1   7   4          2.68          9.64        19.50 o
   1   7   4        173.03        178.07        21.21 o
   3   7   4       4142.41       4325.26        48.43 o
   5   7   4       5186.31       5589.31        64.28 o
   7   7   4         55.86         69.64        11.14 o
   9   7   4       2350.57       2402.52        49.07 o
  11   7   4         11.88         20.36        21.21 o
  13   7   4         46.66        103.71        24.86 o
  15   7   4       1971.90       2179.45        50.78 o
  17   7   4       7297.64       6780.07       105.43 o
  19   7   4       6724.96       6329.00       106.07 o
  21   7   4       1219.84       1207.05        66.21 o
  23   7   4        820.26        662.99        65.78 o
  25   7   4        129.55        271.92        62.78 o
  27   7   4        145.89        145.71        58.93 o
  29   7   4        329.87        216.21        80.36 o
  31   7   4          3.56          1.71        62.57 o
  33   7   4          1.69         17.57        76.93 o
 -36   8   4         18.67         33.00        84.43 o
 -34   8   4       1020.22        674.34        97.50 o
 -32   8   4         21.25         37.50        58.28 o
 -30   8   4       1715.35       1878.60        95.57 o
 -28   8   4        779.14        978.41        71.14 o
 -26   8   4        680.30        646.06        58.93 o
 -24   8   4       1313.17       1048.69        66.00 o
 -22   8   4        860.44        844.70        47.36 o
 -20   8   4         20.91         14.14        21.86 o
 -18   8   4       3033.12       2751.37        53.14 o
 -16   8   4        788.39        651.84        31.50 o
 -14   8   4        179.18        285.64        22.71 o
 -12   8   4       1090.57       1043.12        35.78 o
 -10   8   4        228.16        405.85        19.29 o
  -8   8   4        106.07          5.14        21.64 o
  -6   8   4         15.19        123.64        23.57 o
  -4   8   4        568.69        635.77        36.00 o
  -2   8   4        743.76       1042.05        38.14 o
   0   8   4         62.76         76.28        22.50 o
   2   8   4        899.76        867.62        40.50 o
   4   8   4       2408.99       2408.52        36.43 o
   6   8   4          4.70         71.78        17.57 o
   8   8   4       1533.79       1669.04        37.28 o
  10   8   4         56.62        148.71        19.50 o
  12   8   4         33.03        212.14        24.00 o
  14   8   4        189.67        133.07        24.00 o
  16   8   4        890.20        718.06        41.14 o
  18   8   4        612.99        671.99        54.86 o
  20   8   4         49.86         49.50        39.43 o
  22   8   4       1611.73       1925.32        91.07 o
  24   8   4        579.86        592.49        78.21 o
  26   8   4        259.59        299.14        78.21 o
  28   8   4       2245.89       1947.60       134.14 o
  30   8   4        588.31        714.84       102.21 o
  32   8   4        477.97        542.35        97.07 o
 -35   9   4         11.80          3.64        70.50 o
 -33   9   4        109.34        131.14        74.57 o
 -31   9   4       1597.22       1724.53       118.71 o
 -29   9   4        103.41        142.28        71.57 o
 -27   9   4        385.34        409.49       100.93 o
 -25   9   4        479.70        490.92        66.00 o
 -23   9   4         64.06          9.00        40.50 o
 -21   9   4        187.93        280.49        45.00 o
 -19   9   4        955.60       1111.05        50.14 o
 -17   9   4        712.06        809.77        37.71 o
 -15   9   4       1321.34       1157.55        35.57 o
 -13   9   4         50.96          2.14        13.93 o
 -11   9   4       1678.87       1653.82        34.50 o
  -9   9   4        189.18        236.14        28.93 o
  -7   9   4        747.05        958.26        43.71 o
  -5   9   4          6.50         34.07        21.86 o
  -3   9   4        519.28        412.71        33.64 o
  -1   9   4        193.11        196.28        35.57 o
   1   9   4         86.27         44.78        25.29 o
   3   9   4        230.30        299.35        29.36 o
   5   9   4       2021.63       2040.60        28.71 o
   7   9   4       2359.70       2383.23        58.71 o
   9   9   4        653.30        523.49        28.29 o
  11   9   4       2130.59       2453.95        61.28 o
  13   9   4        412.09        550.92        45.00 o
  15   9   4       8764.40       8946.02       130.93 o
  17   9   4         53.70         66.21        42.43 o
  19   9   4          3.12         19.07        43.93 o
  21   9   4          0.30         43.50        66.64 o
  23   9   4        612.20        413.78        95.57 o
  25   9   4        827.99        859.91        93.21 o
  27   9   4        684.54        751.91        95.14 o
  29   9   4       1001.50       1024.48       111.64 o
 -32  10   4         12.88          8.36        71.57 o
 -30  10   4         12.40          4.93       114.00 o
 -28  10   4         62.35         55.07        63.86 o
 -26  10   4         86.27         72.21        62.78 o
 -24  10   4        294.06        460.06        71.57 o
 -22  10   4          2.66          7.50        69.86 o
 -20  10   4       2836.75       2580.16       117.85 o
 -18  10   4       2154.82       1900.46        69.64 o
 -16  10   4        328.59        327.85        38.57 o
 -14  10   4        159.63        110.57        18.86 o
 -12  10   4          3.09         22.71        27.86 o
 -10  10   4       2186.44       2538.59        83.14 o
  -8  10   4       7643.78       7119.49       126.43 o
  -6  10   4          0.06         50.78        22.71 o
  -4  10   4       1329.35       1596.18        59.14 o
  -2  10   4       5861.05       5736.73        97.93 o
   0  10   4        222.81        230.57        32.14 o
   2  10   4        163.52        217.71        39.86 o
   4  10   4        176.54        171.85        29.57 o
   6  10   4          2.48          3.64        34.71 o
   8  10   4        688.95        631.70        29.36 o
  10  10   4       1238.02       1037.76        58.50 o
  12  10   4        268.32        348.21        51.00 o
  14  10   4       1049.73        950.98        69.64 o
  16  10   4        305.22        276.85        56.36 o
  18  10   4         26.14        103.93        49.71 o
  20  10   4       3971.39       3364.00       211.28 o
  22  10   4        260.95        170.78        71.14 o
  24  10   4          9.95         17.79        63.43 o
  26  10   4        230.47        222.42        77.78 o
 -29  11   4       1645.51       1504.47       127.71 o
 -27  11   4         49.23         49.71       104.78 o
 -25  11   4        705.13        764.98        86.36 o
 -23  11   4        531.56        569.99       132.64 o
 -21  11   4       1375.96       1557.39        97.93 o
 -19  11   4          1.69         30.64        43.28 o
 -17  11   4        905.48       1130.98        59.14 o
 -15  11   4          2.56          0.00        58.71 o
 -13  11   4          9.06         70.28        61.50 o
 -11  11   4       1873.66       1727.96        77.78 o
  -9  11   4       3735.73       3809.92       105.85 o
  -7  11   4        885.61       1067.55        57.64 o
  -5  11   4         28.83          0.64        37.28 o
  -3  11   4         18.51          0.00        33.00 o
  -1  11   4       3613.76       4061.27       154.50 o
   1  11   4         19.16         60.00        58.71 o
   3  11   4       2054.81       2307.38        92.36 o
   5  11   4        500.92        436.92        54.21 o
   7  11   4        988.44       1270.69        74.57 o
   9  11   4         40.21         66.86        43.28 o
  11  11   4         60.09         67.28        33.00 o
  13  11   4         11.45         20.79        46.71 o
  15  11   4       2359.49       2309.95       147.21 o
  17  11   4        161.01        222.64        61.28 o
  19  11   4       1158.21       1205.33        98.14 o
  21  11   4        797.63       1093.90        92.78 o
  23  11   4        184.51        200.14        77.78 o
 -26  12   4        307.81        304.28        74.36 o
 -24  12   4         34.18         83.57        64.07 o
 -22  12   4        289.28        333.21        65.14 o
 -20  12   4        323.58        175.71        83.36 o
 -18  12   4         50.00        105.64        64.07 o
 -16  12   4       3467.95       3446.28       168.21 o
 -14  12   4        297.92        209.78        58.50 o
 -12  12   4       1590.36       1553.54        96.21 o
 -10  12   4        359.50        279.21        51.43 o
  -8  12   4         96.00        126.21        47.36 o
  -6  12   4          3.54          2.14        41.78 o
  -4  12   4        491.60        442.92        67.28 o
  -2  12   4         16.72          4.50        32.78 o
   0  12   4        583.11        556.92        51.86 o
   2  12   4        337.02        350.99        46.28 o
   4  12   4        176.37        160.93        47.14 o
   6  12   4          0.07         48.64        43.28 o
   8  12   4          0.08          0.00        44.78 o
  10  12   4        218.49        263.57        62.14 o
  12  12   4        152.42        109.71        60.21 o
  14  12   4       2654.22       2688.37       112.71 o
  16  12   4       3401.81       3369.57       187.50 o
  18  12   4        184.94        187.28        61.71 o
  20  12   4         94.47         13.50        58.07 o
 -21  13   4         68.07         12.86        72.64 o
 -19  13   4        413.95        363.21        88.71 o
 -17  13   4         14.95          0.21        61.07 o
 -15  13   4        264.88        163.07        72.43 o
 -13  13   4         61.16         49.71       102.64 o
 -11  13   4        878.56        909.19        72.21 o
  -9  13   4        508.97        463.70        60.43 o
  -7  13   4         27.87         84.43        42.86 o
  -5  13   4        744.42        638.99        59.36 o
  -3  13   4        123.59        140.78        52.07 o
  -1  13   4        117.05        263.78        68.78 o
   1  13   4        110.77        257.57        47.36 o
   3  13   4         33.73         33.00        44.36 o
   5  13   4        328.05        287.35        54.64 o
   7  13   4        475.02        519.63        81.86 o
   9  13   4       1954.36       1853.53       109.93 o
  11  13   4        648.65        775.91        90.86 o
  13  13   4        173.03        156.64        77.57 o
  15  13   4       1112.21        967.69       201.21 o
 -14  14   4        174.98        129.21        92.14 o
 -12  14   4        285.92        177.00        91.07 o
 -10  14   4          6.64         51.00        72.00 o
  -8  14   4        925.07        706.27        97.93 o
  -6  14   4       1028.96        937.69       103.50 o
  -4  14   4         10.28          5.14        62.36 o
  -2  14   4        232.26        169.28        69.86 o
   0  14   4         99.21        111.43        91.93 o
   2  14   4         22.65          0.43        62.57 o
   4  14   4       2743.16       2479.45       171.00 o
   6  14   4         78.88        246.21        90.86 o
   8  14   4          6.34          0.43        82.93 o
 -43   1   5        157.95        240.21        89.36 o
 -41   1   5       1727.23       1584.82       107.35 o
 -39   1   5        156.42        377.56        70.28 o
 -37   1   5      10537.60      10860.19       181.71 o
 -35   1   5        314.06        363.21        42.00 o
 -33   1   5       1698.60       1756.25        63.64 o
 -31   1   5        732.59        714.20        43.71 o
 -29   1   5        401.06        470.78        37.71 o
 -27   1   5        474.56        311.56        31.07 o
 -25   1   5       7477.08       6921.71       126.43 o
 -23   1   5       3488.44       4090.84        68.14 o
 -21   1   5       1431.21       1400.33        37.50 o
 -19   1   5         67.50        126.43        15.64 o
 -17   1   5       4955.31       4899.54        52.71 o
 -15   1   5      17039.84      18107.61       120.21 o
 -13   1   5        699.83        947.12        23.79 o
 -11   1   5       3743.33       3721.63        46.07 o
  -9   1   5       2257.14       2664.16        31.50 o
  -7   1   5      75850.65      69174.42       365.56 o
  -5   1   5      51530.17      55897.36       275.78 o
  -3   1   5        390.82        868.48        20.57 o
  -1   1   5      25931.46      29766.43       151.07 o
   1   1   5       4150.86       3046.22        36.43 o
   3   1   5       3369.58       3114.58        38.57 o
   5   1   5        152.85        236.57        14.79 o
   7   1   5        773.81        823.91        27.43 o
   9   1   5         76.89         88.50        16.93 o
  11   1   5        264.75        371.35        21.21 o
  13   1   5         18.75         19.07        16.93 o
  15   1   5          6.66         55.93        23.36 o
  17   1   5          0.05          0.00        24.21 o
  19   1   5          3.21         35.57        28.07 o
  21   1   5        396.15        549.20        39.86 o
  23   1   5        213.04        247.71        43.07 o
  25   1   5       2042.41       1820.75        79.71 o
  27   1   5        375.52        474.63        76.93 o
  29   1   5          1.05          0.21        55.71 o
  31   1   5         22.51          1.07        55.07 o
  33   1   5         90.13         75.21        63.43 o
  35   1   5        646.57        629.56        86.14 o
  37   1   5         14.56         21.00        85.93 o
 -44   2   5        613.18        683.13       121.93 o
 -42   2   5        572.37        747.41        85.71 o
 -40   2   5          3.93         45.00        58.50 o
 -38   2   5       3609.73       4025.70       135.64 o
 -36   2   5        422.46        508.92        52.93 o
 -34   2   5       4170.18       4136.48       133.50 o
 -32   2   5       2305.69       1999.89        72.64 o
 -30   2   5         98.56        130.50        28.93 o
 -28   2   5        123.40        197.35        30.21 o
 -26   2   5       1665.02       1573.68        47.36 o
 -24   2   5       2540.80       2595.37        81.21 o
 -22   2   5      11519.25      12481.66       123.00 o
 -20   2   5       7488.22       6984.06        73.71 o
 -18   2   5        176.71        232.28        15.00 o
 -16   2   5       8248.65       7559.19        63.43 o
 -14   2   5      22782.95      21409.46       141.00 o
 -12   2   5      26086.38      25323.73       161.78 o
 -10   2   5        138.69        248.14        20.57 o
  -8   2   5       3877.27       3323.71        46.28 o
  -6   2   5      15194.49      13014.36       114.85 o
  -4   2   5         86.05        381.21        12.43 o
  -2   2   5     154127.88     140616.38       780.20 o
   0   2   5       5795.11       3641.49        39.00 o
   2   2   5      19254.53      15528.95       106.71 o
   4   2   5       1616.05       1371.61        27.64 o
   6   2   5        463.63        617.56        22.93 o
   8   2   5       3093.49       3084.79        43.50 o
  10   2   5       3301.55       3216.79        40.07 o
  12   2   5         59.96         15.86        18.43 o
  14   2   5        439.58        483.85        32.57 o
  16   2   5       1892.91       2495.95        57.43 o
  18   2   5       7155.21       7923.47       112.07 o
  20   2   5       1913.48       1675.89        68.14 o
  22   2   5       8670.85       9236.37       163.07 o
  24   2   5        130.17        101.57        36.21 o
  26   2   5       8849.43       8034.90       175.07 o
  28   2   5        294.94        370.71        66.21 o
  30   2   5       1106.82       1097.55        86.78 o
  32   2   5        475.93        370.71        70.71 o
  34   2   5          5.46          0.00        58.71 o
  36   2   5         54.06         69.43        73.28 o
 -43   3   5       3191.54       3017.72       157.07 o
 -41   3   5         13.63         72.64        56.78 o
 -39   3   5       4665.61       4991.03       148.07 o
 -37   3   5       3111.40       2880.37       117.43 o
 -35   3   5       9455.89       9577.08       185.57 o
 -33   3   5        123.69         94.50        38.14 o
 -31   3   5        632.42        763.70        52.71 o
 -29   3   5       2250.72       2149.02        76.50 o
 -27   3   5       1141.12       1033.91        53.14 o
 -25   3   5       5087.03       4593.97        90.21 o
 -23   3   5      19747.91      19437.22       186.42 o
 -21   3   5      11488.60      11453.96       125.14 o
 -19   3   5       2434.14       2068.67        39.43 o
 -17   3   5       3183.39       2435.73        40.93 o
 -15   3   5       4956.48       5211.31        58.93 o
 -13   3   5       2250.41       2448.59        38.78 o
 -11   3   5        328.92        380.35        15.21 o
  -9   3   5       2221.70       1784.32        26.79 o
  -7   3   5      20926.06      23143.21       182.78 o
  -5   3   5      31386.48      30146.99       202.50 o
  -3   3   5       3303.29       3777.56        44.57 o
  -1   3   5      15022.87      13776.56        93.86 o
   1   3   5      51013.69      50797.04       293.99 o
   3   3   5       7281.10       8248.53        65.36 o
   5   3   5         35.32         14.79        13.29 o
   7   3   5       1888.28       2335.23        41.14 o
   9   3   5       8050.24       7731.90        78.21 o
  11   3   5       9976.08      10297.49        82.93 o
  13   3   5        188.41        126.21        22.50 o
  15   3   5       1631.61       1751.75        49.93 o
  17   3   5          6.91         13.07        23.14 o
  19   3   5        971.27       1103.98        46.28 o
  21   3   5        777.09        875.55        55.28 o
  23   3   5        413.76        433.70        39.21 o
  25   3   5       1461.03       1629.61        84.21 o
  27   3   5        494.27        375.85        66.43 o
  29   3   5        420.45        348.85        67.50 o
  31   3   5         49.07         14.79        56.57 o
  33   3   5        251.68        215.78        68.78 o
  35   3   5       1108.55       1177.47       156.00 o
 -42   4   5        164.85        153.64        70.93 o
 -40   4   5        408.28        469.49       102.64 o
 -38   4   5         14.70          0.21        53.36 o
 -36   4   5       2283.62       2128.88       105.00 o
 -34   4   5        245.01        214.92        57.43 o
 -32   4   5       3741.41       4037.06       121.93 o
 -30   4   5       3244.38       3030.15        87.00 o
 -28   4   5       3281.67       3452.92        81.43 o
 -26   4   5        236.19        380.13        33.43 o
 -24   4   5       1033.92       1117.90        46.93 o
 -22   4   5        349.57        557.99        31.50 o
 -20   4   5         13.13          8.57        20.14 o
 -18   4   5       3790.51       3638.06        66.64 o
 -16   4   5       1452.08       1283.76        24.21 o
 -14   4   5       1667.28       1550.11        34.28 o
 -12   4   5       2601.58       2194.45        35.57 o
 -10   4   5      28819.96      31160.53       228.42 o
  -8   4   5       3568.49       3141.15        58.93 o
  -6   4   5       7558.67       7549.55        93.00 o
  -4   4   5       3093.65       2488.87        31.93 o
  -2   4   5      10768.74      11005.90        88.93 o
   0   4   5          9.21          7.71        12.00 o
   2   4   5        477.36        424.28        16.29 o
   4   4   5      15267.55      16809.28       121.28 o
   6   4   5        441.53        411.21        19.29 o
   8   4   5         84.78        147.64        16.29 o
  10   4   5        189.07        230.57        20.36 o
  12   4   5        314.90        254.14        20.79 o
  14   4   5        921.84       1436.97        42.43 o
  16   4   5       2694.63       2880.37        58.07 o
  18   4   5        529.80        429.85        36.21 o
  20   4   5       2749.50       2668.66        82.71 o
  22   4   5         62.46        106.07        38.14 o
  24   4   5         64.74         33.21        41.14 o
  26   4   5       3907.12       3653.71       126.43 o
  28   4   5        155.23        133.07        62.78 o
  30   4   5        591.33        572.13        83.14 o
  32   4   5       1370.13       1426.47       111.85 o
  34   4   5          4.14          7.93        66.43 o
  36   4   5         82.83          0.21        74.36 o
 -41   5   5        120.99         24.21        60.86 o
 -39   5   5        373.31        565.70        88.71 o
 -37   5   5       1747.67       2050.46       107.57 o
 -35   5   5       1073.34       1223.54        89.36 o
 -33   5   5         34.62         91.71        53.36 o
 -31   5   5       9833.85       9717.22       184.28 o
 -29   5   5       1331.87       1416.18        78.43 o
 -27   5   5        941.66        799.05        49.28 o
 -25   5   5       1790.82       2220.38        64.28 o
 -23   5   5       7577.50       7319.63        88.71 o
 -21   5   5          5.62         20.57        24.64 o
 -19   5   5       2826.25       2979.36        48.00 o
 -17   5   5       7164.90       6906.71        79.28 o
 -15   5   5        155.32        305.35        13.93 o
 -13   5   5         13.65        129.64        17.79 o
 -11   5   5       4191.10       3946.20        53.78 o
  -9   5   5       3634.83       4179.77        61.28 o
  -7   5   5        318.21        519.42        25.93 o
  -5   5   5      12493.11      13880.70       100.07 o
  -3   5   5      14062.17      14313.12       106.93 o
  -1   5   5        346.59        371.35        18.86 o
   1   5   5        468.44        433.92        16.93 o
   3   5   5        242.01        336.21        20.57 o
   5   5   5      12965.21      13741.20       110.14 o
   7   5   5        291.58        373.71        19.93 o
   9   5   5        331.83        402.21        24.21 o
  11   5   5        922.20       1063.05        38.14 o
  13   5   5       2109.79       2156.74        49.50 o
  15   5   5       6699.56       7665.90        92.78 o
  17   5   5        365.21        428.35        31.71 o
  19   5   5        694.75        631.91        41.78 o
  21   5   5        997.74       1152.83        46.07 o
  23   5   5        250.40        201.64        58.93 o
  25   5   5         60.49          0.21        54.00 o
  27   5   5       4612.70       4204.41       185.35 o
  29   5   5          5.94          1.07        57.64 o
  31   5   5         64.03         68.78        65.36 o
  33   5   5        567.09        486.63        85.71 o
  35   5   5          0.02          0.43        69.86 o
 -40   6   5        432.67        190.07        74.14 o
 -38   6   5          8.06          9.43        63.21 o
 -36   6   5          0.80         13.29        55.93 o
 -34   6   5       1186.65       1126.05        87.00 o
 -32   6   5       1590.92       1948.24        95.78 o
 -30   6   5        823.25        882.20        62.36 o
 -28   6   5       4752.52       4705.18        97.93 o
 -26   6   5       1464.86       1533.82        63.86 o
 -24   6   5       2234.81       2050.88        59.78 o
 -22   6   5          0.00          0.21        19.93 o
 -20   6   5        960.45       1042.05        46.93 o
 -18   6   5        132.84        150.64        17.79 o
 -16   6   5        816.47        589.06        21.00 o
 -14   6   5        933.20        982.05        26.36 o
 -12   6   5        885.20       1124.98        31.29 o
 -10   6   5       3326.44       3744.78        68.36 o
  -8   6   5       1259.14       1041.62        29.14 o
  -6   6   5        566.01        731.98        15.43 o
  -4   6   5        251.13        259.92        13.07 o
  -2   6   5       6476.59       6623.21        62.36 o
   0   6   5       3969.69       3889.20        41.14 o
   2   6   5       1509.61       1688.11        29.79 o
   4   6   5       1105.92       1322.54        36.21 o
   6   6   5        866.63        957.41        28.50 o
   8   6   5      13423.82      13461.35       120.64 o
  10   6   5        348.37        525.85        30.21 o
  12   6   5       2476.06       2684.08        53.36 o
  14   6   5          6.09         27.00        21.43 o
  16   6   5       1090.66       1054.91        49.93 o
  18   6   5      12574.27      12002.95       151.71 o
  20   6   5       7399.98       6864.28       115.28 o
  22   6   5        329.72        168.42        56.14 o
  24   6   5         28.35        115.93        55.28 o
  26   6   5         23.87         81.43        58.07 o
  28   6   5         92.09        119.35        62.78 o
  30   6   5          1.10          0.21        60.64 o
  32   6   5         12.86          0.43        73.28 o
  34   6   5        151.06        278.35        92.78 o
 -39   7   5          4.93          0.00        79.93 o
 -37   7   5       4161.63       4943.04       172.50 o
 -35   7   5          0.40        112.50        66.86 o
 -33   7   5       1716.64       1863.39       110.35 o
 -31   7   5       5534.26       5527.17       125.57 o
 -29   7   5         32.92         84.00        42.64 o
 -27   7   5        130.52        154.93        41.78 o
 -25   7   5         40.33         56.78        30.21 o
 -23   7   5        191.16        413.13        34.93 o
 -21   7   5         13.33        141.43        21.86 o
 -19   7   5         30.61         78.00        14.79 o
 -17   7   5       1013.48        890.55        45.00 o
 -15   7   5        430.24        517.70        23.14 o
 -13   7   5          8.59         19.93        17.57 o
 -11   7   5        183.25        166.07        15.00 o
  -9   7   5       1093.25       1124.33        27.21 o
  -7   7   5       2505.13       2482.87        46.93 o
  -5   7   5        100.82        245.99        20.14 o
  -3   7   5       3476.34       3822.56        75.00 o
  -1   7   5       3102.43       2812.87        62.57 o
   1   7   5       1391.32       1229.54        42.64 o
   3   7   5        509.51        485.13        22.93 o
   5   7   5          2.74          0.21        15.00 o
   7   7   5        211.10        257.78        19.71 o
   9   7   5          1.40         43.71        19.07 o
  11   7   5         73.28        120.00        24.64 o
  13   7   5       1001.32        880.48        42.86 o
  15   7   5      11956.93      11363.54       125.14 o
  17   7   5        129.22        230.99        36.21 o
  19   7   5       2642.83       2383.45        75.86 o
  21   7   5         29.23        102.85        48.64 o
  23   7   5        596.42        726.20        71.36 o
  25   7   5       1353.21       1610.32       109.28 o
  27   7   5         31.59        180.21        73.28 o
  29   7   5         13.21          1.29        70.07 o
  31   7   5         10.02        127.93       136.50 o
 -36   8   5        198.96        288.85        91.71 o
 -34   8   5          2.12         39.21        65.36 o
 -32   8   5        656.57        608.99        85.93 o
 -30   8   5       2189.55       2155.45       169.92 o
 -28   8   5        852.36        786.20        65.14 o
 -26   8   5       4035.26       3779.06       162.64 o
 -24   8   5        470.73        460.70        58.93 o
 -22   8   5       1825.72       1539.39        62.57 o
 -20   8   5        207.59        186.21        21.86 o
 -18   8   5       1848.34       1703.75        48.21 o
 -16   8   5        808.64        829.05        50.57 o
 -14   8   5        389.97        490.70        22.50 o
 -12   8   5       3660.72       3985.63        52.93 o
 -10   8   5        252.82        342.42        26.14 o
  -8   8   5         48.14         50.78        22.07 o
  -6   8   5        297.56        278.14        26.57 o
  -4   8   5       3291.99       3569.92        65.14 o
  -2   8   5       1581.77       1429.25        59.14 o
   0   8   5        109.28        165.00        25.71 o
   2   8   5        204.05        283.71        22.93 o
   4   8   5        727.74        638.13        38.78 o
   6   8   5        645.21        645.20        27.64 o
   8   8   5       2295.21       2285.09        55.07 o
  10   8   5         50.99         66.21        24.43 o
  12   8   5       1829.13       1555.04        53.36 o
  14   8   5       1929.08       1961.10        78.00 o
  16   8   5       3540.31       3697.42        78.00 o
  18   8   5       2881.20       2514.59        93.64 o
  20   8   5       1776.20       1887.82        96.43 o
  22   8   5         94.54         82.28        50.14 o
  24   8   5       2567.23       2408.09       130.93 o
  26   8   5        320.93        412.71       106.28 o
  28   8   5        104.81         29.79        81.00 o
  30   8   5         27.88         14.79        75.64 o
 -35   9   5        222.96        266.14        87.86 o
 -33   9   5       1738.34       1781.53       133.28 o
 -31   9   5       1506.25       1431.40       109.93 o
 -29   9   5         17.63          4.07        65.78 o
 -27   9   5         68.32         71.78        59.57 o
 -25   9   5         67.63         60.64        51.86 o
 -23   9   5        399.79        461.35        50.14 o
 -21   9   5        619.77        662.13        52.93 o
 -19   9   5          1.76         13.07        42.00 o
 -17   9   5        865.71        927.84        41.57 o
 -15   9   5        466.55        530.56        26.57 o
 -13   9   5        273.43        162.64        16.50 o
 -11   9   5        991.92        899.12        38.78 o
  -9   9   5       6475.32       6166.37        99.64 o
  -7   9   5        786.28        805.70        42.43 o
  -5   9   5        847.89        722.13        33.86 o
  -3   9   5       3324.84       3389.71        64.50 o
  -1   9   5        379.96        475.70        32.14 o
   1   9   5        159.42        147.43        28.50 o
   3   9   5          9.18         43.07        28.71 o
   5   9   5       6412.29       6806.21        73.28 o
   7   9   5         15.03          0.21        16.71 o
   9   9   5        168.45        144.21        24.43 o
  11   9   5         65.40         48.64        21.21 o
  13   9   5       3890.04       4026.98        97.28 o
  15   9   5       9854.76      10005.42       181.50 o
  17   9   5        254.99        160.28        66.21 o
  19   9   5         22.76         80.36        62.14 o
  21   9   5         60.57        182.35        76.71 o
  23   9   5        517.46        461.78        78.00 o
  25   9   5         34.87          0.21        67.07 o
  27   9   5        554.41        689.98        97.93 o
  29   9   5        143.51         77.57        79.71 o
 -32  10   5        118.38        198.64        93.43 o
 -30  10   5       1657.65       1908.39       122.57 o
 -28  10   5       2940.54       2916.58       141.64 o
 -26  10   5       5735.83       4928.25       220.71 o
 -24  10   5       2634.75       2375.95       119.57 o
 -22  10   5         40.80         53.57        51.64 o
 -20  10   5        279.13        287.78        62.78 o
 -18  10   5        113.08         95.78        38.36 o
 -16  10   5         22.97         22.71        35.57 o
 -14  10   5       1418.33       1371.18        37.71 o
 -12  10   5       1218.20       1111.26        78.86 o
 -10  10   5       2286.92       2174.95        62.78 o
  -8  10   5        853.86        786.41        40.93 o
  -6  10   5        193.33        161.57        26.57 o
  -4  10   5       2649.51       2232.81        58.71 o
  -2  10   5        476.79        518.35        44.78 o
   0  10   5       3231.60       3027.58        68.57 o
   2  10   5       3978.94       4046.05        81.64 o
   4  10   5        126.90        184.92        33.21 o
   6  10   5         47.87        124.93        38.57 o
   8  10   5         71.09         85.07        28.71 o
  10  10   5         47.91         93.21        34.28 o
  12  10   5        215.85        132.85        39.86 o
  14  10   5        448.85        476.99        55.71 o
  16  10   5        500.86        384.42        74.57 o
  18  10   5       2872.03       2985.15       114.43 o
  20  10   5        179.68         65.36        60.00 o
  22  10   5         68.70         60.86        66.64 o
  24  10   5         28.72        114.85        71.14 o
  26  10   5         24.50         31.71        98.14 o
 -29  11   5        142.01         75.86        68.57 o
 -27  11   5          2.28         78.86        63.21 o
 -25  11   5        434.07        353.78        75.21 o
 -23  11   5        109.67        257.99        64.71 o
 -21  11   5         41.09        130.28        52.28 o
 -19  11   5        454.32        512.56        59.14 o
 -17  11   5        341.83        468.63        51.21 o
 -15  11   5        223.18        142.50        60.00 o
 -13  11   5       6108.00       6322.58       169.07 o
 -11  11   5       3117.78       3138.57       121.93 o
  -9  11   5        185.45        235.49        51.64 o
  -7  11   5       3022.11       2711.30        87.64 o
  -5  11   5       1892.42       1754.96        77.57 o
  -3  11   5       1127.85       1211.97        64.28 o
  -1  11   5       3873.41       4108.41       103.50 o
   1  11   5       1414.85       1502.54       126.21 o
   3  11   5        795.88        674.34        95.57 o
   5  11   5         53.35        128.14        45.43 o
   7  11   5        217.27        195.85        51.43 o
   9  11   5         16.99         46.28        37.50 o
  11  11   5        782.89        794.55        57.00 o
  13  11   5         16.13         62.57        43.28 o
  15  11   5       1718.63       1447.04        84.86 o
  17  11   5        259.41        242.57        64.50 o
  19  11   5         33.53          0.86        70.93 o
  21  11   5        291.65        165.42        66.43 o
  23  11   5         24.38         77.14        70.07 o
 -26  12   5        177.61        182.14        96.21 o
 -24  12   5         99.41          0.00        84.00 o
 -22  12   5        175.23        106.07        86.78 o
 -20  12   5        178.83        295.49        91.93 o
 -18  12   5        532.85        728.13       139.07 o
 -16  12   5         27.06          2.36        67.28 o
 -14  12   5        449.49        448.28        78.00 o
 -12  12   5         61.25         28.50        46.28 o
 -10  12   5         57.12          0.21        47.78 o
  -8  12   5       2204.94       1974.81       159.85 o
  -6  12   5         45.73          0.21        53.36 o
  -4  12   5        236.89        327.85        55.50 o
  -2  12   5       4157.10       3494.07       113.57 o
   0  12   5         16.08        159.21        47.14 o
   2  12   5        434.37        232.07        71.57 o
   4  12   5        874.16       1021.05        75.86 o
   6  12   5        519.02        483.85        61.07 o
   8  12   5         65.62         91.07        71.14 o
  10  12   5         39.71          8.14        58.07 o
  12  12   5        368.24        316.06        74.14 o
  14  12   5        513.16        595.70        90.21 o
  16  12   5        161.69        230.99        69.21 o
  18  12   5          8.63          0.00        58.71 o
 -21  13   5          8.23          4.29        75.64 o
 -19  13   5        325.31        260.78        80.36 o
 -17  13   5        901.17        967.69       109.28 o
 -15  13   5        325.13        221.57        80.78 o
 -13  13   5          5.87          0.00        58.50 o
 -11  13   5         96.38         51.64        54.43 o
  -9  13   5          3.75          0.86        48.64 o
  -7  13   5          0.00          2.57        43.93 o
  -5  13   5         79.48          2.14        42.21 o
  -3  13   5          8.95          0.21        44.36 o
  -1  13   5          3.28         75.21        47.36 o
   1  13   5       1535.87       1733.10        88.50 o
   3  13   5          5.14         60.64        46.71 o
   5  13   5         66.82         47.36        55.93 o
   7  13   5        127.84        135.85       111.43 o
   9  13   5          1.64          0.86        54.64 o
  11  13   5        456.58        618.42        86.14 o
  13  13   5         23.24        112.71        78.43 o
  15  13   5        386.50        377.78        88.71 o
 -14  14   5        279.14        117.64        98.78 o
 -12  14   5          8.08          0.43        86.14 o
 -10  14   5        461.45        373.49        85.93 o
  -8  14   5        260.55        268.28        76.50 o
  -6  14   5         82.96         31.07        64.28 o
  -4  14   5        751.94        825.20        93.43 o
  -2  14   5         12.45          0.00        65.57 o
   0  14   5        618.67        558.42        82.71 o
   2  14   5        247.82        307.06        85.93 o
   4  14   5        185.16        382.71       106.28 o
   6  14   5          3.54         18.43        85.93 o
 -44   0   6        446.28        379.71       135.00 o
 -42   0   6          0.03        219.64       124.28 o
 -40   0   6       5282.64       4944.75       194.57 o
 -38   0   6       4158.78       4217.48       308.14 o
 -36   0   6       4261.10       4471.62       158.14 o
 -34   0   6       5579.97       4799.47       225.21 o
 -32   0   6        103.48         73.07        57.86 o
 -30   0   6       1493.19       1498.90        86.14 o
 -28   0   6         19.56          7.71        35.78 o
 -26   0   6       5778.16       7748.62       147.85 o
 -24   0   6         12.40         39.21        40.71 o
 -22   0   6       3329.50       2982.58        76.28 o
 -20   0   6        960.12        845.55        37.50 o
 -18   0   6      70829.34      75246.51       631.27 o
 -16   0   6        261.43        360.42        24.00 o
 -14   0   6      36167.82      43660.84       383.78 o
 -12   0   6      24253.17      21909.38       230.14 o
 -10   0   6       5241.16       3908.49        67.50 o
  -8   0   6       6963.19       7260.70        90.43 o
  -6   0   6      43017.32      43451.91       276.85 o
  -4   0   6      72761.76      72370.42       625.06 o
  -2   0   6      11825.21      10645.91        62.57 o
   0   0   6         29.48          0.21        31.93 o
   2   0   6       1096.39        634.27        18.21 o
   4   0   6       3737.05       2804.94        66.64 o
   6   0   6       2718.58       2448.80        51.21 o
   8   0   6       4222.40       4430.26        76.71 o
  10   0   6        788.23        700.06        46.07 o
  12   0   6       4785.35       5720.88       103.50 o
  14   0   6         10.26          1.50        31.50 o
  16   0   6       5022.03       4625.04       114.64 o
  18   0   6       6680.94       5658.09       153.00 o
  20   0   6       1085.64       1821.60       116.78 o
  22   0   6       2764.20       3099.15       152.78 o
  24   0   6       5537.52       4775.47       182.14 o
  26   0   6       4798.76       4598.04       292.28 o
  28   0   6       2576.83       2378.95       188.14 o
  30   0   6         39.86        163.93        93.43 o
  32   0   6        419.14        284.99       101.14 o
  34   0   6        349.20        304.28       104.35 o
  36   0   6         96.19        378.63       114.85 o
 -43   1   6        161.00         67.07       111.64 o
 -41   1   6          0.16          2.36        59.36 o
 -39   1   6         57.86        242.35        62.14 o
 -37   1   6       2771.59       3029.72        99.43 o
 -35   1   6         29.84         63.86        42.64 o
 -33   1   6        360.04        369.63        62.14 o
 -31   1   6       2510.93       2717.30        70.50 o
 -29   1   6          1.78          3.86        27.64 o
 -27   1   6       1860.03       2077.45        57.21 o
 -25   1   6         74.33        230.35        30.21 o
 -23   1   6       4047.46       4619.90        68.36 o
 -21   1   6        335.14        282.42        21.21 o
 -19   1   6       1138.47       1272.62        30.21 o
 -17   1   6       3946.19       3972.56        49.50 o
 -15   1   6        208.32        289.92        21.64 o
 -13   1   6       2884.14       2366.52        30.64 o
 -11   1   6      15762.27      15265.60       101.57 o
  -9   1   6       7256.23       5973.30        57.64 o
  -7   1   6        455.23        434.99        14.14 o
  -5   1   6      11859.93      10315.28        98.57 o
  -3   1   6       9711.83       8785.52        43.71 o
  -1   1   6       2704.62       2232.38        50.36 o
   1   1   6       1149.10       1530.40        37.28 o
   3   1   6       3422.27       4201.19        34.71 o
   5   1   6       1816.27       2340.81        37.28 o
   7   1   6       8554.07       8093.18        70.50 o
   9   1   6       8706.11       9324.01        92.36 o
  11   1   6       4541.84       4726.83        54.86 o
  13   1   6        831.12       1278.83        34.71 o
  15   1   6      15790.56      16783.13       172.92 o
  17   1   6       9655.83       8890.09       118.28 o
  19   1   6        248.74        310.49        39.00 o
  21   1   6       1400.17       1057.69        63.43 o
  23   1   6         12.02         98.78        44.57 o
  25   1   6       1746.78       1757.10        79.28 o
  27   1   6       4444.83       4528.19       160.93 o
  29   1   6         16.75         54.21        55.93 o
  31   1   6        965.60        510.42        76.93 o
  33   1   6          9.26          2.36        66.86 o
  35   1   6       1406.45       1695.82       118.50 o
 -44   2   6        111.28          0.21        83.36 o
 -42   2   6         37.23         88.71        99.64 o
 -40   2   6        444.44        343.28        66.86 o
 -38   2   6          7.53          3.43        47.36 o
 -36   2   6       1316.41       1403.54        70.93 o
 -34   2   6       6541.89       7159.77       135.21 o
 -32   2   6       1083.75       1033.69        45.64 o
 -30   2   6      10625.73      10457.13       158.14 o
 -28   2   6       1276.49       1042.91        41.57 o
 -26   2   6        647.64        981.41        37.07 o
 -24   2   6        288.86        341.56        29.36 o
 -22   2   6       1189.18       1148.76        34.93 o
 -20   2   6       8207.41       7965.25        76.50 o
 -18   2   6       2547.83       2400.59        33.21 o
 -16   2   6        392.56        306.42        14.57 o
 -14   2   6        236.88        207.85        13.71 o
 -12   2   6      29985.96      30462.19       175.28 o
 -10   2   6      33556.39      35586.08       207.85 o
  -8   2   6       7569.35       7641.05        65.14 o
  -6   2   6     128425.56     125948.18       677.56 o
  -4   2   6       1711.20       2305.45        39.43 o
  -2   2   6      25068.19      26586.28       129.43 o
   0   2   6        396.14        291.21        12.21 o
   2   2   6        345.45        813.41        18.43 o
   4   2   6          0.32        234.42        18.21 o
   6   2   6       2404.09       2922.36        42.86 o
   8   2   6       1784.56       1369.68        35.36 o
  10   2   6       1716.57       1712.75        34.50 o
  12   2   6       6493.77       6561.50        88.07 o
  14   2   6       4617.58       4980.32        72.86 o
  16   2   6       3721.80       4469.90        92.14 o
  18   2   6       3062.28       2918.29       107.78 o
  20   2   6       2733.12       2934.15        89.36 o
  22   2   6       2813.46       2934.15       108.21 o
  24   2   6       1086.08       1117.90        67.28 o
  26   2   6        595.67        671.99        77.14 o
  28   2   6        145.53        123.64        58.93 o
  30   2   6         25.79          0.86        54.86 o
  32   2   6        108.96          2.57        58.07 o
  34   2   6         27.00         27.43        67.07 o
  36   2   6        194.64        130.71        78.00 o
 -43   3   6         15.97         52.50        69.21 o
 -41   3   6       1693.34       2005.46       111.43 o
 -39   3   6       5098.71       5273.24       146.35 o
 -37   3   6       1209.02       1236.62        82.93 o
 -35   3   6          0.00         15.64        49.07 o
 -33   3   6        255.72        324.21        46.28 o
 -31   3   6        111.11        250.07        40.71 o
 -29   3   6          7.76         25.71        32.36 o
 -27   3   6       2867.87       2618.30        68.78 o
 -25   3   6         17.53         47.57        26.36 o
 -23   3   6          2.51         71.57        21.43 o
 -21   3   6      12579.31      11979.17       114.00 o
 -19   3   6       2985.62       3174.36        52.50 o
 -17   3   6        351.52        404.99        26.57 o
 -15   3   6          0.75          3.21        16.71 o
 -13   3   6      12563.85      11347.25        74.14 o
 -11   3   6       2385.78       1831.25        38.14 o
  -9   3   6          0.26         41.36        17.36 o
  -7   3   6       1206.98       2353.66        32.57 o
  -5   3   6       1367.67        876.84        23.14 o
  -3   3   6      33169.50      39737.78       250.28 o
  -1   3   6      12901.57      11236.04        88.71 o
   1   3   6      36418.56      35113.16       206.35 o
   3   3   6      10939.76      11384.54        85.07 o
   5   3   6       1646.73       2185.45        34.07 o
   7   3   6       3498.86       3579.99        44.57 o
   9   3   6       3678.54       3602.71        46.50 o
  11   3   6         50.57        105.21        18.86 o
  13   3   6        296.86        389.56        28.07 o
  15   3   6       1462.81       1708.03        52.93 o
  17   3   6        389.29        438.42        39.43 o
  19   3   6        827.76       1220.76        53.57 o
  21   3   6       2286.99       1713.61        66.21 o
  23   3   6       4084.42       4094.27       106.93 o
  25   3   6       1195.09       1104.19        82.93 o
  27   3   6       2596.40       2401.45       110.78 o
  29   3   6        153.58         94.93        61.71 o
  31   3   6        135.09        212.57        70.28 o
  33   3   6        483.48        539.56        76.28 o
  35   3   6        573.59        391.71        78.86 o
 -42   4   6        362.25        219.85        97.71 o
 -40   4   6        275.91        194.14        62.57 o
 -38   4   6        960.50       1123.69        90.64 o
 -36   4   6       1163.95       1038.83        84.43 o
 -34   4   6       2364.37       2482.87       107.14 o
 -32   4   6      11952.76      12175.45       180.21 o
 -30   4   6       9541.71       9490.94       175.92 o
 -28   4   6        175.07        221.57        34.71 o
 -26   4   6       1750.12       1607.11        54.64 o
 -24   4   6       2105.28       2018.53        62.14 o
 -22   4   6       4171.25       4703.90        67.28 o
 -20   4   6         81.16          4.93        22.07 o
 -18   4   6       4574.62       5125.82        69.21 o
 -16   4   6       1014.16       1043.33        34.71 o
 -14   4   6        404.94        354.42        25.71 o
 -12   4   6       4397.15       4877.46        62.36 o
 -10   4   6      13594.18      13618.85       120.64 o
  -8   4   6      10025.41      10295.99        92.78 o
  -6   4   6      15822.38      16309.14       126.85 o
  -4   4   6      18155.01      16521.07       120.43 o
  -2   4   6      14658.77      13166.71       100.07 o
   0   4   6      10458.69       9454.51        76.71 o
   2   4   6        741.87       1023.83        28.07 o
   4   4   6       1599.46       1941.17        31.29 o
   6   4   6        759.53        772.27        28.71 o
   8   4   6       8387.91       8985.88        81.00 o
  10   4   6       6780.21       7652.62        83.14 o
  12   4   6        158.57         30.43        20.79 o
  14   4   6        561.36        540.42        28.07 o
  16   4   6       2604.80       2833.22        64.93 o
  18   4   6      12217.29      11404.68       151.71 o
  20   4   6         42.80         43.07        28.29 o
  22   4   6       1268.55       1042.48        61.28 o
  24   4   6         83.15        104.78        54.00 o
  26   4   6       5827.17       6090.51       155.78 o
  28   4   6        520.72        594.20        72.64 o
  30   4   6        292.41        194.57        67.71 o
  32   4   6          0.05          1.50        70.93 o
  34   4   6          0.06          0.21        70.71 o
 -41   5   6        520.70        525.63        83.36 o
 -39   5   6         34.33         47.57        59.78 o
 -37   5   6        151.57        128.78        63.43 o
 -35   5   6         38.20          0.21        48.21 o
 -33   5   6        293.38        294.85        58.71 o
 -31   5   6       2250.18       2398.02       102.21 o
 -29   5   6        286.23        456.20        39.43 o
 -27   5   6        805.19        676.49        41.36 o
 -25   5   6        612.36        778.27        37.71 o
 -23   5   6        102.53        125.78        29.57 o
 -21   5   6       2985.10       3307.21        55.71 o
 -19   5   6          9.84          3.21        14.57 o
 -17   5   6       2295.60       1997.96        57.43 o
 -15   5   6       4663.10       4919.68        53.36 o
 -13   5   6       2832.19       3187.00        54.86 o
 -11   5   6      18364.51      20255.56       180.21 o
  -9   5   6       1796.54       1636.68        61.93 o
  -7   5   6      18608.42      18290.82       150.64 o
  -5   5   6       1750.94       1249.26        28.93 o
  -3   5   6         45.03        105.43        15.00 o
  -1   5   6       1516.41       1370.33        31.71 o
   1   5   6      23238.00      25056.74       181.07 o
   3   5   6        810.21        895.91        23.79 o
   5   5   6        543.71        862.27        31.29 o
   7   5   6          6.84         28.07        18.21 o
   9   5   6          1.76          0.00        21.00 o
  11   5   6       3403.59       3386.07        66.00 o
  13   5   6       1701.44       1742.32        43.28 o
  15   5   6       4250.54       4323.12        85.71 o
  17   5   6       2600.75       2203.45        55.07 o
  19   5   6        336.58        448.06        36.00 o
  21   5   6       2557.68       2728.01        91.93 o
  23   5   6        880.06       1001.55        80.57 o
  25   5   6        300.86        200.57        62.14 o
  27   5   6        397.73        439.49        96.86 o
  29   5   6       1839.26       1465.25       123.21 o
  31   5   6         25.21          1.50        78.00 o
  33   5   6         75.69         28.29        69.64 o
 -40   6   6        692.97        563.13        85.71 o
 -38   6   6          1.64         21.00        64.93 o
 -36   6   6        150.74        201.00        67.07 o
 -34   6   6        165.21        105.85        54.21 o
 -32   6   6        127.75         79.71        54.21 o
 -30   6   6       1485.64       1920.82        89.78 o
 -28   6   6        585.74        544.92        45.00 o
 -26   6   6       1742.43       1767.18        73.50 o
 -24   6   6       4129.90       3503.50        71.57 o
 -22   6   6        358.88        308.99        28.71 o
 -20   6   6        440.50        442.49        22.50 o
 -18   6   6         22.64         56.36        24.00 o
 -16   6   6       1033.89       1258.90        33.21 o
 -14   6   6         86.07        194.78        21.21 o
 -12   6   6         80.95         28.93        27.00 o
 -10   6   6       3565.47       3181.22        55.71 o
  -8   6   6         77.99        142.71        17.79 o
  -6   6   6       5127.37       5748.09        79.50 o
  -4   6   6        168.53        229.92        16.71 o
  -2   6   6       3589.83       3618.14        46.71 o
   0   6   6      23127.60      23065.86       166.28 o
   2   6   6       1579.08       1955.10        35.78 o
   4   6   6        924.34       1339.69        36.86 o
   6   6   6          4.86         25.50        24.86 o
   8   6   6        293.27        536.35        30.00 o
  10   6   6        334.55        523.27        27.64 o
  12   6   6        115.95         87.86        23.14 o
  14   6   6       2454.56       2372.09        51.64 o
  16   6   6        539.60        653.77        29.79 o
  18   6   6         14.95         67.07        26.36 o
  20   6   6       3487.56       3524.92       104.14 o
  22   6   6         16.71          1.50        48.86 o
  24   6   6        859.36        656.99        79.07 o
  26   6   6        524.31        332.78        67.50 o
  28   6   6         10.55          0.86        57.86 o
  30   6   6        276.09        265.07        86.36 o
  32   6   6         55.84        142.07        86.57 o
 -39   7   6        158.91        171.64        81.64 o
 -37   7   6         14.35          3.86        66.64 o
 -35   7   6          7.66          0.00        58.28 o
 -33   7   6        240.11        249.64        66.64 o
 -31   7   6       2776.16       2946.36       127.07 o
 -29   7   6          1.67          8.36        46.07 o
 -27   7   6       7642.43       7105.35       157.28 o
 -25   7   6        641.86        704.34        43.07 o
 -23   7   6       2102.44       2141.74        54.21 o
 -21   7   6      12755.36      12470.51       114.21 o
 -19   7   6       3381.84       3144.79        57.00 o
 -17   7   6       2212.76       2255.52        54.00 o
 -15   7   6         13.56         10.07        15.86 o
 -13   7   6        533.65        405.85        29.36 o
 -11   7   6         30.06         80.14        16.71 o
  -9   7   6       3344.50       3374.50        45.86 o
  -7   7   6        407.31        406.92        20.14 o
  -5   7   6       1116.69       1102.69        20.14 o
  -3   7   6         60.61         89.78        11.36 o
  -1   7   6         14.73         40.71        13.50 o
   1   7   6        302.08        145.50        15.86 o
   3   7   6        388.45        346.28        25.71 o
   5   7   6         91.73         64.71        21.00 o
   7   7   6        268.78        391.06        24.21 o
   9   7   6       6117.12       5710.38        83.78 o
  11   7   6       2761.92       2844.79        62.36 o
  13   7   6         69.84        186.00        28.07 o
  15   7   6       2493.44       2548.44        67.50 o
  17   7   6        944.53        850.48        43.50 o
  19   7   6         96.04         65.57        42.64 o
  21   7   6       1620.90       1733.53        82.71 o
  23   7   6          0.19          1.50        53.57 o
  25   7   6          6.65          1.29        61.93 o
  27   7   6        117.11         78.86        85.71 o
  29   7   6        445.55        760.27       102.43 o
  31   7   6        115.96        159.21        94.71 o
 -38   8   6         63.48          7.50        73.28 o
 -36   8   6       2030.02       1882.89       139.50 o
 -34   8   6         30.45         67.07        73.07 o
 -32   8   6        668.04        728.34        82.50 o
 -30   8   6        158.42        172.71        58.28 o
 -28   8   6          8.70         51.43        52.93 o
 -26   8   6          1.91         24.86        47.57 o
 -24   8   6        508.59        496.06        67.50 o
 -22   8   6        168.86        217.07        28.71 o
 -20   8   6       2253.14       2293.88        49.07 o
 -18   8   6       3676.65       3332.07        65.57 o
 -16   8   6        495.22        431.13        33.00 o
 -14   8   6        673.59        785.13        34.50 o
 -12   8   6       1900.68       1708.68        43.93 o
 -10   8   6         52.51         14.14        18.64 o
  -8   8   6       1199.11       1333.90        49.07 o
  -6   8   6         67.30        122.35        21.43 o
  -4   8   6       3176.18       3168.36        75.21 o
  -2   8   6         74.89        192.21        28.50 o
   0   8   6        154.98         75.21        11.14 o
   2   8   6       2052.18       2117.10        38.14 o
   4   8   6       1287.96       1104.19        36.43 o
   6   8   6         13.18         88.71        20.79 o
   8   8   6        117.04        190.92        19.29 o
  10   8   6       4401.73       4193.27        75.21 o
  12   8   6       5623.64       6207.72        98.57 o
  14   8   6        305.75        444.63        38.78 o
  16   8   6         29.17          1.07        31.07 o
  18   8   6       1467.73       1411.47        85.71 o
  20   8   6       1840.75       2260.45       104.57 o
  22   8   6        893.46       1234.47        87.86 o
  24   8   6         73.81        127.28        89.36 o
  26   8   6        120.57         33.86        82.50 o
  28   8   6          0.33         36.00        87.21 o
 -35   9   6         62.11        151.28        82.28 o
 -33   9   6        208.81        160.07        78.00 o
 -31   9   6        126.00         77.36        99.64 o
 -29   9   6         27.51         18.64        67.28 o
 -27   9   6        754.17        684.41        78.21 o
 -25   9   6        981.77       1023.62        73.50 o
 -23   9   6          1.48         18.86        58.28 o
 -21   9   6       1009.57       1056.41        70.07 o
 -19   9   6       1318.72       1414.04        63.21 o
 -17   9   6        218.36        240.21        42.64 o
 -15   9   6       1009.81       1007.12        42.86 o
 -13   9   6        379.60        315.64        22.93 o
 -11   9   6       4189.86       4564.40       105.00 o
  -9   9   6        604.63        882.62        52.28 o
  -7   9   6        418.53        326.35        36.86 o
  -5   9   6       2899.95       2652.58        84.86 o
  -3   9   6       1427.37       1513.25        72.21 o
  -1   9   6       3812.67       3251.29        84.64 o
   1   9   6        587.86        744.20        43.71 o
   3   9   6       4797.98       4911.96        57.21 o
   5   9   6          7.98          1.29        23.79 o
   7   9   6       1741.73       1789.46        48.21 o
   9   9   6       5091.60       5143.82        93.64 o
  11   9   6       4351.80       4291.19       101.78 o
  13   9   6       1323.40       1364.54        63.86 o
  15   9   6       1605.54       1524.61        85.93 o
  17   9   6         98.81        239.35        60.86 o
  19   9   6        231.31        144.21        59.14 o
  21   9   6          0.05          3.21        67.28 o
  23   9   6          0.59          0.00        72.86 o
  25   9   6         21.72        106.28       130.07 o
  27   9   6        116.16        153.43        89.36 o
 -32  10   6        133.50        274.92        80.78 o
 -30  10   6        135.69         72.86        73.50 o
 -28  10   6          0.38         16.29        63.86 o
 -26  10   6        503.74        466.06        72.43 o
 -24  10   6        455.30        500.35        70.93 o
 -22  10   6        315.39        180.64        60.00 o
 -20  10   6        255.81        263.99        51.86 o
 -18  10   6        839.01        808.48        79.93 o
 -16  10   6       6734.77       6056.23       125.57 o
 -14  10   6        659.80        379.06        55.93 o
 -12  10   6       2036.47       1985.10        88.28 o
 -10  10   6       1354.84       1434.40        62.36 o
  -8  10   6        377.62        333.85        26.57 o
  -6  10   6         78.95         93.64        31.50 o
  -4  10   6         83.80         55.28        23.57 o
  -2  10   6        820.15        668.56        45.21 o
   0  10   6        723.34        857.34        51.43 o
   2  10   6       1245.71       1467.40        66.00 o
   4  10   6        637.19        587.56        49.93 o
   6  10   6        507.92        568.92        40.50 o
   8  10   6          6.63          0.21        38.14 o
  10  10   6        761.98        787.70        58.28 o
  12  10   6         34.81         47.57        40.50 o
  14  10   6        519.71        599.77        91.93 o
  16  10   6        326.68        400.92        68.14 o
  18  10   6          0.64         28.07        58.07 o
  20  10   6        550.74        397.92       105.21 o
  22  10   6         13.34         20.57        66.43 o
  24  10   6          8.43          6.21        72.21 o
 -29  11   6         73.96         17.14        60.64 o
 -27  11   6          0.20         71.57        79.50 o
 -25  11   6         31.50         13.93        60.00 o
 -23  11   6        194.31         41.57        53.14 o
 -21  11   6       2271.87       2120.95       169.28 o
 -19  11   6        121.15        118.28        44.14 o
 -17  11   6       1226.55        991.26       125.14 o
 -15  11   6       1653.32       1648.68       102.21 o
 -13  11   6       1770.93       1859.10       104.14 o
 -11  11   6        852.77        716.13        68.14 o
  -9  11   6         23.79          0.00        45.43 o
  -7  11   6         27.25         42.43        45.43 o
  -5  11   6       1692.34       1564.25        84.86 o
  -3  11   6        113.34        205.92        40.07 o
  -1  11   6         38.32         67.28        37.71 o
   1  11   6       1049.92       1302.40        81.00 o
   3  11   6        671.69        923.12        74.14 o
   5  11   6         30.23        160.50        52.50 o
   7  11   6       1800.10       2043.38        97.71 o
   9  11   6        118.80        206.14        53.57 o
  11  11   6        861.90        839.98        64.07 o
  13  11   6        446.41        404.35        59.57 o
  15  11   6        574.21        627.84        67.28 o
  17  11   6        361.87        306.21        66.64 o
  19  11   6        312.38        292.07        75.64 o
  21  11   6        448.03        295.49        78.21 o
 -26  12   6        492.65        381.21       188.78 o
 -24  12   6        360.64        173.35        85.50 o
 -22  12   6         16.69          0.21        72.21 o
 -20  12   6        182.25        133.28        95.57 o
 -18  12   6         10.81          1.07        63.00 o
 -16  12   6        717.90        702.20        96.86 o
 -14  12   6         48.06         79.07        61.93 o
 -12  12   6        145.78        213.85        55.93 o
 -10  12   6        605.70        646.06        72.00 o
  -8  12   6         23.32        108.00        52.71 o
  -6  12   6        177.57        105.00        55.71 o
  -4  12   6       1029.99        921.19        73.50 o
  -2  12   6          1.91         84.86        46.93 o
   0  12   6       1105.31       1304.76        95.57 o
   2  12   6         53.46        119.57        53.14 o
   4  12   6       2354.09       2757.80       114.85 o
   6  12   6        304.39        320.56        60.64 o
   8  12   6         80.19         10.71        61.71 o
  10  12   6        620.71        749.13        85.50 o
  12  12   6        124.98        289.07        66.86 o
  14  12   6       1325.15       1307.97       125.78 o
  16  12   6        625.02        598.70        83.78 o
  18  12   6        631.99        472.06        81.64 o
 -21  13   6       1229.49       1688.32       143.57 o
 -19  13   6         50.48        201.64        86.14 o
 -17  13   6          1.32         17.36        75.86 o
 -15  13   6       3290.50       2786.51       145.07 o
 -13  13   6         82.31         47.78        81.43 o
 -11  13   6       1393.21       1449.61        92.36 o
  -9  13   6        705.30        634.70        88.71 o
  -7  13   6         11.14         88.71        51.64 o
  -5  13   6          5.91          3.64        44.14 o
  -3  13   6        329.98        482.35        63.43 o
  -1  13   6         57.45         81.43        54.00 o
   1  13   6       1827.32       2204.74       109.50 o
   3  13   6         34.92         58.28        56.14 o
   5  13   6        114.34        117.85        64.28 o
   7  13   6        673.25        782.13        90.64 o
   9  13   6        693.55        734.56        87.43 o
  11  13   6         20.09          9.00        64.93 o
  13  13   6        180.12        198.00        86.57 o
 -12  14   6         10.65         46.71       111.43 o
 -10  14   6        703.02        595.92       111.43 o
  -8  14   6          0.97          1.29        66.86 o
  -6  14   6        102.88          0.86       101.78 o
  -4  14   6         47.32        107.57        71.57 o
  -2  14   6        613.77        454.06        85.71 o
   0  14   6        122.39        292.28        84.00 o
   2  14   6          5.22          9.21        83.57 o
   4  14   6          0.65         25.50        87.21 o
 -45   1   7          0.03          0.43        78.86 o
 -43   1   7        230.20        355.06        90.21 o
 -41   1   7        859.60        727.48        88.71 o
 -39   1   7          4.62         45.43        48.00 o
 -37   1   7        456.22        432.85        51.00 o
 -35   1   7       1232.88       1400.76        60.86 o
 -33   1   7        442.50        537.42        59.57 o
 -31   1   7         66.38         65.36        31.71 o
 -29   1   7        231.33        253.71        35.36 o
 -27   1   7       1610.42       1664.75        55.50 o
 -25   1   7        157.79        193.92        22.71 o
 -23   1   7       2745.16       2482.66        49.50 o
 -21   1   7       4378.81       5455.81        60.00 o
 -19   1   7       2360.17       2806.65        41.14 o
 -17   1   7       7464.41       7749.90        77.57 o
 -15   1   7      27433.31      27146.19       172.28 o
 -13   1   7       3073.81       3402.35        35.57 o
 -11   1   7         29.06        130.50        20.36 o
  -9   1   7         80.80        107.14        13.93 o
  -7   1   7          0.08        235.07        19.07 o
  -5   1   7      10492.96       7476.91        68.57 o
  -3   1   7      16502.23      14267.26        94.28 o
  -1   1   7       4475.51       3670.42        40.28 o
   1   1   7       7031.69       7024.13        61.93 o
   3   1   7        354.15        550.49        22.50 o
   5   1   7      25181.38      25148.02       159.43 o
   7   1   7         80.92         96.64        19.07 o
   9   1   7        766.39        957.41        32.14 o
  11   1   7       5072.45       5072.68        91.50 o
  13   1   7        163.57        192.85        28.71 o
  15   1   7        952.63       1002.62        45.21 o
  17   1   7         48.83        115.93        32.57 o
  19   1   7       1521.03       1386.40        78.64 o
  21   1   7       2666.12       2652.16       107.14 o
  23   1   7       2178.51       2094.81       102.21 o
  25   1   7         39.21         70.71        54.64 o
  27   1   7       2140.67       2072.10       109.93 o
  29   1   7         66.28         59.36        64.07 o
  31   1   7       1891.40       1897.24       163.28 o
  33   1   7        191.80        185.14        81.21 o
  35   1   7         68.49          0.00        72.86 o
 -44   2   7         59.08        132.00        87.43 o
 -42   2   7        502.28        436.70        96.00 o
 -40   2   7       1538.28       1568.32        93.00 o
 -38   2   7        108.25         49.07        49.93 o
 -36   2   7        482.52        406.28        48.64 o
 -34   2   7        595.30        715.91        82.93 o
 -32   2   7      28851.90      28518.66       291.64 o
 -30   2   7        858.33        790.70        43.71 o
 -28   2   7        270.64        264.21        33.21 o
 -26   2   7       1371.60       1514.54        46.93 o
 -24   2   7        543.87        604.27        32.57 o
 -22   2   7       1328.76       1838.75        42.21 o
 -20   2   7        589.85        504.63        23.57 o
 -18   2   7       6635.12       7609.76        71.78 o
 -16   2   7       2884.99       2459.30        41.36 o
 -14   2   7       1084.71       2032.88        43.07 o
 -12   2   7       1671.34       1326.83        40.07 o
 -10   2   7      12893.91      11375.32        67.93 o
  -8   2   7       5646.35       7492.12        52.07 o
  -6   2   7        265.00        377.35        16.29 o
  -4   2   7      11442.59      11946.38        80.36 o
  -2   2   7      18947.97      20338.27       122.35 o
   0   2   7         36.06         52.71        14.57 o
   2   2   7       1353.19       2036.74        33.86 o
   4   2   7       4191.04       4471.19        48.86 o
   6   2   7      37987.59      38705.16       226.28 o
   8   2   7         73.61         49.28        19.07 o
  10   2   7       3581.03       3837.13        76.07 o
  12   2   7       8389.03       8149.54        97.28 o
  14   2   7         74.52         90.86        30.64 o
  16   2   7       1653.72       1544.97        54.21 o
  18   2   7         68.48         67.07        33.64 o
  20   2   7        429.08        493.49        48.86 o
  22   2   7       1001.60       1088.76        71.36 o
  24   2   7       4211.02       4393.62       136.93 o
  26   2   7        810.36        658.06        75.86 o
  28   2   7       1264.52       1150.26       100.50 o
  30   2   7        245.91        234.21        68.36 o
  32   2   7        207.88        229.28        67.50 o
  34   2   7         90.24          0.86        65.36 o
 -43   3   7       1901.97       2103.81       130.28 o
 -41   3   7          5.34          4.93        49.71 o
 -39   3   7       1436.83       1330.04        93.86 o
 -37   3   7        123.27        121.07        60.00 o
 -35   3   7        599.28        632.56        70.07 o
 -33   3   7       1265.76       1397.97        69.64 o
 -31   3   7      22986.95      21551.32       262.07 o
 -29   3   7         15.96        154.07        39.00 o
 -27   3   7       6585.75       5925.30        95.14 o
 -25   3   7       3407.08       3771.35        82.71 o
 -23   3   7       2082.19       2562.16        52.93 o
 -21   3   7        660.31        504.63        24.21 o
 -19   3   7      13153.79      14264.90       121.71 o
 -17   3   7        498.77        525.85        24.00 o
 -15   3   7       3625.75       3371.50        39.43 o
 -13   3   7        254.18        435.42        15.43 o
 -11   3   7       3688.36       4058.05        62.14 o
  -9   3   7       6558.82       7250.20        81.00 o
  -7   3   7          5.30        114.85        19.50 o
  -5   3   7        152.19        334.49        15.21 o
  -3   3   7       2016.30       2934.79        36.21 o
  -1   3   7       1174.83       1113.19        22.93 o
   1   3   7      26416.34      26245.78       174.85 o
   3   3   7        715.82       1008.19        27.21 o
   5   3   7       2375.86       1816.25        37.50 o
   7   3   7        139.25        245.78        21.86 o
   9   3   7       7507.84       7825.12        82.71 o
  11   3   7       5636.17       6181.15        82.07 o
  13   3   7        533.65        807.63        37.50 o
  15   3   7        222.16        297.85        38.14 o
  17   3   7        632.39        569.34        49.93 o
  19   3   7       3315.38       3216.14        97.50 o
  21   3   7       9867.07      10065.00       162.43 o
  23   3   7       7597.86       7948.11       182.35 o
  25   3   7        447.43        429.85        66.64 o
  27   3   7          1.36         26.57        53.78 o
  29   3   7       1012.60       1123.26        97.28 o
  31   3   7        763.87        532.92        79.93 o
  33   3   7        181.63        157.28        71.57 o
 -42   4   7        739.50       1203.40        97.50 o
 -40   4   7       1215.79       1330.69       103.71 o
 -38   4   7        788.10        815.34        81.43 o
 -36   4   7         17.70         81.86        55.07 o
 -34   4   7       3166.10       3352.86       120.85 o
 -32   4   7        910.70        968.34        57.43 o
 -30   4   7       4842.88       5321.24       120.85 o
 -28   4   7       2161.89       1808.53        63.21 o
 -26   4   7       1244.12       1280.97        43.93 o
 -24   4   7       2631.75       2663.30        76.28 o
 -22   4   7       2875.89       2257.67        69.43 o
 -20   4   7        937.30        786.41        31.50 o
 -18   4   7       8247.71       8808.66        94.07 o
 -16   4   7       1814.74       2355.81        48.43 o
 -14   4   7        926.20       1198.47        32.57 o
 -12   4   7        195.81        619.49        15.21 o
 -10   4   7       5522.40       5434.60        50.78 o
  -8   4   7      38912.36      37557.89       225.85 o
  -6   4   7        815.51       1018.26        21.00 o
  -4   4   7      15296.52      14403.97       109.28 o
  -2   4   7        606.81        989.12        22.71 o
   0   4   7       7894.60       8134.75        64.07 o
   2   4   7         40.43        196.07        19.29 o
   4   4   7        312.34        295.07        19.50 o
   6   4   7       2168.90       2213.74        40.93 o
   8   4   7       7300.86       7508.84        87.86 o
  10   4   7        138.56        349.28        25.07 o
  12   4   7       6058.14       6070.80        79.71 o
  14   4   7       1055.38       1094.33        51.00 o
  16   4   7          0.01          0.43        27.86 o
  18   4   7        629.74        581.99        51.86 o
  20   4   7       8755.79       8798.17       145.28 o
  22   4   7         25.36         97.71        65.78 o
  24   4   7       1442.80       1293.40        87.00 o
  26   4   7          4.59         11.14        56.57 o
  28   4   7          0.07          0.21        58.28 o
  30   4   7        197.76        168.64        66.00 o
  32   4   7       1009.76        938.12        90.86 o
 -41   5   7        745.99        775.05        95.36 o
 -39   5   7        101.84         40.93        59.36 o
 -37   5   7       1020.66        667.70        80.57 o
 -35   5   7       1701.62       1277.54        90.21 o
 -33   5   7        815.64        860.55        70.93 o
 -31   5   7       1192.81       1420.47        76.07 o
 -29   5   7       1543.49       1880.96        60.64 o
 -27   5   7       1119.52        916.27        40.07 o
 -25   5   7       1701.75       1539.82        53.14 o
 -23   5   7      11194.56      10975.69       134.14 o
 -21   5   7         39.31         89.14        15.21 o
 -19   5   7       1754.58       1649.32        46.07 o
 -17   5   7         12.89          6.21        16.71 o
 -15   5   7       3075.77       3444.57        64.71 o
 -13   5   7        124.46        206.57        19.50 o
 -11   5   7        275.33        397.71        21.21 o
  -9   5   7       1265.52       1072.48        27.21 o
  -7   5   7       1131.88       1274.12        33.64 o
  -5   5   7       8684.14       8933.59        79.50 o
  -3   5   7      12027.62      11464.25        89.57 o
  -1   5   7      10737.21      10849.48        83.14 o
   1   5   7       7758.34       8239.75        66.86 o
   3   5   7         14.01         77.57        16.29 o
   5   5   7        628.27        651.20        27.64 o
   7   5   7        803.55        867.62        36.21 o
   9   5   7       5182.95       5400.53        67.93 o
  11   5   7        234.78        162.43        22.93 o
  13   5   7       9271.49       8470.74        99.43 o
  15   5   7        632.93        768.41        36.86 o
  17   5   7       3785.24       3624.14        84.43 o
  19   5   7        663.75        804.20        57.64 o
  21   5   7       2840.56       2746.44       117.85 o
  23   5   7       2003.56       1985.74       102.64 o
  25   5   7         42.57         51.86        54.86 o
  27   5   7        372.06        264.64        69.86 o
  29   5   7        186.31        130.07        68.57 o
  31   5   7        329.98        311.78        78.86 o
 -40   6   7          4.46         93.21        72.00 o
 -38   6   7         87.35         15.64        59.57 o
 -36   6   7        429.32        439.70        72.00 o
 -34   6   7         80.32        113.78        55.28 o
 -32   6   7        207.97        300.21        78.21 o
 -30   6   7       2137.62       2105.74        98.14 o
 -28   6   7        219.46        237.85        47.57 o
 -26   6   7       5975.45       5909.01       106.07 o
 -24   6   7        337.73        314.56        28.07 o
 -22   6   7         79.36        304.92        26.36 o
 -20   6   7       7123.19       7196.63        87.21 o
 -18   6   7        218.68        224.57        21.86 o
 -16   6   7        215.91        207.21        26.14 o
 -14   6   7        330.94        438.63        25.50 o
 -12   6   7       2410.15       2095.45        49.71 o
 -10   6   7        670.03        690.41        37.28 o
  -8   6   7       2189.44       2092.45        45.43 o
  -6   6   7       4428.04       4167.77        58.93 o
  -4   6   7       2693.73       2252.31        42.64 o
  -2   6   7      32106.41      32591.07       270.85 o
   0   6   7         58.28        312.85        28.71 o
   2   6   7       2170.77       2335.66        52.50 o
   4   6   7        261.69        289.07        22.29 o
   6   6   7         69.35         42.21        19.07 o
   8   6   7       3361.45       3269.71        74.36 o
  10   6   7       1512.56       1652.75        46.07 o
  12   6   7       2062.89       2060.31        54.21 o
  14   6   7       1266.96       1249.04        47.57 o
  16   6   7          2.01          5.14        25.07 o
  18   6   7        270.62        330.21        46.28 o
  20   6   7        370.69        325.49        57.21 o
  22   6   7         37.05          0.86        51.64 o
  24   6   7       1717.11       1745.10       104.14 o
  26   6   7        536.67        522.63        77.78 o
  28   6   7         28.64          0.00        69.21 o
  30   6   7        345.73        444.42        95.14 o
 -39   7   7         74.96         27.00        69.00 o
 -37   7   7        236.09        318.21        74.36 o
 -35   7   7          2.18         17.57        58.50 o
 -33   7   7        829.47        995.98        90.86 o
 -31   7   7        119.05        139.28        97.50 o
 -29   7   7       3147.64       3124.65       111.43 o
 -27   7   7        607.79        798.63        69.00 o
 -25   7   7        229.57        259.07        41.57 o
 -23   7   7         92.31        109.28        27.86 o
 -21   7   7      10096.09       9583.29        90.86 o
 -19   7   7        694.83        692.56        25.07 o
 -17   7   7        262.76        268.07        25.71 o
 -15   7   7        539.91        477.42        34.07 o
 -13   7   7         48.27         82.07        21.43 o
 -11   7   7       2613.40       2445.38        57.21 o
  -9   7   7       2513.98       2261.09        43.93 o
  -7   7   7       1083.06       1342.26        33.43 o
  -5   7   7        879.95        786.41        26.79 o
  -3   7   7          3.62         16.71        13.29 o
  -1   7   7       4946.97       4664.47        68.36 o
   1   7   7       2994.07       3174.36        46.28 o
   3   7   7          3.90          2.36        14.36 o
   5   7   7       7241.10       7467.69       144.00 o
   7   7   7        405.10        492.63        33.00 o
   9   7   7        518.96        525.63        29.57 o
  11   7   7         28.05         15.43        24.86 o
  13   7   7        239.00        176.14        30.64 o
  15   7   7        617.22        493.49        40.50 o
  17   7   7          4.61          1.71        35.14 o
  19   7   7         61.87         64.50        44.36 o
  21   7   7       1767.78       1651.89        92.57 o
  23   7   7        831.01        713.77        99.00 o
  25   7   7         66.91         77.78        76.71 o
  27   7   7       1248.23       1252.26       148.50 o
  29   7   7        355.25        396.21        97.50 o
 -38   8   7          0.03          0.43        94.28 o
 -36   8   7          0.01          0.00        68.57 o
 -34   8   7       2703.77       3190.00       168.42 o
 -32   8   7        529.61        517.27        74.78 o
 -30   8   7         44.14          6.86        52.07 o
 -28   8   7        300.80        304.71        64.93 o
 -26   8   7        184.42        237.64        63.21 o
 -24   8   7       2408.61       2197.67        99.43 o
 -22   8   7        268.61        361.06        35.78 o
 -20   8   7       2643.39       2672.51        60.00 o
 -18   8   7         66.34        104.35        22.29 o
 -16   8   7       4880.13       4994.46        88.28 o
 -14   8   7        343.67        504.63        27.43 o
 -12   8   7        226.98        149.14        20.14 o
 -10   8   7       2241.93       2213.95        51.00 o
  -8   8   7        302.31        271.92        26.57 o
  -6   8   7       2195.43       2210.31        65.57 o
  -4   8   7       1019.04       1000.91        31.29 o
  -2   8   7       2257.40       2360.73        38.36 o
   0   8   7       1318.08       1329.83        52.28 o
   2   8   7       5792.36       5638.81        67.93 o
   4   8   7        755.83        940.91        34.50 o
   6   8   7       2535.57       2971.01        61.07 o
   8   8   7        289.76        356.56        30.21 o
  10   8   7         91.41         64.50        30.00 o
  12   8   7        925.63        961.48        55.93 o
  14   8   7        198.20        216.00        40.50 o
  16   8   7         87.83         46.93        47.36 o
  18   8   7       1055.34        977.12        79.71 o
  20   8   7        929.38       1033.69        84.21 o
  22   8   7        325.54        187.07        72.00 o
  24   8   7        338.24        233.78        89.36 o
  26   8   7        683.46        965.98       161.35 o
  28   8   7         14.50          0.21        88.07 o
 -35   9   7        181.85        368.13        89.78 o
 -33   9   7       1050.87       1097.55       114.64 o
 -31   9   7         48.90         72.21        87.00 o
 -29   9   7       4663.18       4575.11       164.57 o
 -27   9   7          0.77         96.21        60.64 o
 -25   9   7       5458.39       5266.60       171.42 o
 -23   9   7       2631.31       2749.44       127.07 o
 -21   9   7          3.64         40.07        36.64 o
 -19   9   7       1793.45       2015.31        79.07 o
 -17   9   7       2483.60       2464.23        73.71 o
 -15   9   7       1783.12       1817.10        48.21 o
 -13   9   7       4335.26       4031.91        58.71 o
 -11   9   7       2396.29       2351.52        82.71 o
  -9   9   7         30.64          1.50        35.78 o
  -7   9   7       3467.44       3320.71        91.93 o
  -5   9   7         21.88         18.00        22.07 o
  -3   9   7       8140.98       7838.40       125.57 o
  -1   9   7        286.19        449.13        36.43 o
   1   9   7       6102.95       5524.38        72.21 o
   3   9   7        145.86        160.28        17.36 o
   5   9   7        290.48        200.78        35.57 o
   7   9   7       1193.92       1437.61        58.71 o
   9   9   7        814.00        913.05        54.00 o
  11   9   7       1222.53       1186.69        69.43 o
  13   9   7        820.99        697.48        58.93 o
  15   9   7        766.80        741.20        67.07 o
  17   9   7       3728.24       3668.49       139.71 o
  19   9   7        258.06        213.85        65.78 o
  21   9   7       1682.04       1640.96       136.28 o
  23   9   7       2275.70       2522.95       166.71 o
  25   9   7        113.58         34.93        84.00 o
 -32  10   7        247.15        252.21        82.07 o
 -30  10   7        557.77        645.20        87.43 o
 -28  10   7       1761.43       1651.68       142.28 o
 -26  10   7         64.41         34.50        60.00 o
 -24  10   7         88.32        100.71        54.43 o
 -22  10   7        173.83        167.14        56.14 o
 -20  10   7        402.93        482.78       133.28 o
 -18  10   7       5024.24       4688.47       115.07 o
 -16  10   7        222.41        361.92        42.64 o
 -14  10   7        808.26        857.77        73.71 o
 -12  10   7          2.41         45.21        40.71 o
 -10  10   7       2366.59       2634.59        92.14 o
  -8  10   7       2277.79       2320.02        90.43 o
  -6  10   7        982.04       1025.12        46.93 o
  -4  10   7         97.51         63.86        50.36 o
  -2  10   7         67.18        226.92        49.07 o
   0  10   7       3153.53       3639.14       110.78 o
   2  10   7       1399.23       1281.83        76.07 o
   4  10   7       3873.44       4075.84       170.35 o
   6  10   7        143.79        230.57        35.78 o
   8  10   7       1875.42       1897.67        77.78 o
  10  10   7       2479.83       2464.02        90.00 o
  12  10   7        870.31        936.19        80.36 o
  14  10   7       4529.20       4133.05       142.71 o
  16  10   7       1061.05       1029.83        87.86 o
  18  10   7        396.29        321.21        84.43 o
  20  10   7        146.34        205.28        84.43 o
  22  10   7       1547.39       1985.10       164.57 o
 -29  11   7         50.03          1.93        63.64 o
 -27  11   7         58.53         75.00        95.78 o
 -25  11   7         61.54         61.28        60.21 o
 -23  11   7       2610.91       2790.37       172.71 o
 -21  11   7        466.53        569.13        65.78 o
 -19  11   7        982.01       1049.98        69.43 o
 -17  11   7        149.16         59.14        57.21 o
 -15  11   7        166.14        313.28        97.50 o
 -13  11   7         40.32         37.28        49.28 o
 -11  11   7        967.36       1208.33        83.57 o
  -9  11   7       1357.60       1527.40        94.07 o
  -7  11   7       3948.05       3535.21       156.00 o
  -5  11   7         21.90          2.57        45.00 o
  -3  11   7       3308.76       3042.15       121.28 o
  -1  11   7        640.61        790.70        93.00 o
   1  11   7        537.75        574.92        68.57 o
   3  11   7       5882.92       6263.43       210.42 o
   5  11   7       1076.99        999.84        77.14 o
   7  11   7        124.62         70.28        58.07 o
   9  11   7       1166.83       1281.83        81.86 o
  11  11   7        359.32        497.35        61.50 o
  13  11   7        235.96        245.99        59.36 o
  15  11   7        100.28         84.00        53.36 o
  17  11   7        435.43        496.70        79.28 o
  19  11   7          0.30          4.29        65.78 o
 -26  12   7        785.34        945.41       155.78 o
 -24  12   7         31.62         73.71        83.57 o
 -22  12   7        394.96        232.49        91.71 o
 -20  12   7         69.93         25.93        71.36 o
 -18  12   7        401.65        298.71        77.14 o
 -16  12   7        664.78        738.41        98.36 o
 -14  12   7        649.51        819.62        75.86 o
 -12  12   7       1002.76        950.34        83.78 o
 -10  12   7       3740.49       4296.55       138.64 o
  -8  12   7         46.39        137.14        53.14 o
  -6  12   7        181.72        160.50        56.14 o
  -4  12   7       1528.77       1653.39        96.43 o
  -2  12   7       3091.92       3055.22       119.57 o
   0  12   7       1646.75       2053.67       131.35 o
   2  12   7       3852.56       4088.05       134.14 o
   4  12   7       2817.82       3364.21       127.28 o
   6  12   7         22.82          2.36        52.07 o
   8  12   7       3402.03       3123.57       150.21 o
  10  12   7        193.82        245.57        92.14 o
  12  12   7         83.14        187.50        94.71 o
  14  12   7         58.84        119.35        82.93 o
  16  12   7         86.76        151.28        94.50 o
 -21  13   7        567.76        455.99       104.78 o
 -19  13   7        126.88         66.64        83.14 o
 -17  13   7         42.67         58.93        71.57 o
 -15  13   7         39.70          0.86        71.78 o
 -13  13   7         60.56         89.57        70.50 o
 -11  13   7         14.00         99.00        71.57 o
  -9  13   7       1153.00        911.12        88.28 o
  -7  13   7        255.83        302.56        61.71 o
  -5  13   7        673.47        804.20        77.14 o
  -3  13   7        122.71        101.57        53.78 o
  -1  13   7       1167.17       1092.40       122.78 o
   1  13   7       5187.55       5245.81       155.35 o
   3  13   7        108.70        174.64        59.78 o
   5  13   7       1475.91       1450.25       140.78 o
   7  13   7         57.03         58.28        67.28 o
   9  13   7        476.91        487.92       103.07 o
  11  13   7        377.64        283.07        95.36 o
 -10  14   7        680.53        829.05       137.35 o
  -8  14   7        761.29       1046.76        95.57 o
  -6  14   7        213.40         58.50        68.14 o
  -4  14   7        315.13        392.78        77.57 o
  -2  14   7          0.08          5.57        60.21 o
   0  14   7        202.82        174.00        88.50 o
   2  14   7          3.21          0.21        72.00 o
 -44   0   8        702.30        995.98       159.00 o
 -42   0   8          0.90          0.00       106.71 o
 -40   0   8       1408.42       1042.26       113.14 o
 -38   0   8        395.81        530.77        98.78 o
 -36   0   8         98.08        140.35        52.93 o
 -34   0   8        141.55        115.07        55.50 o
 -32   0   8      39947.36      38061.03       523.27 o
 -30   0   8      20812.20      20278.49       317.99 o
 -28   0   8         19.07         25.71        39.43 o
 -26   0   8       4378.94       4686.11       111.00 o
 -24   0   8        278.89        416.78        42.43 o
 -22   0   8       7756.65       7620.48       118.50 o
 -20   0   8       1096.89       1153.05        49.71 o
 -18   0   8      24254.83      25535.02       243.64 o
 -16   0   8       1591.81       1359.40        49.93 o
 -14   0   8       2010.77       1432.04        39.64 o
 -12   0   8       1458.90       1699.89        38.14 o
 -10   0   8      33438.28      36279.49       338.35 o
  -8   0   8      27677.66      27061.55       294.42 o
  -6   0   8      33490.09      34731.10       260.35 o
  -4   0   8       2465.95       2407.66        59.78 o
  -2   0   8         69.00        157.07        27.21 o
   0   0   8      26896.53      29253.43       236.14 o
   2   0   8        624.68        977.12        38.36 o
   4   0   8      23531.33      21738.17       205.07 o
   6   0   8      11238.99      12441.16       134.57 o
   8   0   8      20133.32      21305.75       215.35 o
  10   0   8      12658.88      12066.59       189.21 o
  12   0   8        261.71        584.13        65.57 o
  14   0   8       9124.21       9168.66       195.00 o
  16   0   8       3957.26       3543.14       145.07 o
  18   0   8       1307.51       1345.47       111.43 o
  20   0   8       6414.95       7543.98       237.42 o
  22   0   8        798.96       1142.98       109.71 o
  24   0   8        148.53        120.85        82.71 o
  26   0   8       7829.19       7485.27       258.64 o
  28   0   8        281.26        416.56       106.93 o
  30   0   8       1216.37        975.62       122.57 o
  32   0   8        149.49        148.93       105.00 o
  34   0   8        615.13        564.20       133.71 o
 -45   1   8        606.38        873.84       166.07 o
 -43   1   8        481.53        534.20        86.57 o
 -41   1   8         72.89        220.07        69.64 o
 -39   1   8       1705.42       1664.32        90.86 o
 -37   1   8         10.20          5.79        39.21 o
 -35   1   8        195.52        175.50        37.07 o
 -33   1   8      14440.79      15101.24       208.50 o
 -31   1   8        285.72        484.49        41.57 o
 -29   1   8          4.02          8.14        41.57 o
 -27   1   8       1062.62        871.27        43.71 o
 -25   1   8        522.55        663.20        30.21 o
 -23   1   8       6709.09       6498.29        72.64 o
 -21   1   8       2538.24       2689.01        46.50 o
 -19   1   8        405.82        395.99        23.14 o
 -17   1   8       2784.94       3292.43        49.07 o
 -15   1   8       7205.92       7254.48        65.36 o
 -13   1   8       7257.62       6920.63        78.64 o
 -11   1   8       1655.26       1598.97        27.21 o
  -9   1   8       6082.72       6670.35        50.36 o
  -7   1   8       2961.21       3307.86        51.43 o
  -5   1   8       2606.53       2724.58        30.21 o
  -3   1   8      19546.76      21299.11       143.57 o
  -1   1   8      10413.13      10366.70        81.21 o
   1   1   8      15218.08      17127.27       114.85 o
   3   1   8       5128.58       6280.36        61.93 o
   5   1   8        185.78        575.34        22.50 o
   7   1   8       5627.12       6946.56        66.86 o
   9   1   8      24396.96      23526.99       180.00 o
  11   1   8       9054.22       8535.89       125.57 o
  13   1   8      14749.12      15182.46       185.14 o
  15   1   8        194.18        377.78        41.14 o
  17   1   8          9.00        110.35        37.50 o
  19   1   8       6961.67       7102.13       153.64 o
  21   1   8       9227.18       8589.46       181.50 o
  23   1   8       7817.70       8169.68       184.28 o
  25   1   8         26.72         41.57        55.28 o
  27   1   8       2980.51       2788.22       127.28 o
  29   1   8        736.35        842.34        87.86 o
  31   1   8       2947.84       3539.92       149.57 o
  33   1   8        971.62       1084.90        99.64 o
 -44   2   8         14.12          0.43        65.14 o
 -42   2   8        710.57        893.12        98.14 o
 -40   2   8       1201.76       1068.62        81.21 o
 -38   2   8        174.34        148.71        46.50 o
 -36   2   8        185.77        105.21        42.00 o
 -34   2   8       3499.06       3854.49       104.14 o
 -32   2   8        650.54        686.56        61.50 o
 -30   2   8      14450.90      14943.96       212.35 o
 -28   2   8       3354.66       3435.14        91.50 o
 -26   2   8       1546.78       1880.32        46.71 o
 -24   2   8       2248.80       2109.38        47.14 o
 -22   2   8       1697.35       1425.83        41.78 o
 -20   2   8       7196.43       7998.90        85.71 o
 -18   2   8       2382.84       2355.59        40.28 o
 -16   2   8       1744.81       1756.68        35.78 o
 -14   2   8      15513.86      15335.45       116.57 o
 -12   2   8       1122.17       1364.11        29.79 o
 -10   2   8        838.16       1340.33        34.50 o
  -8   2   8       2422.81       1798.25        38.36 o
  -6   2   8      16370.23      15468.31        99.00 o
  -4   2   8        700.17        451.49        23.36 o
  -2   2   8        185.49        184.71        16.29 o
   0   2   8       8269.72       8354.82        70.71 o
   2   2   8       3189.36       3187.64        44.36 o
   4   2   8         94.64        160.28        19.07 o
   6   2   8       5387.58       6407.86        68.36 o
   8   2   8        843.06        822.84        36.00 o
  10   2   8        608.73       1001.76        37.50 o
  12   2   8       4119.03       3951.77        79.71 o
  14   2   8       1474.21       1753.89        66.21 o
  16   2   8       6545.94       6836.42       129.85 o
  18   2   8       5893.57       6207.51       125.78 o
  20   2   8       2920.37       3235.22       175.28 o
  22   2   8       6517.40       6569.43       143.57 o
  24   2   8       5705.55       5895.51       153.64 o
  26   2   8       1043.52       1195.47        92.14 o
  28   2   8         21.05         81.64        55.71 o
  30   2   8        638.16        783.20        90.00 o
  32   2   8        597.28        671.77       108.43 o
 -43   3   8          4.51         21.43        66.86 o
 -41   3   8        280.14        388.49        67.71 o
 -39   3   8        767.53        887.55        82.50 o
 -37   3   8       3244.04       2929.65       130.28 o
 -35   3   8       2673.51       2449.45        90.64 o
 -33   3   8       1308.14       1247.12        87.00 o
 -31   3   8        294.45        223.92        42.64 o
 -29   3   8       1299.15       1267.69        60.43 o
 -27   3   8       3537.25       3719.70        70.50 o
 -25   3   8         29.02        107.57        23.57 o
 -23   3   8        660.85        901.05        30.86 o
 -21   3   8        863.36        855.41        28.07 o
 -19   3   8          0.40          2.14        19.07 o
 -17   3   8        156.85        354.85        21.21 o
 -15   3   8      23994.50      25139.45       181.71 o
 -13   3   8       1603.77       2008.88        43.50 o
 -11   3   8         34.65         58.71        14.79 o
  -9   3   8       5231.57       4293.33        52.07 o
  -7   3   8       1623.44       1229.97        28.71 o
  -5   3   8       6563.66       4522.83        50.57 o
  -3   3   8       4489.08       3388.43        41.57 o
  -1   3   8       8932.98       8261.18        67.50 o
   1   3   8       7534.28       8165.82        69.64 o
   3   3   8       1528.07       1741.68        38.14 o
   5   3   8       1334.74       1262.33        36.43 o
   7   3   8       3148.93       3731.06        58.93 o
   9   3   8        163.13        120.43        23.36 o
  11   3   8        761.15       1081.05        42.00 o
  13   3   8      11419.16      10656.41       127.28 o
  15   3   8         77.30        100.93        34.28 o
  17   3   8        252.72        275.57        44.14 o
  19   3   8        480.16        367.92        47.14 o
  21   3   8          4.67        126.43        43.07 o
  23   3   8       2197.77       2186.31       114.00 o
  25   3   8        447.84        359.99        66.21 o
  27   3   8       1065.30        970.26        89.14 o
  29   3   8        269.37        343.28        84.43 o
  31   3   8          7.90         82.50        67.50 o
  33   3   8         71.10         13.29        66.86 o
 -42   4   8        363.65        431.13        74.78 o
 -40   4   8        134.87         63.86        60.00 o
 -38   4   8        178.34        207.00        56.78 o
 -36   4   8          4.88          3.86        49.93 o
 -34   4   8       1607.16       1661.96        89.78 o
 -32   4   8       3054.30       2712.16        88.71 o
 -30   4   8         29.95          0.21        43.07 o
 -28   4   8         54.58        111.21        29.79 o
 -26   4   8       5182.45       5306.88        88.93 o
 -24   4   8        245.68        195.00        36.43 o
 -22   4   8        224.17        269.78        21.00 o
 -20   4   8        303.01        261.21        34.28 o
 -18   4   8       2492.11       2837.94        55.50 o
 -16   4   8      10024.38      10161.21        96.21 o
 -14   4   8        566.65        970.91        28.29 o
 -12   4   8       9849.62       8471.82        69.43 o
 -10   4   8      31012.32      32188.87       208.28 o
  -8   4   8       5721.45       4593.76        51.64 o
  -6   4   8       7410.56       6525.93        63.43 o
  -4   4   8      11006.07      10175.14        84.64 o
  -2   4   8       1372.90       1837.89        35.78 o
   0   4   8        741.31        632.34        27.00 o
   2   4   8      25220.50      25133.02       180.64 o
   4   4   8       5558.71       5619.73        70.07 o
   6   4   8       3627.47       4470.12        62.57 o
   8   4   8        226.11        297.21        26.79 o
  10   4   8        971.79       1294.90        49.28 o
  12   4   8          0.00         39.00        26.57 o
  14   4   8       9718.20       9957.00       121.50 o
  16   4   8       4950.21       4821.75        99.85 o
  18   4   8        785.93        633.41        53.14 o
  20   4   8       1346.54       1583.32        92.57 o
  22   4   8        153.82        198.64        55.50 o
  24   4   8         95.00        126.85        56.78 o
  26   4   8       4145.49       4543.19       148.07 o
  28   4   8         29.57          0.43        55.28 o
  30   4   8        975.31       1022.76        93.86 o
  32   4   8        167.90        122.14        72.43 o
 -41   5   8          0.63         74.78        71.14 o
 -39   5   8         58.27          0.21        55.71 o
 -37   5   8       1830.71       1998.81       128.14 o
 -35   5   8        137.41        162.43        55.50 o
 -33   5   8        469.91        593.77        69.00 o
 -31   5   8        109.80         51.00        37.07 o
 -29   5   8       1201.89        998.55        53.36 o
 -27   5   8       3261.49       3284.71        83.14 o
 -25   5   8       1316.03       1139.98        56.78 o
 -23   5   8       1986.84       2146.24        67.71 o
 -21   5   8       6994.28       6352.79        70.50 o
 -19   5   8       4170.89       4391.69        71.14 o
 -17   5   8         66.01         17.14        18.64 o
 -15   5   8       4590.89       4312.41        67.50 o
 -13   5   8       2453.23       2452.66        46.50 o
 -11   5   8        342.99        601.27        27.00 o
  -9   5   8       9108.88       8922.02        91.07 o
  -7   5   8        331.67        447.85        26.79 o
  -5   5   8        171.51        245.35        20.57 o
  -3   5   8      19124.05      18753.88       147.43 o
  -1   5   8       1514.19       1670.11        35.14 o
   1   5   8        700.50        833.34        32.57 o
   3   5   8       6383.87       5892.30        73.93 o
   5   5   8       4930.35       4912.82        69.21 o
   7   5   8         85.71         53.78        20.36 o
   9   5   8        321.69        233.57        30.00 o
  11   5   8       4156.17       4336.19        78.86 o
  13   5   8        505.60        639.20        36.21 o
  15   5   8       1373.07       1568.54        57.43 o
  17   5   8       2665.16       2352.59        73.07 o
  19   5   8        239.13        168.00        47.57 o
  21   5   8       2074.22       1922.53       110.78 o
  23   5   8       1273.34       1328.11        89.57 o
  25   5   8       1825.28       1982.10       105.43 o
  27   5   8        514.53        665.34        79.93 o
  29   5   8         70.14         80.14        76.50 o
  31   5   8         35.60          0.21        78.64 o
 -40   6   8        943.28       1080.83       102.00 o
 -38   6   8         35.50          1.29        60.86 o
 -36   6   8        164.56         83.57        63.64 o
 -34   6   8        126.42         79.93        56.36 o
 -32   6   8        403.42        611.13        70.28 o
 -30   6   8        473.52        399.85        58.71 o
 -28   6   8       3621.70       3277.21       115.93 o
 -26   6   8         43.79        104.35        30.64 o
 -24   6   8       4701.07       4414.62        77.36 o
 -22   6   8       2038.04       2270.95        39.86 o
 -20   6   8         16.18         54.86        21.64 o
 -18   6   8         62.66        114.85        28.07 o
 -16   6   8       2002.69       1823.32        49.93 o
 -14   6   8       6905.31       7575.69        88.93 o
 -12   6   8       2882.69       3292.21        58.93 o
 -10   6   8       6111.06       6891.71        87.21 o
  -8   6   8       6680.31       6908.42        86.78 o
  -6   6   8        733.08        848.34        37.50 o
  -4   6   8       1478.02       1605.82        47.36 o
  -2   6   8        859.64        886.48        31.07 o
   0   6   8        241.37        343.49        25.71 o
   2   6   8       4873.48       4090.41        64.28 o
   4   6   8          3.66          6.21        20.36 o
   6   6   8       1439.60       1312.04        43.07 o
   8   6   8       1648.30       1858.46        50.57 o
  10   6   8        649.07        540.42        31.50 o
  12   6   8        115.03        105.43        28.93 o
  14   6   8       1209.32       1175.12        46.07 o
  16   6   8        998.74       1163.55        53.57 o
  18   6   8        115.52        302.56        57.00 o
  20   6   8       1908.71       1948.46       111.21 o
  22   6   8        762.19        588.63        75.00 o
  24   6   8         51.70         59.78        58.93 o
  26   6   8        442.61        669.41       106.07 o
  28   6   8         23.37         42.64        77.36 o
  30   6   8       1789.51       1703.11       145.28 o
 -39   7   8        295.66        260.35        75.21 o
 -37   7   8        201.52        100.28        68.36 o
 -35   7   8         59.74          0.00        59.36 o
 -33   7   8         78.97          1.71        68.57 o
 -31   7   8         85.00         67.28        57.64 o
 -29   7   8        194.49        154.50        49.93 o
 -27   7   8         97.68         45.21        42.00 o
 -25   7   8       1371.18       1262.33        76.50 o
 -23   7   8       2249.81       2328.81        45.00 o
 -21   7   8        527.05        590.77        32.78 o
 -19   7   8         36.00        150.00        23.57 o
 -17   7   8       7830.10       7599.05       112.07 o
 -15   7   8        210.35        194.35        24.64 o
 -13   7   8       1493.19       1336.90        52.93 o
 -11   7   8       1503.07       1173.83        44.78 o
  -9   7   8       5224.43       5325.74        73.50 o
  -7   7   8        219.73        238.71        21.00 o
  -5   7   8       1718.38       1804.67        36.21 o
  -3   7   8          9.55         55.50        16.07 o
  -1   7   8       7069.16       7368.70        84.00 o
   1   7   8        337.93        338.56        24.00 o
   3   7   8        120.92        191.14        25.50 o
   5   7   8       7380.84       8040.68        96.21 o
   7   7   8         16.80         52.93        24.00 o
   9   7   8        189.01        195.42        27.86 o
  11   7   8         25.43         14.57        25.71 o
  13   7   8       3410.42       3411.57        82.28 o
  15   7   8        247.25        360.21        46.28 o
  17   7   8       3906.06       4084.84        98.57 o
  19   7   8        155.44        132.21        56.14 o
  21   7   8        404.96        233.99        72.21 o
  23   7   8         30.08         91.93        69.43 o
  25   7   8        589.93        618.63        96.43 o
  27   7   8         33.16        133.28        78.00 o
 -38   8   8         24.37         51.64        80.78 o
 -36   8   8         71.59        148.50        78.21 o
 -34   8   8        438.51        670.06        98.36 o
 -32   8   8        524.90        319.92        68.36 o
 -30   8   8         74.41        156.00        87.64 o
 -28   8   8       2148.70       1891.46       103.28 o
 -26   8   8        325.02        277.49        57.00 o
 -24   8   8       8696.56       8760.02       204.21 o
 -22   8   8        562.19        501.20        45.64 o
 -20   8   8          1.71         35.57        23.57 o
 -18   8   8       1153.21       1067.76        39.86 o
 -16   8   8        760.11        617.77        40.71 o
 -14   8   8        110.43        161.14        28.07 o
 -12   8   8          1.50         57.43        21.43 o
 -10   8   8      10807.39       9659.79       111.64 o
  -8   8   8        150.30        356.14        23.36 o
  -6   8   8        491.45        406.06        34.71 o
  -4   8   8       1821.44       1771.89        35.36 o
  -2   8   8        467.60        676.91        26.79 o
   0   8   8        214.63        289.71        20.14 o
   2   8   8        542.10        580.92        29.79 o
   4   8   8       2277.21       2691.16        91.93 o
   6   8   8        521.84        609.42        39.86 o
   8   8   8        121.92        148.50        29.79 o
  10   8   8       1759.12       2168.95        68.78 o
  12   8   8          1.60          7.07        39.86 o
  14   8   8        270.18        428.13        49.71 o
  16   8   8         46.11         69.86        53.36 o
  18   8   8          6.51         26.57        52.07 o
  20   8   8          4.60          0.21        48.43 o
  22   8   8         19.73         30.00        73.93 o
  24   8   8        158.74         65.36        83.78 o
  26   8   8         21.05          0.86        83.57 o
 -35   9   8          4.92         91.50        75.00 o
 -33   9   8          1.71          1.07        70.71 o
 -31   9   8        131.00         88.07        84.00 o
 -29   9   8         51.80         72.64        62.36 o
 -27   9   8       1837.34       2008.67       119.35 o
 -25   9   8         13.40          9.43        54.00 o
 -23   9   8       1101.56       1222.90       120.64 o
 -21   9   8        194.02        231.42        54.86 o
 -19   9   8         12.16         19.71        35.78 o
 -17   9   8         11.61         33.86        27.21 o
 -15   9   8       6911.06       7042.78       105.85 o
 -13   9   8        229.91        191.57        38.14 o
 -11   9   8        198.16        315.21        30.86 o
  -9   9   8       3101.48       3446.07        95.14 o
  -7   9   8        231.40        223.28        42.64 o
  -5   9   8       7715.12       8275.53       149.35 o
  -3   9   8          7.25         45.64        37.71 o
  -1   9   8        821.73        805.27        32.14 o
   1   9   8         74.07         44.36        17.79 o
   3   9   8        170.41        128.14        23.79 o
   5   9   8         56.94         15.43        27.21 o
   7   9   8       7826.84       7593.69       144.00 o
   9   9   8        195.26        179.35        43.07 o
  11   9   8       1346.65       1408.90        70.07 o
  13   9   8          0.15          0.43        47.14 o
  15   9   8         61.11         36.86        56.78 o
  17   9   8         27.62          1.07        67.07 o
  19   9   8        310.62        378.85       126.43 o
  21   9   8        169.26        249.64        91.50 o
  23   9   8          0.29          1.71        77.78 o
 -32  10   8        321.25        236.14        89.14 o
 -30  10   8         23.30          0.64        57.00 o
 -28  10   8        260.16        246.64        71.57 o
 -26  10   8         74.85        115.93        60.00 o
 -24  10   8       1824.79       1380.61       100.71 o
 -22  10   8       4725.79       5055.32       203.14 o
 -20  10   8       1425.50       1445.75       110.14 o
 -18  10   8      12962.15      12453.37       204.42 o
 -16  10   8       1123.22       1240.69        61.93 o
 -14  10   8       1273.57        995.76        76.07 o
 -12  10   8       1427.99       1644.61        76.71 o
 -10  10   8          7.84         22.07        39.21 o
  -8  10   8        640.86        513.20        63.43 o
  -6  10   8        295.79        234.64        85.93 o
  -4  10   8         57.19         19.71        32.36 o
  -2  10   8        329.96        488.13        54.21 o
   0  10   8        670.22        602.13        58.93 o
   2  10   8        469.89        403.06        61.71 o
   4  10   8       2487.62       2541.16        96.21 o
   6  10   8        141.44         89.57        62.57 o
   8  10   8         62.22         56.36        42.21 o
  10  10   8       1318.07       1027.69       102.43 o
  12  10   8       3401.77       3199.43       127.93 o
  14  10   8        530.58        272.99        66.86 o
  16  10   8          8.25         50.78        60.86 o
  18  10   8        146.22        166.50        77.57 o
  20  10   8       2608.42       2951.94       232.49 o
  22  10   8        556.00        641.34       111.64 o
 -29  11   8        518.59        440.99       123.43 o
 -27  11   8         18.89          0.43        69.64 o
 -25  11   8       1270.61       1471.68       204.42 o
 -23  11   8         96.63        101.78        53.78 o
 -21  11   8         28.97        166.28        46.93 o
 -19  11   8          5.51          0.43       149.57 o
 -17  11   8         27.76         91.50        62.14 o
 -15  11   8         76.99        217.28        61.07 o
 -13  11   8       1430.62       1621.25       101.14 o
 -11  11   8         66.59          4.29        48.21 o
  -9  11   8        339.45        319.92        63.43 o
  -7  11   8          1.02          0.00        48.86 o
  -5  11   8        320.03        338.78        91.93 o
  -3  11   8         59.53        110.78        50.36 o
  -1  11   8        491.40        532.92        73.28 o
   1  11   8          3.90         88.50        76.93 o
   3  11   8        408.22        447.20        71.14 o
   5  11   8        708.72        938.55        91.71 o
   7  11   8       2709.01       3136.65       193.07 o
   9  11   8        205.84        337.28        52.07 o
  11  11   8       1195.24       1230.62        85.93 o
  13  11   8       2656.65       2978.72       131.35 o
  15  11   8        101.95        172.50        60.86 o
  17  11   8        750.26        652.27        92.57 o
  19  11   8         67.18          1.50       101.35 o
 -26  12   8        238.51        178.71       126.21 o
 -24  12   8        209.46        186.42       158.57 o
 -22  12   8       1437.76       1542.82       138.64 o
 -20  12   8        159.07        171.42        80.36 o
 -18  12   8         19.27          0.21        83.57 o
 -16  12   8        102.72        131.14        64.07 o
 -14  12   8        201.70        131.57        58.28 o
 -12  12   8        408.67        313.92        64.07 o
 -10  12   8       1370.64       1391.76        98.57 o
  -8  12   8        832.13        998.76        97.93 o
  -6  12   8         30.59          0.64        49.71 o
  -4  12   8        766.24        746.56        75.64 o
  -2  12   8        943.89       1184.76        89.36 o
   0  12   8         36.64        141.43        57.64 o
   2  12   8        324.89        640.70        74.36 o
   4  12   8         91.21        120.85        74.14 o
   6  12   8        730.38        610.06        92.14 o
   8  12   8       1753.74       2092.88       138.00 o
  10  12   8        879.36       1024.48       104.14 o
  12  12   8        432.12        374.99        95.14 o
  14  12   8        222.14        189.00        91.93 o
 -19  13   8       2385.83       2291.95       147.00 o
 -17  13   8        892.94        877.27       104.14 o
 -15  13   8        265.43        225.85        80.78 o
 -13  13   8        256.58        149.14        75.00 o
 -11  13   8        269.83        375.21        71.57 o
  -9  13   8       1177.82       1582.89       103.93 o
  -7  13   8       1335.34       1707.61       104.78 o
  -5  13   8        377.74        239.99        62.57 o
  -3  13   8        247.93        205.92        62.36 o
  -1  13   8        772.83        878.77        81.00 o
   1  13   8        475.31        581.34        82.71 o
   3  13   8       1876.57       1992.60       126.43 o
   5  13   8         80.55          3.43        63.64 o
   7  13   8         82.10        232.28        87.43 o
   9  13   8        460.03        622.70        92.78 o
  -6  14   8        557.07        490.06       127.50 o
 -45   1   9        136.24         81.43       144.43 o
 -43   1   9        116.78        136.07        68.57 o
 -41   1   9         80.01          0.86        58.93 o
 -39   1   9       2117.62       2125.03       117.00 o
 -37   1   9        229.58        213.64        48.00 o
 -35   1   9       7531.88       7654.12       129.64 o
 -33   1   9        929.75        948.19        61.28 o
 -31   1   9       2767.63       2771.94        79.28 o
 -29   1   9       2225.06       2317.88        61.50 o
 -27   1   9       8545.75       7906.97        98.14 o
 -25   1   9        825.56        885.62        35.36 o
 -23   1   9          0.01         17.57        19.29 o
 -21   1   9       5863.14       5862.73        80.14 o
 -19   1   9       5749.11       5378.45        71.78 o
 -17   1   9       1884.83       2251.24        38.57 o
 -15   1   9       6829.44       6856.99        82.28 o
 -13   1   9       1097.09       1663.25        40.93 o
 -11   1   9        555.26        530.56        27.21 o
  -9   1   9      21050.21      20650.69       145.50 o
  -7   1   9       1809.56       1788.82        36.21 o
  -5   1   9       1189.99       1036.91        24.86 o
  -3   1   9       7138.58       9681.22        71.36 o
  -1   1   9       1933.46       1618.68        39.00 o
   1   1   9      10051.11       9351.44        81.21 o
   3   1   9        458.54        480.85        24.86 o
   5   1   9       2645.73       2757.37        46.07 o
   7   1   9        674.54        555.42        33.21 o
   9   1   9        389.13        388.49        37.93 o
  11   1   9        181.06        156.85        31.29 o
  13   1   9        163.65        192.21        38.36 o
  15   1   9       5904.46       6136.37       147.85 o
  17   1   9       3039.75       2790.80       109.07 o
  19   1   9        652.89        878.98        76.07 o
  21   1   9       4577.72       4811.25       140.78 o
  23   1   9       6803.18       7100.63       172.50 o
  25   1   9        147.45        209.35        71.14 o
  27   1   9        416.78        418.71        73.50 o
  29   1   9        465.09        318.21        72.64 o
  31   1   9        643.37        689.77        95.36 o
 -44   2   9         25.62         51.43        75.86 o
 -42   2   9        168.50        172.50        71.78 o
 -40   2   9         88.08        170.35        59.57 o
 -38   2   9        838.21        955.48        65.36 o
 -36   2   9       5072.29       4672.18       124.07 o
 -34   2   9       1468.18       1432.47        72.00 o
 -32   2   9        126.26        126.64        31.50 o
 -30   2   9        556.07        392.35        39.00 o
 -28   2   9       3901.17       4391.90        78.00 o
 -26   2   9        984.99        848.77        38.14 o
 -24   2   9       1210.82       1543.04        42.64 o
 -22   2   9       2630.21       2979.79        51.21 o
 -20   2   9       1601.51       1480.04        36.21 o
 -18   2   9       1059.67       1426.04        31.29 o
 -16   2   9        962.67        860.98        40.50 o
 -14   2   9       7237.74       8464.74        98.14 o
 -12   2   9        512.76        903.19        21.43 o
 -10   2   9      15412.85      13276.42        90.43 o
  -8   2   9          3.58        125.14        17.79 o
  -6   2   9      26561.49      24488.89       165.00 o
  -4   2   9      15602.68      15041.03        96.43 o
  -2   2   9       3536.14       4310.69        44.78 o
   0   2   9        147.98        133.71        18.43 o
   2   2   9       1612.88       1209.40        31.71 o
   4   2   9       2432.98       2565.37        43.71 o
   6   2   9         20.85          7.71        20.14 o
   8   2   9        611.09        670.91        40.28 o
  10   2   9       1899.37       2096.31        60.43 o
  12   2   9        217.02        160.50        32.14 o
  14   2   9       7625.16       7504.12       136.07 o
  16   2   9       4487.20       4022.06       124.28 o
  18   2   9       8535.01       8325.68       171.42 o
  20   2   9       8351.16       7733.19       171.85 o
  22   2   9       1031.44        844.27       106.71 o
  24   2   9         76.26        101.14        61.07 o
  26   2   9       3432.70       3343.86       142.93 o
  28   2   9        373.84        280.71        72.43 o
  30   2   9        131.91          4.29        76.93 o
  32   2   9         57.29        115.93        74.14 o
 -43   3   9        233.67        368.78        81.43 o
 -41   3   9        315.30        375.63        64.50 o
 -39   3   9       3353.35       3872.06       176.35 o
 -37   3   9       1494.93       1613.32        94.93 o
 -35   3   9        223.35        182.78        48.86 o
 -33   3   9        226.03        331.06        46.28 o
 -31   3   9        694.29        812.55        56.14 o
 -29   3   9         91.92         91.28        34.71 o
 -27   3   9        435.30        406.71        28.07 o
 -25   3   9         69.90        184.92        27.00 o
 -23   3   9       8183.81       8045.40        96.43 o
 -21   3   9        996.57        944.34        45.43 o
 -19   3   9         30.30          7.50        20.79 o
 -17   3   9      12893.54      12750.58       105.21 o
 -15   3   9       1246.77       1438.47        54.00 o
 -13   3   9       5112.80       4929.32        45.64 o
 -11   3   9       5767.67       5749.59        71.14 o
  -9   3   9      29312.43      28474.31       197.14 o
  -7   3   9      28986.31      28282.96       183.85 o
  -5   3   9        795.42       1160.55        34.50 o
  -3   3   9       1734.94       1544.11        36.86 o
  -1   3   9        333.04        166.92        15.64 o
   1   3   9       4918.35       5148.75        58.50 o
   3   3   9       6479.87       7278.27        83.36 o
   5   3   9       2976.81       2468.30        56.36 o
   7   3   9        243.91        401.13        30.64 o
   9   3   9       3422.95       3649.64        70.07 o
  11   3   9        304.30        185.14        32.78 o
  13   3   9       5481.95       5473.81       101.57 o
  15   3   9       2123.38       2224.67        82.71 o
  17   3   9       2212.13       2280.81        89.78 o
  19   3   9       3322.14       3356.50       114.85 o
  21   3   9        552.35        554.77        68.14 o
  23   3   9       2754.99       2503.02       118.93 o
  25   3   9        490.22        680.34        76.07 o
  27   3   9        574.95        615.20        77.14 o
  29   3   9        163.08        113.35        66.86 o
  31   3   9        198.94        165.21        74.57 o
 -42   4   9          0.00          2.14        56.36 o
 -40   4   9          8.65         20.79        61.07 o
 -38   4   9       5222.05       5769.30       199.07 o
 -36   4   9        691.46        809.13        81.64 o
 -34   4   9        379.52        390.21        50.14 o
 -32   4   9       1138.92        940.48        67.07 o
 -30   4   9         13.48         14.14        29.57 o
 -28   4   9       3829.32       3450.35        77.78 o
 -26   4   9        743.90        842.55        34.50 o
 -24   4   9        812.52        683.56        32.57 o
 -22   4   9       4998.49       4608.76        69.43 o
 -20   4   9       6054.60       5678.88        70.93 o
 -18   4   9        475.77        584.34        23.57 o
 -16   4   9       1168.19       1402.26        45.00 o
 -14   4   9        338.46        227.35        25.71 o
 -12   4   9       4321.56       4549.19        70.71 o
 -10   4   9       3666.54       3880.42        56.36 o
  -8   4   9      20680.71      23995.19       177.00 o
  -6   4   9        164.39        269.14        24.00 o
  -4   4   9        839.84        907.27        40.07 o
  -2   4   9       4136.58       4954.82        69.00 o
   0   4   9        120.30         26.14        19.71 o
   2   4   9        782.41        564.84        29.57 o
   4   4   9         21.70          3.00        20.14 o
   6   4   9        341.50        388.06        30.64 o
   8   4   9        280.04        304.06        31.29 o
  10   4   9       1623.21       1372.90        51.21 o
  12   4   9       2692.17       2707.23        75.00 o
  14   4   9       3708.95       3858.99        83.78 o
  16   4   9      14075.54      14126.48       203.14 o
  18   4   9       2134.73       1977.60        81.86 o
  20   4   9        535.56        656.77        69.21 o
  22   4   9        318.21        332.99        65.57 o
  24   4   9        256.54        337.71        68.78 o
  26   4   9        726.44        806.34        88.71 o
  28   4   9       1335.00       1136.33        99.64 o
  30   4   9        555.65        792.63        87.21 o
 -41   5   9        267.83        200.35        73.07 o
 -39   5   9         26.39         60.21        62.36 o
 -37   5   9        800.78        889.05        84.21 o
 -35   5   9          0.00          3.64        47.57 o
 -33   5   9       5006.41       4809.97       134.35 o
 -31   5   9          0.61         16.71        36.86 o
 -29   5   9         17.17          3.00        29.36 o
 -27   5   9       1907.96       2105.10        67.50 o
 -25   5   9        674.06        685.27        32.57 o
 -23   5   9         99.15        109.93        23.36 o
 -21   5   9        402.11        678.63        30.86 o
 -19   5   9      14529.57      14429.47       145.50 o
 -17   5   9       2043.54       2020.88        42.86 o
 -15   5   9          2.56          7.71        22.71 o
 -13   5   9          8.67          0.21        21.86 o
 -11   5   9       3821.21       3697.42        53.36 o
  -9   5   9      11396.28      12388.44       120.21 o
  -7   5   9         92.79        166.71        20.79 o
  -5   5   9        795.81        998.98        24.43 o
  -3   5   9       6517.25       6611.64        82.28 o
  -1   5   9       2749.88       2776.23        45.00 o
   1   5   9       5686.25       5470.81        75.00 o
   3   5   9       7437.17       7544.19        87.00 o
   5   5   9       2924.46       3242.07        57.86 o
   7   5   9        782.31        856.70        35.36 o
   9   5   9        507.71        635.77        38.36 o
  11   5   9        100.79        181.28        32.14 o
  13   5   9       5100.23       4991.25        86.36 o
  15   5   9       7685.67       7420.98       116.14 o
  17   5   9        772.45        682.70        60.64 o
  19   5   9       3588.14       3507.57       120.85 o
  21   5   9        226.85        261.85        57.43 o
  23   5   9          5.08         25.07        54.64 o
  25   5   9        886.07       1001.12        84.64 o
  27   5   9        130.86        203.14        70.50 o
  29   5   9        441.04        452.99        94.93 o
 -40   6   9        938.22        871.48       102.85 o
 -38   6   9        806.80        846.41        91.07 o
 -36   6   9         14.63          4.50        59.36 o
 -34   6   9        193.49        173.35        57.00 o
 -32   6   9       1811.51       1522.47        93.43 o
 -30   6   9         15.10         76.28        38.78 o
 -28   6   9        190.01        177.00        36.86 o
 -26   6   9       5055.26       4918.18        88.07 o
 -24   6   9        321.98        408.42        23.57 o
 -22   6   9          1.37         11.36        19.93 o
 -20   6   9       2822.88       3030.79        55.07 o
 -18   6   9       1633.66       1542.18        49.93 o
 -16   6   9        943.66        740.34        42.43 o
 -14   6   9         45.48         41.14        24.43 o
 -12   6   9       1636.45       1646.32        51.86 o
 -10   6   9          1.41        125.14        23.79 o
  -8   6   9       2796.67       2532.16        57.00 o
  -6   6   9       2896.35       3142.00        53.36 o
  -4   6   9       1085.79       1228.69        42.86 o
  -2   6   9       9180.27       8602.53       104.14 o
   0   6   9       7735.24       7571.19        90.00 o
   2   6   9       1133.13       1152.19        50.36 o
   4   6   9        957.40        976.48        42.86 o
   6   6   9          9.00         34.50        23.36 o
   8   6   9       4162.70       4187.05        78.00 o
  10   6   9       9549.45       8950.73       161.14 o
  12   6   9        227.03        303.21        36.43 o
  14   6   9        487.59        458.13        52.50 o
  16   6   9       2169.27       2038.67        81.21 o
  18   6   9       1139.07       1046.76        81.64 o
  20   6   9       3362.27       3292.00       123.00 o
  22   6   9         12.46         19.07        52.28 o
  24   6   9       3200.69       3022.01       165.42 o
  26   6   9         40.10          3.64        73.71 o
  28   6   9        687.49        826.48       108.00 o
 -39   7   9        285.35        237.42       102.64 o
 -37   7   9         32.12          4.93        61.28 o
 -35   7   9         29.58          0.00        59.57 o
 -33   7   9        472.60        562.92        80.78 o
 -31   7   9        598.76        611.13        78.00 o
 -29   7   9        408.50        328.06        63.21 o
 -27   7   9       1488.25       1280.54        85.93 o
 -25   7   9       2179.97       2033.96       111.64 o
 -23   7   9       1378.17       1423.90        56.78 o
 -21   7   9       4864.62       4490.26        80.78 o
 -19   7   9       3860.98       3490.21        90.64 o
 -17   7   9        372.09        425.78        33.43 o
 -15   7   9       1090.10        957.41        38.57 o
 -13   7   9       3145.46       3010.43        75.43 o
 -11   7   9        825.94        610.06        36.21 o
  -9   7   9      18975.97      19887.21       203.57 o
  -7   7   9        292.87        363.21        38.36 o
  -5   7   9       6361.29       6408.29        74.57 o
  -3   7   9       4042.40       3373.21        69.64 o
  -1   7   9         72.58         58.93        16.29 o
   1   7   9       2287.00       2546.52        71.14 o
   3   7   9        858.70        691.70        42.21 o
   5   7   9         15.17          0.43        23.79 o
   7   7   9          5.00          8.57        26.57 o
   9   7   9       2199.64       1973.53        57.43 o
  11   7   9       1234.94       1426.04        60.21 o
  13   7   9      13091.41      11796.60       170.35 o
  15   7   9       2043.57       2113.24        88.07 o
  17   7   9          3.10          2.36        70.71 o
  19   7   9        234.85        230.35        63.43 o
  21   7   9        930.59       1114.05       112.93 o
  23   7   9         22.49         77.57        72.43 o
  25   7   9       1054.68        996.84       105.85 o
  27   7   9        200.35        358.92       171.42 o
 -38   8   9         11.00          0.00       123.43 o
 -36   8   9         85.59        214.07        82.28 o
 -34   8   9          0.56         66.43        63.86 o
 -32   8   9       2964.20       2668.44       134.14 o
 -30   8   9        131.14         45.00        57.86 o
 -28   8   9        320.88        387.21        66.21 o
 -26   8   9          7.78         46.07        81.00 o
 -24   8   9       9067.37       8446.10       188.35 o
 -22   8   9        753.11        822.41        48.43 o
 -20   8   9        587.09        557.34        42.21 o
 -18   8   9        266.78        170.35        27.86 o
 -16   8   9        785.65        784.27        45.64 o
 -14   8   9       2176.69       2133.38        82.50 o
 -12   8   9       4708.63       4178.91        76.50 o
 -10   8   9       4525.90       4224.77        68.78 o
  -8   8   9       3986.14       3739.63        57.00 o
  -6   8   9        284.89        397.28        22.07 o
  -4   8   9         52.64         46.71        19.29 o
  -2   8   9       2935.75       3119.07        72.00 o
   0   8   9       4644.18       4826.89        72.00 o
   2   8   9          7.10          8.36        26.57 o
   4   8   9        273.09        349.92        39.43 o
   6   8   9          7.96          0.00        25.71 o
   8   8   9       3148.71       3193.43        74.14 o
  10   8   9       3383.73       3318.14       168.42 o
  12   8   9         20.37         24.00        40.28 o
  14   8   9       3347.39       3471.14       105.43 o
  16   8   9       1706.24       1539.18       100.28 o
  18   8   9        152.34        147.85        60.43 o
  20   8   9       1209.39       1284.61        96.43 o
  22   8   9       2137.72       2079.81       157.50 o
  24   8   9        370.70        415.71       108.21 o
 -35   9   9        822.43        957.84       109.28 o
 -33   9   9       1247.81       1316.76       117.00 o
 -31   9   9        141.12         84.00        66.64 o
 -29   9   9         63.57        103.50        65.57 o
 -27   9   9         34.69         83.57        61.07 o
 -25   9   9       1528.99       1534.90        91.50 o
 -23   9   9         36.78        152.35        63.64 o
 -21   9   9        462.94        421.49        48.86 o
 -19   9   9         79.92         71.78        37.07 o
 -17   9   9       2492.03       2423.95        83.78 o
 -15   9   9         60.15          8.79        28.29 o
 -13   9   9        756.48        695.56        46.93 o
 -11   9   9       3287.11       3079.65        75.86 o
  -9   9   9       1388.62       1316.11        58.93 o
  -7   9   9       6566.12       6017.23       123.85 o
  -5   9   9       3467.72       3062.29        35.14 o
  -3   9   9        114.10        141.85        16.07 o
  -1   9   9       4028.94       3684.99        59.14 o
   1   9   9       1822.01       1809.60        52.50 o
   3   9   9        110.45        182.78        50.78 o
   5   9   9       3374.87       2561.09        91.28 o
   7   9   9       5806.89       5550.74       129.85 o
   9   9   9       1863.53       1546.04        75.86 o
  11   9   9       2911.39       2877.79        99.00 o
  13   9   9        414.10        390.63        79.93 o
  15   9   9          6.25          1.29        60.00 o
  17   9   9         47.82         50.78        62.57 o
  19   9   9        222.14        316.71        91.93 o
  21   9   9         48.72         76.71       127.93 o
  23   9   9          2.91          1.50        97.71 o
 -32  10   9        240.48        305.14        80.57 o
 -30  10   9        652.01        852.41        93.64 o
 -28  10   9          9.37          1.71        68.78 o
 -26  10   9          1.78          0.21        67.07 o
 -24  10   9        602.78        330.42        99.64 o
 -22  10   9        387.18        373.71        62.78 o
 -20  10   9        775.11        755.55        71.78 o
 -18  10   9       2048.04       1812.39        80.78 o
 -16  10   9        516.29        497.99        54.86 o
 -14  10   9          1.12          0.00        49.50 o
 -12  10   9         51.00         63.21        52.71 o
 -10  10   9       1257.25       1417.04        90.86 o
  -8  10   9        531.09        593.13        63.86 o
  -6  10   9         28.78         21.86        57.21 o
  -4  10   9       1627.48       2018.10        96.43 o
  -2  10   9       7963.43       7425.70       170.35 o
   0  10   9         37.63         73.28        50.36 o
   2  10   9       4384.50       4095.55       140.14 o
   4  10   9         14.06         41.78        36.21 o
   6  10   9         12.82          0.43        38.36 o
   8  10   9        623.19        533.56        57.64 o
  10  10   9          0.96          0.21        67.07 o
  12  10   9        101.83        200.35        63.00 o
  14  10   9        249.98        302.56        67.93 o
  16  10   9        493.55        389.13        78.86 o
  18  10   9        344.71        337.06        90.00 o
  20  10   9        575.81        448.92       103.50 o
 -29  11   9         55.79        168.64       117.00 o
 -27  11   9         89.37        148.28        82.07 o
 -25  11   9        924.52        934.48        88.93 o
 -23  11   9       1046.04       1483.04        99.00 o
 -21  11   9        624.48        487.70        65.57 o
 -19  11   9        144.13        359.35        93.43 o
 -17  11   9        117.93         78.00        53.78 o
 -15  11   9       2680.43       2457.16       122.78 o
 -13  11   9        788.97        643.27        75.00 o
 -11  11   9       2137.20       2011.03       107.78 o
  -9  11   9         56.83         37.07        52.28 o
  -7  11   9        730.63        728.34        88.07 o
  -5  11   9        179.18        251.78        68.78 o
  -3  11   9          1.39          2.14        61.28 o
  -1  11   9         24.38        159.00        74.57 o
   1  11   9       5169.67       5299.60       166.92 o
   3  11   9         22.23          2.79        60.21 o
   5  11   9       2463.06       2500.66       129.85 o
   7  11   9         53.87         68.36        45.00 o
   9  11   9        760.57       1127.12        88.07 o
  11  11   9        302.67        471.63        69.00 o
  13  11   9        304.63        355.71        70.28 o
  15  11   9         61.83         51.86        63.43 o
  17  11   9         39.23         21.64        76.93 o
 -24  12   9        569.28        784.70       149.14 o
 -22  12   9         37.63          0.00        73.71 o
 -20  12   9         91.23         11.36        76.28 o
 -18  12   9         42.12        123.43        65.78 o
 -16  12   9         61.30         80.57        67.28 o
 -14  12   9        279.72        273.64        93.21 o
 -12  12   9        911.08       1039.91        90.00 o
 -10  12   9         66.39        126.00        61.50 o
  -8  12   9        737.01        751.70        79.93 o
  -6  12   9          0.20          1.07        64.71 o
  -4  12   9       1212.00       1199.12        92.14 o
  -2  12   9       1360.54       1164.62        88.28 o
   0  12   9         25.88          0.00        54.86 o
   2  12   9         41.02         52.93        91.93 o
   4  12   9        787.26        740.56        88.50 o
   6  12   9         22.98         49.93       107.78 o
   8  12   9        630.72        622.06       180.00 o
  10  12   9         14.53        138.64        85.28 o
  12  12   9        373.83        292.49        95.78 o
 -19  13   9       1396.22       1208.33       167.57 o
 -17  13   9        201.77        502.06       194.78 o
 -15  13   9        596.94        623.77        96.00 o
 -13  13   9        900.35       1184.76       111.00 o
 -11  13   9        928.20       1160.33        97.93 o
  -9  13   9        488.05        665.99        81.86 o
  -7  13   9       2217.27       2303.95       123.64 o
  -5  13   9        238.52        263.99        78.86 o
  -3  13   9       1529.70       1648.68       103.50 o
  -1  13   9       1536.60       1458.61       104.35 o
   1  13   9       2453.55       2824.44       143.14 o
   3  13   9         10.49         47.14       106.93 o
   5  13   9        416.95        415.92        85.07 o
 -44   0  10        319.41          0.64       121.50 o
 -42   0  10        830.39        653.13       201.42 o
 -40   0  10         38.26          0.00        77.14 o
 -38   0  10        756.24        478.70        92.36 o
 -36   0  10       1305.33       1428.61        96.21 o
 -34   0  10      25569.67      27939.68       606.84 o
 -32   0  10        779.16        850.05        86.36 o
 -30   0  10       8508.83       8850.02       158.57 o
 -28   0  10       8224.64       8581.53       151.50 o
 -26   0  10        141.50        177.42        42.43 o
 -24   0  10       4092.77       4025.91       101.57 o
 -22   0  10       3287.67       4042.41       138.64 o
 -20   0  10       1125.25        978.84        45.43 o
 -18   0  10         82.73        166.50        44.14 o
 -16   0  10        919.03       1172.76        41.14 o
 -14   0  10      21566.27      21696.17       203.35 o
 -12   0  10       5340.77       5436.52        89.57 o
 -10   0  10         85.90        223.28        25.29 o
  -8   0  10       5768.98       5903.66        89.78 o
  -6   0  10      13118.04      13058.29       157.50 o
  -4   0  10       3481.35       3093.58        56.36 o
  -2   0  10       9164.50      11072.12       117.85 o
   0   0  10       9067.90       9564.01       109.50 o
   2   0  10        444.72        293.78        36.00 o
   4   0  10       1856.79       2419.45        72.64 o
   6   0  10        754.46       1223.54        72.86 o
   8   0  10      10581.70      10673.55       248.35 o
  10   0  10       1925.40       2083.88       204.42 o
  12   0  10       2509.74       2356.45       129.00 o
  14   0  10        262.30        596.77       108.21 o
  16   0  10        186.63        212.78        79.07 o
  18   0  10      24934.50      26080.57       497.35 o
  20   0  10         71.60        443.56       140.14 o
  22   0  10       5083.12       4513.62       224.78 o
  24   0  10      10834.17      10912.26       354.85 o
  26   0  10        602.96        505.27       103.50 o
  28   0  10          2.87          0.86        92.14 o
  30   0  10         91.38         54.00        99.64 o
 -45   1  10         11.43          0.43        82.28 o
 -43   1  10        107.11        171.85        72.43 o
 -41   1  10        294.73        226.71        70.71 o
 -39   1  10        272.04        347.14        59.57 o
 -37   1  10        408.26        350.99        53.14 o
 -35   1  10       1128.60       1193.55        63.43 o
 -33   1  10        324.65        456.63        49.07 o
 -31   1  10       1173.92        984.84        55.28 o
 -29   1  10       1404.98       1267.26        51.21 o
 -27   1  10       2376.47       2510.95        65.14 o
 -25   1  10         74.44        172.50        26.57 o
 -23   1  10       1676.69       1561.68        50.57 o
 -21   1  10       2669.50       3101.29        64.50 o
 -19   1  10        122.49        117.00        28.50 o
 -17   1  10      13628.67      14571.54       153.21 o
 -15   1  10       1491.44       1391.33        42.64 o
 -13   1  10      19166.50      19572.86       127.07 o
 -11   1  10       6164.04       6704.21        76.07 o
  -9   1  10        141.61        196.07        18.86 o
  -7   1  10        621.39        872.34        29.57 o
  -5   1  10       4316.15       3953.91        49.28 o
  -3   1  10       3891.25       4368.33        47.57 o
  -1   1  10       4033.94       4047.77        48.64 o
   1   1  10       4062.12       4745.25        61.28 o
   3   1  10       6827.11       7088.42        89.14 o
   5   1  10       4661.77       4320.12        71.78 o
   7   1  10         57.53         82.71        29.57 o
   9   1  10       2704.17       2332.23        96.21 o
  11   1  10        315.26        387.21        45.64 o
  13   1  10       7189.59       6758.64       145.93 o
  15   1  10        183.85        172.28        66.64 o
  17   1  10      10362.27       9201.23       196.71 o
  19   1  10        747.53        818.13        76.28 o
  21   1  10         33.10        201.64        80.78 o
  23   1  10        158.35        202.50        61.71 o
  25   1  10       1053.46       1028.33        89.57 o
  27   1  10       1255.38       1206.40       103.71 o
  29   1  10          9.61          0.86        67.28 o
  31   1  10        356.28        292.71        87.86 o
 -44   2  10         14.48          3.64        67.50 o
 -42   2  10         77.79         48.43        72.86 o
 -40   2  10         20.07          4.93        54.43 o
 -38   2  10       1275.84       1610.11        86.36 o
 -36   2  10        824.94        887.77        64.50 o
 -34   2  10       1499.82       1779.60        86.14 o
 -32   2  10        955.73       1076.55        61.28 o
 -30   2  10       2736.98       2374.45        69.86 o
 -28   2  10       2324.90       2319.38        62.78 o
 -26   2  10       2339.20       2477.09        63.00 o
 -24   2  10       1409.60       1487.97        42.86 o
 -22   2  10        110.78        208.50        30.86 o
 -20   2  10         41.10         45.86        24.00 o
 -18   2  10         68.61         79.28        27.43 o
 -16   2  10        254.61        300.85        21.64 o
 -14   2  10        994.98       1650.82        43.50 o
 -12   2  10       2059.72       1708.03        39.00 o
 -10   2  10        250.10        480.85        24.64 o
  -8   2  10      28217.04      27443.19       179.35 o
  -6   2  10         23.83        178.07        18.21 o
  -4   2  10       8710.68       7476.91        67.93 o
  -2   2  10        389.91        412.92        24.21 o
   0   2  10       2722.42       3220.43        65.78 o
   2   2  10       3548.05       4017.77        61.50 o
   4   2  10       8466.33       8284.32        96.86 o
   6   2  10       3334.40       2945.29        66.86 o
   8   2  10        614.18        877.05        43.28 o
  10   2  10       2128.42       2168.95        80.36 o
  12   2  10        816.57        925.27        60.21 o
  14   2  10       7506.10       8322.03       165.64 o
  16   2  10        608.28        558.63        64.50 o
  18   2  10        264.64        339.85        64.93 o
  20   2  10        239.44        311.35        62.57 o
  22   2  10          1.11         41.36        51.86 o
  24   2  10        529.03        508.27        73.71 o
  26   2  10        812.55        819.84        88.50 o
  28   2  10          0.21         44.36        61.93 o
  30   2  10        234.43        153.43        75.86 o
 -43   3  10         37.47          7.50        71.14 o
 -41   3  10         18.26         87.64        55.93 o
 -39   3  10        232.92        264.64        64.93 o
 -37   3  10        211.89        275.99        55.93 o
 -35   3  10         51.11          2.57        41.78 o
 -33   3  10         57.76         42.21        41.36 o
 -31   3  10        241.72        243.42        52.07 o
 -29   3  10        892.21        658.49        35.78 o
 -27   3  10        781.22        689.77        41.57 o
 -25   3  10       2107.41       2293.88        54.86 o
 -23   3  10       1282.16       1427.75        46.28 o
 -21   3  10       3025.46       3600.35        63.43 o
 -19   3  10        275.94        387.21        33.00 o
 -17   3  10       2755.28       2438.52        53.57 o
 -15   3  10        619.50        676.49        35.36 o
 -13   3  10       6174.01       5790.95        72.86 o
 -11   3  10       1220.67       1580.97        36.86 o
  -9   3  10      12172.76      12273.59       119.14 o
  -7   3  10        850.87       1062.19        29.79 o
  -5   3  10       3894.61       3877.42        56.14 o
  -3   3  10       8994.61       8603.81        86.57 o
  -1   3  10        860.78        621.20        29.57 o
   1   3  10        172.10        319.06        25.71 o
   3   3  10       1981.93       1860.17        51.21 o
   5   3  10       1599.01       1221.83        45.43 o
   7   3  10          3.49         34.28        24.86 o
   9   3  10        176.26         72.43        28.29 o
  11   3  10       1482.15       1672.03        59.14 o
  13   3  10         79.23        205.28        36.21 o
  15   3  10        746.53        764.98        68.57 o
  17   3  10        542.04        691.27        71.57 o
  19   3  10        970.14        821.77        71.57 o
  21   3  10       6000.69       6087.51       166.71 o
  23   3  10       1841.92       1598.11       102.85 o
  25   3  10       4099.58       3606.99       145.28 o
  27   3  10       1534.04       1454.75       142.07 o
  29   3  10         16.47         87.43        67.28 o
 -42   4  10        133.00        131.57        65.78 o
 -40   4  10         22.76         49.93        59.14 o
 -38   4  10         58.15        128.35        71.78 o
 -36   4  10       3164.04       3250.86       129.64 o
 -34   4  10         43.83        145.50        45.21 o
 -32   4  10        763.63        611.13        72.64 o
 -30   4  10         77.10         40.07        33.64 o
 -28   4  10         38.10        186.00        24.43 o
 -26   4  10        622.92        565.70        30.86 o
 -24   4  10        553.41        577.92        39.86 o
 -22   4  10        146.73        150.64        25.29 o
 -20   4  10         14.87          0.00        21.43 o
 -18   4  10         40.74         96.86        21.21 o
 -16   4  10        986.53        993.84        32.57 o
 -14   4  10        128.62         76.28        20.57 o
 -12   4  10       3673.05       4183.84        58.71 o
 -10   4  10       3637.75       3375.78        54.00 o
  -8   4  10       4904.22       4561.19        60.86 o
  -6   4  10        382.67        752.98        28.50 o
  -4   4  10      14770.94      13856.70       121.07 o
  -2   4  10       2180.84       1993.89        47.14 o
   0   4  10        296.92        403.92        30.64 o
   2   4  10       1872.88       2227.02        51.43 o
   4   4  10       1020.25        944.98        40.93 o
   6   4  10        283.75        315.21        30.21 o
   8   4  10        969.93        858.20        43.07 o
  10   4  10       1898.95       2316.81        65.57 o
  12   4  10       1382.36       1160.55        52.07 o
  14   4  10       2213.99       1914.39        83.14 o
  16   4  10       1104.63       1144.26        72.00 o
  18   4  10       8774.07       7956.47       176.14 o
  20   4  10         44.99         91.93        59.14 o
  22   4  10        157.07        317.99        66.86 o
  24   4  10        214.63        194.14        65.14 o
  26   4  10       1669.23       1882.46       114.43 o
  28   4  10        631.22        631.49        94.07 o
 -41   5  10         83.68        163.50        70.07 o
 -39   5  10        110.09        217.71        72.43 o
 -37   5  10       2109.32       2216.09       110.57 o
 -35   5  10         89.75         37.28        50.36 o
 -33   5  10          3.97          0.86        50.36 o
 -31   5  10       2162.90       1871.10        81.64 o
 -29   5  10        965.55        853.70        54.64 o
 -27   5  10       2005.63       1975.89        68.36 o
 -25   5  10          8.46         27.21        23.79 o
 -23   5  10        384.17        388.49        33.21 o
 -21   5  10        370.07        357.21        25.50 o
 -19   5  10       2923.06       2936.08        58.07 o
 -17   5  10       2308.40       2153.95        56.57 o
 -15   5  10       2576.60       3178.65        63.21 o
 -13   5  10       4856.10       4935.96        73.50 o
 -11   5  10       4001.83       4411.83        70.28 o
  -9   5  10       3076.23       3678.78        55.71 o
  -7   5  10       2281.49       2855.94        51.86 o
  -5   5  10       5430.99       5283.31        72.43 o
  -3   5  10          1.83         65.14        22.29 o
  -1   5  10       2824.18       2976.79        58.93 o
   1   5  10       4152.21       4082.27        66.43 o
   3   5  10         18.59         93.00        24.86 o
   5   5  10       1202.82       1278.40        48.64 o
   7   5  10        179.69        205.07        29.79 o
   9   5  10       1351.49       1651.89        57.21 o
  11   5  10        296.45        308.14        49.07 o
  13   5  10      11063.54      11242.68       141.85 o
  15   5  10        120.71        171.00        39.86 o
  17   5  10        976.56       1122.83        82.07 o
  19   5  10       1336.78       1297.26        85.28 o
  21   5  10        695.53        829.27        88.50 o
  23   5  10        258.43        135.85        63.00 o
  25   5  10        134.97        100.71        59.14 o
  27   5  10         23.54          0.21        72.00 o
 -40   6  10         67.15         35.57        68.57 o
 -38   6  10         15.99          0.21        78.21 o
 -36   6  10         17.16          1.29        57.64 o
 -34   6  10         18.67         62.57        63.00 o
 -32   6  10         15.33         50.78        50.14 o
 -30   6  10        347.14        476.99        51.86 o
 -28   6  10        266.62        362.78        70.50 o
 -26   6  10         11.66         11.36        34.50 o
 -24   6  10        532.05        692.56        39.00 o
 -22   6  10         17.09          0.86        27.21 o
 -20   6  10       5438.46       4960.61       100.93 o
 -18   6  10       8583.36       8283.25       108.21 o
 -16   6  10        422.41        503.35        38.14 o
 -14   6  10        873.56        992.12        45.21 o
 -12   6  10       2762.81       2677.87        61.28 o
 -10   6  10       5988.18       5310.74        92.78 o
  -8   6  10        449.76        576.20        36.86 o
  -6   6  10       3986.46       3694.42        64.93 o
  -4   6  10        384.91        560.77        33.64 o
  -2   6  10       1501.25       1699.89        45.00 o
   0   6  10          0.67          1.07        21.00 o
   2   6  10        835.05        906.41        39.21 o
   4   6  10       4187.70       3815.49        73.07 o
   6   6  10       1066.81       1170.40        47.36 o
   8   6  10       1236.02       1410.61        55.93 o
  10   6  10       3103.38       2780.51        71.36 o
  12   6  10        174.59        246.85        36.00 o
  14   6  10       1976.77       1765.89        75.86 o
  16   6  10       1519.22       1285.47        67.93 o
  18   6  10        548.98        769.91        65.36 o
  20   6  10       3418.26       3877.20       138.43 o
  22   6  10       1176.61       1070.98        98.57 o
  24   6  10        692.65        708.20        90.43 o
  26   6  10          1.46         13.71        81.64 o
 -39   7  10        281.56        164.57        76.50 o
 -37   7  10        237.01        275.57        78.00 o
 -35   7  10        151.63        184.07        69.00 o
 -33   7  10        294.73        380.35        72.43 o
 -31   7  10        303.54        298.71        66.21 o
 -29   7  10          1.41          4.07        54.86 o
 -27   7  10        241.90        135.43        69.86 o
 -25   7  10          8.93         25.50        42.21 o
 -23   7  10          0.25          6.64        33.86 o
 -21   7  10       8749.30       7984.33       147.43 o
 -19   7  10       2982.03       3003.36        89.78 o
 -17   7  10        816.45        880.27        46.28 o
 -15   7  10       1777.21       1731.61        55.28 o
 -13   7  10       6239.80       5645.66        87.64 o
 -11   7  10       6226.82       6298.36       106.71 o
  -9   7  10         31.41          7.29        18.21 o
  -7   7  10        310.45        544.06        41.36 o
  -5   7  10         54.93         41.57        32.14 o
  -3   7  10        326.41        205.71        25.29 o
  -1   7  10         21.34         37.07        22.71 o
   1   7  10        853.78        970.05        42.00 o
   3   7  10       4503.60       4637.26        79.50 o
   5   7  10         19.97         60.64        26.57 o
   7   7  10       6502.43       6404.00       109.93 o
   9   7  10       5682.20       5013.75       105.64 o
  11   7  10       1100.43       1173.40        66.43 o
  13   7  10       1808.44       1789.89        79.93 o
  15   7  10       3863.92       3860.92       124.71 o
  17   7  10        196.72        223.50        63.64 o
  19   7  10          0.59         42.00        60.64 o
  21   7  10        199.90        145.07        74.78 o
  23   7  10         17.90          0.00        74.57 o
  25   7  10       1220.69       1208.55       118.71 o
 -36   8  10        292.59        344.35       103.28 o
 -34   8  10         29.31          0.21        59.78 o
 -32   8  10         13.38         46.07        63.43 o
 -30   8  10        151.48        100.50        56.57 o
 -28   8  10        340.67        296.56        77.36 o
 -26   8  10         67.97         95.78        53.36 o
 -24   8  10       1217.48        936.62       102.85 o
 -22   8  10        914.34        809.77        77.36 o
 -20   8  10        349.10        367.92        54.21 o
 -18   8  10        814.77        621.42        45.21 o
 -16   8  10       7411.64       7420.98       120.21 o
 -14   8  10        175.03        254.99        36.43 o
 -12   8  10        107.36        121.07        27.21 o
 -10   8  10        158.30        195.64        27.86 o
  -8   8  10       1556.63       1620.82        50.14 o
  -6   8  10        104.65         72.00        24.43 o
  -4   8  10       1792.80       1921.67        49.71 o
  -2   8  10       1078.00       1168.47        77.36 o
   0   8  10         21.07          3.21        17.57 o
   2   8  10        918.92        827.12        45.64 o
   4   8  10       2325.66       2112.17        67.71 o
   6   8  10        882.81        785.77        55.93 o
   8   8  10         12.14         18.21        43.07 o
  10   8  10        406.87        320.35        51.00 o
  12   8  10          1.01          0.00        42.21 o
  14   8  10        459.37        540.20        70.93 o
  16   8  10        561.15        525.63        86.14 o
  18   8  10        715.85        725.13        82.07 o
  20   8  10       1754.58       1784.53       115.93 o
  22   8  10        229.51        280.49        97.93 o
 -35   9  10        167.10        176.57        86.78 o
 -33   9  10          1.24         39.64        68.14 o
 -31   9  10        504.28        513.63        89.78 o
 -29   9  10         67.75         94.07        61.07 o
 -27   9  10       1875.25       2092.88       118.71 o
 -25   9  10        295.27        316.71        73.50 o
 -23   9  10         51.59         18.21        45.86 o
 -21   9  10         46.05          6.00        38.57 o
 -19   9  10         45.09         57.86        45.43 o
 -17   9  10        670.71        650.77        58.07 o
 -15   9  10       2458.08       2856.58        88.93 o
 -13   9  10       7612.71       7491.91       197.14 o
 -11   9  10       2109.83       2139.17        60.00 o
  -9   9  10         41.37         34.93        34.07 o
  -7   9  10       1916.58       2039.31        49.93 o
  -5   9  10        672.72        702.20        47.14 o
  -3   9  10         86.23         75.21        30.21 o
  -1   9  10       2463.44       2650.44        74.14 o
   1   9  10       1334.19       1275.61        63.86 o
   3   9  10        335.85        458.99        51.00 o
   5   9  10        544.59        524.56        59.36 o
   7   9  10        231.56        125.35        48.00 o
   9   9  10          3.65          0.21        40.71 o
  11   9  10       1135.07       1189.26        76.50 o
  13   9  10        143.60        201.21        67.50 o
  15   9  10        246.35        208.92        76.93 o
  17   9  10        600.84        767.98       103.93 o
  19   9  10        128.78         90.64        75.43 o
  21   9  10          2.39         36.21        93.43 o
 -32  10  10         47.84          0.43        70.93 o
 -30  10  10        111.52         45.64        68.78 o
 -28  10  10        311.21        285.21       103.50 o
 -26  10  10         60.30         15.86        58.07 o
 -24  10  10          0.06         40.93        87.43 o
 -22  10  10       1563.94       1220.33        94.07 o
 -20  10  10         58.91        122.78        50.36 o
 -18  10  10         72.95         35.78        55.07 o
 -16  10  10         21.30         24.00        51.43 o
 -14  10  10        388.34        364.71        38.36 o
 -12  10  10       1531.76       1612.68       105.64 o
 -10  10  10         26.29         60.00        53.36 o
  -8  10  10       4370.59       4201.41       135.43 o
  -6  10  10         40.02          3.21        49.93 o
  -4  10  10         25.70         53.57        64.93 o
  -2  10  10         73.59         46.71        59.36 o
   0  10  10        894.14        749.34        48.43 o
   2  10  10       1853.69       2127.38        81.86 o
   4  10  10        373.58        277.28        46.71 o
   6  10  10        820.66        902.12        69.86 o
   8  10  10         11.53          0.21        44.57 o
  10  10  10         21.78          0.00        61.50 o
  12  10  10         10.66          0.43        56.36 o
  14  10  10         20.34         58.50        61.93 o
  16  10  10         37.12         17.57        63.43 o
  18  10  10        321.62        406.49       101.57 o
 -29  11  10         34.89          1.93        62.57 o
 -27  11  10       1369.58       1294.04       136.71 o
 -25  11  10        204.30        102.00        70.28 o
 -23  11  10          3.68         25.50        52.50 o
 -21  11  10        212.69        182.78        79.28 o
 -19  11  10        734.29        603.42        85.71 o
 -17  11  10         87.83         65.14        68.78 o
 -15  11  10       1636.25       1655.54       112.71 o
 -13  11  10         78.32        147.64        61.50 o
 -11  11  10         10.99         21.86        64.93 o
  -9  11  10          0.18         60.00        65.57 o
  -7  11  10        266.45        151.71        72.00 o
  -5  11  10          0.31          4.93        71.14 o
  -3  11  10       1068.34       1069.05       115.50 o
  -1  11  10        412.83        198.85        68.57 o
   1  11  10         22.46         74.57        63.86 o
   3  11  10          0.00          1.07        58.28 o
   5  11  10        677.29        584.77        81.00 o
   7  11  10        156.44        120.21        52.50 o
   9  11  10        644.64        770.55        78.00 o
  11  11  10          9.47          0.00        51.21 o
  13  11  10       1646.78       1741.25       159.85 o
  15  11  10        549.65        429.42        94.07 o
 -24  12  10         87.82          0.64        84.86 o
 -22  12  10        991.52       1280.54       132.64 o
 -20  12  10        121.53         64.07        71.14 o
 -18  12  10       1089.95       1144.48       151.50 o
 -16  12  10          0.00          5.79        81.86 o
 -14  12  10       1496.42       1541.75       105.21 o
 -12  12  10        316.28        218.35        62.78 o
 -10  12  10          0.25         63.21        70.71 o
  -8  12  10        453.67        459.42        94.50 o
  -6  12  10          0.10          4.50        54.64 o
  -4  12  10        203.43        314.78        75.86 o
  -2  12  10       2332.97       1904.96       141.64 o
   0  12  10        486.09        581.56        89.36 o
   2  12  10        300.66        181.07        71.57 o
   4  12  10        838.93        845.12       119.14 o
   6  12  10         23.69          0.43        86.36 o
   8  12  10       2556.71       2583.80       280.92 o
  10  12  10         29.85         45.00        89.36 o
 -17  13  10        178.12        247.07        85.93 o
 -15  13  10          1.46          1.93        74.14 o
 -13  13  10        234.74        163.71        80.57 o
 -11  13  10         42.60         40.28        65.14 o
  -9  13  10        116.16        162.64        65.78 o
  -7  13  10         14.03          0.00        59.36 o
  -5  13  10        534.69        417.63        78.86 o
  -3  13  10        422.27        496.70        76.71 o
  -1  13  10         15.72         15.00        64.71 o
   1  13  10          1.48          0.43        72.64 o
   3  13  10        369.35        312.85       103.71 o
 -43   1  11         11.53          0.00        65.14 o
 -41   1  11         68.64          0.00        51.86 o
 -39   1  11        198.86        120.21        63.43 o
 -37   1  11       1541.41       1575.18        84.43 o
 -35   1  11       4523.02       4224.77       121.07 o
 -33   1  11        568.42        681.63        50.14 o
 -31   1  11          0.32          0.00        30.00 o
 -29   1  11       2204.86       2027.74        65.36 o
 -27   1  11        656.56        518.99        42.21 o
 -25   1  11       1477.00       1561.04        55.50 o
 -23   1  11        823.60        747.84        41.57 o
 -21   1  11          7.07         22.29        24.64 o
 -19   1  11        254.31        178.07        29.36 o
 -17   1  11      15789.99      15467.66       150.21 o
 -15   1  11          0.52          1.71        19.71 o
 -13   1  11         19.22         47.36        20.79 o
 -11   1  11        531.90        535.27        25.71 o
  -9   1  11       6379.62       7432.34        81.43 o
  -7   1  11        269.71        414.21        28.50 o
  -5   1  11       1699.53       1583.54        43.07 o
  -3   1  11       3418.17       3385.00        57.86 o
  -1   1  11      10447.57      11525.11       117.00 o
   1   1  11       6563.70       7489.77        99.64 o
   3   1  11       1777.03       1707.82        60.21 o
   5   1  11        744.33        913.69        46.71 o
   7   1  11       3181.01       3460.21        77.57 o
   9   1  11         44.80         50.57        37.93 o
  11   1  11         34.19         19.50        39.86 o
  13   1  11       2332.38       2053.24        96.21 o
  15   1  11      22728.31      22636.01       318.85 o
  17   1  11      12408.75      12701.94       223.07 o
  19   1  11       2787.20       2744.30       118.93 o
  21   1  11         74.07         84.43        61.28 o
  23   1  11       6308.44       6442.57       174.00 o
  25   1  11        993.30        999.84        94.07 o
  27   1  11       1094.88        881.55        94.28 o
  29   1  11          1.44          0.00        90.00 o
 -44   2  11         15.02          0.64        69.43 o
 -42   2  11       1544.04       1642.25       117.64 o
 -40   2  11        225.17        286.07        64.93 o
 -38   2  11          7.66          0.00        54.64 o
 -36   2  11        978.81       1117.90        74.14 o
 -34   2  11      13161.62      13494.13       202.28 o
 -32   2  11        160.39        146.78        39.64 o
 -30   2  11       2369.94       2359.88        70.71 o
 -28   2  11       4348.07       4278.98        80.36 o
 -26   2  11       1373.86       1112.12        47.14 o
 -24   2  11        262.22        248.35        27.86 o
 -22   2  11       1358.69       1344.18        57.21 o
 -20   2  11        457.52        434.78        29.57 o
 -18   2  11        424.37        400.71        24.86 o
 -16   2  11       2379.68       2746.01        52.07 o
 -14   2  11        106.10         87.43        25.07 o
 -12   2  11        503.14       1044.62        37.50 o
 -10   2  11         90.61         19.50        21.21 o
  -8   2  11       1065.53       1003.91        31.50 o
  -6   2  11       1976.16       1699.89        48.43 o
  -4   2  11       5816.32       4812.75        66.64 o
  -2   2  11      35838.42      35422.59       282.85 o
   0   2  11          2.89         51.43        24.86 o
   2   2  11       4585.92       4353.76        77.14 o
   4   2  11        307.10        322.92        37.93 o
   6   2  11        218.10        119.14        29.57 o
   8   2  11       1550.55       1590.18        63.86 o
  10   2  11       3909.38       3767.27       102.85 o
  12   2  11        724.11        878.12        61.50 o
  14   2  11        968.35        907.05        82.71 o
  16   2  11      11557.43      11269.68       205.92 o
  18   2  11        724.18        752.77        76.93 o
  20   2  11       1521.69       1336.90        93.64 o
  22   2  11       1560.48       1567.04       111.85 o
  24   2  11        198.98        157.93        58.71 o
  26   2  11       1689.03       1879.03       118.71 o
  28   2  11        251.53        356.78        80.36 o
 -43   3  11         16.21         78.86        70.71 o
 -41   3  11         23.66          1.93        55.71 o
 -39   3  11       1027.80        822.84        97.71 o
 -37   3  11        754.15        753.20        67.93 o
 -35   3  11         42.83         13.07        42.64 o
 -33   3  11       3499.10       3424.64       108.85 o
 -31   3  11       3460.28       3767.27       101.14 o
 -29   3  11        559.86        401.56        35.57 o
 -27   3  11       1752.69       1483.25        52.07 o
 -25   3  11       1335.31       1276.69        50.78 o
 -23   3  11        771.83        692.98        33.43 o
 -21   3  11         26.13         53.14        24.86 o
 -19   3  11        757.88        623.77        55.71 o
 -17   3  11          2.12          1.07        25.71 o
 -15   3  11         15.25         58.07        28.93 o
 -13   3  11        339.46        339.85        29.79 o
 -11   3  11       1141.49       1034.33        41.57 o
  -9   3  11         55.14        115.93        27.00 o
  -7   3  11       1768.87       2019.81        52.71 o
  -5   3  11       1687.53       1932.81        42.00 o
  -3   3  11        299.86        430.92        27.43 o
  -1   3  11        162.51        334.92        31.50 o
   1   3  11        212.38        216.64        30.64 o
   3   3  11       4944.05       4471.83        78.64 o
   5   3  11       3538.63       3460.85        73.50 o
   7   3  11       1721.89       2052.17        65.36 o
   9   3  11       8506.33       8560.74       130.71 o
  11   3  11         42.83         56.57        35.14 o
  13   3  11       3701.62       3506.92       101.78 o
  15   3  11         28.41         31.50        51.43 o
  17   3  11        175.85        152.35        58.93 o
  19   3  11       2063.67       2018.74       108.43 o
  21   3  11       2367.67       2214.17       115.07 o
  23   3  11         10.91         36.21       114.85 o
  25   3  11        180.45        214.50        69.00 o
  27   3  11        237.06        206.14        75.86 o
 -42   4  11         36.13         65.36        64.07 o
 -40   4  11        165.29         69.43        60.00 o
 -38   4  11         85.34        156.00        58.28 o
 -36   4  11        523.58        436.49        91.93 o
 -34   4  11        154.28         72.64        41.78 o
 -32   4  11        132.18        127.50        47.57 o
 -30   4  11        409.28        429.42        57.00 o
 -28   4  11       3703.66       3720.99        84.43 o
 -26   4  11        333.49        416.35        34.28 o
 -24   4  11        112.74        166.07        33.43 o
 -22   4  11       1072.03        846.62        48.64 o
 -20   4  11          0.47         14.57        27.00 o
 -18   4  11       1450.63       1437.18        50.14 o
 -16   4  11       1207.10       1268.33        34.50 o
 -14   4  11        137.62        111.00        23.36 o
 -12   4  11        150.25        143.35        22.93 o
 -10   4  11       1646.37       1478.75        40.93 o
  -8   4  11       7077.62       7635.26        85.71 o
  -6   4  11         74.00         53.78        24.43 o
  -4   4  11       9738.55      10034.14        99.64 o
  -2   4  11         63.24         93.64        24.86 o
   0   4  11         52.27        172.50        27.00 o
   2   4  11         37.67        173.35        32.14 o
   4   4  11         29.66         75.43        28.29 o
   6   4  11       2465.75       2481.37        70.07 o
   8   4  11         23.47         69.43        36.00 o
  10   4  11       1532.04       1199.33        58.50 o
  12   4  11        957.56        857.55        54.86 o
  14   4  11         67.43        109.28        48.43 o
  16   4  11       2959.06       2920.22       119.57 o
  18   4  11         60.55         34.07        55.28 o
  20   4  11        808.11        747.41        79.50 o
  22   4  11        110.35        150.00        63.21 o
  24   4  11        397.67        361.28        75.86 o
  26   4  11          0.15          0.21        67.50 o
  28   4  11        210.73        135.21        92.57 o
 -41   5  11       1344.39       1415.33       111.21 o
 -39   5  11        699.39        461.78        99.85 o
 -37   5  11         61.51         74.57        60.86 o
 -35   5  11        850.39        927.19        77.57 o
 -33   5  11         61.07         18.86        42.00 o
 -31   5  11       1606.79       1884.82        81.00 o
 -29   5  11        359.90        359.14        55.50 o
 -27   5  11       5872.98       5755.37       108.21 o
 -25   5  11         68.49         30.43        26.36 o
 -23   5  11       3568.34       3489.57        64.28 o
 -21   5  11         88.28        119.35        27.00 o
 -19   5  11       4463.93       4299.76        73.07 o
 -17   5  11          0.48          1.07        16.07 o
 -15   5  11        101.73        151.93        25.07 o
 -13   5  11       2450.00       2356.23        57.43 o
 -11   5  11         25.89         66.64        16.50 o
  -9   5  11         50.83        133.28        25.71 o
  -7   5  11       2973.47       3179.93        62.14 o
  -5   5  11       5216.81       5007.96        78.86 o
  -3   5  11        597.90        664.70        36.21 o
  -1   5  11       2006.51       2041.46        52.93 o
   1   5  11        731.35        790.27        40.71 o
   3   5  11       1855.74       1901.96        60.43 o
   5   5  11        259.63        400.06        38.57 o
   7   5  11        183.69        156.64        35.14 o
   9   5  11       5657.84       5177.46       100.93 o
  11   5  11       1457.40       1568.75        67.07 o
  13   5  11       9766.61       9570.65       145.07 o
  15   5  11        871.14        898.48        60.86 o
  17   5  11        389.85        544.06        67.07 o
  19   5  11        805.10        747.63        78.86 o
  21   5  11       3861.18       3857.49       162.85 o
  23   5  11        285.82        575.13        82.28 o
  25   5  11        905.33       1178.97       109.50 o
  27   5  11         32.72        102.85        83.36 o
 -40   6  11         19.98          0.21        67.93 o
 -38   6  11          6.60          0.43        56.36 o
 -36   6  11        111.19         86.57        64.71 o
 -34   6  11        121.34        214.28        69.43 o
 -32   6  11       1789.70       1787.53       135.64 o
 -30   6  11         79.01         57.00        43.93 o
 -28   6  11        222.46        190.92        47.78 o
 -26   6  11       1786.04       1941.39        87.86 o
 -24   6  11        349.24        473.56        42.64 o
 -22   6  11        252.29        346.06        34.93 o
 -20   6  11        434.09        356.35        40.28 o
 -18   6  11        165.64        132.43        27.86 o
 -16   6  11       1994.37       2104.45        57.64 o
 -14   6  11        425.02        482.35        34.07 o
 -12   6  11       8208.92       7812.90       110.78 o
 -10   6  11         89.08         48.21        26.79 o
  -8   6  11       5204.86       5250.74        89.78 o
  -6   6  11       6839.39       6972.06        89.14 o
  -4   6  11       5152.10       5731.38        79.28 o
  -2   6  11        957.15       1146.19        42.86 o
   0   6  11        371.45        516.85        30.21 o
   2   6  11       1540.00       1369.90        45.43 o
   4   6  11       2077.82       1705.89        61.28 o
   6   6  11         88.66         75.21        41.78 o
   8   6  11         61.76         29.14        33.86 o
  10   6  11       7237.33       7086.70       130.07 o
  12   6  11        357.84        438.42        46.93 o
  14   6  11       8096.38       7975.75       139.07 o
  16   6  11       3485.61       3783.35       107.14 o
  18   6  11         39.05          0.21        56.36 o
  20   6  11        313.79        349.92        75.64 o
  22   6  11        634.51        751.91        89.78 o
  24   6  11        513.01        467.78        84.21 o
 -39   7  11          0.20          0.00        90.86 o
 -37   7  11        182.47        132.00        68.36 o
 -35   7  11       1979.72       2064.17       124.28 o
 -33   7  11        264.04        133.50        70.07 o
 -31   7  11          0.54          0.64        56.57 o
 -29   7  11       4317.09       4461.33       167.14 o
 -27   7  11        481.20        463.92        67.71 o
 -25   7  11        945.20        922.27        81.43 o
 -23   7  11         94.21        139.07        45.43 o
 -21   7  11        419.74        269.78        39.21 o
 -19   7  11       3368.96       3003.79        75.86 o
 -17   7  11       3207.95       2841.15        75.21 o
 -15   7  11       1823.54       1380.83        53.14 o
 -13   7  11       2628.31       2612.30        69.64 o
 -11   7  11        843.68        872.77        41.78 o
  -9   7  11       5289.46       5141.03       117.85 o
  -7   7  11      11699.06      11000.97       141.00 o
  -5   7  11       6127.67       5955.30        86.57 o
  -3   7  11         23.29         19.93        23.79 o
  -1   7  11          0.21          0.00        23.79 o
   1   7  11        347.58        362.56        31.07 o
   3   7  11       4915.31       4994.46        92.57 o
   5   7  11         61.59         66.43        38.36 o
   7   7  11       4440.31       4108.84       103.50 o
   9   7  11       6589.26       5709.30       115.50 o
  11   7  11       4460.31       4728.33       116.78 o
  13   7  11       1952.98       2042.96        85.93 o
  15   7  11        144.48        248.14        57.21 o
  17   7  11        417.41        329.56        68.78 o
  19   7  11         16.85         32.57        61.93 o
  21   7  11        328.17        295.92        97.07 o
  23   7  11        394.67        383.78        95.57 o
 -36   8  11        732.12        746.34       107.35 o
 -34   8  11         61.02         26.57        74.78 o
 -32   8  11        785.26        635.13        95.14 o
 -30   8  11        967.66        759.84        96.86 o
 -28   8  11         98.45        158.35        61.07 o
 -26   8  11        897.86        940.69       114.21 o
 -24   8  11        748.36        675.84        72.64 o
 -22   8  11       2518.07       2747.73       112.93 o
 -20   8  11        136.19        202.92        52.07 o
 -18   8  11        378.77        386.35        47.36 o
 -16   8  11       5131.23       5051.46       134.78 o
 -14   8  11       1120.78       1070.98        52.50 o
 -12   8  11        183.44         82.07        27.43 o
 -10   8  11      10638.57       9685.72       144.43 o
  -8   8  11       1515.43       1755.60        64.71 o
  -6   8  11         19.99         25.07        26.57 o
  -4   8  11       1274.28       1158.83        48.21 o
  -2   8  11        190.74        179.78        34.07 o
   0   8  11       2141.02       1882.24        77.14 o
   2   8  11       3724.19       3755.92        95.57 o
   4   8  11        340.79        332.99        45.21 o
   6   8  11        725.52        482.99        59.14 o
   8   8  11       1987.68       2104.45        92.57 o
  10   8  11        994.60        973.91        70.28 o
  12   8  11         58.68         19.93        49.93 o
  14   8  11        175.63        165.42        61.28 o
  16   8  11       2343.30       2057.31       115.71 o
  18   8  11        815.99       1012.26        89.57 o
  20   8  11        186.74        139.07        76.07 o
  22   8  11       1066.66       1245.62       143.35 o
 -33   9  11       1593.77       1370.76       122.57 o
 -31   9  11         18.17          0.21        67.07 o
 -29   9  11          6.32          0.21        77.78 o
 -27   9  11       2249.81       2127.38       157.50 o
 -25   9  11        206.48        140.78        57.86 o
 -23   9  11        661.93        615.20        68.78 o
 -21   9  11        199.59        165.00        51.64 o
 -19   9  11        330.06        283.49        64.50 o
 -17   9  11          2.69         39.64        39.64 o
 -15   9  11       4040.79       3790.20       108.00 o
 -13   9  11         74.11         89.36        40.07 o
 -11   9  11        764.21        534.20        52.07 o
  -9   9  11       5271.84       5210.89       199.50 o
  -7   9  11        527.46        559.06        51.21 o
  -5   9  11         19.95        105.64        39.86 o
  -3   9  11          2.38         71.78        39.64 o
  -1   9  11         48.40        168.00        37.71 o
   1   9  11        968.29        855.41        67.07 o
   3   9  11         37.11         54.00        45.43 o
   5   9  11        878.03        754.48        65.14 o
   7   9  11         10.42         35.14        44.78 o
   9   9  11         21.38         87.64        48.86 o
  11   9  11        278.79        157.28        64.93 o
  13   9  11        666.77        742.91        91.28 o
  15   9  11       1507.16       1566.39       117.85 o
  17   9  11        292.54        211.71        79.28 o
  19   9  11        159.46        101.35        90.64 o
 -30  10  11        415.63        390.42       111.85 o
 -28  10  11        702.02        764.55        94.28 o
 -26  10  11       1369.70       1734.39       118.07 o
 -24  10  11        318.55        357.64        73.50 o
 -22  10  11        203.61         27.00        54.64 o
 -20  10  11        921.81        973.48        92.14 o
 -18  10  11        156.72        194.14        51.43 o
 -16  10  11        893.48        571.70        72.21 o
 -14  10  11          1.49        114.43        55.28 o
 -12  10  11        263.61        268.92        41.14 o
 -10  10  11        105.66        109.93        20.36 o
  -8  10  11        234.55        205.50        65.57 o
  -6  10  11         21.75         11.14        34.71 o
  -4  10  11          2.57         58.50        26.36 o
  -2  10  11        271.29        386.78        46.71 o
   0  10  11          2.79         27.43        38.57 o
   2  10  11        299.47        325.28        51.64 o
   4  10  11          5.44        113.35        46.28 o
   6  10  11        196.96        224.35        53.78 o
   8  10  11         89.68        100.07        57.43 o
  10  10  11          8.32         12.00        59.36 o
  12  10  11         72.38         83.78        65.78 o
  14  10  11        129.40        153.64        68.78 o
  16  10  11        142.17        102.43        70.93 o
 -27  11  11          6.73          0.43        82.28 o
 -25  11  11         75.98        399.21        72.00 o
 -23  11  11       2057.91       2615.73       349.49 o
 -21  11  11        878.50        898.91       102.85 o
 -19  11  11        172.04        215.35        74.14 o
 -17  11  11         33.81         76.93        74.78 o
 -15  11  11       1609.13       1354.26       101.14 o
 -13  11  11          1.72         64.07        70.28 o
 -11  11  11        107.94         51.64        87.21 o
  -9  11  11         24.20         34.50        62.78 o
  -7  11  11       1073.34       1193.55       102.64 o
  -5  11  11         42.34          2.57        61.50 o
  -3  11  11         87.08        164.14        69.43 o
  -1  11  11       1618.82       1129.05       112.93 o
   1  11  11         63.64         30.21        63.86 o
   3  11  11        495.20        353.99        77.36 o
   5  11  11        221.46        228.21        68.36 o
   7  11  11        425.59        604.92        77.78 o
   9  11  11        230.28        213.42        63.21 o
  11  11  11         84.85         96.64        63.00 o
 -22  12  11          6.90         48.43        68.78 o
 -20  12  11        148.60         23.36        83.78 o
 -18  12  11        593.54        632.56        94.50 o
 -16  12  11         50.68        180.64        82.50 o
 -14  12  11        177.44        166.92        68.57 o
 -12  12  11       1371.35       1660.89       109.71 o
 -10  12  11         95.26        133.93        65.57 o
  -8  12  11        268.52        175.50        74.36 o
  -6  12  11        145.98         81.21        69.86 o
  -4  12  11        210.21        341.35        78.86 o
  -2  12  11        154.98        129.64        83.36 o
   0  12  11         72.46         37.71        73.71 o
   2  12  11        373.34        701.56        98.14 o
   4  12  11         17.01        117.43        90.43 o
   6  12  11        162.35          1.29        87.64 o
 -13  13  11          1.21         16.07        77.14 o
 -11  13  11        134.04        142.93        70.71 o
  -9  13  11          0.63          9.64        61.50 o
  -7  13  11         78.06         43.28        65.57 o
  -5  13  11        104.65         63.64        66.21 o
  -3  13  11        123.82         54.00        66.86 o
 -44   0  12        108.60         72.43       121.28 o
 -42   0  12          8.00         20.14        82.50 o
 -40   0  12          1.69          2.36        70.28 o
 -38   0  12        169.24        224.57        84.00 o
 -36   0  12      17565.59      18289.10       312.64 o
 -34   0  12       6700.56       6988.56       196.28 o
 -32   0  12        217.68        129.85        60.00 o
 -30   0  12         97.57         32.14        45.00 o
 -28   0  12        113.76         34.93        43.71 o
 -26   0  12       1403.35       1506.82        87.64 o
 -24   0  12        284.39        321.85        44.36 o
 -22   0  12      11273.72      11273.75       196.07 o
 -20   0  12        176.39        263.78        37.07 o
 -18   0  12        733.37        595.92        57.21 o
 -16   0  12       3240.37       3577.21        86.36 o
 -14   0  12      11236.52      11508.61       259.07 o
 -12   0  12        106.45        141.64        39.43 o
 -10   0  12       2463.12       2814.37        75.43 o
  -8   0  12      25564.47      25685.44       320.14 o
  -6   0  12       4079.05       3904.63       102.85 o
  -4   0  12        343.81        479.78        49.07 o
  -2   0  12        243.45        292.92        37.93 o
   0   0  12       1157.77       1216.90        64.93 o
   2   0  12        565.72        867.20        63.43 o
   4   0  12       8894.87       8478.03       181.28 o
   6   0  12        454.96        398.35        60.21 o
   8   0  12       7764.03       8287.75       197.35 o
  10   0  12      38709.29      38854.30       650.99 o
  12   0  12       3303.69       3510.35       162.85 o
  14   0  12       5238.95       5713.38       203.35 o
  16   0  12        101.87         13.50       102.21 o
  18   0  12        475.34        618.42       138.43 o
  20   0  12        395.80        275.57       132.00 o
  22   0  12        838.19        899.12       119.57 o
  24   0  12       5319.50       5541.95       248.35 o
  26   0  12       1774.41       1777.68       168.21 o
  28   0  12         84.97         37.50       167.78 o
 -43   1  12        192.18        273.42        75.64 o
 -41   1  12        285.12        296.78        64.28 o
 -39   1  12          9.56         46.50        59.36 o
 -37   1  12       5609.05       5557.38       129.43 o
 -35   1  12         68.63        147.43        44.78 o
 -33   1  12       2189.31       1965.39        82.28 o
 -31   1  12         17.19         73.50        35.78 o
 -29   1  12         18.03          0.43        30.00 o
 -27   1  12         13.88          9.86        30.00 o
 -25   1  12       4597.14       4242.76        79.28 o
 -23   1  12        100.24        214.50        32.36 o
 -21   1  12       1123.46       1625.75        49.93 o
 -19   1  12        343.51        476.13        41.14 o
 -17   1  12        191.35        269.99        29.14 o
 -15   1  12        803.21        940.48        40.07 o
 -13   1  12        286.20        348.21        28.50 o
 -11   1  12         15.08         47.57        24.64 o
  -9   1  12       1591.86       1872.60        47.14 o
  -7   1  12        935.50        914.55        33.43 o
  -5   1  12       6450.64       5861.66       108.64 o
  -3   1  12       1359.89       1681.89        54.21 o
  -1   1  12       2551.65       2612.09        66.00 o
   1   1  12        227.81        184.92        29.57 o
   3   1  12       2143.56       2261.52        66.64 o
   5   1  12        765.92        614.77        46.50 o
   7   1  12       4074.93       4340.69        96.64 o
   9   1  12       6256.93       6093.72       128.35 o
  11   1  12        395.69        471.85        58.50 o
  13   1  12       5420.77       5579.88       219.64 o
  15   1  12       2182.43       2146.67        99.64 o
  17   1  12        431.35        584.99        71.14 o
  19   1  12         94.64        165.64        63.86 o
  21   1  12         63.26        134.35        61.28 o
  23   1  12        216.99        384.85        96.43 o
  25   1  12        336.32        142.93        73.93 o
  27   1  12       1233.50       1477.47       113.14 o
 -44   2  12         46.83         38.36        74.57 o
 -42   2  12          7.92        136.93        72.21 o
 -40   2  12          6.33         22.07        70.50 o
 -38   2  12        784.69        697.70        71.14 o
 -36   2  12       5418.30       5932.58       132.64 o
 -34   2  12        413.42        286.49        47.14 o
 -32   2  12       1534.52       1795.25        75.86 o
 -30   2  12        781.06        903.41        47.57 o
 -28   2  12        305.42        304.92        41.14 o
 -26   2  12        865.14        706.91        47.78 o
 -24   2  12       3331.50       3212.07       112.93 o
 -22   2  12          0.29          2.79        27.86 o
 -20   2  12       5355.27       5508.74       102.64 o
 -18   2  12       1111.69       1447.04        45.43 o
 -16   2  12       6755.94       6827.64        90.64 o
 -14   2  12       2498.06       2841.37        59.36 o
 -12   2  12       1042.42        964.26        41.78 o
 -10   2  12       7422.99       7668.69        95.57 o
  -8   2  12       8251.12       8453.82       113.78 o
  -6   2  12        444.10        480.20        37.07 o
  -4   2  12       2916.19       2722.66        59.14 o
  -2   2  12       1812.48       1577.32        53.36 o
   0   2  12          1.97          2.14        22.50 o
   2   2  12        228.23        196.50        33.00 o
   4   2  12       2845.55       2907.79        72.43 o
   6   2  12        522.46        511.06        43.71 o
   8   2  12       2187.31       1832.32        72.00 o
  10   2  12        945.83        925.05        63.21 o
  12   2  12         67.57          3.00        47.36 o
  14   2  12        159.94        244.92        57.21 o
  16   2  12       1746.34       1796.10       101.14 o
  18   2  12       2394.41       2321.31       114.85 o
  20   2  12         44.43        155.14        65.78 o
  22   2  12        460.83        519.63        78.64 o
  24   2  12         93.61         62.14        66.43 o
  26   2  12       3143.14       3459.35       202.28 o
 -43   3  12        135.88        191.78        94.50 o
 -41   3  12        472.74        189.42        67.93 o
 -39   3  12        983.99       1040.55        90.64 o
 -37   3  12       3305.80       3196.43       115.93 o
 -35   3  12       1790.93       1938.60        95.36 o
 -33   3  12        956.08       1107.62        66.64 o
 -31   3  12         22.23        104.78        46.50 o
 -29   3  12        666.29        658.49        42.43 o
 -27   3  12       1368.64       1414.25        56.14 o
 -25   3  12       8569.49       8312.82       105.85 o
 -23   3  12       1273.40       1263.62        55.50 o
 -21   3  12        239.98        461.99        33.86 o
 -19   3  12       1456.74       1359.18        46.07 o
 -17   3  12        517.16        807.20        42.21 o
 -15   3  12         98.72        190.07        27.21 o
 -13   3  12        107.99         44.78        23.79 o
 -11   3  12        787.43        692.56        38.36 o
  -9   3  12        199.58        414.85        32.14 o
  -7   3  12       1195.14       1111.48        41.78 o
  -5   3  12       8360.68       8616.24       107.14 o
  -3   3  12       3068.66       3431.28        65.57 o
  -1   3  12        605.20        478.49        34.07 o
   1   3  12        519.55        492.42        38.57 o
   3   3  12        212.74        103.50        31.29 o
   5   3  12        141.56        127.93        33.86 o
   7   3  12         47.67         13.07        35.14 o
   9   3  12       1546.25       1669.68        68.78 o
  11   3  12        890.96       1006.91        62.57 o
  13   3  12       5121.66       5129.67       124.28 o
  15   3  12        658.11        761.13        73.28 o
  17   3  12        192.12        181.50        61.07 o
  19   3  12        642.04        666.20        77.14 o
  21   3  12         10.17        136.28        65.14 o
  23   3  12        459.41        482.13        81.86 o
  25   3  12        306.61        292.28        74.36 o
  27   3  12        241.88        212.57        79.07 o
 -42   4  12         11.20         11.79        70.93 o
 -40   4  12         63.97         52.50        59.14 o
 -38   4  12       1815.68       2018.31       106.50 o
 -36   4  12        387.50        432.42        58.50 o
 -34   4  12        395.14        514.27        68.57 o
 -32   4  12         13.98          6.21        39.64 o
 -30   4  12        321.99        239.14        49.50 o
 -28   4  12        108.00        123.00        42.86 o
 -26   4  12          5.87         12.21        30.00 o
 -24   4  12       3187.94       2887.65        72.21 o
 -22   4  12       1089.56       1085.33        38.78 o
 -20   4  12          6.05         57.64        21.64 o
 -18   4  12        107.86        113.57        26.36 o
 -16   4  12        442.45        365.56        29.79 o
 -14   4  12        529.78        632.34        34.50 o
 -12   4  12       3921.00       3670.21        70.07 o
 -10   4  12       1279.84       1280.12        49.07 o
  -8   4  12       1701.19       1837.03        54.64 o
  -6   4  12       3460.57       3133.00        60.86 o
  -4   4  12       3599.30       3788.49        73.07 o
  -2   4  12        261.30        201.64        27.43 o
   0   4  12       1387.31       1283.97        50.36 o
   2   4  12       1688.31       2096.53        69.43 o
   4   4  12         63.83         63.86        31.93 o
   6   4  12      15022.05      15073.60       180.85 o
   8   4  12        648.20        838.05        52.71 o
  10   4  12       5228.60       5196.10       106.93 o
  12   4  12       4758.85       4795.61       111.21 o
  14   4  12       2451.50       2691.80       107.14 o
  16   4  12        110.26         75.64        50.57 o
  18   4  12       1380.05       1224.62        89.78 o
  20   4  12       1603.64       1410.18       125.57 o
  22   4  12         67.21         76.71        63.64 o
  24   4  12        324.20        370.71        76.50 o
  26   4  12         10.13         73.07        70.93 o
 -41   5  12          4.96         61.50        70.71 o
 -39   5  12       1172.35        809.34        94.28 o
 -37   5  12         27.64         89.57        65.14 o
 -35   5  12       1224.74       1044.41        86.78 o
 -33   5  12        530.34        598.92        60.64 o
 -31   5  12        527.59        403.06        57.43 o
 -29   5  12         19.79          0.43        35.57 o
 -27   5  12         97.13         32.57        49.28 o
 -25   5  12       4189.81       3674.06        89.78 o
 -23   5  12        713.67        805.48        39.43 o
 -21   5  12         66.05         70.28        21.43 o
 -19   5  12        424.97        491.35        25.71 o
 -17   5  12       6171.68       6434.43        80.14 o
 -15   5  12        264.27        313.06        25.50 o
 -13   5  12       1166.01       1217.76        41.78 o
 -11   5  12       1776.32       1639.04        46.28 o
  -9   5  12       2009.27       2166.38        57.43 o
  -7   5  12         50.99         57.64        21.86 o
  -5   5  12       2620.84       2618.30        59.14 o
  -3   5  12         89.92         72.00        26.57 o
  -1   5  12        274.03        231.21        29.79 o
   1   5  12        340.70        460.70        36.00 o
   3   5  12        310.15        149.35        31.29 o
   5   5  12         75.67         50.14        34.71 o
   7   5  12        153.52        131.35        36.43 o
   9   5  12         18.55         37.71        34.93 o
  11   5  12       1847.50       1678.46        77.57 o
  13   5  12        518.58        472.06        57.21 o
  15   5  12       2503.11       2177.74        90.43 o
  17   5  12         73.38        130.07        60.00 o
  19   5  12        775.22        826.91       101.57 o
  21   5  12        431.75        318.85        81.21 o
  23   5  12        266.75        359.99        88.71 o
  25   5  12          7.19          2.14        72.86 o
 -40   6  12         10.05          0.21        70.71 o
 -38   6  12         51.15         55.50        68.36 o
 -36   6  12        939.70       1186.47       102.85 o
 -34   6  12         32.04         19.29       105.00 o
 -32   6  12        162.71         47.78        60.86 o
 -30   6  12       2112.67       2303.31        98.36 o
 -28   6  12         55.37          1.07        38.57 o
 -26   6  12          0.53         11.14        40.50 o
 -24   6  12       1727.79       1686.61        75.43 o
 -22   6  12        748.02        528.85        44.36 o
 -20   6  12       1673.44       1656.82        60.21 o
 -18   6  12        410.25        483.85        49.50 o
 -16   6  12        950.35        984.62        48.43 o
 -14   6  12         29.15         46.93        29.79 o
 -12   6  12       1969.00       1771.68        64.71 o
 -10   6  12        319.10        298.71        36.00 o
  -8   6  12       1849.13       2042.10        54.21 o
  -6   6  12        959.92        924.62        40.71 o
  -4   6  12         45.39         58.07        23.14 o
  -2   6  12        617.68        567.20        36.43 o
   0   6  12        136.12        202.50        29.57 o
   2   6  12        964.95        910.48        46.28 o
   4   6  12        594.23        776.77        49.28 o
   6   6  12         17.21         23.57        33.64 o
   8   6  12        354.08        184.71        43.07 o
  10   6  12          1.38          0.00        40.07 o
  12   6  12       3281.61       2971.44        94.93 o
  14   6  12        342.32        335.56        49.28 o
  16   6  12       1059.22       1024.91        75.64 o
  18   6  12       2389.70       2597.51       132.00 o
  20   6  12        597.83        794.77       101.14 o
  22   6  12         78.74        105.85        76.93 o
 -37   7  12          1.65          0.43        69.00 o
 -35   7  12        155.67         58.07        67.50 o
 -33   7  12         77.38          1.93        66.64 o
 -31   7  12         59.84          0.00        63.21 o
 -29   7  12        530.26        389.56        68.57 o
 -27   7  12        316.40        288.64       106.93 o
 -25   7  12        969.84        748.91        82.93 o
 -23   7  12        183.82        232.71        62.14 o
 -21   7  12       3517.71       3473.92       107.57 o
 -19   7  12        338.57        295.06        43.71 o
 -17   7  12        141.08        374.56        42.00 o
 -15   7  12      16947.83      17140.98       204.85 o
 -13   7  12        279.43        325.71        45.86 o
 -11   7  12         10.98          9.64        29.57 o
  -9   7  12         81.15        137.35        49.07 o
  -7   7  12      10834.32      10135.49       137.78 o
  -5   7  12        103.06         88.07        26.57 o
  -3   7  12          0.94          0.64        24.86 o
  -1   7  12        307.22        406.49        51.21 o
   1   7  12        307.38        318.42        40.28 o
   3   7  12        426.37        489.63        41.14 o
   5   7  12       2146.41       2126.53        77.36 o
   7   7  12       4038.73       4280.69       111.43 o
   9   7  12         98.87         37.07        46.28 o
  11   7  12        183.30         74.78        47.78 o
  13   7  12          4.97         31.07        44.57 o
  15   7  12        147.34        114.64        56.36 o
  17   7  12        542.45        514.27        71.14 o
  19   7  12         16.74          0.21        81.43 o
  21   7  12        759.86       1091.55       120.00 o
 -36   8  12         15.55         44.14        82.93 o
 -34   8  12         69.95          0.43        62.14 o
 -32   8  12         69.84         69.43       100.93 o
 -30   8  12       1376.16       1113.62       111.43 o
 -28   8  12         20.10        131.57        86.36 o
 -26   8  12         13.16          3.00        53.78 o
 -24   8  12       2222.56       2344.45       115.93 o
 -22   8  12       2802.63       2572.02       154.71 o
 -20   8  12        319.93        309.64        59.36 o
 -18   8  12       3472.02       3493.42       113.35 o
 -16   8  12        602.80        514.49        56.57 o
 -14   8  12        533.23        654.20        57.86 o
 -12   8  12         70.10        136.93        55.07 o
 -10   8  12       2058.14       2037.17        82.71 o
  -8   8  12        308.15        257.78        44.14 o
  -6   8  12       1306.05       1445.97        75.86 o
  -4   8  12        219.99        190.07        41.36 o
  -2   8  12        520.97        709.91        56.57 o
   0   8  12       4079.04       3727.20       112.50 o
   2   8  12        416.52        514.49        57.86 o
   4   8  12        896.26        770.77        70.93 o
   6   8  12         42.29          0.86        43.93 o
   8   8  12         92.04        292.07        56.14 o
  10   8  12         32.30          1.07        46.28 o
  12   8  12       1179.76        973.48        82.28 o
  14   8  12          5.94         45.21        62.57 o
  16   8  12        296.49        293.57        77.57 o
  18   8  12       1199.77       1353.18       118.50 o
  20   8  12          0.08          0.21        91.50 o
 -33   9  12        152.47        111.21       102.43 o
 -31   9  12        943.69       1313.97       148.71 o
 -29   9  12         57.47          0.43        76.07 o
 -27   9  12       1299.53       1241.97       102.64 o
 -25   9  12       1251.87       1288.47        93.86 o
 -23   9  12        129.54        129.85        63.86 o
 -21   9  12          7.20          0.00        47.78 o
 -19   9  12         63.17        101.14        47.78 o
 -17   9  12       1535.55       1420.90       105.85 o
 -15   9  12         13.88         97.07        42.21 o
 -13   9  12        205.23        280.92        55.07 o
 -11   9  12         16.06         61.07        42.64 o
  -9   9  12         64.61         97.71        41.36 o
  -7   9  12         18.71         73.28        44.57 o
  -5   9  12       1283.61       1173.19        69.43 o
  -3   9  12        118.21        101.78        43.50 o
  -1   9  12          0.00          0.00        38.57 o
   1   9  12         61.10         33.64        41.36 o
   3   9  12       1801.40       1639.46        84.64 o
   5   9  12         30.04         26.79        46.71 o
   7   9  12        407.13        535.49        64.71 o
   9   9  12       1103.03       1195.90       109.71 o
  11   9  12          0.00          1.50        61.93 o
  13   9  12        528.46        515.99        91.07 o
  15   9  12         96.84         80.57        72.43 o
  17   9  12        270.11        259.07        84.21 o
 -30  10  12         72.26        106.50        80.78 o
 -28  10  12          0.43         95.57        73.93 o
 -26  10  12         38.86         52.71        62.57 o
 -24  10  12        661.50        712.48        87.64 o
 -22  10  12       1061.47       1063.69       105.43 o
 -20  10  12        133.79        157.93        52.50 o
 -18  10  12        175.50        194.35        51.64 o
 -16  10  12       2552.12       2548.02       102.64 o
 -14  10  12        267.33        389.56        52.07 o
 -12  10  12        559.92        624.63        58.71 o
 -10  10  12       1214.92       1399.68        69.43 o
  -8  10  12       3394.27       3480.57       118.28 o
  -6  10  12        346.08        304.28        47.57 o
  -4  10  12        181.18        137.57        45.43 o
  -2  10  12        279.13        190.71        90.21 o
   0  10  12        146.47         50.78        44.78 o
   2  10  12        882.76        879.62        73.93 o
   4  10  12         57.09         33.21        48.86 o
   6  10  12         45.52          0.00        49.07 o
   8  10  12        708.89        882.62        91.93 o
  10  10  12        441.51        430.28        75.86 o
  12  10  12        651.82        553.70        84.43 o
  14  10  12         53.95         90.00        76.07 o
 -27  11  12         57.32         78.43        73.07 o
 -25  11  12        179.83        121.28        91.93 o
 -23  11  12        165.61        218.78        90.00 o
 -21  11  12        200.51        160.93        78.64 o
 -19  11  12         96.26        129.85       103.28 o
 -17  11  12        539.26        702.84       104.57 o
 -15  11  12          0.69         10.50        62.57 o
 -13  11  12        239.84         93.43        77.57 o
 -11  11  12        559.92        701.77        93.21 o
  -9  11  12         31.97          1.07        63.64 o
  -7  11  12        191.44        119.14        69.64 o
  -5  11  12          0.47         63.21        67.07 o
  -3  11  12        381.92        349.06        84.00 o
  -1  11  12        147.76        102.85        70.07 o
   1  11  12        152.60        118.93        71.36 o
   3  11  12        218.69        187.50       101.35 o
   5  11  12        367.29        404.78       184.71 o
   7  11  12         72.39        142.07        66.64 o
   9  11  12        357.95        248.78        72.21 o
 -20  12  12       1289.15       1593.61       134.78 o
 -18  12  12        130.00         54.86        81.00 o
 -16  12  12         94.55         79.50        86.57 o
 -14  12  12        566.43        641.13       113.35 o
 -12  12  12         21.09         25.07        74.36 o
 -10  12  12        425.04        551.13        94.28 o
  -8  12  12        290.37        335.56        88.93 o
  -6  12  12        169.59         43.71       102.21 o
  -4  12  12         15.27          0.21        68.14 o
  -2  12  12          0.02          8.14        71.36 o
   0  12  12         22.75         21.21        72.21 o
   2  12  12        193.99        119.14        94.71 o
   4  12  12        201.13        146.35        98.78 o
 -43   1  13        777.79        559.27        91.50 o
 -41   1  13        736.32        769.05        80.14 o
 -39   1  13        273.40        363.63        64.50 o
 -37   1  13        347.43        374.35        58.28 o
 -35   1  13         79.14         42.86        51.43 o
 -33   1  13       3956.22       3320.50        99.00 o
 -31   1  13       2720.49       2524.02        85.93 o
 -29   1  13        291.13        375.42        39.21 o
 -27   1  13         83.53        174.42        36.86 o
 -25   1  13       1307.39       1238.76        61.50 o
 -23   1  13         21.72          2.79        30.21 o
 -21   1  13       1844.21       2162.74        76.07 o
 -19   1  13       2517.27       2970.79        65.78 o
 -17   1  13        434.87        647.77        38.78 o
 -15   1  13         10.66          0.43        24.86 o
 -13   1  13       3625.52       3298.86        70.93 o
 -11   1  13       4928.67       5046.10        77.57 o
  -9   1  13        191.62        220.71        28.07 o
  -7   1  13       3957.73       3564.35        63.64 o
  -5   1  13       2729.84       2717.73        60.21 o
  -3   1  13       2057.62       2348.09        62.57 o
  -1   1  13        648.08        515.56        41.57 o
   1   1  13        140.42        155.35        38.78 o
   3   1  13       3238.75       3477.14       112.50 o
   5   1  13       2956.98       2840.72        79.71 o
   7   1  13          0.71         25.93        43.07 o
   9   1  13       3554.76       3326.50       106.50 o
  11   1  13       8094.43       8037.68       154.71 o
  13   1  13         70.99         34.50        52.71 o
  15   1  13       1826.62       1911.82       105.21 o
  17   1  13       7714.32       7815.69       186.21 o
  19   1  13        420.14        471.85        75.00 o
  21   1  13        139.11        296.35        72.64 o
  23   1  13        362.35        456.42        78.43 o
  25   1  13        188.83        254.57        93.00 o
 -42   2  13        462.29        463.92        87.43 o
 -40   2  13        428.20        203.78        65.36 o
 -38   2  13        191.48        173.78        56.36 o
 -36   2  13        350.79        493.49        69.21 o
 -34   2  13         11.62         31.93        48.64 o
 -32   2  13        226.12        263.57        46.07 o
 -30   2  13        391.51        458.13        53.57 o
 -28   2  13        263.52        279.21        37.71 o
 -26   2  13        294.89        332.35        43.07 o
 -24   2  13       1141.80       1544.32        57.64 o
 -22   2  13        937.17       1229.54        57.64 o
 -20   2  13       2683.69       2697.37        67.93 o
 -18   2  13         41.21         56.14        26.57 o
 -16   2  13        599.53        649.49        37.93 o
 -14   2  13         20.63         10.93        23.36 o
 -12   2  13         58.70        140.14        31.29 o
 -10   2  13        892.89        861.84        51.00 o
  -8   2  13         35.36         63.00        22.29 o
  -6   2  13       3407.58       3044.93        68.57 o
  -4   2  13       1556.94       1178.33        46.28 o
  -2   2  13         45.40         31.29        27.64 o
   0   2  13         20.29          3.64        26.79 o
   2   2  13       4011.97       3676.63        84.21 o
   4   2  13         38.93         16.07        35.14 o
   6   2  13       1193.16        988.48        56.78 o
   8   2  13       3084.72       2952.79        96.21 o
  10   2  13        761.43        711.63        84.00 o
  12   2  13       5743.10       6248.44       138.21 o
  14   2  13       4650.02       4729.83       137.78 o
  16   2  13       2864.75       3317.93       133.07 o
  18   2  13          2.80         63.43        59.78 o
  20   2  13       8840.40       8924.38       200.35 o
  22   2  13          8.18          4.29        64.28 o
  24   2  13        647.95        737.98        92.57 o
 -43   3  13        304.86        343.71        87.64 o
 -41   3  13        197.06        199.07        66.00 o
 -39   3  13         91.77        126.00        57.86 o
 -37   3  13         51.63         19.29        54.21 o
 -35   3  13          1.38         14.14        48.64 o
 -33   3  13       1951.61       2188.45        90.21 o
 -31   3  13       2975.00       2618.09       104.78 o
 -29   3  13       3351.09       2804.72        90.64 o
 -27   3  13        250.68        353.56        39.64 o
 -25   3  13       2371.56       2141.95        90.43 o
 -23   3  13       1170.12       1069.05        56.78 o
 -21   3  13          0.37          9.86        28.71 o
 -19   3  13          3.83         10.07        26.79 o
 -17   3  13       2687.61       2468.73        63.21 o
 -15   3  13         65.37        148.07        32.78 o
 -13   3  13       7495.86       7497.69       120.00 o
 -11   3  13        132.24        192.64        25.93 o
  -9   3  13        420.34        416.78        29.57 o
  -7   3  13       1849.25       1684.89        48.00 o
  -5   3  13       1589.52       1702.46        56.36 o
  -3   3  13        227.26        141.64        33.21 o
  -1   3  13        634.62        766.27        40.93 o
   1   3  13         26.53         44.36        28.50 o
   3   3  13       2288.53       2569.87        79.50 o
   5   3  13        910.52        961.48        51.00 o
   7   3  13          2.05          4.07        42.21 o
   9   3  13       1557.60       1432.90        74.57 o
  11   3  13       8060.91       7996.75       155.78 o
  13   3  13       3499.95       3448.42       116.57 o
  15   3  13        770.05        807.20        76.28 o
  17   3  13       3857.68       4212.12       167.35 o
  19   3  13        108.24         70.07        58.71 o
  21   3  13        388.24        351.64        78.43 o
  23   3  13        891.42       1276.47       127.50 o
  25   3  13       1579.58       1697.53       122.78 o
 -42   4  13        228.24        241.92        82.07 o
 -40   4  13        363.73        539.99        76.28 o
 -38   4  13         55.97         13.07        60.86 o
 -36   4  13        102.63        105.43        51.64 o
 -34   4  13        623.26        527.77        66.00 o
 -32   4  13       1665.34       1538.32        78.86 o
 -30   4  13         90.20        204.00        54.43 o
 -28   4  13       2429.41       2219.52        98.57 o
 -26   4  13       1173.81       1326.83        68.14 o
 -24   4  13        204.91        138.21        31.71 o
 -22   4  13        780.97        965.98        38.14 o
 -20   4  13        524.10        619.92        34.93 o
 -18   4  13         83.70         90.64        32.14 o
 -16   4  13        142.95        243.64        31.07 o
 -14   4  13       7711.51       7769.19       111.21 o
 -12   4  13       1845.79       1804.03        60.43 o
 -10   4  13        599.80        829.91        47.78 o
  -8   4  13        139.15        248.35        28.50 o
  -6   4  13       2749.49       2516.52        58.93 o
  -4   4  13       2508.02       2566.87        61.93 o
  -2   4  13        873.40       1087.90        48.00 o
   0   4  13       3390.53       2944.22        70.07 o
   2   4  13         13.82          9.64        29.57 o
   4   4  13         20.78         15.86        30.00 o
   6   4  13       4241.80       4279.83       106.28 o
   8   4  13       1959.95       1741.68        78.64 o
  10   4  13         63.25         50.78        41.78 o
  12   4  13       1909.16       1950.17        84.21 o
  14   4  13       2530.00       2203.24        98.57 o
  16   4  13        158.80        106.07        61.50 o
  18   4  13        222.47        149.14        65.36 o
  20   4  13        511.62        488.99        81.00 o
  22   4  13        720.46        518.77        85.71 o
  24   4  13       1249.08       1219.47       120.21 o
 -41   5  13         52.67         58.50        70.28 o
 -39   5  13        197.88        220.71        74.78 o
 -37   5  13        463.50        481.70        86.78 o
 -35   5  13       1157.06        982.69       107.57 o
 -33   5  13          3.25          4.71        44.14 o
 -31   5  13        215.82        140.57        52.50 o
 -29   5  13         44.93          7.07        54.00 o
 -27   5  13          2.96          2.14        41.14 o
 -25   5  13        769.00        798.84        56.36 o
 -23   5  13         68.55        143.57        31.29 o
 -21   5  13       3072.39       3148.22        55.71 o
 -19   5  13        192.13        204.21        20.36 o
 -17   5  13       1671.59       1559.97        50.36 o
 -15   5  13       1268.11       1416.61        57.86 o
 -13   5  13       1252.89       1147.69        42.43 o
 -11   5  13         81.21        159.64        26.36 o
  -9   5  13        198.97        182.78        36.00 o
  -7   5  13         40.54         69.21        24.00 o
  -5   5  13       1122.79       1151.55        47.57 o
  -3   5  13        563.39        607.70        58.50 o
  -1   5  13        501.10        435.42        40.07 o
   1   5  13       2289.05       2412.38        69.21 o
   3   5  13       1083.18       1145.55        64.71 o
   5   5  13       2043.83       2023.24        77.14 o
   7   5  13        952.59        721.27        56.36 o
   9   5  13         21.40         22.93        53.36 o
  11   5  13        165.62        164.78        47.36 o
  13   5  13       1666.38       1683.18        80.57 o
  15   5  13          0.02         88.28        50.57 o
  17   5  13       1785.13       1724.32       101.14 o
  19   5  13        324.84        290.57        74.57 o
  21   5  13        576.92        753.63        97.07 o
  23   5  13       1687.60       1445.54       123.64 o
 -38   6  13          9.84         25.29        69.86 o
 -36   6  13         79.04          4.71        77.57 o
 -34   6  13         26.16         55.50        67.50 o
 -32   6  13       1931.46       1687.46        99.64 o
 -30   6  13        167.60         41.57        50.57 o
 -28   6  13       1224.36       1154.12        76.50 o
 -26   6  13        209.33        172.92        48.64 o
 -24   6  13       1384.43       1284.61        78.64 o
 -22   6  13       2628.21       2877.79        89.14 o
 -20   6  13        334.24        253.71        42.43 o
 -18   6  13       1293.32       1681.46        67.71 o
 -16   6  13       4050.33       3970.63        88.28 o
 -14   6  13       9596.45       9063.66       134.35 o
 -12   6  13       1545.27       1290.19        59.36 o
 -10   6  13      20568.07      20206.27       211.71 o
  -8   6  13       1365.95       1388.97        52.50 o
  -6   6  13         29.17         71.36        25.50 o
  -4   6  13        130.99         79.07        27.64 o
  -2   6  13        128.05        158.14        28.71 o
   0   6  13        291.16        244.28        32.78 o
   2   6  13        427.41        209.78        38.36 o
   4   6  13        637.28        750.20        51.43 o
   6   6  13       2910.00       2815.01       102.85 o
   8   6  13       1601.12       1679.32        76.50 o
  10   6  13       1257.01       1389.18        72.43 o
  12   6  13       1364.01       1247.76        78.21 o
  14   6  13        142.44        159.85        52.07 o
  16   6  13         82.15        172.50        65.14 o
  18   6  13         80.05         31.29        71.14 o
  20   6  13        600.49        631.06        93.43 o
 -37   7  13        190.44         76.71        83.57 o
 -35   7  13        172.25        142.28       144.64 o
 -33   7  13       2212.81       2119.24       122.57 o
 -31   7  13        324.79        310.49        86.78 o
 -29   7  13         46.14         74.14        67.28 o
 -27   7  13         29.58         43.71        59.14 o
 -25   7  13        521.39        487.49        72.00 o
 -23   7  13         58.27         74.78        58.07 o
 -21   7  13        131.51         81.00        91.07 o
 -19   7  13       2767.80       2840.94       125.57 o
 -17   7  13      26323.81      25392.73       306.42 o
 -15   7  13       3370.51       3101.29        96.86 o
 -13   7  13       6231.68       6461.86       126.43 o
 -11   7  13       4240.61       4392.98       148.28 o
  -9   7  13         80.98        127.71        34.50 o
  -7   7  13         11.78         30.00        33.86 o
  -5   7  13        408.42        277.71        42.00 o
  -3   7  13         89.12        107.78        46.93 o
  -1   7  13        297.35        230.57        39.21 o
   1   7  13        287.53        203.14        43.07 o
   3   7  13       2919.30       2715.58        93.64 o
   5   7  13       3102.70       3193.00       101.78 o
   7   7  13        454.49        391.49        53.14 o
   9   7  13       2711.90       2621.09       110.35 o
  11   7  13         90.21         87.86        47.78 o
  13   7  13        457.27        352.92        59.36 o
  15   7  13         11.11        104.78        57.00 o
  17   7  13       1609.72       1609.04       104.14 o
  19   7  13        624.44        657.41        92.78 o
 -36   8  13          0.08          1.29       118.28 o
 -34   8  13         14.78         55.50        94.93 o
 -32   8  13         18.71        169.28        74.57 o
 -30   8  13          0.67         12.86        61.28 o
 -28   8  13         13.31          0.43        84.43 o
 -26   8  13        313.95        374.99        65.57 o
 -24   8  13        773.87        683.13        76.50 o
 -22   8  13         67.70         65.78        58.50 o
 -20   8  13       1495.76       1498.90        86.57 o
 -18   8  13         42.97        113.35        59.57 o
 -16   8  13        332.58        258.64        51.00 o
 -14   8  13        459.83        664.70        62.78 o
 -12   8  13       2918.96       2406.80       120.00 o
 -10   8  13         66.14        120.64        46.07 o
  -8   8  13       1611.79       1581.82        82.28 o
  -6   8  13        192.38        154.93        51.21 o
  -4   8  13        156.19        186.85        47.57 o
  -2   8  13         74.60         92.14        44.36 o
   0   8  13       1723.31       1723.46        88.71 o
   2   8  13        113.06          0.86        42.43 o
   4   8  13         14.76         12.00        48.00 o
   6   8  13        106.57         64.93        47.57 o
   8   8  13        377.50        367.71        64.07 o
  10   8  13        251.05        276.21        59.78 o
  12   8  13        454.89        412.92        78.21 o
  14   8  13       1261.54       1452.18       106.28 o
  16   8  13        107.96        162.85        78.00 o
  18   8  13        161.69        359.78        92.57 o
 -33   9  13         55.86          0.00       102.43 o
 -31   9  13         87.77          1.07        71.36 o
 -29   9  13        396.67        330.64        85.50 o
 -27   9  13          0.54         16.50        77.57 o
 -25   9  13        495.64        364.49        70.50 o
 -23   9  13        319.94        161.57        62.78 o
 -21   9  13         28.51          0.43        48.21 o
 -19   9  13         18.01        108.00        47.14 o
 -17   9  13       9184.07       9351.65       183.42 o
 -15   9  13       6043.28       5684.45       139.50 o
 -13   9  13        810.80        916.48        81.43 o
 -11   9  13        223.59        330.64        84.86 o
  -9   9  13         33.42          0.21        39.64 o
  -7   9  13        152.12        155.14        62.36 o
  -5   9  13        828.81        771.84        67.28 o
  -3   9  13        400.34        321.64        52.93 o
  -1   9  13         74.34          0.86        47.36 o
   1   9  13          3.32         49.50        45.00 o
   3   9  13       3540.85       3898.63       123.43 o
   5   9  13          7.89          1.50        45.00 o
   7   9  13        229.77        161.14        55.93 o
   9   9  13          0.34          0.43        67.93 o
  11   9  13        212.96        253.49        75.43 o
  13   9  13        481.04        488.35        94.93 o
  15   9  13        328.80        415.49        95.57 o
 -28  10  13        137.11        144.64       106.71 o
 -26  10  13        111.66        144.85        65.57 o
 -24  10  13        188.39         25.07        82.93 o
 -22  10  13         57.53        203.78        70.93 o
 -20  10  13        514.11        299.56        73.71 o
 -18  10  13         28.94          0.00        47.57 o
 -16  10  13        489.06        536.77        69.43 o
 -14  10  13        118.16        105.43        49.93 o
 -12  10  13        157.56        121.07        50.14 o
 -10  10  13        231.75        346.49        53.78 o
  -8  10  13         34.26         53.36        45.00 o
  -6  10  13         87.69        107.57        46.07 o
  -4  10  13          5.96          0.21        43.71 o
  -2  10  13        186.37         70.71        49.50 o
   0  10  13       1189.57       1138.90        82.50 o
   2  10  13       1118.57       1016.98        82.71 o
   4  10  13         63.47         25.93        64.07 o
   6  10  13        408.90        524.77        80.57 o
   8  10  13       1258.26       1066.69       128.57 o
  10  10  13         18.89          0.21        62.36 o
  12  10  13         35.14          6.00        74.36 o
 -25  11  13        205.36        232.71        99.00 o
 -23  11  13        197.03         69.64       126.21 o
 -21  11  13        146.61        116.57        80.14 o
 -19  11  13        231.22        239.78        89.78 o
 -17  11  13        154.67         81.00        78.00 o
 -15  11  13        590.44        401.78        83.78 o
 -13  11  13          1.50          0.00        65.14 o
 -11  11  13         15.35          0.00        70.71 o
  -9  11  13        201.18        290.78        82.50 o
  -7  11  13         24.26          1.50        84.43 o
  -5  11  13        514.72        521.35        92.14 o
  -3  11  13         24.75         15.64        70.07 o
  -1  11  13          2.40         37.07        71.36 o
   1  11  13          2.31          0.00        91.28 o
   3  11  13         87.62         56.57        72.43 o
   5  11  13         88.54        223.28        94.50 o
   7  11  13          0.98          0.00        92.14 o
 -18  12  13          4.10          0.43        74.36 o
 -16  12  13       1688.93       1713.61       145.93 o
 -14  12  13        585.43        564.63       122.14 o
 -12  12  13          1.50          0.21        70.71 o
 -10  12  13         88.63         61.50        79.28 o
  -8  12  13         26.41        117.43        78.86 o
  -6  12  13         24.00         67.50        77.78 o
  -4  12  13        340.88        335.78        87.86 o
  -2  12  13          5.06          0.21        73.71 o
   0  12  13        915.86        929.55       112.71 o
 -42   0  14       1661.31       1870.89       198.00 o
 -40   0  14      11494.01      11562.82       370.92 o
 -38   0  14       4184.56       4289.91       208.92 o
 -36   0  14       5457.69       5540.88       165.21 o
 -34   0  14        302.75        274.92        72.00 o
 -32   0  14       2176.52       2266.24       118.71 o
 -30   0  14       1865.18       2149.67       165.42 o
 -28   0  14          0.19          3.21       111.64 o
 -26   0  14       3627.95       3662.28       141.85 o
 -24   0  14       3536.50       4112.91       142.50 o
 -22   0  14       1907.47       2017.46       144.64 o
 -20   0  14        424.71        580.92        59.36 o
 -18   0  14       7831.51       7446.27       209.57 o
 -16   0  14       1227.16       1331.11        73.07 o
 -14   0  14      10606.01      10856.76       194.14 o
 -12   0  14       4029.27       3671.71       115.07 o
 -10   0  14      33231.92      31749.60       400.28 o
  -8   0  14      24395.10      24542.25       326.35 o
  -6   0  14      20435.34      20892.19       354.85 o
  -4   0  14          0.64         20.79        47.14 o
  -2   0  14       1376.72       1663.89        92.36 o
   0   0  14      11211.63      11368.25       206.78 o
   2   0  14        280.45        195.64        96.86 o
   4   0  14       2795.18       2754.15       121.07 o
   6   0  14        948.63        925.48        80.14 o
   8   0  14        460.40        486.85        68.57 o
  10   0  14        149.28         82.50        78.21 o
  12   0  14       3756.30       3926.27       195.42 o
  14   0  14         18.46          4.29        72.86 o
  16   0  14       2486.21       2698.87       237.42 o
  18   0  14         25.43        113.35        83.78 o
  20   0  14       1867.36       1917.17       172.28 o
  22   0  14       9430.72      10067.78       562.06 o
  24   0  14        221.61        396.63       113.14 o
 -43   1  14        201.58        150.21        74.78 o
 -41   1  14       1653.04       1562.97       117.21 o
 -39   1  14         11.11          3.21        54.21 o
 -37   1  14          0.03          7.71        46.07 o
 -35   1  14       1341.59       1198.69        65.78 o
 -33   1  14          0.38          6.43        42.00 o
 -31   1  14          6.93          0.64        37.07 o
 -29   1  14        329.16        424.71        57.86 o
 -27   1  14        182.89        139.71        38.78 o
 -25   1  14         82.13         88.28        39.00 o
 -23   1  14        560.63        520.06        52.07 o
 -21   1  14       3314.05       3286.86        76.93 o
 -19   1  14        363.13        250.28        34.28 o
 -17   1  14         66.69         49.07        32.14 o
 -15   1  14       1531.43       1372.26        55.71 o
 -13   1  14       3333.81       3448.00        72.21 o
 -11   1  14         11.75         29.79        27.86 o
  -9   1  14        194.25        219.21        33.21 o
  -7   1  14       4874.56       5045.68        79.28 o
  -5   1  14        113.29        277.28        31.29 o
  -3   1  14       3835.69       3898.20       103.07 o
  -1   1  14        838.77       1013.34        54.21 o
   1   1  14        431.40        349.28        40.50 o
   3   1  14       1244.14       1262.33        66.21 o
   5   1  14       1636.20       1542.40        90.21 o
   7   1  14        146.96         41.78        41.57 o
   9   1  14       1086.42        913.48        62.57 o
  11   1  14        466.49        393.42        63.21 o
  13   1  14       2775.75       2621.30       161.78 o
  15   1  14        248.75        481.49        71.14 o
  17   1  14          1.39         36.00        63.21 o
  19   1  14        698.16        678.20        87.00 o
  21   1  14        330.11        467.13        79.07 o
  23   1  14        218.57        330.21       112.50 o
 -42   2  14        494.77        521.77        88.28 o
 -40   2  14          7.05         50.78        60.43 o
 -38   2  14          9.58         53.57        53.57 o
 -36   2  14       5751.83       6136.15       141.21 o
 -34   2  14       4015.73       3695.49       118.50 o
 -32   2  14         49.94          0.86        37.71 o
 -30   2  14          2.66          3.21        43.28 o
 -28   2  14         94.77        129.43        35.14 o
 -26   2  14          4.56          7.50        33.43 o
 -24   2  14        850.66        606.84        58.71 o
 -22   2  14        148.92         98.57        33.86 o
 -20   2  14      12123.19      12189.81       143.14 o
 -18   2  14       3068.26       2895.58        69.86 o
 -16   2  14       1042.75       1223.76        50.36 o
 -14   2  14        758.05        731.77        43.71 o
 -12   2  14        152.26        129.21        28.29 o
 -10   2  14         86.24         39.86        29.36 o
  -8   2  14       2735.99       2833.65        76.07 o
  -6   2  14      13064.44      12785.08       148.71 o
  -4   2  14       1025.26       1085.33        46.93 o
  -2   2  14       1059.88        951.41        49.50 o
   0   2  14        575.64        502.27        42.00 o
   2   2  14        136.39        115.71        36.00 o
   4   2  14       1155.68       1058.55        65.78 o
   6   2  14        386.93        313.06        44.36 o
   8   2  14         70.30         33.86        46.93 o
  10   2  14       3422.41       3231.14       139.50 o
  12   2  14         64.64          4.93        48.86 o
  14   2  14        306.11        392.99        66.00 o
  16   2  14        273.38        235.71        65.14 o
  18   2  14        524.76        468.85        76.28 o
  20   2  14         48.88         91.93        62.14 o
  22   2  14          0.05         53.36        69.64 o
 -41   3  14        377.54        294.42        67.93 o
 -39   3  14       2639.36       2296.24       117.64 o
 -37   3  14        434.24        326.14        62.78 o
 -35   3  14         41.73         15.43        46.93 o
 -33   3  14       1030.68       1093.26        73.07 o
 -31   3  14        118.26        105.85        50.14 o
 -29   3  14       5966.35       5576.66       129.64 o
 -27   3  14        609.54        541.70        50.36 o
 -25   3  14        282.25        346.28        39.64 o
 -23   3  14        249.30        346.71        37.71 o
 -21   3  14        111.18         49.07        34.93 o
 -19   3  14         83.95         33.43        31.93 o
 -17   3  14       8601.40       8274.89       118.28 o
 -15   3  14       3780.68       3942.13        81.00 o
 -13   3  14       3038.24       3017.08        82.71 o
 -11   3  14       1514.91       1639.04        58.50 o
  -9   3  14        475.14        538.27        39.86 o
  -7   3  14       2721.03       2823.15        63.64 o
  -5   3  14        747.96        887.98        45.21 o
  -3   3  14       1020.75        941.34        48.21 o
  -1   3  14         37.51          1.07        30.86 o
   1   3  14        113.11         50.57        36.21 o
   3   3  14        492.87        409.28        47.14 o
   5   3  14       1594.41       1624.68        79.07 o
   7   3  14          2.69         23.57        42.43 o
   9   3  14       3770.86       4058.48       109.50 o
  11   3  14        336.23        205.71        82.28 o
  13   3  14         88.03          0.00        60.21 o
  15   3  14       2059.85       2708.51       121.93 o
  17   3  14         42.48          0.00        58.50 o
  19   3  14        500.49        378.63        78.00 o
  21   3  14         11.66         16.29        60.00 o
  23   3  14        624.29        743.34        96.43 o
 -40   4  14         34.50         20.36        68.36 o
 -38   4  14        171.41        227.35        87.86 o
 -36   4  14         84.90         93.21        49.71 o
 -34   4  14       1074.77       1101.19        85.50 o
 -32   4  14        189.10        178.07        51.64 o
 -30   4  14          0.00         15.43        48.00 o
 -28   4  14        518.53        514.92        53.36 o
 -26   4  14       7700.12       7617.91       124.07 o
 -24   4  14         95.26        169.71        38.36 o
 -22   4  14       2598.20       2627.30        76.28 o
 -20   4  14       2598.31       2585.52        88.50 o
 -18   4  14        286.04        142.07        32.36 o
 -16   4  14       1485.20       1358.54        52.07 o
 -14   4  14         33.20         18.43        29.57 o
 -12   4  14        269.55        308.35        34.71 o
 -10   4  14         40.98          2.14        27.64 o
  -8   4  14       1714.63       1632.82        54.21 o
  -6   4  14         85.08        116.57        30.43 o
  -4   4  14       3567.32       3394.21        72.86 o
  -2   4  14         16.35          0.00        26.79 o
   0   4  14        218.28        230.57        39.21 o
   2   4  14        452.62        522.20        47.14 o
   4   4  14         37.40         35.36        34.28 o
   6   4  14       2928.31       2620.44        86.14 o
   8   4  14       4860.26       4797.97       115.50 o
  10   4  14       2536.80       2595.80       102.43 o
  12   4  14       2703.17       2777.08       125.57 o
  14   4  14         76.95        121.28        54.43 o
  16   4  14       1503.04       1534.68       103.71 o
  18   4  14        309.24        268.49        71.78 o
  20   4  14         55.13          7.93        63.86 o
  22   4  14       3028.38       3630.56       173.14 o
 -39   5  14        822.17        712.27       102.64 o
 -37   5  14        154.14         44.78       101.57 o
 -35   5  14         12.50        139.28        77.14 o
 -33   5  14        263.19        267.42        61.28 o
 -31   5  14        375.80        469.28       100.07 o
 -29   5  14        459.94        307.92        65.14 o
 -27   5  14        320.52        431.99        63.21 o
 -25   5  14       1760.55       1835.32        81.64 o
 -23   5  14      11533.04      11636.10       150.21 o
 -21   5  14       2169.05       2109.17        64.07 o
 -19   5  14       1945.63       2108.31        55.07 o
 -17   5  14       6487.60       6032.87        99.64 o
 -15   5  14        598.82        763.70        40.71 o
 -13   5  14       4359.16       4797.54        90.43 o
 -11   5  14        199.83        254.99        37.07 o
  -9   5  14        173.84        277.07        36.86 o
  -7   5  14       6432.04       6202.58        92.57 o
  -5   5  14        117.52         74.36        30.00 o
  -3   5  14         38.38         34.71        28.50 o
  -1   5  14        170.37        105.64        31.93 o
   1   5  14          0.48          9.43        32.57 o
   3   5  14       1487.25       1380.83        67.07 o
   5   5  14       1937.47       1854.39        79.07 o
   7   5  14        848.21        835.91        61.50 o
   9   5  14        187.98        148.07        49.50 o
  11   5  14        793.43        804.20        66.64 o
  13   5  14        167.66        200.78        52.28 o
  15   5  14        733.17        875.55        77.78 o
  17   5  14        180.61         43.50       101.78 o
  19   5  14          0.02         27.64        73.93 o
  21   5  14        807.17        993.62       103.93 o
 -38   6  14         66.74         61.93        80.36 o
 -36   6  14          0.32          0.86        72.43 o
 -34   6  14       1522.83       1491.82       148.28 o
 -32   6  14        345.98        339.21        69.43 o
 -30   6  14         89.30        159.43        55.50 o
 -28   6  14       1670.33       1698.39       108.00 o
 -26   6  14       1219.78       1111.90        75.43 o
 -24   6  14        372.48        381.21        54.21 o
 -22   6  14         14.47         69.21        41.36 o
 -20   6  14       1546.20       1641.82        74.14 o
 -18   6  14         34.91        124.50        42.64 o
 -16   6  14       3883.54       3866.06       102.64 o
 -14   6  14         39.59        108.21        38.78 o
 -12   6  14       4446.02       4866.54        87.00 o
 -10   6  14       4012.06       4417.83        84.64 o
  -8   6  14       1207.38       1101.19        50.78 o
  -6   6  14       1875.36       1864.67        58.28 o
  -4   6  14        349.12        351.85        37.71 o
  -2   6  14          5.32          1.93        30.00 o
   0   6  14        212.91        137.35        36.64 o
   2   6  14         18.56          0.00        37.71 o
   4   6  14        333.94        256.92        44.36 o
   6   6  14       2190.61       1868.74        80.78 o
   8   6  14        651.69        626.34        63.86 o
  10   6  14        957.01       1003.26        70.50 o
  12   6  14        269.52        305.35        58.71 o
  14   6  14        195.08        207.85        57.43 o
  16   6  14         82.30         17.36        72.86 o
  18   6  14       1405.97       1357.26       159.00 o
 -37   7  14         81.56          1.50        72.43 o
 -35   7  14         24.87        239.99        88.71 o
 -33   7  14        389.50        229.49        84.64 o
 -31   7  14       3589.50       3621.56       153.85 o
 -29   7  14        188.47        195.64        58.07 o
 -27   7  14       3760.30       4083.13       130.50 o
 -25   7  14         63.23         52.93        47.57 o
 -23   7  14       3443.00       3334.21       134.57 o
 -21   7  14         80.51        199.28        54.43 o
 -19   7  14       1574.02       1647.61       104.35 o
 -17   7  14       1704.29       1842.60        95.78 o
 -15   7  14        327.77        368.99        63.00 o
 -13   7  14       1190.18       1375.04        86.78 o
 -11   7  14       8712.97       8297.82       167.14 o
  -9   7  14          1.63          1.93        41.78 o
  -7   7  14       1258.71       1392.83        80.36 o
  -5   7  14       4472.94       4312.62       158.57 o
  -3   7  14        108.86         58.71        39.86 o
  -1   7  14        405.46        527.56        51.86 o
   1   7  14        196.90        259.71        51.00 o
   3   7  14       3818.05       4035.55       115.07 o
   5   7  14        127.38        171.85        47.36 o
   7   7  14         47.87         25.93        45.00 o
   9   7  14       2781.47       2699.08       109.28 o
  11   7  14         48.28        132.21        52.28 o
  13   7  14        663.74        724.91        79.07 o
  15   7  14         63.67        146.78        67.50 o
  17   7  14        612.72        575.34        80.36 o
 -34   8  14       1004.09       1408.68       115.07 o
 -32   8  14         48.02         68.14        69.21 o
 -30   8  14        880.33        772.27        89.78 o
 -28   8  14        339.99        413.99        81.64 o
 -26   8  14         41.99          0.00        57.64 o
 -24   8  14       1208.31       1348.04        96.21 o
 -22   8  14       2826.56       2668.66       117.00 o
 -20   8  14         94.87         15.43        55.93 o
 -18   8  14        230.97        344.78        58.71 o
 -16   8  14       3197.88       3339.36       118.93 o
 -14   8  14         12.58         12.86        49.71 o
 -12   8  14        898.74        969.62        71.14 o
 -10   8  14         59.66         82.28        71.14 o
  -8   8  14       1937.89       1847.75       101.35 o
  -6   8  14         87.97         77.57        46.50 o
  -4   8  14       3022.16       2740.65       108.85 o
  -2   8  14         14.50         12.86        45.43 o
   0   8  14         33.56        121.93        53.36 o
   2   8  14        239.27        198.64        56.57 o
   4   8  14          1.23          0.00        46.93 o
   6   8  14        160.74        143.78        58.71 o
   8   8  14        123.08        202.50        61.07 o
  10   8  14        389.55        464.56        71.36 o
  12   8  14         29.27         42.43       130.50 o
  14   8  14        526.14        719.13       120.43 o
 -31   9  14          3.11          0.00        67.93 o
 -29   9  14        110.65         98.57        77.78 o
 -27   9  14        278.72        223.50        73.28 o
 -25   9  14        101.03         24.86        82.07 o
 -23   9  14         61.90         99.43        54.43 o
 -21   9  14         69.79        131.35        52.50 o
 -19   9  14        543.63        455.13        63.64 o
 -17   9  14        485.97        650.77        68.14 o
 -15   9  14       1730.83       1616.32        92.14 o
 -13   9  14       2894.15       2438.52       107.57 o
 -11   9  14         17.99         40.50        46.50 o
  -9   9  14        392.46        519.85        60.00 o
  -7   9  14        744.87        549.63        62.57 o
  -5   9  14        360.31        277.49        54.21 o
  -3   9  14        198.01        216.00        57.86 o
  -1   9  14        758.00        706.48        72.43 o
   1   9  14        311.24        312.21        60.86 o
   3   9  14        300.91        372.42        61.28 o
   5   9  14        118.23        114.64        62.57 o
   7   9  14         63.14         61.50        60.21 o
   9   9  14          1.65         59.36        70.50 o
  11   9  14        113.93        230.78       100.93 o
 -28  10  14        465.12        329.56       104.78 o
 -26  10  14        133.68        306.64        72.21 o
 -24  10  14        386.90        339.85        73.50 o
 -22  10  14         29.77         13.07        63.21 o
 -20  10  14        218.13        210.42        61.93 o
 -18  10  14          0.59          3.21        52.93 o
 -16  10  14         45.53         32.36        51.00 o
 -14  10  14         65.81         60.86        65.14 o
 -12  10  14          4.23          1.93        61.07 o
 -10  10  14        123.29         84.64        48.21 o
  -8  10  14        915.71        833.98        73.93 o
  -6  10  14         39.60          2.36        46.93 o
  -4  10  14        211.00         76.71        55.28 o
  -2  10  14          8.04          2.79        49.28 o
   0  10  14         88.77        177.85        57.43 o
   2  10  14       1164.18       1265.33       100.93 o
   4  10  14        958.56        804.84        84.21 o
   6  10  14       1588.51       1621.25       118.28 o
   8  10  14        697.42        659.77        89.36 o
 -23  11  14         34.55          0.00        69.64 o
 -21  11  14       2187.52       1954.24       149.14 o
 -19  11  14         21.65          1.93        82.93 o
 -17  11  14        143.62        253.71        91.28 o
 -15  11  14        346.44        374.78        95.14 o
 -13  11  14       1550.70       1697.53       191.14 o
 -11  11  14        121.36         15.43        71.14 o
  -9  11  14        414.94        567.84        96.00 o
  -7  11  14        383.69        365.35        91.07 o
  -5  11  14       1518.32       1553.75       130.71 o
  -3  11  14         44.57         31.50        76.50 o
  -1  11  14        191.47        170.14        80.36 o
   1  11  14       1149.28       1066.69       110.57 o
   3  11  14         23.35          1.50        89.78 o
 -41   1  15        250.01        364.71        68.36 o
 -39   1  15         20.04          1.50        53.57 o
 -37   1  15       1165.66       1551.61        87.00 o
 -35   1  15        775.83        627.41        60.64 o
 -33   1  15        327.30        351.42        56.36 o
 -31   1  15       1131.04       1054.05        68.14 o
 -29   1  15        174.96        264.42        47.57 o
 -27   1  15        503.61        512.77        50.78 o
 -25   1  15        549.52        602.13        47.36 o
 -23   1  15        769.22        846.84        50.14 o
 -21   1  15       4228.26       3962.70        85.93 o
 -19   1  15       1864.88       1835.10        67.28 o
 -17   1  15       9257.91       9921.43       132.64 o
 -15   1  15        406.34        551.56        46.93 o
 -13   1  15       3542.44       3359.50       118.71 o
 -11   1  15         31.78         58.93        33.86 o
  -9   1  15         71.58        106.07        33.21 o
  -7   1  15        830.80        816.63        46.50 o
  -5   1  15       2547.26       2455.88        75.86 o
  -3   1  15        887.88        682.49        48.64 o
  -1   1  15         47.22         35.57        36.64 o
   1   1  15        126.10         79.28        39.00 o
   3   1  15       1757.05       1530.18        69.43 o
   5   1  15        201.73        202.07        45.21 o
   7   1  15        643.46        664.91        60.43 o
   9   1  15        603.90        479.13        63.86 o
  11   1  15         78.33         88.07        54.21 o
  13   1  15       1769.04       2134.45       159.43 o
  15   1  15        747.74        745.91        84.86 o
  17   1  15        439.10        310.49        77.14 o
  19   1  15        370.06        362.56        75.43 o
  21   1  15          8.57         49.93        67.50 o
 -42   2  15         30.50          2.57        75.00 o
 -40   2  15         44.02         80.36        61.50 o
 -38   2  15          6.20          3.86        49.93 o
 -36   2  15          6.88          6.00        48.86 o
 -34   2  15        482.08        367.06        64.71 o
 -32   2  15        164.02        155.14        46.93 o
 -30   2  15        253.02        258.64        47.14 o
 -28   2  15         40.08         12.64        35.78 o
 -26   2  15       2977.68       2639.73        80.36 o
 -24   2  15       9242.48       8619.67       135.43 o
 -22   2  15        344.83        513.85        43.07 o
 -20   2  15      18697.65      17764.75       195.64 o
 -18   2  15      14200.76      14124.76       162.43 o
 -16   2  15      15450.66      14523.75       158.57 o
 -14   2  15        471.87        418.28        49.93 o
 -12   2  15       2732.08       3061.86        75.43 o
 -10   2  15       1064.43        792.20        52.50 o
  -8   2  15       1571.85       1676.96        60.21 o
  -6   2  15       1201.62       1524.18        61.71 o
  -4   2  15        150.80         82.50        36.86 o
  -2   2  15         16.64         33.43        37.28 o
   0   2  15        304.82        332.99        47.36 o
   2   2  15         18.20         19.29        37.50 o
   4   2  15        212.51        249.21        44.78 o
   6   2  15        183.36        228.64        49.50 o
   8   2  15        426.87        424.71        58.93 o
  10   2  15        575.94        588.84        66.43 o
  12   2  15         73.58         48.21        66.00 o
  14   2  15        797.47        934.69        85.50 o
  16   2  15        512.86        666.63        84.00 o
  18   2  15         86.77         90.43        64.07 o
  20   2  15        101.56        224.35        73.28 o
 -41   3  15        987.92       1161.19       100.28 o
 -39   3  15        280.62        344.56        63.00 o
 -37   3  15        168.00        104.35        49.71 o
 -35   3  15        248.29        277.07        63.00 o
 -33   3  15         74.17         72.86        51.21 o
 -31   3  15        806.88        878.77        80.14 o
 -29   3  15        775.15        648.84        64.50 o
 -27   3  15        251.21        289.92        47.57 o
 -25   3  15       1254.66       1457.75        74.14 o
 -23   3  15         85.28         47.14        36.86 o
 -21   3  15        929.30       1211.33        58.07 o
 -19   3  15       2351.95       2389.23        74.57 o
 -17   3  15         20.20          8.36        31.29 o
 -15   3  15        302.61        316.28        41.14 o
 -13   3  15       5991.59       5971.80       110.35 o
 -11   3  15       9365.76       9216.87       124.50 o
  -9   3  15          0.02          0.43        30.21 o
  -7   3  15        332.78        287.99        39.21 o
  -5   3  15       2023.48       2135.95        65.78 o
  -3   3  15         57.70         10.50        31.71 o
  -1   3  15         14.56         10.29        33.86 o
   1   3  15       4175.99       3908.91       101.57 o
   3   3  15        332.53        469.06        54.43 o
   5   3  15          1.44          7.07        40.50 o
   7   3  15       3482.62       3692.71       106.93 o
   9   3  15        505.43        471.42        61.07 o
  11   3  15        424.86        377.13        62.57 o
  13   3  15       1350.61       1320.19        84.86 o
  15   3  15         66.67         93.43        87.43 o
  17   3  15       1576.94       1233.62       104.57 o
  19   3  15          0.44         21.21        67.50 o
  21   3  15       1089.97       1574.54       117.43 o
 -40   4  15          0.03         15.64        74.57 o
 -38   4  15        179.39        177.64        84.43 o
 -36   4  15        135.92        149.14        57.00 o
 -34   4  15          0.43          0.21        54.21 o
 -32   4  15        314.89        474.85        65.78 o
 -30   4  15       1187.69       1172.55        79.28 o
 -28   4  15        954.88        971.34        61.07 o
 -26   4  15       3715.24       3573.99        99.00 o
 -24   4  15       4982.41       4562.04       100.93 o
 -22   4  15        181.00        170.35        35.14 o
 -20   4  15       3886.92       3545.28        82.28 o
 -18   4  15        111.22        123.85        33.00 o
 -16   4  15        279.07        250.28        36.86 o
 -14   4  15        187.78        160.07        36.00 o
 -12   4  15        475.27        473.78        38.57 o
 -10   4  15       3434.53       3938.91        86.78 o
  -8   4  15       1909.26       1529.97        57.00 o
  -6   4  15         88.67        114.21        33.21 o
  -4   4  15       1271.65       1012.05        52.93 o
  -2   4  15       1450.68       1611.18        60.21 o
   0   4  15       3064.36       2529.16        77.36 o
   2   4  15       2716.15       2671.87        88.28 o
   4   4  15        421.62        376.71        52.71 o
   6   4  15        171.51         74.14        42.64 o
   8   4  15        186.52        221.78        50.36 o
  10   4  15        165.05        231.64        50.36 o
  12   4  15       2586.18       2279.09       102.64 o
  14   4  15        319.36        236.99        59.14 o
  16   4  15         10.30          0.00        64.28 o
  18   4  15          0.04         84.64        80.78 o
  20   4  15         16.05         40.50        74.36 o
 -39   5  15          4.06         26.14        81.21 o
 -37   5  15         40.53         18.86       103.50 o
 -35   5  15         94.06          4.29        58.93 o
 -33   5  15        138.29         81.43        64.71 o
 -31   5  15       1571.11       1530.18        89.36 o
 -29   5  15         28.51         82.50        48.86 o
 -27   5  15       2663.16       2905.87       107.35 o
 -25   5  15         11.88         73.28        61.07 o
 -23   5  15       3357.04       3267.14       119.14 o
 -21   5  15       8425.64       7794.69       143.35 o
 -19   5  15       9123.47       9397.29       136.28 o
 -17   5  15       1077.78       1094.98        52.28 o
 -15   5  15        170.33        207.21        32.14 o
 -13   5  15       5680.84       5089.60        90.00 o
 -11   5  15        403.58        502.70        40.07 o
  -9   5  15      10486.46      10350.42       141.43 o
  -7   5  15        225.27        153.85        32.36 o
  -5   5  15         79.38        160.71        45.21 o
  -3   5  15        215.88        267.64        40.28 o
  -1   5  15         30.37          0.21        38.78 o
   1   5  15        145.04        170.14        42.86 o
   3   5  15       2145.76       1758.18        74.57 o
   5   5  15        344.60        314.78        58.28 o
   7   5  15       1219.99       1022.55        69.64 o
   9   5  15         59.89         46.93        45.21 o
  11   5  15         52.86         83.14        48.43 o
  13   5  15       1181.43       1311.19        89.57 o
  15   5  15        835.25        934.05        88.07 o
  17   5  15          2.08         52.71        73.71 o
  19   5  15         15.88         84.00        79.71 o
 -38   6  15         41.26          0.43       107.35 o
 -36   6  15        149.79        215.35        82.50 o
 -34   6  15       1637.66       1962.60       125.57 o
 -32   6  15        129.26        166.50        61.71 o
 -30   6  15        175.04        107.57        54.86 o
 -28   6  15         10.64         25.50        53.78 o
 -26   6  15       1188.64       1009.48        81.00 o
 -24   6  15       1679.62       1971.17        94.28 o
 -22   6  15        737.58        489.85        54.43 o
 -20   6  15       2893.92       2699.08        91.93 o
 -18   6  15         43.09        175.07        44.78 o
 -16   6  15        333.17        248.35        49.07 o
 -14   6  15       9981.15       9809.57       158.35 o
 -12   6  15         45.65         46.28        37.50 o
 -10   6  15         33.79          3.21        30.00 o
  -8   6  15        244.13        177.21        37.07 o
  -6   6  15       1756.11       1496.11        76.93 o
  -4   6  15       3297.21       2713.44        88.28 o
  -2   6  15        207.12        179.14        41.14 o
   0   6  15        564.25        615.42        51.86 o
   2   6  15        204.31         57.86        39.86 o
   4   6  15          5.00          0.00        43.28 o
   6   6  15        611.68        590.77        65.14 o
   8   6  15        119.05        156.64        69.00 o
  10   6  15        150.27        251.99        54.21 o
  12   6  15        308.26        420.63        65.57 o
  14   6  15        980.64        830.98        86.14 o
  16   6  15         87.40         73.93        74.14 o
 -35   7  15        691.65        739.27        94.50 o
 -33   7  15        387.77        262.07        94.50 o
 -31   7  15         69.51         66.86        63.43 o
 -29   7  15         10.60          0.86        51.21 o
 -27   7  15         14.76          3.64        53.36 o
 -25   7  15         28.98        101.35        51.00 o
 -23   7  15       3211.97       3339.36       114.85 o
 -21   7  15        967.92        992.55        81.43 o
 -19   7  15        330.47        342.21        64.50 o
 -17   7  15      11188.48      10636.70       202.50 o
 -15   7  15        178.38        297.42        59.14 o
 -13   7  15        815.39        884.98        75.64 o
 -11   7  15       1755.17       1753.68        91.28 o
  -9   7  15         93.90        142.71        54.21 o
  -7   7  15       1527.63       1493.11        85.93 o
  -5   7  15          6.81          6.64        45.64 o
  -3   7  15        396.76        632.56        60.21 o
  -1   7  15        419.48        354.85        50.78 o
   1   7  15        223.13        423.63        55.07 o
   3   7  15        677.66        504.20        61.71 o
   5   7  15       1750.77       2152.24        92.78 o
   7   7  15         37.06         20.79        48.00 o
   9   7  15          0.57          4.50        49.50 o
  11   7  15        119.33          2.14        52.28 o
  13   7  15        927.98        865.48       110.14 o
  15   7  15          6.12         98.78        68.57 o
 -32   8  15        484.06        349.06        95.14 o
 -30   8  15          1.31          0.21        63.00 o
 -28   8  15          1.07         16.29        66.00 o
 -26   8  15          8.37          0.21        52.71 o
 -24   8  15         33.17          0.00        55.28 o
 -22   8  15       1089.35        971.76        83.78 o
 -20   8  15       2662.46       2522.52       114.64 o
 -18   8  15        391.35        387.85        61.93 o
 -16   8  15        353.59        400.28        61.93 o
 -14   8  15          7.19         19.71        51.86 o
 -12   8  15       1053.09       1018.91       106.93 o
 -10   8  15       2007.10       2058.38        97.71 o
  -8   8  15        310.01        390.63        59.57 o
  -6   8  15        445.66        388.49        61.50 o
  -4   8  15        630.20        610.70        70.71 o
  -2   8  15       1134.08       1062.83        79.07 o
   0   8  15        176.96        183.85        54.64 o
   2   8  15        131.60         53.14        54.64 o
   4   8  15        413.81        262.71        57.64 o
   6   8  15         97.61         48.43        61.07 o
   8   8  15        530.49        581.34        74.14 o
  10   8  15        340.19        221.14        73.28 o
  12   8  15         46.27         19.07        68.36 o
 -29   9  15       2234.49       2508.80       205.92 o
 -27   9  15         73.35        150.00        68.36 o
 -25   9  15       1460.66       1396.68       105.43 o
 -23   9  15        816.07        684.84        79.71 o
 -21   9  15        231.36         78.00        61.07 o
 -19   9  15        583.82        456.63        65.57 o
 -17   9  15        285.58        318.42        59.14 o
 -15   9  15       1101.53        970.05        79.07 o
 -13   9  15         11.31          0.21        47.14 o
 -11   9  15          1.33         31.71        45.86 o
  -9   9  15       2786.85       2717.94       114.00 o
  -7   9  15        781.50        888.62        73.93 o
  -5   9  15         57.95         56.78        51.00 o
  -3   9  15       1625.27       1381.68        89.14 o
  -1   9  15          4.27          0.21        49.93 o
   1   9  15         32.76          1.93        55.07 o
   3   9  15        278.74        245.99        73.28 o
   5   9  15        228.25        507.85        76.28 o
   7   9  15        601.12        693.63        91.28 o
   9   9  15        967.80        967.91       105.64 o
 -26  10  15        373.18        338.35        82.28 o
 -24  10  15        125.05        109.93        71.14 o
 -22  10  15        497.59        557.77       125.35 o
 -20  10  15       1325.34       1281.19        93.43 o
 -18  10  15        842.90        833.98       105.00 o
 -16  10  15        319.94        247.49        69.21 o
 -14  10  15         95.77         95.14        58.07 o
 -12  10  15          0.02         52.71        53.78 o
 -10  10  15        612.06        676.27        75.64 o
  -8  10  15         17.35          5.14        56.36 o
  -6  10  15         14.36         67.28        53.14 o
  -4  10  15        490.92        401.56        68.78 o
  -2  10  15         48.85         73.71        58.28 o
   0  10  15        256.67        201.42        67.07 o
   2  10  15        231.20        301.06        70.28 o
   4  10  15         59.86        111.85        73.93 o
 -19  11  15       2286.53       2418.59       159.64 o
 -17  11  15         51.60        184.07        92.57 o
 -15  11  15         69.32         69.21        92.78 o
 -13  11  15        191.87        274.28        90.21 o
 -11  11  15         47.92         46.71        75.43 o
  -9  11  15        466.68        386.35        90.00 o
  -7  11  15          7.15         36.86        76.50 o
  -5  11  15        959.36        997.91       118.50 o
  -3  11  15        352.49        308.78        95.57 o
  -1  11  15          0.00         79.28        83.57 o
 -42   0  16       5157.15       6112.15       247.07 o
 -40   0  16        252.80        242.78        94.50 o
 -38   0  16        199.41        173.78       113.57 o
 -36   0  16       1512.51       1243.04       123.00 o
 -34   0  16        525.61        608.13        80.78 o
 -32   0  16        157.52          0.86        57.21 o
 -30   0  16       5137.03       4435.19       158.35 o
 -28   0  16        222.37        339.42        67.93 o
 -26   0  16          5.08         89.78        55.71 o
 -24   0  16       6049.76       5833.16       187.71 o
 -22   0  16       4301.20       4603.19       134.57 o
 -20   0  16      10096.71      11630.53       215.35 o
 -18   0  16        436.93        990.62       114.21 o
 -16   0  16        355.37        723.41        71.36 o
 -14   0  16       4176.49       4035.13       129.64 o
 -12   0  16       6219.25       6105.30       145.28 o
 -10   0  16       2242.07       2357.09       103.07 o
  -8   0  16        347.48        276.85        59.57 o
  -6   0  16      12574.06      12187.66       229.92 o
  -4   0  16        756.12        831.41        78.00 o
  -2   0  16        747.30        655.06        91.07 o
   0   0  16       1866.18       1856.10       123.85 o
   2   0  16        229.88        293.14        78.43 o
   4   0  16       1235.57       1050.41       110.35 o
   6   0  16        311.75        290.57        73.50 o
   8   0  16        456.48        458.99        94.28 o
  10   0  16       2088.00       2083.88       161.57 o
  12   0  16        481.19        392.13       105.85 o
  14   0  16       2564.57       1942.24       173.14 o
  16   0  16        279.53        590.77       117.43 o
  18   0  16         20.82         48.21       100.28 o
  20   0  16        547.65        184.07       147.64 o
 -41   1  16       1264.75       1556.32       110.57 o
 -39   1  16       1212.40       1292.76       104.35 o
 -37   1  16        507.78        559.92        78.21 o
 -35   1  16        296.31        554.77        66.64 o
 -33   1  16         98.31          6.86        42.00 o
 -31   1  16        566.20        557.56        56.36 o
 -29   1  16       1349.94       1133.55        68.57 o
 -27   1  16        136.86        247.49        43.28 o
 -25   1  16        944.00        925.05        55.71 o
 -23   1  16       3932.76       4124.91        91.28 o
 -21   1  16       4667.97       4746.33       100.93 o
 -19   1  16        199.35        284.35        45.86 o
 -17   1  16         78.20          0.43        33.21 o
 -15   1  16         15.09         34.07        32.36 o
 -13   1  16         92.67         88.28        35.36 o
 -11   1  16      20325.85      19256.79       213.00 o
  -9   1  16        406.94        578.99        49.93 o
  -7   1  16       3780.71       3703.42        84.43 o
  -5   1  16       2944.54       2701.01        85.93 o
  -3   1  16       1340.09       1296.19        66.00 o
  -1   1  16      11782.12      10655.12       157.07 o
   1   1  16       1463.82       1361.33        74.36 o
   3   1  16       2777.10       2532.59       101.35 o
   5   1  16       1788.86       1659.61        75.64 o
   7   1  16        714.69        693.63        64.07 o
   9   1  16        342.63        148.07        70.07 o
  11   1  16        428.33        530.13        72.43 o
  13   1  16        426.24        301.28        69.00 o
  15   1  16          1.00        127.93        66.43 o
  17   1  16          4.12          3.21        67.71 o
  19   1  16        255.33         74.14        82.93 o
 -40   2  16       4161.62       4359.76       168.21 o
 -38   2  16        307.05        668.99        84.86 o
 -36   2  16        357.47        582.20        80.78 o
 -34   2  16         69.64          0.21        44.14 o
 -32   2  16         12.33         11.36        40.07 o
 -30   2  16         34.79          0.43        37.07 o
 -28   2  16       1709.34       1460.97        69.64 o
 -26   2  16       4552.50       3900.13        92.14 o
 -24   2  16         34.08        126.85        36.86 o
 -22   2  16        717.01        700.48        50.36 o
 -20   2  16       1750.37       1358.33        62.78 o
 -18   2  16       1395.08       1525.47        63.86 o
 -16   2  16        980.38        737.34        53.78 o
 -14   2  16       4867.44       5264.24        99.21 o
 -12   2  16       5469.18       5837.02       113.78 o
 -10   2  16      11689.58      11358.18       154.50 o
  -8   2  16       5493.14       5877.52       112.07 o
  -6   2  16        151.39        129.00        39.00 o
  -4   2  16          2.68         38.36        35.57 o
  -2   2  16       1843.85       1763.96        76.50 o
   0   2  16        598.78        678.84        58.07 o
   2   2  16        393.07        208.71        43.71 o
   4   2  16        659.25        540.42        58.07 o
   6   2  16        417.29        518.13        57.64 o
   8   2  16       3298.20       3759.35       123.00 o
  10   2  16         41.66          0.86        70.71 o
  12   2  16          1.42          0.00        48.00 o
  14   2  16        450.99        320.14        70.93 o
  16   2  16          0.32          0.43        64.07 o
  18   2  16        851.53        766.48        92.36 o
 -41   3  16        117.67          4.93        83.14 o
 -39   3  16        340.52        258.42        67.28 o
 -37   3  16        269.51        238.92        64.07 o
 -35   3  16        535.67        426.42        79.50 o
 -33   3  16        845.46        889.27        74.78 o
 -31   3  16         68.36          3.43        42.43 o
 -29   3  16       2178.73       2634.37        90.86 o
 -27   3  16       7349.83       6604.78       132.85 o
 -25   3  16          5.21         64.71        38.78 o
 -23   3  16          0.63         15.64        36.00 o
 -21   3  16        565.31        698.13        52.71 o
 -19   3  16        140.91        176.35        40.28 o
 -17   3  16        314.81        236.57        40.28 o
 -15   3  16       1322.34       1334.33        59.14 o
 -13   3  16        218.34        227.78        39.21 o
 -11   3  16        435.88        595.06        44.78 o
  -9   3  16        817.32        719.13        47.14 o
  -7   3  16       3014.89       3195.57        91.71 o
  -5   3  16       2544.40       2668.44        85.93 o
  -3   3  16       5620.85       5496.95       112.28 o
  -1   3  16       1215.50       1233.83        65.36 o
   1   3  16        349.35        283.71        45.43 o
   3   3  16        203.87         91.71        47.14 o
   5   3  16         97.44         26.79        46.71 o
   7   3  16        557.35        592.49        64.93 o
   9   3  16          7.55         21.86        52.28 o
  11   3  16        933.86       1015.48        80.14 o
  13   3  16       1309.39       1349.76        91.71 o
  15   3  16        737.75        912.62        93.43 o
  17   3  16          1.68          4.50        64.07 o
 -40   4  16          0.83         31.07        84.43 o
 -38   4  16        223.71        362.99        90.21 o
 -36   4  16       4863.53       5057.25       168.42 o
 -34   4  16        430.68        427.70        76.07 o
 -32   4  16       3252.40       3108.58       117.21 o
 -30   4  16        354.36        221.35        59.14 o
 -28   4  16        660.41        748.91        68.57 o
 -26   4  16        600.71        640.49        65.14 o
 -24   4  16       7536.77       7550.62       130.28 o
 -22   4  16         77.67         34.50        37.07 o
 -20   4  16        402.08        399.85        43.93 o
 -18   4  16       4992.98       5247.31        98.36 o
 -16   4  16      20024.26      21222.82       226.28 o
 -14   4  16       1455.79       1564.68        63.86 o
 -12   4  16       5991.38       6129.08       107.35 o
 -10   4  16       3887.40       3769.20        94.07 o
  -8   4  16      16374.98      16400.64       179.78 o
  -6   4  16        105.10        197.78        36.43 o
  -4   4  16        301.01        312.85        47.14 o
  -2   4  16       2327.68       2051.96        81.43 o
   0   4  16       1437.97       1295.97        72.00 o
   2   4  16        332.54        368.99        49.71 o
   4   4  16        347.99        295.92        49.07 o
   6   4  16        252.00        341.56        53.78 o
   8   4  16        157.61        238.28        53.78 o
  10   4  16       3503.49       3791.06       132.00 o
  12   4  16         94.21         82.07        56.36 o
  14   4  16        801.17        989.76        86.57 o
  16   4  16          8.36          0.86        73.50 o
 -37   5  16         65.53         27.43        86.36 o
 -35   5  16        145.14        307.71        68.78 o
 -33   5  16        541.86        289.49        66.64 o
 -31   5  16       1319.33       1539.82        95.57 o
 -29   5  16         68.65        113.14        60.43 o
 -27   5  16       7427.02       7078.13       155.14 o
 -25   5  16        332.47        273.42        52.28 o
 -23   5  16        390.06        308.35        49.93 o
 -21   5  16         38.63        148.71        49.93 o
 -19   5  16         55.13         46.93        43.07 o
 -17   5  16        237.41        223.28        45.21 o
 -15   5  16        888.49        770.34        52.07 o
 -13   5  16       4285.97       4283.69        96.00 o
 -11   5  16        262.16        370.71        42.43 o
  -9   5  16       8815.53       8553.67       137.35 o
  -7   5  16         63.08         74.36        39.43 o
  -5   5  16       6509.55       6307.79       126.43 o
  -3   5  16         63.62         53.14        40.71 o
  -1   5  16       2921.49       2840.72        95.14 o
   1   5  16         33.17         17.14        41.14 o
   3   5  16        696.13        755.34        63.00 o
   5   5  16        143.72        213.85        52.28 o
   7   5  16       2996.48       2965.86       104.57 o
   9   5  16        365.74        475.28        60.21 o
  11   5  16        126.95        162.00        58.07 o
  13   5  16        264.63        120.85        66.64 o
  15   5  16         72.97        148.50        77.57 o
 -36   6  16         77.34        171.21        78.64 o
 -34   6  16          2.26         22.29        67.28 o
 -32   6  16        314.67        210.42        64.93 o
 -30   6  16        740.90        858.62        95.57 o
 -28   6  16        335.36        262.28        63.64 o
 -26   6  16         28.97        113.78        61.93 o
 -24   6  16        172.67        257.35        56.78 o
 -22   6  16        280.21        283.71        73.28 o
 -20   6  16        204.97        213.42        57.00 o
 -18   6  16       2933.05       3058.65       113.35 o
 -16   6  16       3306.33       3216.14       108.64 o
 -14   6  16       3607.48       3475.00       106.71 o
 -12   6  16         68.07         91.07        41.57 o
 -10   6  16       2414.68       2269.24        93.64 o
  -8   6  16         82.81         27.64        36.43 o
  -6   6  16        574.31        549.20        50.36 o
  -4   6  16         79.84        138.43        50.57 o
  -2   6  16       2452.01       2561.09        99.21 o
   0   6  16       1821.32       1800.39        90.21 o
   2   6  16         40.75          1.29        45.64 o
   4   6  16        442.10        437.56        63.64 o
   6   6  16         72.75         30.64        49.93 o
   8   6  16       1562.81       1568.75        96.86 o
  10   6  16        638.94        615.84        68.78 o
  12   6  16        523.65        428.99        71.78 o
  14   6  16       2737.92       3083.50       144.64 o
 -35   7  16          3.15         66.21        76.28 o
 -33   7  16       3756.79       3625.85       162.00 o
 -31   7  16          0.73         69.86        59.14 o
 -29   7  16       2740.87       3114.58       131.78 o
 -27   7  16        580.61        317.56        61.07 o
 -25   7  16        940.92       1170.83        81.00 o
 -23   7  16         52.32         32.14        53.36 o
 -21   7  16        390.77        491.99        62.36 o
 -19   7  16       5137.67       5862.73       156.43 o
 -17   7  16        567.52        567.63        72.64 o
 -15   7  16       1051.70       1032.62        80.14 o
 -13   7  16         18.68         27.43        53.14 o
 -11   7  16       1643.64       1288.90        85.93 o
  -9   7  16        251.86        321.85        60.00 o
  -7   7  16       1823.51       1682.32        99.00 o
  -5   7  16          0.75         47.57        52.50 o
  -3   7  16        512.77        650.56        72.21 o
  -1   7  16        944.92        844.70        78.43 o
   1   7  16        551.21        625.49        70.28 o
   3   7  16        789.54        872.55        74.78 o
   5   7  16        312.26        559.06        75.64 o
   7   7  16        151.76         55.07        52.93 o
   9   7  16         13.99          1.29        51.21 o
  11   7  16        233.98        220.92        68.14 o
 -32   8  16         21.68          3.64        69.43 o
 -30   8  16        828.48        948.41        96.64 o
 -28   8  16         15.86          0.00        60.00 o
 -26   8  16        115.54        132.00        69.43 o
 -24   8  16       1573.72       1698.18       105.85 o
 -22   8  16       1828.39       1749.82       109.07 o
 -20   8  16       2991.01       2930.08       124.93 o
 -18   8  16        812.81        983.34        81.21 o
 -16   8  16         18.44          0.86        49.07 o
 -14   8  16        224.76        171.64        81.86 o
 -12   8  16        171.72        107.57        66.00 o
 -10   8  16         69.94         28.50        50.78 o
  -8   8  16        124.70         52.71        57.00 o
  -6   8  16         41.41         40.93        55.50 o
  -4   8  16          6.90        106.50        55.07 o
  -2   8  16        703.43        720.84        91.71 o
   0   8  16        229.04        262.49        61.28 o
   2   8  16       1354.56       1374.18        91.50 o
   4   8  16        331.77        281.35        65.78 o
   6   8  16        214.64        313.71        70.28 o
   8   8  16       1399.85       1105.05        98.57 o
  10   8  16        601.45        754.27        96.43 o
 -27   9  16        631.17        618.84        88.50 o
 -25   9  16        609.75       1078.69       114.64 o
 -23   9  16       1148.68       1306.26       101.78 o
 -21   9  16       2785.82       2959.65       163.07 o
 -19   9  16       1072.16       1047.62        84.64 o
 -17   9  16        872.76        911.12        80.57 o
 -15   9  16       1819.76       1901.10       100.71 o
 -13   9  16       1104.87       1091.12        83.14 o
 -11   9  16        244.93        219.85        58.93 o
  -9   9  16        118.13        102.85        58.07 o
  -7   9  16          0.53          2.79        48.43 o
  -5   9  16       1033.88       1122.83        81.00 o
  -3   9  16         53.23         63.64        59.78 o
  -1   9  16         58.36        127.93        70.50 o
   1   9  16        367.24        473.78        77.78 o
   3   9  16         61.54          0.00       113.78 o
   5   9  16         12.21         71.14        66.43 o
 -22  10  16        110.75         90.43       130.07 o
 -20  10  16        886.92       1004.12        91.50 o
 -18  10  16        879.69        891.62        86.57 o
 -16  10  16       1024.07        864.62        90.86 o
 -14  10  16         31.92         63.43        60.86 o
 -12  10  16        165.64         94.93        53.57 o
 -10  10  16          7.36          0.43        84.43 o
  -8  10  16         90.69         84.86        78.43 o
  -6  10  16        454.13        217.28        67.93 o
  -4  10  16        232.87        259.49        66.43 o
  -2  10  16         59.49         83.36        64.07 o
   0  10  16        210.40        398.78        93.43 o
 -41   1  17         72.37        160.07        84.21 o
 -39   1  17        171.63        162.64        73.50 o
 -37   1  17          4.63          0.64        53.36 o
 -35   1  17         11.75          0.64        47.78 o
 -33   1  17          1.78         14.14        42.64 o
 -31   1  17          3.39          1.71        41.36 o
 -29   1  17        205.49        204.21        42.64 o
 -27   1  17       2053.16       2026.46        74.78 o
 -25   1  17       1972.12       2042.53        77.36 o
 -23   1  17         17.31          0.21        35.78 o
 -21   1  17        375.74        294.64        43.71 o
 -19   1  17         37.84          2.36        33.43 o
 -17   1  17      10134.46       9693.43       143.14 o
 -15   1  17        417.35        537.42        51.43 o
 -13   1  17       1553.73       1567.68        67.28 o
 -11   1  17       2443.60       2189.95        75.86 o
  -9   1  17         61.77         54.00        36.64 o
  -7   1  17       2041.30       2126.53        79.28 o
  -5   1  17         35.08          6.86        38.36 o
  -3   1  17        361.74        266.14        56.78 o
  -1   1  17        155.78        246.42        45.43 o
   1   1  17       1535.93       1264.47        71.57 o
   3   1  17       5892.57       6035.01       137.35 o
   5   1  17       1210.57       1140.40        76.71 o
   7   1  17          0.09         18.00        54.21 o
   9   1  17       1115.59       1291.90        89.78 o
  11   1  17         13.47          0.00        60.86 o
  13   1  17         40.24         21.00       102.00 o
  15   1  17         30.47          2.14        66.64 o
  17   1  17        216.76         44.57        71.57 o
 -40   2  17         52.51          1.71        71.78 o
 -38   2  17        298.39        469.49        84.64 o
 -36   2  17       1181.43       1380.40        91.93 o
 -34   2  17        476.89        395.99        63.21 o
 -32   2  17         16.64         81.86        42.21 o
 -30   2  17         10.72          0.00        39.86 o
 -28   2  17       1989.82       2033.31        75.86 o
 -26   2  17       1376.88       1297.47        66.43 o
 -24   2  17       3763.97       3753.78        94.50 o
 -22   2  17        146.96         99.00        39.00 o
 -20   2  17        354.54        534.85        46.50 o
 -18   2  17       1497.30       1576.89        70.28 o
 -16   2  17       2095.96       2418.16        76.07 o
 -14   2  17        111.12        281.99        46.71 o
 -12   2  17        704.71        822.20        57.86 o
 -10   2  17        775.51        936.62        59.36 o
  -8   2  17       2182.49       2048.10        76.71 o
  -6   2  17       8788.66       8950.09       150.64 o
  -4   2  17        682.48        447.85        52.71 o
  -2   2  17       4919.39       4333.83       123.64 o
   0   2  17       2279.12       1989.17        79.28 o
   2   2  17        217.86        150.21        47.14 o
   4   2  17          8.57          0.64        45.64 o
   6   2  17        540.30        535.49        66.86 o
   8   2  17       1943.76       1986.17        99.21 o
  10   2  17        299.64        279.21        60.86 o
  12   2  17        208.34         67.50        66.00 o
  14   2  17        761.11       1156.26       102.21 o
  16   2  17       1171.44       1261.69       110.78 o
 -39   3  17        862.22        738.20        81.43 o
 -37   3  17          5.06          0.00        60.64 o
 -35   3  17          7.20          0.21        51.43 o
 -33   3  17        915.36        707.34        74.36 o
 -31   3  17       1980.04       1880.10        97.28 o
 -29   3  17        115.55        156.64        46.50 o
 -27   3  17        516.52        396.42        49.28 o
 -25   3  17        724.39        573.84        53.78 o
 -23   3  17       1010.05       1147.05        63.64 o
 -21   3  17        824.00        830.34        59.57 o
 -19   3  17       4186.86       4047.55        98.78 o
 -17   3  17         42.30         18.43        35.14 o
 -15   3  17         47.70        135.43        40.28 o
 -13   3  17       4684.56       4139.27       119.57 o
 -11   3  17       3857.29       3912.34       115.28 o
  -9   3  17       9823.69       9983.14       199.07 o
  -7   3  17       4551.95       4517.90       100.71 o
  -5   3  17       3111.44       2745.80        95.14 o
  -3   3  17         15.72         52.50        43.93 o
  -1   3  17        406.50        396.85        49.28 o
   1   3  17         56.59         45.43        42.21 o
   3   3  17       5091.94       4795.61       122.35 o
   5   3  17       5219.37       5288.67       126.85 o
   7   3  17        233.78        224.57        53.14 o
   9   3  17        138.25         81.86        56.14 o
  11   3  17        566.91        663.63        90.21 o
  13   3  17         11.68         31.50        68.57 o
  15   3  17        400.29        434.35        80.78 o
 -38   4  17         56.72        111.64        75.64 o
 -36   4  17         15.83         57.43        60.43 o
 -34   4  17        111.23         77.14        59.36 o
 -32   4  17        778.06        736.70        71.36 o
 -30   4  17        261.39        218.57        56.57 o
 -28   4  17         26.21          1.50        47.36 o
 -26   4  17          0.10          0.43        43.50 o
 -24   4  17       1316.27       1230.40        75.00 o
 -22   4  17       1896.85       1780.03        80.78 o
 -20   4  17       3614.74       3585.56        95.14 o
 -18   4  17        214.70        274.07        43.93 o
 -16   4  17       3613.49       3674.71        92.36 o
 -14   4  17       3039.23       3168.57        89.57 o
 -12   4  17          5.74         95.36        38.57 o
 -10   4  17          1.00          2.14        38.14 o
  -8   4  17        100.48        247.49        54.86 o
  -6   4  17        438.30        418.28        52.71 o
  -4   4  17         18.39         19.71        38.14 o
  -2   4  17         66.78        192.64        45.86 o
   0   4  17        666.56        724.70        66.64 o
   2   4  17       1076.23       1035.19        74.36 o
   4   4  17        254.26        320.56        54.86 o
   6   4  17        628.94        521.35        62.78 o
   8   4  17        260.60        447.42        64.28 o
  10   4  17       1344.08       1345.04        90.64 o
  12   4  17         33.29         42.86        63.00 o
  14   4  17          0.27        148.93        69.21 o
 -37   5  17        117.70        156.85        75.00 o
 -35   5  17          0.47          0.00        57.00 o
 -33   5  17        428.00        267.42        67.71 o
 -31   5  17        861.60        909.62        89.57 o
 -29   5  17        546.93        496.70        66.00 o
 -27   5  17         27.53         59.78        51.43 o
 -25   5  17         45.72          2.57        48.86 o
 -23   5  17        642.17        828.62        63.43 o
 -21   5  17         23.86          0.43        46.07 o
 -19   5  17       2701.41       2998.43       104.35 o
 -17   5  17      10737.27      10148.14       174.00 o
 -15   5  17       4458.97       4646.68       121.71 o
 -13   5  17       1356.30       1753.25        87.43 o
 -11   5  17       1395.66       1460.33        68.36 o
  -9   5  17       1276.37       1183.47        63.43 o
  -7   5  17          0.29         66.21        40.50 o
  -5   5  17          7.76         76.50        45.00 o
  -3   5  17        122.41        166.28        44.78 o
  -1   5  17          0.01          5.79        42.86 o
   1   5  17         11.26          0.21        42.21 o
   3   5  17       3844.90       3494.92       141.64 o
   5   5  17        481.53        392.13        64.28 o
   7   5  17       1940.37       1901.32        99.64 o
   9   5  17         73.29         85.93        59.57 o
  11   5  17        161.95        234.21        64.71 o
  13   5  17       1174.88       1167.19        94.28 o
 -34   6  17          0.05          0.00        71.36 o
 -32   6  17        829.44       1127.33        91.28 o
 -30   6  17          1.71          0.21        56.78 o
 -28   6  17        309.61        218.78        59.36 o
 -26   6  17         54.56         80.57        49.50 o
 -24   6  17          4.99         36.86        51.21 o
 -22   6  17       1238.00       1750.68       117.43 o
 -20   6  17       1646.98       1695.82        95.36 o
 -18   6  17         36.67          8.57        47.36 o
 -16   6  17         64.23         21.00        51.21 o
 -14   6  17         20.48          8.36        57.21 o
 -12   6  17         89.00        199.92        60.21 o
 -10   6  17         86.76         16.29        50.36 o
  -8   6  17       2169.53       2300.74       109.50 o
  -6   6  17       1992.64       2170.67       108.85 o
  -4   6  17       5856.64       5807.66       138.43 o
  -2   6  17       5036.71       4873.82       130.28 o
   0   6  17        331.10        385.28        57.86 o
   2   6  17        581.91        865.27        71.78 o
   4   6  17       1093.19        859.05        83.14 o
   6   6  17         11.67          6.21        55.28 o
   8   6  17         21.48          0.43        66.00 o
  10   6  17        780.65        561.42        75.21 o
  12   6  17        799.94       1007.98        97.93 o
 -33   7  17         22.85          0.64        68.57 o
 -31   7  17         73.12         49.71        62.14 o
 -29   7  17          4.32         36.21        58.28 o
 -27   7  17        964.50       1176.19       101.78 o
 -25   7  17        296.20        188.57        68.78 o
 -23   7  17        124.55        178.28        74.14 o
 -21   7  17         34.97         55.28        51.21 o
 -19   7  17         32.33          4.29        76.93 o
 -17   7  17         45.04         19.29        55.93 o
 -15   7  17        197.37        119.14        60.86 o
 -13   7  17       1075.58       1009.91        89.36 o
 -11   7  17          7.31          2.79        53.57 o
  -9   7  17        329.70        245.99        61.50 o
  -7   7  17        189.23        211.50        71.14 o
  -5   7  17        200.64        308.35        63.86 o
  -3   7  17         11.80          1.29        60.21 o
  -1   7  17         47.43         98.36        61.71 o
   1   7  17        155.54        181.71        66.21 o
   3   7  17         16.11         64.71        62.57 o
   5   7  17          0.99          6.00        62.57 o
   7   7  17        273.82        195.00        73.50 o
   9   7  17         29.36         90.43        66.64 o
 -30   8  17        443.70        403.92        91.28 o
 -28   8  17          7.34          0.21        64.71 o
 -26   8  17         83.31        240.85        67.93 o
 -24   8  17        675.56        440.56        75.64 o
 -22   8  17          4.50          4.29        57.00 o
 -20   8  17         15.01          3.86        57.00 o
 -18   8  17        434.79        315.21        63.43 o
 -16   8  17        656.59        730.06        79.28 o
 -14   8  17        223.37        211.50        63.43 o
 -12   8  17        421.43        614.99        71.78 o
 -10   8  17       1892.45       1825.25       108.00 o
  -8   8  17        216.73        214.92        59.78 o
  -6   8  17        106.18         75.64        59.78 o
  -4   8  17        531.77        726.41        98.14 o
  -2   8  17       5065.61       5672.23       154.28 o
   0   8  17       2417.30       2221.45       123.43 o
   2   8  17        907.09        850.48        87.86 o
   4   8  17        262.74        261.85        75.00 o
   6   8  17        155.95        272.14        74.78 o
 -25   9  17        218.28        355.92        82.93 o
 -23   9  17        829.55        748.27        94.93 o
 -21   9  17       1358.01       1087.05        94.71 o
 -19   9  17        404.76        444.42        85.07 o
 -17   9  17        469.97        491.78        76.93 o
 -15   9  17         28.14         61.07        59.57 o
 -13   9  17       1039.13       1202.97        87.86 o
 -11   9  17         36.55         53.57        55.93 o
  -9   9  17          6.13         12.43        58.71 o
  -7   9  17         17.80          2.57        57.64 o
  -5   9  17        982.05        995.12        92.14 o
  -3   9  17        782.07        792.20        92.14 o
  -1   9  17        344.74        461.78        84.21 o
   1   9  17         55.29          1.93        64.50 o
 -18  10  17        199.16        260.57        72.21 o
 -16  10  17       2025.85       1801.03       115.28 o
 -14  10  17        576.20        544.70        81.21 o
 -12  10  17       1255.76       1537.47       105.21 o
 -10  10  17          6.84         16.71        63.21 o
  -8  10  17        702.46       1026.19       175.50 o
  -6  10  17        120.91        107.57        65.78 o
 -38   0  18          0.00          0.64        91.71 o
 -36   0  18         74.86        114.64        67.71 o
 -34   0  18        111.95         69.43        66.64 o
 -32   0  18        656.51        749.34       114.00 o
 -30   0  18         98.89         54.86        56.78 o
 -28   0  18        424.09        495.85        76.71 o
 -26   0  18         64.56          6.21        55.93 o
 -24   0  18       8963.31       8872.95       195.64 o
 -22   0  18       5082.10       5405.88       156.64 o
 -20   0  18         69.70        440.35        64.93 o
 -18   0  18         20.95        236.78        61.93 o
 -16   0  18        366.80        448.28        69.21 o
 -14   0  18        155.15        175.71        61.28 o
 -12   0  18       1778.97       1259.76        89.36 o
 -10   0  18        378.12        497.56        67.71 o
  -8   0  18          4.52          0.00        56.78 o
  -6   0  18         76.55        196.92        60.43 o
  -4   0  18        344.95        339.85        70.71 o
  -2   0  18       2619.64       2602.23       132.21 o
   0   0  18         77.16         70.28       124.28 o
   2   0  18         12.31         28.71        89.14 o
   4   0  18        261.78        236.57        85.28 o
   6   0  18       1683.29       1571.11       128.57 o
   8   0  18        224.82        404.56       114.85 o
  10   0  18        808.31        887.55       153.85 o
  12   0  18       1188.66       1339.47       156.21 o
  14   0  18          1.30          0.00        88.93 o
 -39   1  18         10.00         42.64        75.86 o
 -37   1  18         12.35         61.28        55.07 o
 -35   1  18       1029.20       1366.90       107.14 o
 -33   1  18         11.84         17.36        45.00 o
 -31   1  18       1364.58       1272.40        68.57 o
 -29   1  18         48.40         28.50        38.78 o
 -27   1  18         74.87         43.07        38.36 o
 -25   1  18       1097.04       1019.76        61.71 o
 -23   1  18       1137.97       1006.91        60.00 o
 -21   1  18       1030.30       1158.40        64.71 o
 -19   1  18       1930.60       1952.31        77.57 o
 -17   1  18        345.51        446.35        46.71 o
 -15   1  18         37.17         60.00        37.93 o
 -13   1  18        978.53       1044.62        62.36 o
 -11   1  18       1054.33        947.77        60.86 o
  -9   1  18       1257.48       1296.40        69.00 o
  -7   1  18       2350.07       2234.74        87.21 o
  -5   1  18        615.53        514.49        58.93 o
  -3   1  18          6.34          7.50        39.43 o
  -1   1  18        787.84        752.77        58.07 o
   1   1  18        923.00       1008.41        71.57 o
   3   1  18       1632.86       1385.33        87.43 o
   5   1  18         33.36         23.57        62.78 o
   7   1  18       1810.63       1724.53        98.78 o
   9   1  18        741.82        824.98        79.50 o
  11   1  18         90.85          3.64        61.93 o
  13   1  18        329.47        389.99        79.93 o
 -38   2  18         71.28         71.36        58.93 o
 -36   2  18        113.44        171.64        60.86 o
 -34   2  18         19.78         19.93        88.07 o
 -32   2  18         29.91         85.93        43.07 o
 -30   2  18        883.21        964.26        66.64 o
 -28   2  18        510.49        508.27        69.43 o
 -26   2  18        213.11        290.35        43.28 o
 -24   2  18          7.87          0.00        36.64 o
 -22   2  18        186.72        182.35        42.21 o
 -20   2  18       2447.92       2794.22        85.50 o
 -18   2  18         88.55        136.07        39.86 o
 -16   2  18       2984.78       3059.72        92.78 o
 -14   2  18         36.80         93.64        39.00 o
 -12   2  18       1351.57       1495.90        77.36 o
 -10   2  18         65.32         67.50        43.93 o
  -8   2  18       1016.67        896.77        63.43 o
  -6   2  18       1702.71       1546.25        88.93 o
[truncated: 36,675 more chars]
