# Supplementary material for: Diversifying molecular and topological space via a supramolecular solid-state synthesis: a purely organic mok net sustained by hydrogen bonds
Source: IUCrJ. 2019 Sep 7;6(Pt 6):1032–9. doi: 10.1107/S2052252519011382 (PMC6830215; doi:10.1107/S2052252519011382)
Supplement: Supplementary file 5 [file m-06-01032-sup5.hkl]

#
# h,k,l, Fc-squared, Fo-squared, sigma(Fo-squared), status flag
#
data_mcg16122
_shelx_title ' mcg16122_a.res in Pbca'
_shelx_refln_list_code          4
_shelx_F_calc_maximum      287.73
_exptl_crystal_F_000      1008.00
_reflns_d_resolution_high  0.8332

loop_
 _space_group_symop_operation_xyz
 'x, y, z'
 '-x+1/2, -y, z+1/2'
 '-x, y+1/2, -z+1/2'
 'x+1/2, -y+1/2, -z'
 '-x, -y, -z'
 'x-1/2, y, -z-1/2'
 'x, -y-1/2, z-1/2'
 '-x-1/2, y-1/2, z'

_cell_length_a    10.5366
_cell_length_b     7.4255
_cell_length_c    31.0910
_cell_angle_alpha  90.000
_cell_angle_beta   90.000
_cell_angle_gamma  90.000

_shelx_F_squared_multiplier     1.000

loop_
 _refln_index_h
 _refln_index_k
 _refln_index_l
 _refln_F_squared_calc
 _refln_F_squared_meas
 _refln_F_squared_sigma
 _refln_observed_status
   2   0   0        875.12        750.61        14.74 o
   4   0   0       1315.10       1230.15        29.80 o
   6   0   0        354.27        419.41        23.96 o
   8   0   0       1376.32       1221.14        41.25 o
  10   0   0        670.74        697.60        50.50 o
  12   0   0        112.36        115.78        36.08 o
   2   1   0      42850.22      40997.45       372.67 o
   4   1   0        812.50        762.79        16.43 o
   6   1   0        339.88        401.28        15.05 o
   8   1   0         29.29         58.46        11.32 o
  10   1   0        577.47        664.53        32.42 o
  12   1   0         22.23         17.11        23.23 o
   0   2   0      38717.45      42413.40       519.97 o
   2   2   0       8399.36       8922.01        87.94 o
   4   2   0        750.28        878.56        17.60 o
   6   2   0        493.29        458.15        15.66 o
   8   2   0         85.89        108.57        13.49 o
  10   2   0          0.73        -15.38        16.69 o
  12   2   0        208.27        196.74        27.74 o
   2   3   0      21615.58      21333.90       207.76 o
   4   3   0       5623.27       6105.33        79.38 o
   6   3   0        291.08        364.11        16.89 o
   8   3   0        109.15        145.73        15.23 o
  10   3   0         35.87         66.01        18.58 o
   0   4   0        556.37        706.29        18.63 o
   2   4   0      20450.08      20264.35       210.76 o
   4   4   0       2430.65       2578.16        35.06 o
   6   4   0         59.69         80.64        11.61 o
   8   4   0        166.11        180.64        18.50 o
  10   4   0         10.20         39.60        19.64 o
   2   5   0        144.18        249.94        11.03 o
   4   5   0        546.12        722.77        22.36 o
   6   5   0        230.35        296.62        18.07 o
   8   5   0         61.13         48.43        18.38 o
  10   5   0         11.66         -8.08        21.84 o
   0   6   0         75.43        104.05        17.05 o
   2   6   0        178.85        219.95        13.77 o
   4   6   0       1220.38       1234.28        35.02 o
   6   6   0        418.40        425.00        42.99 o
   8   6   0        107.31        109.68        25.00 o
   2   7   0        483.63        493.95        26.21 o
   4   7   0        280.71        219.20        30.81 o
   6   7   0        120.78        134.26        58.99 o
   0   8   0         43.35         33.88        54.20 o
   2   8   0        280.78        302.21        52.47 o
   4   8   0         31.01        140.57        41.13 o
   1   1   1        587.01        524.51         9.11 o
   2   1   1      51537.20      49263.48       320.37 o
   3   1   1        183.38        209.61         6.03 o
   4   1   1          1.27         29.42         5.14 o
   5   1   1       1102.90       1059.16        15.07 o
   6   1   1        643.70        650.09        13.12 o
   7   1   1        336.63        401.80        11.97 o
   8   1   1        318.30        339.05        12.61 o
   9   1   1        393.49        439.13        16.46 o
  10   1   1        511.72        492.32        19.96 o
  11   1   1         88.92         91.71        15.05 o
  12   1   1         25.81         41.11        16.78 o
   0   2   1      82790.19      81767.95       723.69 o
   1   2   1       2227.11       2165.75        17.11 o
   2   2   1      14399.17      14116.27        90.06 o
   3   2   1        737.89        763.51        11.19 o
   4   2   1        632.02        660.97        11.14 o
   5   2   1          5.02         13.22         4.89 o
   6   2   1         69.70        111.59         6.79 o
   7   2   1        132.46        152.51         8.16 o
   8   2   1        397.76        428.18        13.11 o
   9   2   1         54.75         54.06        10.26 o
  10   2   1         81.70         95.76        14.46 o
  11   2   1         76.01         73.57        15.24 o
  12   2   1         90.38         85.36        17.14 o
   1   3   1       1371.25       1369.93        12.84 o
   2   3   1          0.39        485.20        44.89 o
   3   3   1       1447.56       1336.99        13.19 o
   4   3   1       3802.63       4142.11        50.02 o
   5   3   1        133.64        171.77         6.84 o
   6   3   1        732.63        722.07        14.26 o
   7   3   1        275.01        297.60        11.18 o
   8   3   1        787.58        807.26        21.03 o
   9   3   1         88.95        124.21        13.05 o
  10   3   1         18.17         26.21        12.53 o
  11   3   1        178.22        201.13        18.49 o
   0   4   1       1682.94       1811.09        22.64 o
   1   4   1        240.57        255.42         5.97 o
   2   4   1        799.86       1956.17        66.87 o
   3   4   1        212.00        243.11         6.76 o
   4   4   1       1906.29       2131.37        21.15 o
   5   4   1        565.00        507.89        12.19 o
   6   4   1        341.50        351.33        12.04 o
   7   4   1         19.53         18.22         8.81 o
   8   4   1        168.21        174.58        12.94 o
   9   4   1        323.09        332.30        16.81 o
  10   4   1         69.64         48.03        14.17 o
  11   4   1         24.08          2.59        15.57 o
   1   5   1          1.90         -1.91         4.22 o
   2   5   1       1532.52       1526.04        18.85 o
   3   5   1        368.06        429.27        10.63 o
   4   5   1       1304.14       1444.24        23.46 o
   5   5   1        154.84        215.11         9.30 o
   6   5   1        820.00        820.67        20.23 o
   7   5   1        386.14        497.12        19.59 o
   8   5   1         33.50         14.64        12.60 o
   9   5   1          3.44         -7.41        13.15 o
  10   5   1        158.32        176.56        18.55 o
   0   6   1        110.53        165.85        10.95 o
   1   6   1         21.23         23.97         5.97 o
   2   6   1        187.63        222.98         9.97 o
   3   6   1         25.64         26.28         7.78 o
   4   6   1         80.03        345.53        15.83 o
   5   6   1         25.73         64.19        12.03 o
   6   6   1        115.81        132.88        15.11 o
   7   6   1          1.24         -1.86        14.50 o
   8   6   1         17.80          2.55        14.90 o
   9   6   1          0.21         -5.13        17.40 o
   1   7   1          4.34         16.41         8.50 o
   2   7   1         73.33        113.71        10.77 o
   3   7   1         15.24         21.39         9.87 o
   4   7   1         57.68         92.50        16.10 o
   5   7   1         37.02         42.41        22.46 o
   6   7   1        402.62        407.31        33.03 o
   7   7   1         16.97         35.68        24.54 o
   0   8   1         14.54        -38.52        81.30 o
   1   8   1        164.62        128.87        25.72 o
   2   8   1         14.82         67.41        23.93 o
   3   8   1         43.24         56.06        23.57 o
   4   8   1        770.23        646.67        37.65 o
   5   8   1          9.68         -4.49        33.65 o
   1   0   2        495.54         35.79        10.07 o
   2   0   2          0.06         -2.12         3.70 o
   3   0   2         80.01         79.20         7.06 o
   4   0   2        502.36        485.89        14.09 o
   5   0   2        995.85        926.24        19.99 o
   6   0   2        563.93        561.93        17.21 o
   7   0   2         41.50         57.20         9.34 o
   8   0   2          3.49         55.48        10.34 o
   9   0   2        228.23        209.87        19.61 o
  10   0   2         56.67         90.20        17.46 o
  11   0   2         66.00         87.04        21.03 o
  12   0   2        110.48         98.11        23.70 o
   1   1   2       1411.48       1170.58        11.00 o
   2   1   2        121.02        116.79        12.75 o
   3   1   2       1040.80        933.32        11.82 o
   4   1   2         22.42         55.13         7.49 o
   5   1   2        386.10        484.28        10.74 o
   6   1   2          9.97         43.15         5.93 o
   7   1   2        420.63        472.93        12.18 o
   8   1   2        109.89        151.37         9.63 o
   9   1   2        117.87        135.85        11.28 o
  10   1   2          0.01         38.89        11.43 o
  11   1   2        162.12        192.82        17.43 o
  12   1   2          9.12         -5.76        15.54 o
   0   2   2         13.90          9.07         7.92 o
   1   2   2       7812.20       7403.95        44.03 o
   2   2   2       9930.05       9355.86        62.75 o
   3   2   2       1908.12       1798.20        16.63 o
   4   2   2         29.74         60.27         6.87 o
   5   2   2         26.85         31.35         5.84 o
   6   2   2         98.17        130.70         7.03 o
   7   2   2        172.88        206.71         9.68 o
   8   2   2        125.45        140.03         9.40 o
   9   2   2        408.70        443.58        17.56 o
  10   2   2          0.00          6.28        12.10 o
  11   2   2         92.10         97.27        15.82 o
  12   2   2          7.99          6.32        15.26 o
   1   3   2        112.98        139.70         4.40 o
   2   3   2       2844.60       2791.07        36.69 o
   3   3   2         84.63        118.12         6.26 o
   4   3   2       1590.52       1528.15        36.46 o
   5   3   2        716.44        699.44        11.77 o
   6   3   2         95.36        137.72         8.98 o
   7   3   2        497.13        543.78        14.33 o
   8   3   2         80.51        123.59        11.32 o
   9   3   2        308.12        322.68        16.70 o
  10   3   2         10.74         25.45        12.42 o
  11   3   2          9.02         18.70        14.86 o
   0   4   2        440.60        533.70        16.79 o
   1   4   2         48.38         41.22         3.89 o
   2   4   2         50.90         81.65        14.99 o
   3   4   2        519.76        523.98         9.36 o
   4   4   2        597.24        815.57        22.09 o
   5   4   2         64.05         99.65         7.09 o
   6   4   2         12.42         38.35         7.78 o
   7   4   2         26.14         24.24         8.64 o
   8   4   2        147.08        138.47        12.30 o
   9   4   2         38.35         60.96        12.12 o
  10   4   2         28.75         33.14        14.39 o
  11   4   2         74.97         76.76        17.66 o
   1   5   2         15.62         15.10         4.59 o
   2   5   2        283.32        355.75        11.69 o
   3   5   2         29.07         61.70         6.47 o
   4   5   2        759.75        942.20        23.86 o
   5   5   2        119.56        149.25         9.00 o
   6   5   2        161.94        290.35        13.22 o
   7   5   2       1297.64       1207.26        28.81 o
   8   5   2         21.52         31.34        12.67 o
   9   5   2         37.23         37.74        14.10 o
  10   5   2          0.31         26.77        15.15 o
   0   6   2         47.90         77.53         9.54 o
   1   6   2         32.79         45.56         6.65 o
   2   6   2        241.13        248.80         9.77 o
   3   6   2         15.52         29.29         7.96 o
   4   6   2       2868.61       2563.64        37.29 o
   5   6   2        434.05        452.17        19.90 o
   6   6   2          4.23         35.48        13.29 o
   7   6   2         42.40         38.64        15.55 o
   8   6   2         39.25         33.75        19.06 o
   9   6   2        117.65         65.94        18.35 o
   1   7   2        236.10        205.08        12.01 o
   2   7   2          8.53         13.40        10.38 o
   3   7   2          2.22         -7.92         9.52 o
   4   7   2         23.37         35.28        16.48 o
   5   7   2        152.37        176.72        22.82 o
   6   7   2        569.74        418.99        35.21 o
   7   7   2        126.41        112.74        27.24 o
   0   8   2         74.61         81.60        38.06 o
   1   8   2          5.58        -13.89        21.23 o
   2   8   2         32.55         35.53        22.78 o
   3   8   2        117.43        159.41        27.94 o
   4   8   2          8.93        102.80        29.48 o
   5   8   2         16.99         -0.73        25.54 o
   1   1   3       1313.24       1231.61         8.82 o
   2   1   3       6304.04       5515.70        39.76 o
   3   1   3        339.34        345.60        10.31 o
   4   1   3       2799.72       2607.47        26.25 o
   5   1   3       1338.10       1297.56        17.36 o
   6   1   3        285.67        313.68         9.55 o
   7   1   3        111.66        146.29         8.06 o
   8   1   3        156.98        203.47        10.26 o
   9   1   3         15.35         75.86         9.90 o
  10   1   3        103.85        110.74        13.49 o
  11   1   3         79.17        111.81        15.82 o
  12   1   3         15.94         17.43        15.12 o
   0   2   3       2190.83       1960.01        19.10 o
   1   2   3        957.22        990.65        12.48 o
   2   2   3       7814.15       7173.69        48.78 o
   3   2   3        358.89        375.09         6.93 o
   4   2   3        112.54        108.81         5.25 o
   5   2   3        789.71        772.55        12.05 o
   6   2   3        412.71        474.23        11.24 o
   7   2   3        440.11        495.32        13.74 o
   8   2   3         30.30         38.60         8.02 o
   9   2   3         31.84         43.27        10.06 o
  10   2   3         24.76         40.26        13.65 o
  11   2   3          6.55          3.65        13.42 o
  12   2   3          0.04         17.68        15.40 o
   1   3   3        231.14        238.64         5.40 o
   2   3   3         95.05         93.17         4.96 o
   3   3   3       2377.02       2306.10        20.15 o
   4   3   3          8.48         58.67         7.72 o
   5   3   3        323.69        371.45         9.05 o
   6   3   3        423.96        467.65        11.89 o
   7   3   3        498.28        500.80        13.85 o
   8   3   3         12.21         48.43         9.75 o
   9   3   3          4.35         21.11        10.90 o
  10   3   3         59.39         56.08        13.33 o
  11   3   3         24.12         52.63        15.20 o
   0   4   3        229.15        229.06         9.10 o
   1   4   3         12.09         19.14         4.01 o
   2   4   3       4817.23       4659.56        38.60 o
   3   4   3         14.78         25.67         4.62 o
   4   4   3       1301.42       1314.95        19.60 o
   5   4   3        443.57        425.88        11.41 o
   6   4   3         94.09        107.08         8.85 o
   7   4   3          1.88         16.04         8.08 o
   8   4   3        164.17        164.03        13.64 o
   9   4   3        127.94        119.91        13.22 o
  10   4   3        159.48        151.95        16.20 o
  11   4   3          0.32          6.62        15.56 o
   1   5   3        448.19        465.28         8.55 o
   2   5   3         34.75         47.67         4.91 o
   3   5   3        313.95        346.48        10.74 o
   4   5   3       1185.54       1201.64        20.34 o
   5   5   3         48.65         79.96         7.57 o
   6   5   3       1071.65       1006.93        22.22 o
   7   5   3        118.85        194.40        14.35 o
   8   5   3         57.96         56.30        13.53 o
   9   5   3        171.84        143.17        16.51 o
  10   5   3          1.37         -6.59        14.23 o
   0   6   3       1044.34       1101.97        23.62 o
   1   6   3        104.36        122.02         7.60 o
   2   6   3         69.61         80.73         7.59 o
   3   6   3         37.28         36.89         9.77 o
   4   6   3        290.77        404.36        22.98 o
   5   6   3         73.88        113.68        13.79 o
   6   6   3          0.42         31.06        15.08 o
   7   6   3          4.76          2.63        14.17 o
   8   6   3         36.03         22.63        16.05 o
   9   6   3         51.70         58.03        17.90 o
   1   7   3          5.05         18.64         8.86 o
   2   7   3        107.11         93.56        10.19 o
   3   7   3        217.49        196.70        13.99 o
   4   7   3        498.55        449.29        24.00 o
   5   7   3        137.11        151.10        24.68 o
   6   7   3        215.26        311.96        30.38 o
   7   7   3        131.77        122.13        31.88 o
   0   8   3         94.43         42.36        32.46 o
   1   8   3         63.14         46.42        22.96 o
   2   8   3        145.02        112.77        25.07 o
   3   8   3         73.78         74.95        27.15 o
   4   8   3        378.30        295.64        27.55 o
   5   8   3         11.80         12.90        25.42 o
   1   0   4        882.61        728.47        18.27 o
   2   0   4         32.76         33.32         4.71 o
   3   0   4       5797.51       5236.59        72.48 o
   4   0   4       2345.56       2160.27        36.71 o
   5   0   4       1187.01       1083.71        23.08 o
   6   0   4       3360.01       3089.50        49.38 o
   7   0   4        562.45        620.00        20.39 o
   8   0   4        515.95        508.31        21.50 o
   9   0   4        230.10        260.72        20.50 o
  10   0   4        578.69        636.49        31.69 o
  11   0   4        918.81       1018.71        45.63 o
  12   0   4          0.33         -6.90        19.84 o
   1   1   4        253.23        235.67         3.50 o
   2   1   4        930.67        795.76         8.31 o
   3   1   4      10971.34      10012.58        85.91 o
   4   1   4        122.82        151.16         8.95 o
   5   1   4       1483.59       1552.85        22.37 o
   6   1   4        354.35        350.93        10.02 o
   7   1   4        804.83        720.76        14.90 o
   8   1   4        527.99        580.96        15.44 o
   9   1   4         12.03         86.02        14.68 o
  10   1   4          0.34         59.99        12.04 o
  11   1   4        184.16        216.38        17.18 o
  12   1   4          3.33         25.32        15.85 o
   0   2   4          5.97          0.46         2.70 o
   1   2   4      20406.31      18259.02       114.34 o
   2   2   4       1533.06       1596.77        13.68 o
   3   2   4       2635.64       2549.56        22.63 o
   4   2   4        421.08        452.21         8.65 o
   5   2   4        441.52        427.16         9.36 o
   6   2   4        222.24        278.18         9.01 o
   7   2   4        208.32        226.07         9.56 o
   8   2   4        294.65        307.68        11.95 o
   9   2   4          0.80          2.17         8.70 o
  10   2   4        118.92        157.46        16.20 o
  11   2   4        282.71        257.60        19.93 o
  12   2   4          0.54         16.66        15.08 o
   1   3   4          0.75         -1.28         3.17 o
   2   3   4        246.91        214.29         4.88 o
   3   3   4        487.94        676.94         9.53 o
   4   3   4       4615.25       4562.73        39.97 o
   5   3   4       1408.35       1455.68        17.86 o
   6   3   4         61.65         68.91         6.62 o
   7   3   4         27.33         59.77         8.02 o
   8   3   4         71.01         87.35        10.28 o
   9   3   4        197.44        273.21        15.57 o
  10   3   4        164.00        163.90        16.46 o
  11   3   4         21.88         37.65        14.92 o
   0   4   4         16.44         21.02         6.24 o
   1   4   4       2447.90       2416.61        21.64 o
   2   4   4       2263.17       2390.60        21.65 o
   3   4   4        198.44        184.75         5.74 o
   4   4   4        285.29        344.44         8.26 o
   5   4   4        197.70        250.16         9.25 o
   6   4   4         30.64         36.56         7.44 o
   7   4   4        223.51        261.18        12.03 o
   8   4   4          6.84         18.00        10.02 o
   9   4   4         93.87         83.71        12.80 o
  10   4   4          5.07          0.77        13.35 o
  11   4   4          1.03         -7.65        15.46 o
   1   5   4         17.51         28.68         4.70 o
   2   5   4         25.39         20.92         5.79 o
   3   5   4        145.70        141.05         8.04 o
   4   5   4        166.77        247.59        10.81 o
   5   5   4        841.53        863.67        17.12 o
   6   5   4        211.10        248.74        14.31 o
   7   5   4        105.47        141.56        13.53 o
   8   5   4         74.17         54.86        13.36 o
   9   5   4         23.19         16.02        13.40 o
  10   5   4          2.02         20.33        15.30 o
   0   6   4        388.88        438.35        15.77 o
   1   6   4        786.82        772.99        14.08 o
   2   6   4        439.81        451.96        12.40 o
   3   6   4        335.48        306.26        11.86 o
   4   6   4         94.99        129.74        14.91 o
   5   6   4          6.93         38.34        13.07 o
   6   6   4        427.70        426.37        25.46 o
   7   6   4         29.09         25.11        14.98 o
   8   6   4         23.18         26.23        16.87 o
   9   6   4          0.28          6.09        16.82 o
   1   7   4         93.59         81.75        13.98 o
   2   7   4         30.31         16.77         9.08 o
   3   7   4         26.02         58.87        12.85 o
   4   7   4        160.28        194.64        19.06 o
   5   7   4        161.83        213.21        26.26 o
   6   7   4        263.45        323.10        31.29 o
   7   7   4         42.02         38.26        24.86 o
   0   8   4        101.75         82.50        34.02 o
   1   8   4         52.00         63.57        22.83 o
   2   8   4          2.67         14.96        22.08 o
   3   8   4         40.41         49.22        28.40 o
   4   8   4        102.03        156.26        26.10 o
   5   8   4        155.75        166.03        31.11 o
   1   1   5        763.50        609.98         6.37 o
   2   1   5       1516.01       1445.87        14.24 o
   3   1   5        143.40        131.00         6.04 o
   4   1   5        539.73        558.64        11.09 o
   5   1   5       5279.96       5235.23        51.99 o
   6   1   5        576.51        557.89        12.83 o
   7   1   5        302.97        320.55        11.55 o
   8   1   5       1213.33       1147.73        20.69 o
   9   1   5       3001.91       2696.73        42.62 o
  10   1   5        916.25        908.91        25.98 o
  11   1   5          1.78         16.49        13.02 o
  12   1   5        166.74        127.69        18.63 o
   0   2   5         53.18         47.50         4.37 o
   1   2   5        790.13        657.71         6.98 o
   2   2   5         94.67         78.70         3.48 o
   3   2   5        578.88        515.93         8.19 o
   4   2   5          2.68          2.05         4.25 o
   5   2   5        134.38        146.78         6.73 o
   6   2   5       1610.32       1489.61        20.01 o
   7   2   5          0.00          7.65         6.50 o
   8   2   5        324.88        369.80        13.35 o
   9   2   5         81.86        102.18        10.61 o
  10   2   5        486.43        509.43        23.41 o
  11   2   5        737.40        716.14        28.77 o
  12   2   5        187.80        156.34        19.14 o
   1   3   5        935.27        893.98         9.30 o
   2   3   5         87.10         90.53         3.80 o
   3   3   5       4790.28       4533.08        36.48 o
   4   3   5         18.93         16.94         5.45 o
   5   3   5         80.01         82.02         5.96 o
   6   3   5        138.31        119.74         7.66 o
   7   3   5       1585.11       1429.26        22.83 o
   8   3   5         71.40        105.47        10.37 o
   9   3   5         36.07         91.81        12.08 o
  10   3   5          4.92         14.61        12.72 o
  11   3   5        359.40        378.64        22.31 o
   0   4   5        314.69        336.56         9.24 o
   1   4   5         95.90        102.84         5.05 o
   2   4   5         25.15         34.29         5.22 o
   3   4   5          6.19         12.24         4.01 o
   4   4   5         78.90         84.54         5.59 o
   5   4   5        217.65        258.23         9.40 o
   6   4   5        424.02        448.07        13.21 o
   7   4   5        471.37        471.12        15.65 o
   8   4   5         60.16         80.74        11.42 o
   9   4   5          2.66          2.66        11.11 o
  10   4   5         79.41         79.18        16.51 o
  11   4   5         85.90         87.45        18.02 o
   1   5   5        294.41        319.49         8.19 o
   2   5   5        327.08        333.84         9.72 o
   3   5   5        124.31        131.49         8.09 o
   4   5   5        531.78        529.48        12.20 o
   5   5   5        866.73        810.11        17.00 o
   6   5   5         82.54         93.71        10.64 o
   7   5   5        784.64        832.68        27.07 o
   8   5   5        156.95        119.62        14.78 o
   9   5   5          3.70         13.64        13.43 o
  10   5   5         21.70         12.19        16.42 o
   0   6   5         22.98         43.27         9.31 o
   1   6   5         64.64         77.39         6.56 o
   2   6   5        138.32        140.39         8.61 o
   3   6   5         35.68         41.62         8.74 o
   4   6   5          8.77         13.06        10.34 o
   5   6   5         19.77         53.94        13.35 o
   6   6   5         22.51         44.82        12.30 o
   7   6   5         38.78         33.92        19.37 o
   8   6   5         10.46          5.52        15.73 o
   9   6   5         63.89         50.24        18.43 o
   1   7   5        103.63        116.16        13.10 o
   2   7   5         18.62          0.66         9.61 o
   3   7   5         11.72         11.80        13.97 o
   4   7   5         79.57        120.23        17.81 o
   5   7   5        561.03        570.07        33.12 o
   6   7   5         54.23         66.41        24.07 o
   7   7   5          2.12          6.40        22.96 o
   0   8   5          0.07         -4.57        37.01 o
   1   8   5          0.01         11.77        22.60 o
   2   8   5         56.59         44.53        23.08 o
   3   8   5         20.51         18.11        27.47 o
   4   8   5         11.66        -17.91        20.57 o
   5   8   5         43.98         40.09        26.97 o
   0   0   6      18336.49      15331.40       221.81 o
   1   0   6          1.93          1.58         2.77 o
   2   0   6       2490.31       2189.65        29.84 o
   3   0   6       2228.76       1849.36        35.70 o
   4   0   6       2969.54       2735.00        44.77 o
   5   0   6         95.51        131.37        10.79 o
   6   0   6        539.76        576.38        19.97 o
   7   0   6        525.71        517.51        19.99 o
   8   0   6        672.59        751.05        29.77 o
   9   0   6         41.85         34.51        13.91 o
  10   0   6       1060.41       1069.85        39.79 o
  11   0   6       1075.49       1052.35        48.88 o
  12   0   6        705.83        661.66        40.49 o
   1   1   6       1522.47       1343.76        11.47 o
   2   1   6       1053.05        886.13        10.29 o
   3   1   6        837.72        808.30        11.79 o
   4   1   6        880.49        826.76        12.90 o
   5   1   6         18.14         32.67         7.25 o
   6   1   6        355.76        353.33        10.55 o
   7   1   6        575.76        587.63        14.85 o
   8   1   6        385.65        420.86        14.01 o
   9   1   6        532.87        587.13        19.08 o
  10   1   6        795.17        865.37        25.60 o
  11   1   6         77.28         63.94        14.27 o
  12   1   6         57.30         89.35        17.03 o
   0   2   6        260.40        258.48         6.49 o
   1   2   6        479.81        494.24         6.30 o
   2   2   6       1324.70       1330.38        11.98 o
   3   2   6       4888.07       4592.22        37.54 o
   4   2   6          5.89         17.74         4.52 o
   5   2   6        407.42        388.03         9.55 o
   6   2   6         22.29         37.52         6.46 o
   7   2   6        392.76        364.23        12.17 o
   8   2   6         75.00         65.82         8.66 o
   9   2   6        424.64        429.88        16.10 o
  10   2   6         78.16         92.45        14.87 o
  11   2   6        173.87        198.72        19.12 o
  12   2   6         24.51          8.42        15.76 o
   1   3   6        531.29        507.38         7.18 o
   2   3   6        157.14        160.80         4.67 o
   3   3   6        590.72        615.54        11.22 o
   4   3   6        330.84        330.05         7.97 o
   5   3   6          6.46          3.88         5.04 o
   6   3   6        143.68        148.14         8.19 o
   7   3   6          4.82         36.02         6.92 o
   8   3   6       2158.19       1944.71        32.28 o
   9   3   6       1380.43       1270.95        28.71 o
  10   3   6         53.40         60.03        14.27 o
  11   3   6          0.25        -13.33        13.69 o
   0   4   6        171.94        163.97         7.14 o
   1   4   6         19.61         15.79         3.67 o
   2   4   6        654.91        626.05         8.72 o
   3   4   6        755.01        745.21        10.35 o
   4   4   6         52.85         64.18         5.70 o
   5   4   6        384.47        394.11        11.05 o
   6   4   6       1491.08       1361.32        21.44 o
   7   4   6         98.66        138.77        10.91 o
   8   4   6         22.64         18.12        10.78 o
   9   4   6        193.61        195.80        15.34 o
  10   4   6        100.16         86.66        17.17 o
  11   4   6         39.99         54.51        17.42 o
   1   5   6       1071.40       1065.30        14.21 o
   2   5   6          0.62          2.24         5.56 o
   3   5   6        542.52        506.60        13.36 o
   4   5   6         59.52         66.58         6.76 o
   5   5   6        230.66        248.53        10.88 o
   6   5   6          5.55         27.34         9.85 o
   7   5   6        217.25        226.48        15.81 o
   8   5   6         65.99         79.87        14.02 o
   9   5   6         87.29         63.22        15.21 o
  10   5   6         64.74         45.41        17.54 o
   0   6   6        230.32        200.47        13.00 o
   1   6   6        417.28        424.10        11.08 o
   2   6   6         13.49         13.56         7.41 o
   3   6   6        160.12        166.57        12.08 o
   4   6   6        235.41        260.11        14.52 o
   5   6   6        618.72        629.06        24.15 o
   6   6   6        117.20        125.28        18.83 o
   7   6   6        553.68        494.99        24.95 o
   8   6   6          0.37          4.17        16.03 o
   9   6   6          3.40         22.44        17.65 o
   1   7   6        133.77         89.35        12.70 o
   2   7   6          5.12         20.43        10.72 o
   3   7   6         20.61         45.76        15.10 o
   4   7   6        282.74        259.04        21.66 o
   5   7   6        284.20        314.58        27.20 o
   6   7   6        149.09        126.29        37.01 o
   7   7   6         32.90         25.41        26.64 o
   0   8   6         30.25         50.39        31.63 o
   1   8   6         92.38         75.49        26.67 o
   2   8   6          3.12          9.21        21.10 o
   3   8   6         45.17         60.36        25.15 o
   4   8   6        143.76        139.43        23.57 o
   5   8   6         25.66         -0.80        26.05 o
   1   1   7       1130.72        904.84         9.98 o
   2   1   7       1108.63       1055.64        12.13 o
   3   1   7          5.40         -2.87         4.29 o
   4   1   7        200.61        196.65         7.03 o
   5   1   7        176.25        220.38         7.83 o
   6   1   7        388.93        395.49        10.59 o
   7   1   7          1.80          9.39         5.79 o
   8   1   7        241.59        258.85        10.59 o
   9   1   7        348.23        387.18        16.09 o
  10   1   7        197.02        237.68        15.58 o
  11   1   7         22.25         32.56        13.81 o
  12   1   7        123.64        121.65        18.44 o
   0   2   7          0.89         -0.74         3.77 o
   1   2   7        282.95        248.52         4.77 o
   2   2   7         56.68         44.70         3.60 o
   3   2   7         45.12         39.24         4.22 o
   4   2   7          3.29          2.56         4.24 o
   5   2   7         52.98         53.65         5.59 o
   6   2   7        328.89        329.46        10.51 o
   7   2   7        420.10        431.10        12.91 o
   8   2   7         67.43         50.44         8.69 o
   9   2   7         79.81         81.61        10.92 o
  10   2   7        560.43        577.86        24.68 o
  11   2   7        139.67        122.12        18.47 o
  12   2   7        309.83        347.47        28.17 o
   1   3   7       1610.94       1495.59        13.88 o
   2   3   7        256.10        256.93         5.68 o
   3   3   7          8.25          7.36         3.84 o
   4   3   7        231.16        226.47         6.78 o
   5   3   7          0.49          4.53         5.10 o
   6   3   7         91.10         71.86         7.19 o
   7   3   7        545.58        530.77        14.24 o
   8   3   7        790.39        782.36        20.96 o
   9   3   7          8.96         40.22        11.06 o
  10   3   7        158.99        158.55        16.56 o
  11   3   7          0.50         12.52        15.02 o
   0   4   7        492.63        497.05        10.78 o
   1   4   7          0.01         -0.02         3.37 o
   2   4   7        141.42        166.86         5.19 o
   3   4   7       1172.14       1063.65        12.63 o
   4   4   7          1.46         -0.17         3.44 o
   5   4   7         46.52         44.28         6.66 o
   6   4   7          9.88         25.63         7.72 o
   7   4   7        726.09        658.65        18.49 o
   8   4   7         49.18         31.71        11.31 o
   9   4   7        137.76        108.76        13.70 o
  10   4   7          0.50         14.22        15.04 o
  11   4   7         20.77         -5.07        16.42 o
   1   5   7        440.53        430.14         9.92 o
   2   5   7        371.07        348.98         9.97 o
   3   5   7        153.04        131.69         8.14 o
   4   5   7         55.77         60.27         6.96 o
   5   5   7        242.59        277.10        12.24 o
   6   5   7          2.70         -3.03         9.85 o
   7   5   7          2.59         15.84        11.42 o
   8   5   7        183.00        186.50        21.38 o
   9   5   7          8.58         22.37        14.62 o
  10   5   7         86.98         87.71        18.66 o
   0   6   7         38.41         37.06        10.67 o
   1   6   7         18.96         27.64         6.50 o
   2   6   7         36.93         29.07         7.71 o
   3   6   7         70.59         67.58         9.52 o
   4   6   7        357.80        356.76        16.39 o
   5   6   7        101.16        152.62        15.43 o
   6   6   7        393.82        411.63        19.70 o
   7   6   7         43.27         35.02        14.88 o
   8   6   7         20.63          4.47        15.56 o
   9   6   7          3.73         16.94        17.44 o
   1   7   7        210.47        224.23        14.83 o
   2   7   7        280.12        297.38        16.98 o
   3   7   7         15.07         23.55        14.77 o
   4   7   7         59.61         54.57        17.51 o
   5   7   7        177.43        144.00        23.88 o
   6   7   7        161.81        186.00        30.00 o
   7   7   7         12.57         -5.02        24.03 o
   0   8   7         85.48          3.06        49.18 o
   1   8   7        221.78        152.74        29.32 o
   2   8   7          3.19         24.27        23.30 o
   3   8   7          3.89         27.90        23.88 o
   4   8   7          3.85         34.37        21.04 o
   5   8   7         73.94         54.89        26.34 o
   0   0   8       4385.39       3711.47        57.18 o
   1   0   8       1864.22       1702.04        20.67 o
   2   0   8        196.90        165.99         8.41 o
   3   0   8         44.53         36.14         7.15 o
   4   0   8        678.40        749.89        18.03 o
   5   0   8        342.65        359.08        15.22 o
   6   0   8        469.39        473.51        18.19 o
   7   0   8         26.20         26.37        10.41 o
   8   0   8        106.02        128.11        14.24 o
   9   0   8        539.34        540.67        27.49 o
  10   0   8        127.10        133.55        19.32 o
  11   0   8         22.32         22.28        19.86 o
  12   0   8        188.46        178.66        26.77 o
   1   1   8        133.66        109.32         4.06 o
   2   1   8          0.07          2.67         3.67 o
   3   1   8        412.36        442.23         9.60 o
   4   1   8         15.24         18.21         4.81 o
   5   1   8        546.78        544.01        11.60 o
   6   1   8          0.00         10.05         5.23 o
   7   1   8        306.40        315.56        10.57 o
   8   1   8          1.70          1.07         7.33 o
   9   1   8         62.36         70.29        11.13 o
  10   1   8         41.13         33.84        11.68 o
  11   1   8        426.93        471.34        24.60 o
  12   1   8          0.55         20.70        15.76 o
   0   2   8         16.81         14.04         4.75 o
   1   2   8       3332.10       3044.73        23.24 o
   2   2   8        558.60        498.18         7.58 o
   3   2   8       1513.06       1397.57        14.72 o
   4   2   8         76.02         91.25         5.88 o
   5   2   8        288.85        298.62         9.21 o
   6   2   8         58.70         62.29         7.26 o
   7   2   8         32.03         39.98         7.35 o
   8   2   8         19.58         10.90         7.94 o
   9   2   8         51.22         43.60        11.06 o
  10   2   8          9.50         22.90        12.86 o
  11   2   8         37.39         39.66        18.48 o
  12   2   8          6.44         49.73        16.78 o
   1   3   8        350.02        292.64         5.72 o
   2   3   8        738.70        738.97         9.22 o
   3   3   8        562.01        584.48         9.51 o
   4   3   8         79.25         73.73         5.18 o
   5   3   8        279.65        284.18         8.93 o
   6   3   8         74.91         72.81         7.26 o
   7   3   8          9.14         12.52         7.44 o
   8   3   8         40.39         53.12        10.01 o
   9   3   8        103.49        107.77        13.55 o
  10   3   8        107.93         70.39        14.91 o
  11   3   8         86.98         75.76        16.41 o
   0   4   8        258.87        265.51         9.37 o
   1   4   8        676.78        597.45         8.79 o
   2   4   8         64.47         62.62         4.68 o
   3   4   8         21.98         22.12         4.17 o
   4   4   8         62.54         66.46         5.71 o
   5   4   8          7.11          2.38         6.07 o
   6   4   8          5.70          0.05         7.73 o
   7   4   8        116.90        128.76        11.27 o
   8   4   8         29.85         53.66        11.14 o
   9   4   8          8.80         11.34        12.13 o
  10   4   8         33.10         -1.75        15.46 o
   1   5   8          9.17         12.93         5.03 o
   2   5   8        426.31        445.11        11.84 o
   3   5   8         60.60         56.75         6.85 o
   4   5   8         54.07         46.44         7.21 o
   5   5   8        210.08        206.79        11.77 o
   6   5   8        132.39        130.39        15.47 o
   7   5   8        319.16        318.98        18.06 o
   8   5   8        205.36        203.32        18.13 o
   9   5   8        178.53        146.00        18.14 o
  10   5   8          0.26         -7.18        16.28 o
   0   6   8        957.80        901.92        21.92 o
   1   6   8         50.97         41.44         6.99 o
   2   6   8         60.49         67.24         8.65 o
   3   6   8        434.26        417.07        14.99 o
   4   6   8        432.43        448.40        18.54 o
   5   6   8        220.24        221.35        16.43 o
   6   6   8          3.91         -1.40        11.88 o
   7   6   8          0.10          5.93        16.46 o
   8   6   8        165.12        124.57        22.92 o
   1   7   8        152.50        154.40        13.74 o
   2   7   8         85.31         76.91        13.03 o
   3   7   8         41.28         24.08        14.28 o
   4   7   8          4.21          8.07        15.89 o
   5   7   8          0.35        -18.74        18.74 o
   6   7   8         59.44         84.91        22.65 o
   7   7   8         35.10         72.23        28.49 o
   0   8   8          3.06          8.73        51.84 o
   1   8   8         65.11         70.31        26.07 o
   2   8   8          0.08         -1.56        22.62 o
   3   8   8         35.98         19.49        24.26 o
   4   8   8        179.64        153.83        25.02 o
   1   1   9        978.90        845.28         9.87 o
   2   1   9       1908.58       1899.74        19.75 o
   3   1   9       1810.38       1747.68        20.99 o
   4   1   9       1139.85       1123.99        16.70 o
   5   1   9        400.97        417.34        10.51 o
   6   1   9       1891.43       1877.36        24.36 o
   7   1   9          9.09         13.07         6.47 o
   8   1   9         29.46         22.70         8.00 o
   9   1   9        141.61        143.74        12.77 o
  10   1   9          0.77          8.91        10.97 o
  11   1   9        577.50        577.90        26.43 o
  12   1   9         42.17         50.98        17.80 o
   0   2   9        264.81        264.36         8.25 o
   1   2   9        274.87        271.38         5.31 o
   2   2   9        199.25        193.82         5.24 o
   3   2   9        957.20        891.73        11.98 o
   4   2   9        926.30       1033.82        15.29 o
   5   2   9       1584.93       1489.69        19.92 o
   6   2   9       1331.50       1251.57        20.99 o
   7   2   9        336.08        336.17        12.07 o
   8   2   9         12.37         12.91         8.12 o
   9   2   9         91.85         68.70        12.53 o
  10   2   9         12.87         14.34        13.04 o
  11   2   9          5.20         16.88        14.34 o
   1   3   9        117.99        104.21         4.37 o
   2   3   9        221.32        210.31         5.55 o
   3   3   9         32.10         31.54         4.76 o
   4   3   9        155.87        140.23         5.92 o
   5   3   9         78.45         78.73         6.71 o
   6   3   9        701.48        711.71        15.13 o
   7   3   9        229.17        204.45        11.22 o
   8   3   9        277.46        297.74        14.25 o
   9   3   9         87.84         83.30        13.67 o
  10   3   9          0.06         -1.94        12.84 o
  11   3   9         15.03          5.54        14.73 o
   0   4   9       1500.12       1451.96        22.24 o
   1   4   9        283.93        286.85         6.61 o
   2   4   9        290.95        236.58         6.42 o
   3   4   9          2.68         -3.27         3.27 o
   4   4   9        403.48        431.56        10.38 o
   5   4   9        338.35        332.74        10.58 o
   6   4   9         36.91         37.54         8.81 o
   7   4   9         34.59         33.38         9.92 o
   8   4   9        424.93        378.02        17.13 o
   9   4   9         23.41         11.31        12.98 o
  10   4   9         55.60         74.02        17.25 o
   1   5   9          0.35          0.90         5.34 o
   2   5   9        399.97        413.57        10.93 o
   3   5   9         68.38         62.58         6.72 o
   4   5   9         38.51         25.35         7.77 o
   5   5   9        220.55        211.12        11.64 o
   6   5   9        202.07        200.52        14.89 o
   7   5   9        296.58        312.75        18.17 o
   8   5   9        153.34        146.86        16.04 o
   9   5   9         49.24         31.36        19.40 o
  10   5   9         26.43         28.91        18.27 o
   0   6   9          5.38         28.01        10.34 o
   1   6   9        109.69        108.16         8.50 o
   2   6   9          0.91          4.22         7.84 o
   3   6   9         32.45         35.67         9.63 o
   4   6   9        138.21        146.69        13.84 o
   5   6   9         36.01         44.70        11.39 o
   6   6   9          3.52         -1.69        12.17 o
   7   6   9          0.19          0.34        14.39 o
   8   6   9          0.00          6.88        16.33 o
   1   7   9          1.53         -8.73        10.88 o
   2   7   9        165.92        183.54        17.55 o
   3   7   9        231.14        200.31        21.31 o
   4   7   9         18.00          7.74        15.38 o
   5   7   9        234.08        238.05        22.29 o
   6   7   9         19.64         27.10        22.24 o
   7   7   9         10.19         22.66        24.99 o
   0   8   9        652.39        640.79        54.73 o
   1   8   9          6.07          4.62        25.45 o
   2   8   9          4.61         22.30        23.48 o
   3   8   9         21.59         22.81        24.69 o
   4   8   9        181.19        195.09        26.40 o
   0   0  10        288.34        283.80        11.76 o
   1   0  10        491.94        429.77         9.63 o
   2   0  10       1689.07       1583.88        25.24 o
   3   0  10       2467.94       2176.60        38.47 o
   4   0  10       8889.57       8601.39       131.00 o
   5   0  10       5578.52       5572.89        80.26 o
   6   0  10        240.81        321.15        14.48 o
   7   0  10        166.65        183.91        13.34 o
   8   0  10        107.76        123.40        14.15 o
   9   0  10         30.88          3.55        13.96 o
  10   0  10          5.98          2.52        15.04 o
  11   0  10         34.88         42.05        20.04 o
  12   0  10         48.41         44.23        22.27 o
   1   1  10        248.30        270.40         5.71 o
   2   1  10         11.28          2.79         4.19 o
   3   1  10       1495.33       1367.76        17.72 o
   4   1  10        694.27        639.40        13.35 o
   5   1  10        195.08        194.43         8.01 o
   6   1  10        836.70        830.74        15.40 o
   7   1  10        105.06        115.64         8.79 o
   8   1  10          2.01          8.18         8.00 o
   9   1  10        216.89        193.90        13.87 o
  10   1  10         49.02         44.17        11.71 o
  11   1  10          2.99         18.60        14.31 o
  12   1  10         69.32         87.63        18.88 o
   0   2  10       4736.29       4310.10        51.50 o
   1   2  10         15.86         11.34         3.40 o
   2   2  10          8.78          9.20         3.72 o
   3   2  10        354.02        396.67         8.68 o
   4   2  10        247.72        294.11         8.33 o
   5   2  10        633.81        614.76        12.99 o
   6   2  10          7.88         19.63         6.48 o
   7   2  10         72.45         70.89         8.17 o
   8   2  10        401.12        383.47        14.28 o
   9   2  10         90.71         95.76        13.75 o
  10   2  10         50.65         49.86        14.31 o
  11   2  10         78.90         93.27        16.26 o
   1   3  10        641.07        577.62         8.71 o
   2   3  10        953.31        965.53        11.45 o
   3   3  10        592.90        536.51         9.69 o
   4   3  10          3.98          3.77         4.39 o
   5   3  10          2.46          6.98         5.16 o
   6   3  10         70.96         60.42         7.17 o
   7   3  10        129.50        150.63        10.86 o
   8   3  10        518.17        477.87        16.92 o
   9   3  10         45.08         47.05        12.70 o
  10   3  10        170.06        204.44        17.56 o
  11   3  10         32.27         27.62        15.30 o
   0   4  10        329.19        314.07        11.31 o
   1   4  10        561.71        533.85        11.35 o
   2   4  10       1245.37       1200.31        14.57 o
   3   4  10        111.95         97.49         4.84 o
   4   4  10         26.82         18.97         6.03 o
   5   4  10        183.59        166.83         9.16 o
   6   4  10        806.49        833.70        19.67 o
   7   4  10        109.06         98.59        11.13 o
   8   4  10         13.46         10.47        10.38 o
   9   4  10         70.99         82.61        15.21 o
  10   4  10         45.94         43.90        16.29 o
   1   5  10         30.34         23.94         5.95 o
   2   5  10         14.94         11.80         5.90 o
   3   5  10        192.19        182.89         8.78 o
   4   5  10        136.20        124.03         9.69 o
   5   5  10          5.43          5.61         8.71 o
   6   5  10        121.78        114.74        13.45 o
   7   5  10        293.28        280.43        19.09 o
   8   5  10         77.38         37.15        15.34 o
   9   5  10         24.14         27.98        17.87 o
   0   6  10        206.06        175.58        15.01 o
   1   6  10         13.28         17.08         8.16 o
   2   6  10        128.20        133.72        10.67 o
   3   6  10          0.87         17.00         9.34 o
   4   6  10          8.02          2.43         9.52 o
   5   6  10         26.84         -3.49        12.89 o
   6   6  10         16.82         10.92        12.65 o
   7   6  10         54.70         50.03        15.87 o
   8   6  10        176.63        133.13        18.91 o
   1   7  10         59.32         57.88        12.76 o
   2   7  10        191.40        188.62        16.87 o
   3   7  10         28.79         36.41        15.31 o
   4   7  10          7.58        -10.69        15.38 o
   5   7  10         11.82         47.50        19.14 o
   6   7  10        217.65        173.24        23.62 o
   7   7  10          2.82        -11.03        24.34 o
   0   8  10         15.29         61.19        32.60 o
   1   8  10          0.53        -24.52        24.52 o
   2   8  10          4.08        -20.63        31.54 o
   3   8  10         81.58         67.03        25.23 o
   4   8  10        218.46        195.43        25.82 o
   1   1  11        182.76        168.16         5.29 o
   2   1  11        154.88        173.52         6.22 o
   3   1  11       1335.63       1197.24        17.39 o
   4   1  11          4.39         10.25         6.36 o
   5   1  11          7.03         10.41         5.57 o
   6   1  11        342.45        395.82        11.44 o
   7   1  11        551.95        568.45        14.93 o
   8   1  11          8.32          0.87         7.77 o
   9   1  11         20.56         12.37        10.09 o
  10   1  11         13.21         21.54        11.24 o
  11   1  11          6.31         19.92        15.79 o
  12   1  11         88.33        112.37        19.44 o
   0   2  11        739.19        774.66        14.92 o
   1   2  11         33.01         28.02         4.17 o
   2   2  11         13.00         10.37         4.05 o
   3   2  11        390.76        379.13         8.94 o
   4   2  11        861.84        962.12        14.83 o
   5   2  11        689.02        646.97        13.74 o
   6   2  11         10.63          8.87         6.53 o
   7   2  11          1.59          9.26         8.93 o
   8   2  11         87.04         88.53        10.13 o
   9   2  11         22.00         20.77        12.06 o
  10   2  11         21.81         21.19        13.66 o
  11   2  11         14.02         22.70        15.90 o
   1   3  11       1391.81       1287.17        13.67 o
   2   3  11        420.01        457.81         8.50 o
   3   3  11         35.43         26.75         4.52 o
   4   3  11         45.99         46.05         5.89 o
   5   3  11          6.92          5.66         5.74 o
   6   3  11         17.79         24.02         7.04 o
   7   3  11         53.29         32.69         9.10 o
   8   3  11         43.21         42.99        10.51 o
   9   3  11          6.45         14.75        11.90 o
  10   3  11         17.12         -8.43        12.84 o
  11   3  11         18.72         16.48        15.20 o
   0   4  11        639.58        595.33        13.72 o
   1   4  11        110.19        104.35         5.17 o
   2   4  11        268.41        285.14         7.41 o
   3   4  11          0.25          5.09         4.58 o
   4   4  11          5.43          3.62         5.91 o
   5   4  11        264.76        295.04        12.35 o
   6   4  11         30.27         58.04         9.35 o
   7   4  11        129.01        113.06        12.05 o
   8   4  11         59.95         54.62        11.54 o
   9   4  11          2.65         -9.20        12.91 o
  10   4  11        139.60        133.73        18.82 o
   1   5  11        285.01        287.17         9.52 o
   2   5  11         22.52         25.17         6.46 o
   3   5  11         70.08         64.48         8.29 o
   4   5  11          6.12         10.59         8.07 o
   5   5  11         62.72         65.91        10.33 o
   6   5  11         13.11         -4.75        11.56 o
   7   5  11        132.04        101.69        15.56 o
   8   5  11        174.02        162.87        18.16 o
   9   5  11          3.69         -7.34        17.22 o
   0   6  11        147.56        146.25        12.55 o
   1   6  11         31.25         25.74         8.03 o
   2   6  11        153.52        154.19        12.26 o
   3   6  11        204.27        205.02        12.37 o
   4   6  11         18.35         16.36        10.22 o
   5   6  11          7.60         20.84        13.91 o
   6   6  11        113.41        115.04        16.11 o
   7   6  11          3.93        -14.70        14.70 o
   8   6  11          1.37         -6.75        15.77 o
   1   7  11         71.79         71.14        12.63 o
   2   7  11          5.12          1.82        13.84 o
   3   7  11        156.39        145.53        18.35 o
   4   7  11          9.60          0.66        16.29 o
   5   7  11         21.04          7.00        18.99 o
   6   7  11         19.37         34.30        20.49 o
   0   8  11         73.48         13.54        49.30 o
   1   8  11         18.66         -7.15        25.25 o
   2   8  11          4.53        -26.20        26.20 o
   3   8  11         32.83         55.68        24.91 o
   4   8  11          9.16         12.58        22.37 o
   0   0  12        331.81        401.01        15.15 o
   1   0  12        534.93        502.39        11.10 o
   2   0  12        617.50        520.26        13.45 o
   3   0  12         33.84         24.99         6.69 o
   4   0  12        414.07        369.40        14.52 o
   5   0  12        179.78        190.81        11.84 o
   6   0  12          0.52         -8.36         8.36 o
   7   0  12         43.62         73.28        11.28 o
   8   0  12         28.73         22.83        11.30 o
   9   0  12         15.24         -2.35        12.63 o
  10   0  12        135.53         96.83        20.54 o
  11   0  12         24.33          3.40        19.62 o
   1   1  12         31.82         31.36         4.11 o
   2   1  12        286.23        276.35         7.47 o
   3   1  12        142.88        132.25         6.22 o
   4   1  12        415.55        431.96        10.51 o
   5   1  12        172.81        196.07         8.65 o
   6   1  12          8.51         14.54         6.52 o
   7   1  12         88.63         89.98         8.31 o
   8   1  12         60.01         49.92         9.29 o
   9   1  12          5.38          0.66        10.14 o
  10   1  12         91.28         60.88        12.48 o
  11   1  12         14.55         27.13        15.87 o
   0   2  12      10592.03      10183.56       130.02 o
   1   2  12        381.89        362.64         8.23 o
   2   2  12        379.59        370.51         8.93 o
   3   2  12       1498.79       1406.92        18.50 o
   4   2  12         26.54         29.29         5.33 o
   5   2  12         21.60         11.93         5.68 o
   6   2  12         23.59         22.95         7.03 o
   7   2  12        239.37        254.57        11.44 o
   8   2  12        154.11        123.81        11.00 o
   9   2  12         47.29         24.97        11.55 o
  10   2  12         61.03         48.25        14.77 o
  11   2  12          0.28         -1.73        15.33 o
   1   3  12         43.71         35.55         4.59 o
   2   3  12        472.42        438.07         8.78 o
   3   3  12        546.88        504.64         9.50 o
   4   3  12         98.31        105.73         7.00 o
   5   3  12         73.75         63.79         7.60 o
   6   3  12        400.68        390.53        12.80 o
   7   3  12         15.78         10.00         8.38 o
   8   3  12         23.40         18.55        10.60 o
   9   3  12        386.34        372.09        18.94 o
  10   3  12         19.75          7.79        13.22 o
  11   3  12          7.49         26.22        15.12 o
   0   4  12        213.05        238.64         9.30 o
   1   4  12        120.66        130.71         5.78 o
   2   4  12         12.91         14.98         4.69 o
   3   4  12         45.75         50.05         5.61 o
   4   4  12        402.44        413.16        11.01 o
   5   4  12          2.32         -5.07         7.21 o
   6   4  12          4.25          3.92         8.62 o
   7   4  12          1.98         -1.33        10.04 o
   8   4  12        219.36        201.48        15.44 o
   9   4  12          0.10         29.79        14.09 o
  10   4  12         10.51         26.71        16.99 o
   1   5  12        539.83        544.36        13.10 o
   2   5  12        375.23        358.96        11.23 o
   3   5  12        144.85        158.33         9.54 o
   4   5  12         40.89         31.99         8.91 o
   5   5  12          5.47         -9.18         9.18 o
   6   5  12         21.36         19.79        12.42 o
   7   5  12         15.71         11.39        13.89 o
   8   5  12         30.08         15.61        16.11 o
   9   5  12         21.81         16.37        17.05 o
   0   6  12          0.84         11.12        10.74 o
   1   6  12        194.57        180.57        11.39 o
   2   6  12        274.05        274.47        14.46 o
   3   6  12          0.41          9.56        10.01 o
   4   6  12         94.08        107.94        12.98 o
   5   6  12        451.19        443.75        21.14 o
   6   6  12         89.18         97.15        16.06 o
   7   6  12        106.84         85.23        17.14 o
   8   6  12         40.89         26.80        17.82 o
   1   7  12         12.23         21.05        12.35 o
   2   7  12          0.11         -7.91        14.16 o
   3   7  12         16.84          9.70        15.55 o
   4   7  12          0.87        -15.63        15.63 o
   5   7  12         33.42         35.37        19.69 o
   6   7  12         42.15         72.60        21.34 o
   0   8  12         24.31         40.23        47.85 o
   1   8  12         25.29         80.27        28.13 o
   2   8  12         25.50          5.52        25.97 o
   3   8  12         23.49        -16.99        21.89 o
   1   1  13        592.15        593.23         9.55 o
   2   1  13          6.36         -2.45         4.55 o
   3   1  13       2093.46       2041.51        24.38 o
   4   1  13         62.39         57.49         6.49 o
   5   1  13         28.13         33.73         6.51 o
   6   1  13          7.94          9.24         6.35 o
   7   1  13        365.07        336.06        12.21 o
   8   1  13         18.62          0.35         8.46 o
   9   1  13        231.13        209.79        13.87 o
  10   1  13         96.97         61.62        13.82 o
  11   1  13         17.68        -16.16        19.62 o
   0   2  13       1531.38       1687.26        27.62 o
   1   2  13        599.19        600.01        11.32 o
   2   2  13        558.31        547.75        11.04 o
   3   2  13          3.79          2.36         5.37 o
   4   2  13          0.65         -5.32         5.32 o
   5   2  13        330.75        339.23        10.47 o
   6   2  13          2.68         -6.46         6.46 o
   7   2  13         58.99         40.76         8.20 o
   8   2  13         66.40         56.28         9.88 o
   9   2  13        127.97        145.18        14.75 o
  10   2  13         66.70         62.69        14.94 o
  11   2  13         90.63         85.03        18.17 o
   1   3  13         42.69         48.96         4.96 o
   2   3  13        587.30        567.65        10.08 o
   3   3  13        280.61        275.79         8.39 o
   4   3  13         94.20        112.23         7.17 o
   5   3  13         36.32         36.21         7.17 o
   6   3  13        116.67         99.24         8.88 o
   7   3  13         24.70         11.27         8.91 o
   8   3  13          0.04         21.62        10.96 o
   9   3  13         80.81         83.99        13.73 o
  10   3  13         63.93         49.14        15.30 o
  11   3  13          1.14          8.52        15.57 o
   0   4  13        447.13        458.78        15.56 o
   1   4  13         64.31         60.56         5.22 o
   2   4  13        423.86        414.31        10.59 o
   3   4  13        467.65        425.36        11.26 o
   4   4  13          9.60          6.03         6.38 o
   5   4  13         57.64         55.55         8.13 o
   6   4  13        106.67         95.88        10.53 o
   7   4  13        256.04        240.45        14.52 o
   8   4  13         77.33         66.62        13.09 o
   9   4  13         91.29         88.58        16.31 o
  10   4  13          0.77          4.54        16.76 o
   1   5  13        115.21        108.52         7.82 o
   2   5  13         38.05         33.62         7.65 o
   3   5  13         21.13         29.01         7.82 o
   4   5  13         18.94         20.29         8.80 o
   5   5  13         48.48         37.45        11.34 o
   6   5  13          5.30         14.02        12.39 o
   7   5  13         35.61         23.38        15.14 o
   8   5  13         54.52         52.72        21.21 o
   9   5  13         15.73         -5.09        19.81 o
   0   6  13        470.91        415.29        23.79 o
   1   6  13         22.00         32.12        10.41 o
   2   6  13         51.83         71.31        11.68 o
   3   6  13        114.38         89.59        12.05 o
   4   6  13          0.25         11.93        11.15 o
   5   6  13          6.83         11.59        13.41 o
   6   6  13          1.68          0.96        14.50 o
   7   6  13          0.05         -9.58        14.87 o
   8   6  13         18.24        -12.68        17.70 o
   1   7  13        101.32        111.65        13.83 o
   2   7  13        212.28        224.31        19.63 o
   3   7  13          0.99          0.31        15.48 o
   4   7  13          0.98        -12.63        16.31 o
   5   7  13         75.85         57.00        19.99 o
   6   7  13         15.34          0.32        21.37 o
   0   8  13        122.87        209.17        70.29 o
   1   8  13         22.66         43.57        27.08 o
   2   8  13          0.01        -23.67        23.67 o
   3   8  13         29.19         11.31        24.17 o
   0   0  14       9494.33      10121.42       161.20 o
   1   0  14      17532.74      17590.35       202.22 o
   2   0  14       5891.16       6270.93        82.48 o
   3   0  14          0.06         -0.88         7.28 o
   4   0  14         81.23         82.81         8.61 o
   5   0  14         84.97         99.96        10.05 o
   6   0  14         12.74          5.28         8.40 o
   7   0  14        115.18        102.65        12.19 o
   8   0  14         12.73          1.79        11.19 o
   9   0  14        158.39        165.46        20.68 o
  10   0  14        245.12        234.54        25.90 o
  11   0  14        480.54        443.50        33.70 o
   1   1  14       1794.47       1907.60        20.24 o
   2   1  14        267.67        276.33         7.69 o
   3   1  14       1241.09       1212.36        16.47 o
   4   1  14        198.23        188.50         8.68 o
   5   1  14         33.80         19.03         6.01 o
   6   1  14        104.13         92.58         7.37 o
   7   1  14         27.74         28.31         7.16 o
   8   1  14        198.62        195.97        11.93 o
   9   1  14        159.93        145.96        13.09 o
  10   1  14          0.23         15.64        12.99 o
  11   1  14        122.80         76.90        17.67 o
   0   2  14         25.13         45.81         7.04 o
   1   2  14        421.98        481.55        10.43 o
   2   2  14        205.23        183.81         7.46 o
   3   2  14        186.14        199.88         8.78 o
   4   2  14       1315.59       1345.97        22.05 o
   5   2  14        256.92        253.20        10.48 o
   6   2  14         23.85         22.81         7.75 o
   7   2  14          8.80         -2.55         8.13 o
   8   2  14         52.22         54.47         9.88 o
   9   2  14         22.71         -2.06        11.75 o
  10   2  14         15.27        -14.28        14.28 o
  11   2  14         23.08         20.41        16.55 o
   1   3  14        389.53        442.44         9.17 o
   2   3  14        397.84        428.39         9.96 o
   3   3  14        159.49        166.09         7.39 o
   4   3  14        724.89        768.55        14.50 o
   5   3  14        402.09        400.65        12.56 o
   6   3  14         31.30         32.33         8.06 o
   7   3  14        183.98        162.42        11.91 o
   8   3  14         31.54         18.49        11.21 o
   9   3  14          6.11         -7.24        12.63 o
  10   3  14          0.52         -5.75        13.17 o
   0   4  14        329.30        324.97        13.12 o
   1   4  14        595.91        593.79        11.58 o
   2   4  14        648.29        642.08        13.46 o
   3   4  14       1103.93       1001.03        18.32 o
   4   4  14        146.48        145.40         9.20 o
   5   4  14        171.78        150.94         9.77 o
   6   4  14        149.28        132.17        11.96 o
   7   4  14         16.46         28.79        10.93 o
   8   4  14         29.87         22.09        13.58 o
   9   4  14         32.57         36.76        16.36 o
  10   4  14          2.40          5.37        17.10 o
   1   5  14         43.15         50.21         8.12 o
   2   5  14         14.19         18.57         7.99 o
   3   5  14         69.41         53.79         8.69 o
   4   5  14         58.52         53.15         9.86 o
   5   5  14        165.30        139.69        14.15 o
   6   5  14         63.36         66.33        14.29 o
   7   5  14         74.28         73.34        16.41 o
   8   5  14          2.51          2.50        19.09 o
   9   5  14         90.14         93.29        21.57 o
   0   6  14         44.33         28.63        18.31 o
   1   6  14          8.90         -4.67        10.16 o
   2   6  14          1.56         -0.85        11.04 o
   3   6  14         27.74         24.45        11.30 o
   4   6  14          0.57         -2.30        11.01 o
   5   6  14          4.36        -12.92        12.92 o
   6   6  14        137.41        130.08        17.40 o
   7   6  14        123.90        109.01        18.38 o
   8   6  14          2.08        -19.21        19.21 o
   1   7  14          0.13         13.52        12.97 o
   2   7  14        114.67        102.71        17.09 o
   3   7  14         23.91         23.96        16.51 o
   4   7  14         35.15         25.39        18.26 o
   5   7  14         86.90         38.23        20.41 o
   6   7  14         14.46        -12.53        21.08 o
   0   8  14        402.11        426.87        61.33 o
   1   8  14         15.14         51.08        29.94 o
   2   8  14          6.91         -9.20        26.56 o
   1   1  15       2167.20       2413.64        24.63 o
   2   1  15       1544.74       1539.80        19.85 o
   3   1  15        362.11        409.19         9.55 o
   4   1  15        616.36        684.91        14.01 o
   5   1  15         26.45         34.65         7.19 o
   6   1  15         39.51         39.58         6.67 o
   7   1  15        210.60        207.59        10.66 o
   8   1  15          0.15         -0.20         8.77 o
   9   1  15         22.38         28.58        11.34 o
  10   1  15         10.99          3.98        13.14 o
  11   1  15          1.70        -11.84        15.33 o
   0   2  15       2331.32       2325.88        36.08 o
   1   2  15        715.35        767.45        12.55 o
   2   2  15       1472.63       1516.94        20.77 o
   3   2  15       2378.15       2469.00        30.60 o
   4   2  15        424.38        456.02        14.09 o
   5   2  15         12.46         12.98         6.79 o
   6   2  15        110.82        122.71         9.79 o
   7   2  15          5.95          4.10         8.15 o
   8   2  15          7.13          0.91         9.70 o
   9   2  15         21.44         22.59        12.46 o
  10   2  15         32.04          9.51        14.47 o
  11   2  15         22.25         53.47        17.46 o
   1   3  15         24.88         15.88         4.86 o
   2   3  15        510.56        536.75        12.12 o
   3   3  15         33.95         46.37         6.12 o
   4   3  15         29.28         29.85         7.58 o
   5   3  15        362.57        366.37        12.31 o
   6   3  15         68.24         52.79         9.29 o
   7   3  15        159.42        135.44        12.46 o
   8   3  15        143.58        120.98        14.35 o
   9   3  15         15.11          9.50        12.99 o
  10   3  15         66.62         58.05        15.79 o
   0   4  15        311.90        358.57        14.91 o
   1   4  15        479.28        488.76        10.66 o
   2   4  15         63.42         58.50         7.17 o
   3   4  15        588.68        638.43        15.14 o
   4   4  15         87.07         76.91         9.35 o
   5   4  15        113.59        123.97         9.73 o
   6   4  15         40.68         28.50         9.86 o
   7   4  15         23.09         14.62        11.88 o
   8   4  15          2.05          7.86        14.88 o
   9   4  15         21.63         -4.35        15.88 o
  10   4  15        146.05        158.69        21.36 o
   1   5  15        370.91        376.86        13.57 o
   2   5  15         45.48         50.18         9.28 o
   3   5  15        328.32        334.26        13.60 o
   4   5  15        369.67        369.52        16.35 o
   5   5  15        569.03        542.93        21.29 o
   6   5  15          0.02         -2.41        12.87 o
   7   5  15         11.62         15.49        14.65 o
   8   5  15         43.35         63.98        18.81 o
   9   5  15          2.25        -16.21        17.96 o
   0   6  15          6.27         -1.03        14.78 o
   1   6  15         18.94         42.29        11.64 o
   2   6  15          3.57          5.16        11.50 o
   3   6  15         18.13         20.61        12.80 o
   4   6  15         76.36         59.01        14.28 o
   5   6  15          3.71          6.85        13.94 o
   6   6  15          0.49         24.62        15.13 o
   7   6  15         75.89         62.41        17.83 o
   1   7  15        361.70        294.73        17.39 o
   2   7  15          3.55         18.96        17.12 o
   3   7  15         11.86         10.80        15.79 o
   4   7  15         49.59         45.73        19.65 o
   5   7  15        103.47         51.73        20.78 o
   0   8  15         88.79         70.29        62.67 o
   1   8  15         55.64         69.14        31.00 o
   2   8  15          5.10         20.08        27.52 o
   0   0  16        933.05        927.81        23.36 o
   1   0  16        367.46        446.77        11.66 o
   2   0  16       1458.43       1465.52        24.95 o
   3   0  16         58.01         91.91         9.65 o
   4   0  16          1.24         -3.20         6.38 o
   5   0  16        420.48        419.51        22.11 o
   6   0  16         80.58         63.73        10.45 o
   7   0  16        351.18        349.24        20.13 o
   8   0  16          1.94         -8.48        12.54 o
   9   0  16         59.69         39.03        16.39 o
  10   0  16          0.24        -17.73        17.83 o
  11   0  16          3.59        -16.06        19.95 o
   1   1  16        271.14        287.18         7.42 o
   2   1  16        286.23        297.49         9.02 o
   3   1  16         87.89        110.70         6.57 o
   4   1  16        226.10        246.27         8.64 o
   5   1  16          2.03          4.13         6.69 o
   6   1  16        275.22        265.86        10.65 o
   7   1  16          0.00         -7.37         7.37 o
   8   1  16        100.68         91.87        11.42 o
   9   1  16         32.20         21.74        11.60 o
  10   1  16         63.22         70.87        14.67 o
  11   1  16          0.87         -4.84        16.24 o
   0   2  16        691.60        626.57        19.56 o
   1   2  16        563.58        595.00        11.35 o
   2   2  16        299.84        286.20         9.41 o
   3   2  16          0.17         -5.53         5.53 o
   4   2  16        222.00        189.49        10.25 o
   5   2  16          1.96         -5.48         7.25 o
   6   2  16         70.88         58.27         9.74 o
   7   2  16          3.54          3.67         8.64 o
   8   2  16          0.20          4.05         9.93 o
   9   2  16         85.46         80.56        15.05 o
  10   2  16          0.67         20.50        14.81 o
  11   2  16         34.25        -14.93        16.22 o
   1   3  16        603.82        588.52        11.50 o
   2   3  16        145.18        151.77         8.05 o
   3   3  16        478.80        489.53        12.77 o
   4   3  16          0.06         -4.41         6.89 o
   5   3  16        209.72        239.98        10.75 o
   6   3  16         41.96         42.40         9.53 o
   7   3  16          0.57         -7.24        10.71 o
   8   3  16          5.07         -2.68        11.31 o
   9   3  16        111.62         92.36        15.66 o
  10   3  16        181.68        151.74        18.57 o
   0   4  16        269.89        256.98        13.47 o
   1   4  16        112.69        117.62         6.91 o
   2   4  16        406.85        400.49        12.83 o
   3   4  16        140.63        162.59        10.18 o
   4   4  16         11.89          3.56         7.51 o
   5   4  16          5.47          2.63         8.55 o
   6   4  16          9.03          2.47        10.10 o
   7   4  16         10.05         -0.72        12.20 o
   8   4  16         20.27         26.74        15.56 o
   9   4  16         97.18         88.16        18.57 o
   1   5  16        249.00        251.33        12.44 o
   2   5  16          3.74         16.45         8.98 o
   3   5  16        328.12        335.20        14.82 o
   4   5  16        384.62        360.87        16.85 o
   5   5  16        187.90        150.86        15.86 o
   6   5  16         76.18         69.30        15.31 o
   7   5  16         10.72         15.17        15.99 o
   8   5  16        270.67        230.89        23.28 o
   0   6  16         37.36         21.11        16.09 o
   1   6  16        571.12        566.12        22.94 o
   2   6  16         53.26         57.82        12.83 o
   3   6  16        317.91        304.07        16.66 o
   4   6  16        114.01         95.24        14.57 o
   5   6  16        220.20        198.86        17.39 o
   6   6  16          8.99         -3.60        15.25 o
   7   6  16        108.85        105.11        19.63 o
   1   7  16          2.58          9.27        12.89 o
   2   7  16         32.51         37.75        18.93 o
   3   7  16        126.43        105.28        19.95 o
   4   7  16         13.49         15.64        19.65 o
   5   7  16        114.53        121.04        23.05 o
   0   8  16        140.69         72.72        47.58 o
   1   8  16        139.56        122.41        39.06 o
   1   1  17          5.24          2.61         4.07 o
   2   1  17        919.54        926.31        15.75 o
   3   1  17          1.27         -4.93         4.93 o
   4   1  17        136.73        146.05         7.67 o
   5   1  17        247.43        282.64        10.95 o
   6   1  17        360.73        347.77        13.54 o
   7   1  17        278.14        266.42        11.91 o
   8   1  17          0.42          6.32        10.11 o
   9   1  17        434.26        408.71        18.86 o
  10   1  17          6.17         10.87        14.06 o
  11   1  17          1.60         10.70        16.07 o
   0   2  17       1001.59       1022.26        20.07 o
   1   2  17          0.29         -4.42         4.42 o
   2   2  17        394.80        439.10        11.47 o
   3   2  17        373.77        360.46        12.73 o
   4   2  17        744.84        701.74        16.30 o
   5   2  17          0.40         -2.80         7.67 o
   6   2  17        125.74        124.52        10.29 o
   7   2  17        622.03        577.59        17.90 o
   8   2  17        257.87        246.73        16.20 o
   9   2  17        128.00        118.55        16.20 o
  10   2  17          6.77         18.54        15.02 o
   1   3  17          0.68         -0.79         5.17 o
   2   3  17        487.47        537.25        13.13 o
   3   3  17        536.65        559.95        13.81 o
   4   3  17        498.17        515.46        14.68 o
   5   3  17       1124.77       1039.87        22.30 o
   6   3  17        133.53        140.23        11.30 o
   7   3  17          0.15          0.04        10.84 o
   8   3  17         37.55         21.83        12.23 o
   9   3  17        132.22         89.02        17.10 o
  10   3  17         11.29         -6.38        15.73 o
   0   4  17        644.23        633.50        21.68 o
   1   4  17        202.42        204.47         8.95 o
   2   4  17         80.81         86.36         9.31 o
   3   4  17         52.49         58.25         8.65 o
   4   4  17        185.83        169.12        10.19 o
   5   4  17        390.77        366.44        15.28 o
   6   4  17         33.20         16.36        10.76 o
   7   4  17          0.84          8.15        13.85 o
   8   4  17         64.54         57.62        16.89 o
   9   4  17          0.01         -6.20        17.24 o
   1   5  17         53.08         46.18         9.38 o
   2   5  17         71.91         92.50        11.09 o
   3   5  17        197.42        182.95        17.38 o
   4   5  17        243.00        214.85        15.91 o
   5   5  17          7.35          2.29        13.25 o
   6   5  17         75.85         66.93        15.08 o
   7   5  17         13.81          8.33        15.63 o
   8   5  17          0.10        -16.72        16.72 o
   0   6  17          4.35          7.38        16.22 o
   1   6  17        169.95        187.60        15.71 o
   2   6  17        351.81        350.72        18.88 o
   3   6  17         56.42         62.92        12.80 o
   4   6  17          1.97         -3.14        13.11 o
   5   6  17          0.31         18.55        13.82 o
   6   6  17         18.42          4.91        15.88 o
   7   6  17         14.03         31.44        18.18 o
   1   7  17         50.43         62.22        14.37 o
   2   7  17         93.98        104.56        17.26 o
   3   7  17        302.64        288.73        23.66 o
   4   7  17         43.85         80.62        19.98 o
   5   7  17         23.85         24.27        21.56 o
   0   0  18       2324.38       2426.62        50.62 o
   1   0  18       1622.12       1699.20        26.00 o
   2   0  18        987.81        924.88        19.18 o
   3   0  18        140.24        119.89         9.64 o
   4   0  18       2402.21       2385.63        45.66 o
   5   0  18       2349.17       2464.48        47.93 o
   6   0  18         38.30         48.32        13.16 o
   7   0  18       1837.39       1765.14        42.87 o
   8   0  18       1061.44       1133.43        35.58 o
   9   0  18       1280.98       1201.38        42.13 o
  10   0  18         27.35          3.59        19.54 o
  11   0  18         36.23          3.06        21.29 o
   1   1  18         14.14         19.50         4.69 o
   2   1  18        113.56        115.06         7.04 o
   3   1  18        742.09        762.53        13.78 o
   4   1  18        683.07        705.33        14.71 o
   5   1  18        805.72        765.52        16.15 o
   6   1  18        802.02        837.94        19.89 o
   7   1  18       1267.85       1219.97        23.66 o
   8   1  18         80.97         68.54        11.49 o
   9   1  18         57.33         31.55        12.52 o
  10   1  18         28.79         10.46        14.68 o
   0   2  18       3348.18       3503.76        48.96 o
   1   2  18        179.27        150.73         6.40 o
   2   2  18        548.22        550.78        13.53 o
   3   2  18         13.05          3.86         6.17 o
   4   2  18        393.34        418.99        13.25 o
   5   2  18        525.40        520.23        18.93 o
   6   2  18         37.44         32.55         8.84 o
   7   2  18         53.31         68.44        10.50 o
   8   2  18         90.37         82.79        17.43 o
   9   2  18         18.77          8.72        16.85 o
  10   2  18         15.65         11.06        14.88 o
   1   3  18        109.24        111.85         6.96 o
   2   3  18        125.36        139.02         8.53 o
   3   3  18        170.22        174.75         9.16 o
   4   3  18        195.61        200.34        10.90 o
   5   3  18       1721.45       1782.88        30.32 o
   6   3  18       1506.10       1489.94        28.49 o
   7   3  18        111.41         99.42        13.16 o
   8   3  18          7.87          8.02        12.96 o
   9   3  18         50.20         48.22        16.03 o
  10   3  18          7.75         10.24        16.22 o
   0   4  18        128.01        139.77        11.60 o
   1   4  18         15.44         13.82         7.15 o
   2   4  18        795.00        836.33        19.77 o
   3   4  18       1833.35       1853.90        30.32 o
   4   4  18        229.79        249.53        13.39 o
   5   4  18        160.31        178.93        12.99 o
   6   4  18          5.08        -12.20        12.20 o
   7   4  18        213.96        223.83        20.82 o
   8   4  18         45.25         63.49        18.30 o
   9   4  18        252.45        284.47        27.21 o
   1   5  18         63.26         64.30        11.86 o
   2   5  18        103.49         99.45        13.10 o
   3   5  18        338.71        356.02        19.12 o
   4   5  18          7.65        -10.34        12.24 o
   5   5  18        216.67        227.29        17.57 o
   6   5  18         10.81         -7.00        15.06 o
   7   5  18         52.96         67.55        18.95 o
   8   5  18          5.10         -0.17        18.27 o
   0   6  18        117.41        133.77        22.09 o
   1   6  18         36.39         15.39        12.68 o
   2   6  18        452.23        452.76        21.00 o
   3   6  18        165.26        179.87        17.55 o
   4   6  18         28.00         30.46        13.71 o
   5   6  18         59.81         41.96        15.06 o
   6   6  18          0.00         -3.51        15.89 o
   7   6  18         46.96         25.90        18.99 o
   1   7  18        262.74        272.15        19.47 o
   2   7  18         15.73          2.50        15.55 o
   3   7  18          2.92         12.89        17.62 o
   4   7  18         83.97         98.58        21.63 o
   1   1  19        108.22        133.03         6.14 o
   2   1  19          9.20          2.99         5.37 o
   3   1  19          3.66         -2.79         5.18 o
   4   1  19         14.54         24.44         6.45 o
   5   1  19        722.93        812.29        17.22 o
   6   1  19       3634.18       3678.86        49.58 o
   7   1  19       2156.92       2054.23        33.24 o
   8   1  19        330.06        262.05        15.02 o
   9   1  19         40.94         63.06        14.70 o
  10   1  19         24.06         29.41        15.49 o
   0   2  19         60.58         79.16         7.97 o
   1   2  19         27.57         39.29         4.86 o
   2   2  19        341.66        355.60        11.58 o
   3   2  19        404.01        431.59        14.18 o
   4   2  19        664.64        619.10        15.87 o
   5   2  19        369.38        365.65        13.84 o
   6   2  19         19.21         22.01         9.26 o
   7   2  19        508.80        480.24        17.94 o
   8   2  19        227.91        290.05        19.65 o
   9   2  19       1007.71        915.76        32.56 o
  10   2  19          0.00          1.64        15.83 o
   1   3  19        351.99        376.50        10.48 o
   2   3  19         24.25         23.49         7.06 o
   3   3  19        170.26        196.80         9.96 o
   4   3  19        439.17        469.80        16.38 o
   5   3  19        518.78        510.98        18.51 o
   6   3  19        221.09        211.72        14.49 o
   7   3  19        201.46        203.18        15.51 o
   8   3  19        368.37        347.78        22.69 o
   9   3  19        187.15        183.29        19.41 o
  10   3  19         21.11         43.84        18.99 o
   0   4  19         16.80         23.51        12.31 o
   1   4  19         11.73         15.04         9.14 o
   2   4  19         21.65         28.68         8.78 o
   3   4  19        401.65        397.44        15.26 o
   4   4  19          0.83          6.86        10.19 o
   5   4  19         58.50         25.94        11.86 o
   6   4  19         21.48         -1.53        14.01 o
   7   4  19        141.80        117.79        19.07 o
   8   4  19         76.53         41.82        20.01 o
   9   4  19         51.54         69.65        21.63 o
   1   5  19        325.84        362.34        18.20 o
   2   5  19         70.88         73.33        13.36 o
   3   5  19          8.56         10.01        12.56 o
   4   5  19        435.63        439.34        22.21 o
   5   5  19        382.06        378.86        20.82 o
   6   5  19        143.12        117.05        18.01 o
   7   5  19         94.40         63.37        17.98 o
   8   5  19        132.02        132.56        22.00 o
   0   6  19        207.92        206.08        26.09 o
   1   6  19         28.12         17.70        12.85 o
   2   6  19         11.43          8.72        13.49 o
   3   6  19         22.31         27.30        14.24 o
   4   6  19          7.11        -13.42        13.42 o
   5   6  19          2.51         21.02        14.94 o
   6   6  19          8.32         18.68        16.76 o
   1   7  19         74.51         88.24        16.21 o
   2   7  19          3.98          0.43        17.02 o
   3   7  19         51.61         49.00        17.47 o
   4   7  19         66.11         40.53        23.72 o
   0   0  20        193.18        249.35        24.68 o
   1   0  20        518.63        543.47        15.01 o
   2   0  20        110.28        111.05         8.11 o
   3   0  20        679.15        686.73        19.59 o
   4   0  20        252.87        256.81        15.12 o
   5   0  20        178.77        192.94        14.41 o
   6   0  20         86.50         58.61        13.91 o
   7   0  20         63.14         67.53        14.27 o
   8   0  20         36.35         58.06        16.99 o
   9   0  20        427.17        424.50        39.96 o
  10   0  20        193.91        129.42        24.86 o
   1   1  20        460.97        476.63        10.75 o
   2   1  20          6.89          7.89         5.75 o
   3   1  20         66.29         73.96         6.84 o
   4   1  20        177.06        179.02         9.07 o
   5   1  20        443.11        450.05        14.00 o
   6   1  20         45.43         27.20         9.00 o
   7   1  20        347.08        346.83        16.38 o
   8   1  20         19.46         35.13        11.32 o
   9   1  20        141.62        166.94        18.47 o
  10   1  20          1.04         -4.48        14.58 o
   0   2  20         49.68         43.98         7.78 o
   1   2  20        573.22        559.66        11.66 o
   2   2  20       1788.13       1861.18        25.94 o
   3   2  20         25.79          9.20         7.69 o
   4   2  20        670.28        687.08        18.44 o
   5   2  20         64.56         60.22         9.80 o
   6   2  20        206.95        177.45        12.62 o
   7   2  20         79.07        102.83        12.66 o
   8   2  20        148.42        137.32        16.86 o
   9   2  20          3.71         -7.59        15.53 o
  10   2  20        120.52        123.28        19.20 o
   1   3  20         42.51         45.65         6.83 o
   2   3  20         25.09         13.81         7.24 o
   3   3  20         18.03         14.02         7.31 o
   4   3  20         23.12         21.31         8.65 o
   5   3  20          8.78         14.66        10.44 o
   6   3  20          6.98         18.45        11.53 o
   7   3  20       1029.82       1009.77        29.45 o
   8   3  20        245.89        221.22        19.58 o
   9   3  20         53.13         18.33        15.72 o
   0   4  20         19.73         25.14        11.40 o
   1   4  20          4.40         10.62         8.86 o
   2   4  20         63.39         66.74        10.50 o
   3   4  20         85.68         90.63        10.67 o
   4   4  20        171.59        149.65        14.28 o
   5   4  20        366.38        358.43        24.86 o
   6   4  20         44.87         21.46        14.88 o
   7   4  20          7.28         27.15        16.16 o
   8   4  20         12.95        -17.89        17.89 o
   9   4  20        150.30         78.32        22.35 o
   1   5  20        179.67        199.76        15.66 o
   2   5  20        176.15        171.71        15.47 o
   3   5  20         60.53         76.65        15.95 o
   4   5  20         10.30         18.37        14.06 o
   5   5  20          2.86          7.84        14.49 o
   6   5  20          7.23         -5.58        17.78 o
   7   5  20          0.89         -6.60        16.70 o
   0   6  20       1143.07       1103.55        45.61 o
   1   6  20         46.62         38.58        14.62 o
   2   6  20          0.25        -13.31        13.31 o
   3   6  20        172.91        179.41        18.30 o
   4   6  20         79.21         70.62        16.72 o
   5   6  20        105.03         75.10        18.41 o
   6   6  20         49.46         19.48        18.16 o
   1   7  20         82.59         50.23        16.21 o
   2   7  20        114.40        102.93        20.85 o
   3   7  20         94.44        101.30        19.32 o
   1   1  21        148.11        154.72         6.77 o
   2   1  21         49.29         43.99         6.55 o
   3   1  21         65.73         73.54         8.04 o
   4   1  21         49.58         49.71         8.25 o
   5   1  21          0.54         -7.84         7.84 o
   6   1  21        320.63        312.46        14.61 o
   7   1  21         38.98         23.65        10.98 o
   8   1  21        196.16        187.91        15.79 o
   9   1  21          3.46        -13.10        13.10 o
  10   1  21         18.20        -11.06        15.61 o
   0   2  21         39.08         44.42         7.45 o
   1   2  21         11.04         21.72         5.73 o
   2   2  21          0.51          0.20         7.24 o
   3   2  21         61.29         65.44         8.91 o
   4   2  21        112.69         92.86        10.10 o
   5   2  21        486.81        446.58        15.54 o
   6   2  21         33.09         19.32        10.84 o
   7   2  21         28.64         25.87        11.73 o
   8   2  21        141.21         98.70        25.50 o
   9   2  21          8.08        -14.61        14.92 o
  10   2  21        211.39        204.33        20.91 o
   1   3  21        148.85        145.85         8.92 o
   2   3  21        205.66        211.62        10.23 o
   3   3  21          1.38         -2.23         7.51 o
   4   3  21        178.05        186.95        12.18 o
   5   3  21         17.02         19.57        10.92 o
   6   3  21          0.51        -11.31        11.31 o
   7   3  21         21.00         15.98        13.69 o
   8   3  21          8.03        -15.26        15.26 o
   9   3  21          2.96          3.12        16.38 o
   0   4  21       1728.08       1763.13        44.44 o
   1   4  21          2.62          0.85         9.20 o
   2   4  21        584.77        581.63        19.85 o
   3   4  21         18.51         11.07        11.83 o
   4   4  21         11.15         25.81        14.95 o
   5   4  21        499.94        537.50        24.31 o
   6   4  21        186.83        200.75        19.20 o
   7   4  21          3.08         10.93        17.15 o
   8   4  21         26.81         13.75        19.59 o
   1   5  21          2.15         32.15        13.75 o
   2   5  21        257.28        275.26        17.57 o
   3   5  21        628.91        696.43        37.61 o
   4   5  21          8.80         15.35        15.59 o
   5   5  21         21.89         15.86        15.58 o
   6   5  21         36.67         42.44        16.83 o
   7   5  21         10.28         14.42        17.40 o
   0   6  21         14.07         44.54        21.27 o
   1   6  21        180.19        192.18        18.00 o
   2   6  21          0.24         34.23        16.55 o
   3   6  21         83.17         56.49        16.06 o
   4   6  21         69.13         57.44        16.69 o
   5   6  21         63.19         65.49        17.17 o
   6   6  21         77.81         87.10        20.29 o
   1   7  21          6.98         -5.58        15.52 o
   2   7  21        358.09        296.35        24.43 o
   3   7  21        131.34        140.64        20.68 o
   0   0  22        184.15        168.31        14.53 o
   1   0  22          6.94         11.54         7.02 o
   2   0  22        235.97        269.37        14.31 o
   3   0  22        140.26        162.31        12.77 o
   4   0  22          3.78         -2.11        12.17 o
   5   0  22        171.79        193.10        17.33 o
   6   0  22        105.77         95.80        21.78 o
   7   0  22        236.97        272.46        21.55 o
   8   0  22        529.48        520.35        31.50 o
   9   0  22         65.08         75.93        21.49 o
  10   0  22        332.38        287.15        32.39 o
   1   1  22         39.38         35.34         5.63 o
   2   1  22         64.25         50.33         6.87 o
   3   1  22         55.30         74.63         8.15 o
   4   1  22         14.17         15.08         7.87 o
   5   1  22         66.43         58.62         9.63 o
   6   1  22        130.47        139.91        13.11 o
   7   1  22         67.78         78.43        12.06 o
   8   1  22         94.11         80.75        15.46 o
   9   1  22          8.25         11.04        14.94 o
  10   1  22        170.78        176.75        20.39 o
   0   2  22       2393.24       2524.68        38.53 o
   1   2  22          4.68          8.56         5.88 o
   2   2  22        159.08        230.90        10.25 o
   3   2  22        295.83        278.07        12.97 o
   4   2  22       1093.04       1180.68        24.65 o
   5   2  22        351.01        409.66        16.16 o
   6   2  22         15.36         18.36        11.20 o
   7   2  22         72.13         73.28        15.45 o
   8   2  22          1.75         -3.76        15.17 o
   9   2  22         56.88         74.10        20.84 o
   1   3  22          0.02          4.26         7.17 o
   2   3  22        396.06        400.64        12.82 o
   3   3  22        276.52        284.94        12.65 o
   4   3  22          0.19          6.17         9.88 o
   5   3  22        700.62        706.32        21.98 o
   6   3  22         98.57         76.13        14.15 o
   7   3  22         24.97         22.89        15.19 o
   8   3  22         80.93         90.06        18.72 o
   9   3  22         54.13         78.06        19.24 o
   0   4  22          8.25         36.28        14.68 o
   1   4  22         67.96         73.71        11.32 o
   2   4  22         51.51         58.23        11.89 o
   3   4  22          8.29         -8.34        13.50 o
   4   4  22        120.16        146.48        17.65 o
   5   4  22          3.94         22.49        14.37 o
   6   4  22          8.97          9.72        14.95 o
   7   4  22         22.35         21.28        17.81 o
   8   4  22          3.52         20.36        20.08 o
   1   5  22         30.33         37.31        13.85 o
   2   5  22        185.92        201.03        17.08 o
   3   5  22         44.12         36.80        16.87 o
   4   5  22        228.81        254.20        21.73 o
   5   5  22         74.86         58.40        17.53 o
   6   5  22         17.35         -5.57        16.19 o
   7   5  22        228.67        183.95        23.16 o
   0   6  22        723.15        725.59        39.13 o
   1   6  22        443.27        445.04        23.14 o
   2   6  22        605.81        564.08        28.48 o
   3   6  22          4.17        -14.29        16.00 o
   4   6  22         62.49         65.24        17.44 o
   5   6  22         86.58         65.06        18.36 o
   1   7  22         33.84         24.65        17.49 o
   2   7  22         32.29          2.22        18.72 o
   1   1  23        484.96        510.00        11.77 o
   2   1  23       1120.91       1173.08        20.12 o
   3   1  23         27.46         22.29         8.01 o
   4   1  23        582.29        623.96        18.72 o
   5   1  23       2298.79       2436.97        38.88 o
   6   1  23          0.95          5.04        10.67 o
   7   1  23        149.07        143.13        14.04 o
   8   1  23        228.56        207.90        18.42 o
   9   1  23        226.68        239.67        21.69 o
   0   2  23         15.62         27.04         8.74 o
   1   2  23        229.10        274.46        11.02 o
   2   2  23        664.04        739.68        17.60 o
   3   2  23        568.08        591.93        16.98 o
   4   2  23       1757.16       1764.39        31.40 o
   5   2  23         21.58         -2.54         9.54 o
   6   2  23        170.24        165.63        14.25 o
   7   2  23        112.29        109.71        17.41 o
   8   2  23         79.18         80.10        18.13 o
   9   2  23        156.77        184.52        21.50 o
   1   3  23         54.16         62.44         8.48 o
   2   3  23         25.44         35.96         8.25 o
   3   3  23         49.25         43.25         9.79 o
   4   3  23         10.49          4.68        10.62 o
   5   3  23        281.11        313.78        18.16 o
   6   3  23        518.18        488.58        25.12 o
   7   3  23       1086.58       1168.05        37.84 o
   8   3  23          0.81         -9.97        16.39 o
   9   3  23         62.85         41.04        18.71 o
   0   4  23        509.97        451.54        30.52 o
   1   4  23        124.06        147.12        15.71 o
   2   4  23        213.85        228.36        16.47 o
   3   4  23        539.34        503.19        23.75 o
   4   4  23          2.30        -12.43        16.05 o
   5   4  23         64.65         52.06        16.57 o
   6   4  23        109.98         89.12        20.43 o
   7   4  23         40.17         74.70        19.95 o
   8   4  23          6.75          5.04        19.45 o
   1   5  23        327.56        314.55        20.33 o
   2   5  23         63.26         44.21        16.71 o
   3   5  23        195.22        174.44        20.84 o
   4   5  23         90.91         59.79        17.50 o
   5   5  23         19.56         49.08        18.40 o
   6   5  23        153.98        150.48        20.00 o
   0   6  23         14.80         22.38        22.48 o
   1   6  23         33.06         15.32        15.43 o
   2   6  23          0.36          3.01        17.29 o
   3   6  23         10.92         21.76        17.25 o
   4   6  23          8.03        -12.25        16.72 o
   5   6  23          7.94         -9.19        17.88 o
   0   0  24        871.19        934.10        34.59 o
   1   0  24        158.60        181.40        10.46 o
   2   0  24       2410.12       2476.09        45.99 o
   3   0  24       8314.29       8718.07       147.52 o
   4   0  24       3701.52       3664.14        72.72 o
   5   0  24         91.85         79.72        15.30 o
   6   0  24        155.38        184.18        22.67 o
   7   0  24         42.85         39.10        18.63 o
   8   0  24          7.87         13.04        19.28 o
   9   0  24          0.04        -13.23        20.40 o
   1   1  24        507.79        547.43        13.32 o
   2   1  24        304.28        321.47        11.67 o
   3   1  24          0.06          4.93         8.55 o
   4   1  24        186.24        195.12        12.34 o
   5   1  24        805.68        775.72        23.07 o
   6   1  24        472.35        493.88        19.88 o
   7   1  24          3.05        -11.16        11.16 o
   8   1  24         85.15         84.43        16.40 o
   9   1  24         33.07         33.15        18.01 o
   0   2  24        905.27       1088.28        29.31 o
   1   2  24         25.42         10.70         7.64 o
   2   2  24         19.97         10.23         8.31 o
   3   2  24        938.05        992.23        22.72 o
   4   2  24         39.08         43.89        11.50 o
   5   2  24          8.48         -3.82         9.86 o
   6   2  24        104.01        102.07        14.79 o
   7   2  24          0.22        -14.67        14.67 o
   8   2  24         27.39          6.26        16.14 o
   9   2  24         33.84         20.34        17.87 o
   1   3  24       2023.89       2120.07        31.63 o
   2   3  24        389.99        411.45        13.85 o
   3   3  24         33.21         37.99        10.26 o
   4   3  24        114.61        110.22        12.99 o
   5   3  24        176.12        195.37        16.37 o
   6   3  24        279.00        225.69        22.02 o
   7   3  24        170.16        191.50        20.23 o
   8   3  24         19.11         -8.02        17.35 o
   0   4  24        256.61        313.22        31.66 o
   1   4  24       1932.70       1984.86        46.59 o
   2   4  24         34.85         47.15        16.79 o
   3   4  24          0.48        -11.87        14.35 o
   4   4  24        542.85        538.80        26.74 o
   5   4  24        346.58        363.75        24.28 o
   6   4  24        103.33        131.71        20.32 o
   7   4  24        113.86         99.00        21.07 o
   1   5  24         39.54         59.63        16.06 o
   2   5  24         10.91         25.54        17.59 o
   3   5  24         64.77         36.48        23.03 o
   4   5  24         27.56         30.73        17.20 o
   5   5  24          0.94         -9.03        17.25 o
   6   5  24         70.27         36.99        24.11 o
   0   6  24         39.70          3.84        21.85 o
   1   6  24        356.37        279.22        22.74 o
   2   6  24         77.50         77.18        19.27 o
   3   6  24        148.30        164.00        26.20 o
   4   6  24          2.78         12.12        18.14 o
   1   1  25        734.02        791.50        18.07 o
   2   1  25        318.46        357.23        13.24 o
   3   1  25        271.41        328.80        14.49 o
   4   1  25        336.40        367.68        15.85 o
   5   1  25        654.40        621.65        21.18 o
   6   1  25        407.11        357.58        17.64 o
   7   1  25         30.04         23.87        12.80 o
   8   1  25         20.95         18.22        14.79 o
   9   1  25         44.14         37.02        18.30 o
   0   2  25          5.92          9.35        11.06 o
   1   2  25        644.70        643.84        17.29 o
   2   2  25        690.18        741.58        19.03 o
   3   2  25       1385.69       1436.64        27.52 o
   4   2  25        516.68        532.15        18.38 o
   5   2  25         16.92         29.80        11.37 o
   6   2  25          0.17         -9.16        12.92 o
   7   2  25         69.23         64.05        17.08 o
   8   2  25         28.19          9.13        16.75 o
   1   3  25        296.67        308.74        14.87 o
   2   3  25         46.30         46.86         9.84 o
   3   3  25        692.27        698.36        22.18 o
   4   3  25          2.48        -11.48        11.50 o
   5   3  25         32.22         37.47        14.04 o
   6   3  25         72.43         58.05        17.31 o
   7   3  25         80.02         59.25        18.87 o
   8   3  25         36.12         51.33        19.88 o
   0   4  25        764.58        850.80        60.63 o
   1   4  25          9.15         17.83        18.69 o
   2   4  25         77.94         79.38        19.15 o
   3   4  25        234.39        218.70        20.49 o
   4   4  25         47.16         15.76        16.18 o
   5   4  25         80.27         83.56        18.73 o
   6   4  25        149.12         99.91        20.13 o
   7   4  25          8.89          1.56        18.94 o
   1   5  25       1043.31       1035.78        36.25 o
   2   5  25         18.61         -4.01        16.52 o
   3   5  25          0.05        -11.27        19.12 o
   4   5  25         16.14          6.83        18.54 o
   5   5  25          0.18         18.09        18.24 o
   6   5  25         34.03         24.12        19.18 o
   0   6  25         57.69         50.21        24.18 o
   1   6  25         48.80         61.21        18.60 o
   2   6  25         40.90         54.46        19.38 o
   3   6  25         68.25         51.65        21.05 o
   0   0  26          0.02         11.05        15.33 o
   1   0  26         80.47        103.98        11.06 o
   2   0  26        310.53        362.20        18.76 o
   3   0  26         37.63         26.89        14.43 o
   4   0  26         61.39         67.10        17.40 o
   5   0  26          1.04         17.00        17.07 o
   6   0  26        191.08        184.25        22.85 o
   7   0  26         32.65         38.46        19.47 o
   8   0  26          2.59         26.78        20.33 o
   9   0  26          0.07          3.11        23.78 o
   1   1  26          4.41          1.85         8.23 o
   2   1  26          2.43         -6.86         8.65 o
   3   1  26        176.97        207.28        13.72 o
   4   1  26        261.12        274.97        15.32 o
   5   1  26         42.98         24.85        11.38 o
   6   1  26         24.42         17.44        11.85 o
   7   1  26          4.13        -13.22        13.22 o
   8   1  26         26.53         25.81        15.71 o
   0   2  26         37.70         50.24        12.65 o
   1   2  26        168.48        213.92        12.02 o
   2   2  26         91.50        106.03        11.66 o
   3   2  26          1.09         12.21         9.82 o
   4   2  26          6.63          0.69         9.87 o
   5   2  26          9.97          7.85        11.75 o
   6   2  26        270.99        274.68        20.96 o
   7   2  26         26.12         22.46        16.50 o
   8   2  26          4.12          8.02        17.78 o
   1   3  26         17.73         11.97        11.43 o
   2   3  26         38.34         35.73        11.54 o
   3   3  26         33.08         22.34        12.48 o
   4   3  26        120.81         86.40        14.61 o
   5   3  26         15.14         30.84        15.08 o
   6   3  26         29.18         28.42        16.28 o
   7   3  26        121.95        127.69        25.53 o
   8   3  26        153.44        160.52        23.76 o
   0   4  26          9.02          6.76        21.56 o
   1   4  26         24.96         26.40        15.36 o
   2   4  26         20.54         53.21        18.06 o
   3   4  26        114.29        104.34        20.05 o
   4   4  26         48.11         12.70        16.01 o
   5   4  26         44.95         46.16        18.17 o
   6   4  26         44.21         41.01        19.09 o
   7   4  26         14.57        -16.07        18.97 o
   1   5  26          2.30          6.58        17.56 o
   2   5  26        148.13        142.79        20.49 o
   3   5  26         51.28         49.42        21.65 o
   4   5  26        192.79        221.82        24.19 o
   5   5  26         39.23         58.90        20.77 o
   0   6  26        339.65        329.60        33.85 o
   1   6  26         12.77         19.21        17.82 o
   2   6  26          1.12        -12.82        17.65 o
   3   6  26          8.23         -6.16        25.01 o
   1   1  27        672.95        646.92        18.04 o
   2   1  27          1.24         -9.08         9.08 o
   3   1  27        504.57        560.20        20.03 o
   4   1  27        130.54        137.20        13.32 o
   5   1  27        134.57        149.17        14.18 o
   6   1  27        110.82        123.82        15.19 o
   7   1  27          5.73          1.88        14.48 o
   8   1  27          0.00         -8.31        16.43 o
   0   2  27         91.20         87.87        13.84 o
   1   2  27        324.30        325.13        15.45 o
   2   2  27          5.54         -2.11        10.05 o
   3   2  27        451.04        405.74        16.59 o
   4   2  27         25.88         18.02        10.79 o
   5   2  27        272.05        301.01        18.13 o
   6   2  27         80.30         50.86        16.81 o
   7   2  27          7.06         10.81        15.99 o
   8   2  27         20.85         13.71        17.74 o
   1   3  27        316.70        307.94        16.45 o
   2   3  27          2.45        -11.67        11.67 o
   3   3  27          4.88        -11.22        13.40 o
   4   3  27         70.30         90.67        14.92 o
   5   3  27        210.30        220.30        20.59 o
   6   3  27         51.91         45.43        17.39 o
   7   3  27          0.03        -17.41        17.41 o
   0   4  27        220.05        238.56        30.97 o
   1   4  27         61.29         52.51        20.65 o
   2   4  27         20.90          7.25        18.02 o
   3   4  27        117.09        139.30        25.86 o
   4   4  27         13.12         19.65        18.38 o
   5   4  27         66.41         67.38        19.01 o
   6   4  27        178.14        153.14        22.71 o
   1   5  27        168.53        208.51        20.86 o
   2   5  27        103.94         82.50        19.79 o
   3   5  27         29.90          7.10        20.53 o
   4   5  27          0.10          5.80        19.68 o
   5   5  27         50.11         77.28        23.03 o
   0   6  27          5.67        -14.36        27.13 o
   1   6  27         17.43         23.48        18.72 o
   0   0  28        900.08        844.04        43.21 o
   1   0  28          0.53        -10.45        14.65 o
   2   0  28         10.16        -14.21        14.21 o
   3   0  28       1729.10       1676.71        54.85 o
   4   0  28          0.10        -15.33        16.20 o
   5   0  28        224.56        229.73        23.36 o
   6   0  28          4.51         -0.08        18.31 o
   7   0  28         34.44         71.68        21.35 o
   8   0  28          1.99          5.95        22.08 o
   1   1  28       1031.46       1019.38        22.39 o
   2   1  28          7.84         -5.58         9.84 o
   3   1  28        179.59        151.04        13.60 o
   4   1  28         43.50         61.34        12.82 o
   5   1  28          1.32         -1.32        12.13 o
   6   1  28         66.91         72.58        14.68 o
   7   1  28        105.85        100.50        17.11 o
   8   1  28          1.49          4.02        17.04 o
   0   2  28        791.87        871.57        27.68 o
   1   2  28         61.43         72.77        10.74 o
   2   2  28        647.89        778.83        21.80 o
   3   2  28         31.76         24.39        10.61 o
   4   2  28         89.26         83.66        12.71 o
   5   2  28        112.62        129.38        17.14 o
   6   2  28         23.49         25.92        16.75 o
   7   2  28          0.13         18.13        17.06 o
   1   3  28        880.72        885.81        28.53 o
   2   3  28        146.40        134.64        15.65 o
   3   3  28         23.02         51.68        14.85 o
   4   3  28         10.78        -12.52        14.13 o
   5   3  28         14.17         16.54        15.43 o
   6   3  28          0.59        -16.01        16.01 o
   7   3  28         66.61         55.58        20.77 o
   0   4  28         26.04          9.92        24.50 o
   1   4  28        653.99        657.10        37.05 o
   2   4  28        111.18         95.63        20.62 o
   3   4  28         96.58         87.13        20.76 o
   4   4  28         21.95          9.68        18.32 o
   5   4  28         40.94         19.85        19.82 o
   6   4  28          0.01         34.39        19.61 o
   1   5  28         40.13         26.32        17.52 o
   2   5  28          6.26         -0.36        18.18 o
   3   5  28          5.35         19.39        22.93 o
   4   5  28         12.35         -4.19        19.61 o
   1   1  29        201.57        169.18        12.13 o
   2   1  29        614.14        581.15        20.20 o
   3   1  29         87.96         78.08        13.88 o
   4   1  29         99.54         82.03        14.34 o
   5   1  29          9.39          1.65        12.77 o
   6   1  29         10.13          0.32        14.48 o
   7   1  29         38.99         60.58        16.72 o
   0   2  29        239.46        266.17        19.08 o
   1   2  29         17.47         17.74        10.07 o
   2   2  29          0.04         -3.17        10.48 o
   3   2  29        230.93        210.03        14.95 o
   4   2  29         84.04         64.67        13.70 o
   5   2  29          3.41         -6.01        14.40 o
   6   2  29         14.71         28.28        16.86 o
   7   2  29         10.58         19.88        17.60 o
   1   3  29        349.06        365.84        21.10 o
   2   3  29         16.20          7.22        15.33 o
   3   3  29         21.03         26.12        16.20 o
   4   3  29         55.66         53.27        17.13 o
   5   3  29        109.21         94.14        18.50 o
   6   3  29         88.28         92.38        27.01 o
   0   4  29         26.38         17.02        24.96 o
   1   4  29         24.05          0.55        17.49 o
   2   4  29          3.49         10.68        18.73 o
   3   4  29         11.14         -4.18        18.38 o
   4   4  29          8.53        -11.80        19.00 o
   5   4  29          3.81        -16.09        19.29 o
   1   5  29         24.96         -1.36        17.58 o
   2   5  29         15.93          3.97        20.93 o
   3   5  29         15.91        -15.19        21.60 o
   0   0  30        254.08        324.93        31.31 o
   1   0  30        224.02        266.70        20.85 o
   2   0  30         14.79          9.60        15.86 o
   3   0  30        111.24        111.83        30.32 o
   4   0  30         18.11         45.56        19.55 o
   5   0  30          0.02        -17.69        17.69 o
   6   0  30          4.90         36.64        20.61 o
   7   0  30         35.27         24.76        24.27 o
   1   1  30         12.38         24.13        10.64 o
   2   1  30         24.72         34.51        12.63 o
   3   1  30          0.30        -12.34        12.34 o
   4   1  30          1.76          5.57        12.84 o
   5   1  30         61.70         60.88        14.36 o
   6   1  30         26.51         44.08        15.50 o
   7   1  30         10.28         16.91        16.52 o
   0   2  30         56.74         65.57        15.71 o
   1   2  30          7.66         18.88         9.81 o
   2   2  30         40.00         49.82        11.89 o
   3   2  30          2.67          2.83        11.76 o
   4   2  30         19.60         31.28        14.72 o
   5   2  30        152.87        194.72        19.98 o
   6   2  30         45.39         38.23        18.36 o
   1   3  30        110.43         94.94        16.98 o
   2   3  30         12.36          9.00        16.99 o
   3   3  30          0.01          5.11        16.88 o
   4   3  30          0.01        -12.46        16.91 o
   5   3  30         48.58         33.41        19.64 o
   6   3  30         29.80         36.67        20.90 o
   0   4  30         38.49         13.61        25.47 o
   1   4  30         80.29         86.50        19.75 o
   2   4  30          0.13        -18.71        18.71 o
   3   4  30          5.95        -16.53        20.85 o
   4   4  30         61.53         52.83        21.66 o
   1   5  30        124.71        146.88        27.53 o
   2   5  30          1.79        -11.19        19.43 o
   1   1  31         53.60         41.10        11.52 o
   2   1  31         38.94         42.16        12.88 o
   3   1  31         46.50         26.16        13.58 o
   4   1  31         13.48         34.13        13.46 o
   5   1  31          1.65          2.07        13.75 o
   6   1  31          5.96         18.05        15.20 o
   0   2  31         19.20          6.53        14.75 o
   1   2  31         24.15         31.85        10.90 o
   2   2  31          1.46        -10.48        11.14 o
   3   2  31         17.06         27.70        13.63 o
   4   2  31          4.50         -6.27        15.72 o
   5   2  31          0.63        -15.36        15.36 o
   6   2  31          6.53         -4.16        16.85 o
   1   3  31          0.00         10.74        15.94 o
   2   3  31         19.88         29.39        19.20 o
   3   3  31         69.27         49.36        20.31 o
   4   3  31         29.64         33.39        21.95 o
   5   3  31          3.89         12.85        20.49 o
   0   4  31         45.64         36.07        26.89 o
   1   4  31          0.56        -16.36        18.31 o
   2   4  31         12.50         13.55        20.25 o
   3   4  31         81.09         78.07        24.61 o
   4   4  31         18.89         53.67        21.71 o
   0   0  32          0.33          8.93        22.88 o
   1   0  32         96.59         81.86        17.86 o
   2   0  32         10.97        -14.20        18.02 o
   3   0  32          1.33         22.95        18.04 o
   4   0  32        103.87        115.23        23.40 o
   5   0  32         26.75         40.80        21.47 o
   6   0  32          0.14         15.66        21.09 o
   1   1  32          5.67         -6.44        11.62 o
   2   1  32          3.27         13.82        12.85 o
   3   1  32          1.20         34.79        13.97 o
   4   1  32         16.92         15.95        13.64 o
   5   1  32          1.96        -13.79        13.79 o
   6   1  32          8.37        -15.16        15.16 o
   0   2  32        199.93        214.69        29.93 o
   1   2  32         12.09         -8.84        12.31 o
   2   2  32         93.05        101.53        15.71 o
   3   2  32         17.65         21.28        15.52 o
   4   2  32         33.67         16.38        16.98 o
   5   2  32          8.53          9.80        17.38 o
   1   3  32          9.94         -2.35        15.98 o
   2   3  32          3.48         18.65        19.87 o
   3   3  32         19.22         30.65        21.78 o
   4   3  32         13.15         38.57        20.61 o
   0   4  32         22.70         39.09        27.14 o
   1   4  32         10.77         21.92        19.44 o
   2   4  32          9.03        -11.95        20.52 o
   3   4  32          0.52        -22.00        22.00 o
   1   1  33          5.06          1.34        11.67 o
   2   1  33          2.27          4.67        12.71 o
   3   1  33         54.19         72.90        15.39 o
   4   1  33          9.19         37.72        14.55 o
   5   1  33         43.37         41.53        16.59 o
   0   2  33          1.66        -20.51        20.51 o
   1   2  33          8.50          1.81        13.03 o
   2   2  33         35.17         49.62        15.48 o
   3   2  33          1.54          6.03        17.76 o
   4   2  33          0.68         22.89        19.43 o
   5   2  33         54.12         70.23        19.52 o
   1   3  33          6.09        -11.13        16.72 o
   2   3  33          7.44        -20.08        20.08 o
   3   3  33         19.30         49.47        23.09 o
   4   3  33          0.06          7.47        20.48 o
   0   4  33          1.03          1.99        27.30 o
   1   4  33          0.00         -7.89        19.69 o
   0   0  34          0.20        -24.57        24.57 o
   1   0  34         21.03          3.65        17.13 o
   2   0  34          8.07         -6.34        17.10 o
   3   0  34         44.58         59.89        21.03 o
   4   0  34         49.41         56.34        22.14 o
   5   0  34          6.14         -1.21        21.28 o
   1   1  34          1.90         -5.23        11.98 o
   2   1  34         13.97         35.83        13.66 o
   3   1  34         12.87         14.03        14.45 o
   4   1  34          4.39         18.83        14.45 o
   5   1  34          0.96         12.48        15.79 o
   0   2  34         46.03         58.29        21.48 o
   1   2  34          3.43          5.57        13.40 o
   2   2  34         33.00         21.82        17.91 o
   3   2  34         10.90         52.62        19.79 o
   4   2  34         50.26         38.09        21.93 o
   1   3  34          0.69         10.66        17.69 o
   2   3  34          0.41        -20.02        20.02 o
   3   3  34         10.14         14.84        23.86 o
   1   1  35         26.06         31.61        13.14 o
   2   1  35          6.88         23.03        13.46 o
   3   1  35          6.69         17.14        14.23 o
   4   1  35          0.05          2.68        14.53 o
   0   2  35         15.84         14.33        20.16 o
   1   2  35          3.57        -14.61        14.61 o
   2   2  35          5.07          4.87        15.43 o
   3   2  35          2.55         39.04        19.79 o
   1   3  35          0.07        -17.55        17.96 o
   0   0  36        100.87        167.88        32.27 o
   1   0  36         15.82         43.14        19.17 o
   2   0  36          3.97         -0.80        18.70 o
   3   0  36          0.29         31.52        31.97 o
   1   1  36          6.34          7.12        13.11 o
   2   1  36          1.66         -8.94        13.30 o
   3   1  36          1.64          4.45        14.81 o
   0   2  36          4.11          0.32        21.71 o
   1   2  36         21.40         19.75        16.50 o
                                                
