# Supplementary material for: Diversifying molecular and topological space via a supramolecular solid-state synthesis: a purely organic mok net sustained by hydrogen bonds
Source: IUCrJ. 2019 Sep 7;6(Pt 6):1032–9. doi: 10.1107/S2052252519011382 (PMC6830215; doi:10.1107/S2052252519011382)
Supplement: Supplementary file 6 [file m-06-01032-sup6.hkl]

data_mcg16180lt                                                                 
_shelx_title ' mcg16180lt_a.res in Pca2(1)'                                     
_shelx_refln_list_code          4                                               
_shelx_F_calc_maximum      208.61                                               
_exptl_crystal_F_000       416.00                                               
_reflns_d_resolution_high  0.9011                                               
                                                                                
loop_                                                                           
 _space_group_symop_operation_xyz                                               
 'x, y, z'                                                                      
 '-x, -y, z+1/2'                                                                
 'x+1/2, -y, z'                                                                 
 '-x+1/2, y, z+1/2'                                                             
                                                                                
_cell_length_a    23.3540                                                       
_cell_length_b     5.6449                                                       
_cell_length_c     7.7373                                                       
_cell_angle_alpha  90.000                                                       
_cell_angle_beta   90.000                                                       
_cell_angle_gamma  90.000                                                       
                                                                                
_shelx_F_squared_multiplier     1.000                                           
                                                                                
loop_                                                                           
 _refln_index_h                                                                 
 _refln_index_k                                                                 
 _refln_index_l                                                                 
 _refln_F_squared_calc                                                          
 _refln_F_squared_meas                                                          
 _refln_F_squared_sigma                                                         
 _refln_observed_status                                                         
   1   2  -7          1.97         -8.25        12.16 o                         
   2   2  -7          0.49         11.29        14.33 o                         
   3   2  -7         37.51         16.50        16.07 o                         
   4   2  -7          3.81         38.65        17.81 o                         
   5   2  -7          3.37         23.45        17.81 o                         
   6   2  -7          2.59        -11.73        17.37 o                         
   7   2  -7         59.04         76.00        22.15 o                         
   8   2  -7        110.93        147.67        26.49 o                         
   9   2  -7         20.35         17.81        20.85 o                         
  10   2  -7          1.75         15.20        23.02 o                         
  11   2  -7          2.24         31.27        25.19 o                         
  12   2  -7         32.78         46.04        25.62 o                         
   1   3  -7          6.56         -6.08        14.77 o                         
   2   3  -7          0.82         10.42        16.94 o                         
   3   3  -7          1.14        -17.37        17.37 o                         
   4   3  -7         12.37         13.03        19.98 o                         
   5   3  -7         87.02         92.07        23.02 o                         
   6   3  -7         59.39         49.51        23.45 o                         
   7   3  -7         78.81         80.35        25.62 o                         
   8   3  -7          3.74          6.51        23.02 o                         
   0   0  -6         75.51         71.23        12.16 o                         
   2   0  -6         21.79         26.93        16.07 o                         
   0   2  -6         63.09         57.76        14.77 o                         
   1   2  -6         11.52         11.61         9.33 o                         
   2   2  -6         35.25         33.52         9.60 o                         
   3   2  -6        115.37        110.21        16.07 o                         
   4   2  -6        492.25        460.34        30.84 o                         
   5   2  -6        184.82        171.11        21.93 o                         
   6   2  -6          7.94          4.78        17.37 o                         
   7   2  -6         23.61          8.25        18.24 o                         
   8   2  -6         45.38         61.67        20.85 o                         
   9   2  -6         53.94         54.72        21.72 o                         
  10   2  -6         10.59         35.61        21.28 o                         
  11   2  -6         62.73         61.67        21.72 o                         
  12   2  -6          6.68         15.63        20.41 o                         
  13   2  -6          0.34         -8.69        19.98 o                         
  14   2  -6         18.98         18.68        22.15 o                         
  15   2  -6         79.33         89.47        26.93 o                         
  16   2  -6         95.66         46.47        28.23 o                         
   0   3  -6          4.34         -5.21        16.50 o                         
   1   3  -6          3.33         16.36        11.31 o                         
   2   3  -6          5.59         12.33        11.16 o                         
   3   3  -6         34.50         29.04        14.11 o                         
   4   3  -6          2.45         -1.80        10.42 o                         
   5   3  -6         69.78        101.19        23.45 o                         
   6   3  -6         50.61         77.74        23.45 o                         
   7   3  -6          3.51          8.69        18.67 o                         
   8   3  -6          3.79        -19.98        21.28 o                         
   9   3  -6         23.74          1.30        22.15 o                         
  10   3  -6        139.64        137.68        28.23 o                         
  11   3  -6          0.07        -12.16        19.98 o                         
  12   3  -6          6.86         54.72        26.49 o                         
  13   3  -6          2.36         21.28        25.19 o                         
   0   4  -6         20.21         13.46        20.85 o                         
   1   4  -6          3.43          3.81        13.78 o                         
   2   4  -6          0.86        -13.11        13.11 o                         
   3   4  -6         41.30         58.49        14.59 o                         
   4   4  -6         29.25         65.45        17.96 o                         
   5   4  -6         14.84         41.69        25.19 o                         
   6   4  -6          2.85        -12.16        23.89 o                         
   7   4  -6         11.15        -19.11        24.32 o                         
   8   4  -6          4.22          6.08        22.58 o                         
   2   0  -5          6.21          2.68         5.37 o                         
   4   0  -5        741.84        754.95        19.55 o                         
   6   0  -5         47.07         49.18         8.47 o                         
   8   0  -5        304.27        284.62        10.86 o                         
  10   0  -5         12.02          3.22         5.25 o                         
   1   1  -5         20.38         13.34         5.56 o                         
   2   1  -5        454.78        454.63        11.54 o                         
   3   1  -5         39.40         35.82         7.65 o                         
   4   1  -5         17.78         10.35         3.35 o                         
   5   1  -5         45.25         48.22         6.07 o                         
   6   1  -5         75.42         73.17         5.89 o                         
   7   1  -5         13.53          7.89         3.46 o                         
   8   1  -5         17.47          8.87         4.11 o                         
   9   1  -5         14.21         17.02         4.42 o                         
  10   1  -5          0.10          0.27         6.47 o                         
  11   1  -5          7.61          7.82        15.63 o                         
  12   1  -5         10.72         11.29        16.94 o                         
  13   1  -5          6.62         12.16        17.37 o                         
   1   2  -5          4.61          5.56         6.71 o                         
   2   2  -5         10.11          8.43         5.85 o                         
   3   2  -5        127.14        127.79         8.19 o                         
   4   2  -5        148.64        138.48         8.44 o                         
   5   2  -5         38.56         41.74         6.38 o                         
   6   2  -5          9.93          9.60         5.45 o                         
   7   2  -5        143.71        147.22        12.48 o                         
   8   2  -5        227.56        237.32         9.96 o                         
   9   2  -5         23.65         19.77         5.48 o                         
  10   2  -5          1.81         -3.54         9.77 o                         
  11   2  -5         11.69         10.86        16.50 o                         
  12   2  -5         91.76        116.40        24.76 o                         
  13   2  -5         63.69         59.07        23.45 o                         
  14   2  -5          1.98        -18.24        18.67 o                         
  15   2  -5         50.65         79.04        23.45 o                         
  16   2  -5         40.70         18.68        24.32 o                         
  17   2  -5         13.95         56.02        27.36 o                         
  18   2  -5         11.58         -3.04        21.72 o                         
  19   2  -5          2.61        -18.67        22.15 o                         
   1   3  -5          2.63          0.25         7.03 o                         
   2   3  -5          0.29         -1.75         8.71 o                         
   3   3  -5          1.06          0.70         6.68 o                         
   4   3  -5         26.84         41.95         7.54 o                         
   5   3  -5        168.19        154.22        10.11 o                         
   6   3  -5        103.53         86.15        12.85 o                         
   7   3  -5        263.13        261.07        12.58 o                         
   8   3  -5          9.27         10.90         7.11 o                         
   9   3  -5        240.37        238.57        13.99 o                         
  10   3  -5         22.29         54.72        21.72 o                         
  11   3  -5         64.26         72.10        24.76 o                         
  12   3  -5          3.27         17.81        21.28 o                         
  13   3  -5        106.33        130.73        28.23 o                         
  14   3  -5         26.71         -6.08        21.72 o                         
  15   3  -5         23.39         47.34        26.93 o                         
  16   3  -5          2.66         14.77        22.58 o                         
  17   3  -5          4.15         24.32        27.36 o                         
   1   4  -5         11.16          1.44         8.21 o                         
   2   4  -5          0.37          4.49         8.14 o                         
   3   4  -5         19.33          9.79         8.72 o                         
   4   4  -5         86.95         78.26        10.03 o                         
   5   4  -5          5.80          5.74         8.48 o                         
   6   4  -5          2.47         -2.12        10.40 o                         
   7   4  -5          8.97          6.41        10.38 o                         
   8   4  -5          0.29         -7.21        11.73 o                         
   9   4  -5          5.77        -15.76        15.76 o                         
  10   4  -5          0.95          8.69        23.45 o                         
  11   4  -5          1.89        -20.85        20.85 o                         
  12   4  -5          0.90        -15.20        25.62 o                         
  13   4  -5          0.91         13.03        24.32 o                         
   1   5  -5         11.02         -1.05        15.45 o                         
   2   5  -5          5.64        -13.54        16.73 o                         
   3   5  -5         23.69         18.34        17.96 o                         
   4   5  -5          0.74         -9.00        15.51 o                         
   0   0  -4        631.78        652.87        22.59 o                         
   2   0  -4         19.81         16.82         4.99 o                         
   4   0  -4        142.34        147.11         8.02 o                         
   6   0  -4         15.52         20.87         6.35 o                         
   8   0  -4        673.99        686.49        17.95 o                         
  10   0  -4        139.88        139.03         8.84 o                         
  12   0  -4        379.76        337.26        33.63 o                         
  14   0  -4         26.01         52.99        12.59 o                         
  20   0  -4         25.54         18.24        24.32 o                         
  22   0  -4          3.31         23.89        22.58 o                         
   0   1  -4         68.70         79.01         5.16 o                         
   1   1  -4        591.81        601.61         8.73 o                         
   2   1  -4       1311.08       1295.49        17.99 o                         
   3   1  -4        497.43        500.98         7.63 o                         
   4   1  -4         56.12         56.56         3.32 o                         
   5   1  -4        138.77        138.31         5.01 o                         
   6   1  -4        105.59        111.43         4.78 o                         
   7   1  -4         79.38         82.76         4.03 o                         
   8   1  -4         48.89         42.65         3.05 o                         
   9   1  -4         25.64         30.61         4.30 o                         
  10   1  -4         86.17         83.37         5.26 o                         
  11   1  -4          8.04          5.68         3.87 o                         
  12   1  -4          4.15          2.39         2.77 o                         
  13   1  -4         13.11         11.10         3.75 o                         
  14   1  -4         69.90         68.48         5.79 o                         
  15   1  -4         18.33         16.76        10.54 o                         
  16   1  -4         12.18          5.21        19.11 o                         
  17   1  -4         91.25        110.32        24.76 o                         
  18   1  -4         95.25         64.71        23.45 o                         
  19   1  -4         18.43          8.25        22.58 o                         
  20   1  -4          1.00         -6.08        20.85 o                         
  21   1  -4         31.91         54.29        24.76 o                         
  22   1  -4         19.81         29.97        26.49 o                         
   0   2  -4       1160.53       1147.66        28.88 o                         
   1   2  -4        125.66        138.71         8.12 o                         
   2   2  -4         25.72         41.97         8.34 o                         
   3   2  -4        328.89        333.33        10.97 o                         
   4   2  -4        933.89        946.80        17.68 o                         
   5   2  -4        439.00        445.41        12.38 o                         
   6   2  -4         19.51         21.59         5.66 o                         
   7   2  -4         57.62         61.67         5.05 o                         
   8   2  -4         74.48         72.14         6.48 o                         
   9   2  -4         28.49         30.46         4.69 o                         
  10   2  -4         15.25         15.77         4.08 o                         
  11   2  -4         80.38         66.53         5.96 o                         
  12   2  -4         28.65         37.98         6.53 o                         
  13   2  -4          1.40          0.40         5.85 o                         
  14   2  -4         11.14         14.26         6.13 o                         
  15   2  -4        127.81        125.84        15.09 o                         
  16   2  -4        118.16        125.30        18.22 o                         
  17   2  -4         21.57         25.99        18.24 o                         
  18   2  -4          7.63        -14.12        14.12 o                         
  19   2  -4          6.79          8.37        15.76 o                         
  20   2  -4         55.45         39.01        17.78 o                         
  21   2  -4          5.22         14.32        16.82 o                         
   0   3  -4         24.64         16.27         9.20 o                         
   1   3  -4         21.10         25.72         7.40 o                         
   2   3  -4         24.42         31.05         6.88 o                         
   3   3  -4          6.05          5.52         6.64 o                         
   4   3  -4         19.97         19.33         7.02 o                         
   5   3  -4         24.97         17.19         6.97 o                         
   6   3  -4         52.48         69.96         8.96 o                         
   7   3  -4        100.57         98.09         8.91 o                         
   8   3  -4         14.69         13.09         7.02 o                         
   9   3  -4         97.36        116.74         9.43 o                         
  10   3  -4        254.72        273.11        14.29 o                         
  11   3  -4          6.87         11.42         7.70 o                         
  12   3  -4         14.79         13.67         7.43 o                         
  13   3  -4         79.28         73.21         8.92 o                         
  14   3  -4         40.68         35.25         8.24 o                         
  15   3  -4          1.67         -9.12        18.02 o                         
  16   3  -4          4.08         -6.12        13.81 o                         
  17   3  -4          0.87          7.38        21.72 o                         
  18   3  -4          4.32         15.16        15.85 o                         
  19   3  -4          2.38          9.25        16.43 o                         
   0   4  -4          6.22          0.25        11.15 o                         
   1   4  -4         20.46         27.32         8.43 o                         
   2   4  -4          0.52          2.74         7.99 o                         
   3   4  -4        120.51        119.89        10.65 o                         
   4   4  -4         68.62         72.14         9.51 o                         
   5   4  -4         22.63         35.67         8.93 o                         
   6   4  -4         10.81         11.64         8.46 o                         
   7   4  -4          8.18         15.73         8.52 o                         
   8   4  -4         70.60         61.44         9.73 o                         
   9   4  -4         15.28         35.30         9.52 o                         
  10   4  -4         18.39          9.83         8.65 o                         
  11   4  -4         75.90         70.55        10.29 o                         
  12   4  -4         57.97         37.32        10.07 o                         
  13   4  -4         17.13         16.54         9.94 o                         
  14   4  -4         12.62          5.74        14.50 o                         
  15   4  -4         14.89          7.31        21.50 o                         
   0   5  -4          9.21         -3.68        14.50 o                         
   1   5  -4         13.59         22.76        12.41 o                         
   2   5  -4         11.36         10.13        10.11 o                         
   3   5  -4         18.27          3.74         9.70 o                         
   4   5  -4          8.85          5.85        10.12 o                         
   5   5  -4         27.08         37.16        10.88 o                         
   6   5  -4         85.99         69.94        12.22 o                         
   7   5  -4          2.70         -9.49         9.49 o                         
   8   5  -4         11.65         10.07        10.68 o                         
   9   5  -4          3.90         -7.33        11.49 o                         
   2   0  -3         25.57         32.71         3.12 o                         
   4   0  -3        437.69        436.67        10.43 o                         
   6   0  -3        158.78        152.64         9.06 o                         
   8   0  -3        738.27        749.79        22.59 o                         
  10   0  -3         47.33         44.79         6.56 o                         
  12   0  -3        227.83        218.58         8.20 o                         
  14   0  -3         50.42         43.26         7.27 o                         
  16   0  -3         65.30         71.39         8.48 o                         
  18   0  -3         27.48         35.61        19.54 o                         
  20   0  -3         27.35         -9.99        20.85 o                         
  22   0  -3          7.35         -8.25        19.54 o                         
  24   0  -3         11.64         18.24        25.19 o                         
   1   1  -3        375.08        374.86         4.25 o                         
   2   1  -3       3198.23       3174.91        24.43 o                         
   3   1  -3        916.30        914.15         8.71 o                         
   4   1  -3         22.93         24.01         2.51 o                         
   5   1  -3        270.95        261.74         5.53 o                         
   6   1  -3        387.34        394.86         6.55 o                         
   7   1  -3        118.26        125.52         4.08 o                         
   8   1  -3         95.41         92.01         3.64 o                         
   9   1  -3        330.70        336.01         6.22 o                         
  10   1  -3          1.07          1.93         3.01 o                         
  11   1  -3         89.76         85.82         4.85 o                         
  12   1  -3          4.89          2.13         2.31 o                         
  13   1  -3         14.46          9.55         3.62 o                         
  14   1  -3         51.94         57.05         3.91 o                         
  15   1  -3         28.05         32.77         3.70 o                         
  16   1  -3         29.56         27.33         6.55 o                         
  17   1  -3        137.30        119.49         7.38 o                         
  18   1  -3        133.93        140.54        12.02 o                         
  19   1  -3          6.62         10.14         9.91 o                         
  20   1  -3         51.28         62.58        16.82 o                         
  21   1  -3         10.50         13.94        14.42 o                         
  22   1  -3         30.74         32.14        15.97 o                         
  23   1  -3          3.88         17.64        16.41 o                         
   1   2  -3        264.98        285.35         7.83 o                         
   2   2  -3         61.21         73.24         5.83 o                         
   3   2  -3        182.82        175.96         6.51 o                         
   4   2  -3        565.55        583.70         9.01 o                         
   5   2  -3        157.29        156.79         5.26 o                         
   6   2  -3         39.20         39.39         4.10 o                         
   7   2  -3          5.15          3.88         3.05 o                         
   8   2  -3         97.17        107.23         4.41 o                         
   9   2  -3         21.90         22.97         3.27 o                         
  10   2  -3          1.75          4.42         3.39 o                         
  11   2  -3          3.35          7.08         3.82 o                         
  12   2  -3         68.14         67.71         5.65 o                         
  13   2  -3         27.87         31.81         4.65 o                         
  14   2  -3          3.11         -1.52         5.95 o                         
  15   2  -3         48.61         46.09         7.73 o                         
  16   2  -3         53.35         52.87         7.61 o                         
  17   2  -3          9.87          8.57         6.56 o                         
  18   2  -3          9.60          5.69         7.42 o                         
  19   2  -3         14.79         20.08         7.64 o                         
  20   2  -3          7.65         15.51        11.89 o                         
  21   2  -3          7.54         28.37        12.82 o                         
  22   2  -3          6.35         16.96        13.02 o                         
   1   3  -3          0.46         -3.23         4.32 o                         
   2   3  -3         36.34         46.19         5.53 o                         
   3   3  -3         29.84         26.53         5.03 o                         
   4   3  -3         22.38         32.53         5.06 o                         
   5   3  -3        151.58        141.36         7.47 o                         
   6   3  -3          8.53         11.66         5.56 o                         
   7   3  -3        255.71        241.24         9.60 o                         
   8   3  -3          2.02          5.67         4.70 o                         
   9   3  -3        662.72        640.53        13.63 o                         
  10   3  -3         24.15         21.86         5.99 o                         
  11   3  -3        233.80        254.22        11.23 o                         
  12   3  -3          1.20          2.67         6.69 o                         
  13   3  -3        119.30        105.10         8.95 o                         
  14   3  -3         15.78          6.42         7.49 o                         
  15   3  -3         12.01         18.06         7.81 o                         
  16   3  -3          3.25          7.79         7.99 o                         
  17   3  -3          5.43         12.16         7.83 o                         
  18   3  -3          1.43         -6.72         8.01 o                         
  19   3  -3          1.22         -3.45        16.78 o                         
  20   3  -3          7.66         -5.92        13.06 o                         
   1   4  -3          3.04          7.63         7.55 o                         
   2   4  -3          0.77         -1.79         7.25 o                         
   3   4  -3         32.34         33.79         8.22 o                         
   4   4  -3        168.23        168.88        11.11 o                         
   5   4  -3          2.14         -2.47         8.78 o                         
   6   4  -3          1.72          4.86         7.91 o                         
   7   4  -3         32.82         32.80         8.52 o                         
   8   4  -3        108.61        113.77        11.28 o                         
   9   4  -3         95.21         83.74        11.66 o                         
  10   4  -3         10.45          0.66         8.29 o                         
  11   4  -3         67.32         82.47        10.33 o                         
  12   4  -3        130.34        131.72        11.74 o                         
  13   4  -3         10.54         17.63         8.47 o                         
  14   4  -3          8.88          9.83         8.50 o                         
  15   4  -3          4.44         -6.34         8.37 o                         
  16   4  -3         21.14         22.96         9.21 o                         
  17   4  -3          0.47         -8.67         8.67 o                         
   1   5  -3         13.09         18.19         9.44 o                         
   2   5  -3         18.06         20.80         9.76 o                         
   3   5  -3         20.15         31.15        10.12 o                         
   4   5  -3          2.21          0.87         9.90 o                         
   5   5  -3         43.52         48.13        10.46 o                         
   6   5  -3          4.77          9.33         9.80 o                         
   7   5  -3         17.48          5.49         9.92 o                         
   8   5  -3         12.31          7.83         9.95 o                         
   9   5  -3         11.04          7.82        10.10 o                         
  10   5  -3          0.97         -9.76         9.76 o                         
  11   5  -3          3.34          2.13        10.39 o                         
  12   5  -3          1.24         20.46        10.94 o                         
   0   0  -2      43520.20      44524.35       493.59 o                         
   2   0  -2          6.46         10.62         2.41 o                         
   4   0  -2        690.02        719.79         9.31 o                         
   6   0  -2          3.44          1.12         1.85 o                         
   8   0  -2        935.43        961.30        13.70 o                         
  10   0  -2        305.97        289.90         5.15 o                         
  12   0  -2        584.60        584.20         8.37 o                         
  14   0  -2         22.92         25.68         2.87 o                         
  16   0  -2         30.69         33.65         3.60 o                         
  18   0  -2         66.20         57.12         9.22 o                         
  20   0  -2        617.03        613.86        25.88 o                         
  22   0  -2         30.97         15.63        22.58 o                         
  24   0  -2          4.18         28.66        23.02 o                         
   0   1  -2        104.29        107.00         5.66 o                         
   1   1  -2       2677.15       2685.06        18.80 o                         
   2   1  -2       4528.69       4552.64        27.99 o                         
   3   1  -2       1408.92       1419.59         9.26 o                         
   4   1  -2         94.26         88.96         2.30 o                         
   5   1  -2        323.84        322.56         3.80 o                         
   6   1  -2        183.27        181.72         3.64 o                         
   7   1  -2        335.77        339.39         4.93 o                         
   8   1  -2        101.82        105.85         3.21 o                         
   9   1  -2        226.06        223.90         5.08 o                         
  10   1  -2        472.41        491.52         7.42 o                         
  11   1  -2         30.95         29.91         3.11 o                         
  12   1  -2         74.44         74.91         4.55 o                         
  13   1  -2         93.16        111.58         4.91 o                         
  14   1  -2         15.66          7.39         3.86 o                         
  15   1  -2         36.39         35.21         4.43 o                         
  16   1  -2         12.68         13.00         4.04 o                         
  17   1  -2        107.22        108.64         6.24 o                         
  18   1  -2        119.62        114.19         8.18 o                         
  19   1  -2         33.34         32.09         6.11 o                         
  20   1  -2          2.12         -0.78         7.59 o                         
  21   1  -2         68.75         74.88        20.92 o                         
  22   1  -2         28.88         53.94        16.50 o                         
  23   1  -2          3.73          4.46        16.50 o                         
  24   1  -2          5.17         15.49        15.44 o                         
   0   2  -2       2193.76       2221.78        29.78 o                         
   1   2  -2        178.34        186.37         6.38 o                         
   2   2  -2          1.60          4.50         2.12 o                         
   3   2  -2        197.53        200.41         4.45 o                         
   4   2  -2        373.88        383.80         5.43 o                         
   5   2  -2        322.94        334.06         5.17 o                         
   6   2  -2         52.15         59.65         3.23 o                         
   7   2  -2        226.63        225.36         4.89 o                         
   8   2  -2        317.87        324.56         5.45 o                         
   9   2  -2        179.52        189.30         4.92 o                         
  10   2  -2         20.47         16.58         4.29 o                         
  11   2  -2        496.21        516.85         8.02 o                         
  12   2  -2        127.11        130.36         4.93 o                         
  13   2  -2         20.01         13.40         3.07 o                         
  14   2  -2          6.14          6.58         2.90 o                         
  15   2  -2         57.00         57.05         4.95 o                         
  16   2  -2         35.11         35.32         7.13 o                         
  17   2  -2          9.99          7.98         7.13 o                         
  18   2  -2         17.53         22.78         7.86 o                         
  19   2  -2          7.06         -1.13         6.17 o                         
  20   2  -2         55.29         52.07         7.72 o                         
  21   2  -2          7.17         12.39         9.79 o                         
  22   2  -2          9.23         14.23        13.01 o                         
  23   2  -2         10.73         25.28        13.00 o                         
   0   3  -2         37.20         40.50         4.92 o                         
   1   3  -2        207.05        202.30         5.68 o                         
   2   3  -2        600.22        608.25         9.13 o                         
   3   3  -2        145.80        148.16         7.56 o                         
   4   3  -2         28.67         28.49         3.38 o                         
   5   3  -2         36.90         32.43         3.10 o                         
   6   3  -2         43.82         44.04         3.24 o                         
   7   3  -2        221.74        226.77         6.06 o                         
   8   3  -2         17.61         28.51         3.57 o                         
   9   3  -2        107.22        113.71         4.97 o                         
  10   3  -2        172.99        153.37         6.80 o                         
  11   3  -2         41.93         38.35         4.08 o                         
  12   3  -2         13.56          7.89         5.17 o                         
  13   3  -2        136.54        151.59         9.44 o                         
  14   3  -2         31.60         30.34         7.75 o                         
  15   3  -2          2.80         -1.60         6.75 o                         
  16   3  -2          1.56         -1.39         7.48 o                         
  17   3  -2         28.49         25.73         8.24 o                         
  18   3  -2         28.68         47.12         8.28 o                         
  19   3  -2          2.88          5.15         7.67 o                         
  20   3  -2          0.81          1.18         8.16 o                         
  21   3  -2         13.25         16.19         8.96 o                         
   0   4  -2          0.64         -2.79         6.72 o                         
   1   4  -2         68.01         76.52         6.27 o                         
   2   4  -2          5.30          2.28         4.82 o                         
   3   4  -2        112.52        105.18         8.82 o                         
   4   4  -2         84.28         75.00         5.74 o                         
   5   4  -2         27.12         20.90         5.16 o                         
   6   4  -2         24.79         29.62         7.44 o                         
   7   4  -2         10.66         18.56         7.43 o                         
   8   4  -2        137.34        138.33         9.00 o                         
   9   4  -2         60.52         65.79         9.75 o                         
  10   4  -2         49.43         64.46         8.25 o                         
  11   4  -2        238.18        259.69        12.00 o                         
  12   4  -2         80.31         93.54         9.46 o                         
  13   4  -2         46.05         37.03         8.42 o                         
  14   4  -2         12.59         15.39         8.48 o                         
  15   4  -2          3.95         -4.07         8.53 o                         
  16   4  -2          5.61         14.82         9.03 o                         
  17   4  -2          8.73          8.22         9.40 o                         
  18   4  -2          3.08          1.37         9.36 o                         
  19   4  -2         12.05         19.91        10.04 o                         
   0   5  -2          2.98          1.04        13.25 o                         
   1   5  -2          3.16          5.48         8.92 o                         
   2   5  -2         20.02          4.90         9.34 o                         
   3   5  -2         35.31         32.15        12.03 o                         
   4   5  -2         21.18         14.76         8.77 o                         
   5   5  -2         80.79         72.93        10.69 o                         
   6   5  -2        243.40        228.31        21.05 o                         
   7   5  -2         40.57         46.82        10.16 o                         
   8   5  -2          7.98         -2.00         9.14 o                         
   9   5  -2          3.46          1.37         9.10 o                         
  10   5  -2         10.24         -2.53         9.34 o                         
  11   5  -2          8.87          2.01         9.85 o                         
  12   5  -2          6.42         21.37        10.88 o                         
  13   5  -2         67.77         76.57        13.89 o                         
  14   5  -2        145.03        151.74        13.73 o                         
   0   6  -2         31.68         26.60        15.06 o                         
   1   6  -2         15.46         11.05        11.06 o                         
   2   6  -2         12.07         -2.04        10.25 o                         
   3   6  -2         39.57         22.85        11.20 o                         
   4   6  -2         20.85         16.99        10.78 o                         
   2   0  -1          8.19          8.14         1.80 o                         
   4   0  -1       2960.13       2697.07        26.06 o                         
   6   0  -1        257.51        253.34         4.95 o                         
   8   0  -1        242.17        237.64         4.52 o                         
  10   0  -1         26.32         32.43         3.21 o                         
  12   0  -1         65.37         82.52         4.96 o                         
  14   0  -1         94.42         93.60         7.20 o                         
  16   0  -1        226.10        209.21         9.55 o                         
  18   0  -1        122.90        117.46         8.77 o                         
  20   0  -1         38.69         38.73         9.59 o                         
  22   0  -1         17.39         14.25        21.06 o                         
  24   0  -1         11.52        -10.42        23.45 o                         
   1   1  -1       1950.89       1872.72        12.19 o                         
   2   1  -1       7395.45       7286.22        39.41 o                         
   3   1  -1       3031.33       3061.33        16.58 o                         
   4   1  -1         39.46         47.19         1.84 o                         
   5   1  -1        355.76        345.01         3.74 o                         
   6   1  -1        488.09        477.08         5.06 o                         
   7   1  -1        218.68        224.38         4.01 o                         
   8   1  -1        231.72        223.81         3.97 o                         
   9   1  -1       1690.93       1732.33        12.95 o                         
  10   1  -1          4.61          0.94         2.36 o                         
  11   1  -1        321.53        322.43         5.52 o                         
  12   1  -1         31.65         28.84         3.14 o                         
  13   1  -1         83.36         92.36         3.97 o                         
  14   1  -1        112.66        127.51         5.28 o                         
  15   1  -1         18.16         11.31         3.46 o                         
  16   1  -1         22.28         27.38         4.11 o                         
  17   1  -1        190.11        196.33         6.66 o                         
  18   1  -1        105.04        117.67         5.87 o                         
  19   1  -1         14.98         19.69         5.07 o                         
  20   1  -1         65.52         51.56         6.47 o                         
  21   1  -1         42.28         54.57         8.25 o                         
  22   1  -1         71.23         63.75        10.36 o                         
  23   1  -1         25.72         17.96        12.01 o                         
  24   1  -1          0.10          8.00        11.93 o                         
  25   1  -1          3.38         25.52        17.16 o                         
   1   2  -1       1880.76       1882.02        12.73 o                         
   2   2  -1         44.77         48.41         2.02 o                         
   3   2  -1        337.46        343.16         4.06 o                         
   4   2  -1        151.17        150.86         3.75 o                         
   5   2  -1         88.56         98.70         2.88 o                         
   6   2  -1        128.83        116.01         3.48 o                         
   7   2  -1        433.75        436.00         6.25 o                         
   8   2  -1         88.53         89.48         3.66 o                         
   9   2  -1        349.92        372.93         6.42 o                         
  10   2  -1         10.35          8.58         2.21 o                         
  11   2  -1        105.82        109.25         5.68 o                         
  12   2  -1          8.71          8.69         2.70 o                         
  13   2  -1         26.05         32.95         3.62 o                         
  14   2  -1         23.21         11.19         2.90 o                         
  15   2  -1          9.60         17.29         3.45 o                         
  16   2  -1          9.81          8.06         3.87 o                         
  17   2  -1          4.95          2.72         4.64 o                         
  18   2  -1          1.86          3.55         5.28 o                         
  19   2  -1         75.38         68.68         7.87 o                         
  20   2  -1          1.61          7.90         6.72 o                         
  21   2  -1          6.71          1.15         7.01 o                         
  22   2  -1          4.88          6.25         8.41 o                         
  23   2  -1          5.58          1.58         8.43 o                         
  24   2  -1          5.71         -0.82        10.37 o                         
   1   3  -1          0.10          3.28         2.62 o                         
   2   3  -1        248.40        269.56         6.01 o                         
   3   3  -1        108.10         98.86         4.61 o                         
   4   3  -1          4.87          4.59         2.43 o                         
   5   3  -1         28.84         22.45         2.80 o                         
   6   3  -1        106.55        109.52         3.86 o                         
   7   3  -1         88.67         92.89         4.77 o                         
   8   3  -1          5.65          2.66         2.72 o                         
   9   3  -1        205.44        214.98         5.65 o                         
  10   3  -1          5.97          8.37         3.41 o                         
  11   3  -1         81.84         88.95         4.74 o                         
  12   3  -1          0.06          4.27         3.26 o                         
  13   3  -1         73.17         71.36         5.57 o                         
  14   3  -1         49.82         37.49         7.40 o                         
  15   3  -1          2.62          4.08         6.13 o                         
  16   3  -1          1.56         -0.05         6.36 o                         
  17   3  -1          6.11         -7.08         7.96 o                         
  18   3  -1          0.92          3.93         7.99 o                         
  19   3  -1          0.51         -6.79         7.96 o                         
  20   3  -1         23.65         28.68         8.17 o                         
  21   3  -1          7.66          4.45         7.80 o                         
  22   3  -1         13.56         12.67         8.26 o                         
   1   4  -1          2.78          1.21         3.29 o                         
   2   4  -1          0.60          0.37         3.10 o                         
   3   4  -1         79.85         85.61         4.37 o                         
   4   4  -1        141.54        149.42         5.49 o                         
   5   4  -1          1.06          2.47         2.66 o                         
   6   4  -1          2.86          5.98         2.95 o                         
   7   4  -1        131.93        121.51         6.04 o                         
   8   4  -1        344.05        345.40        12.14 o                         
   9   4  -1        151.77        155.16         9.19 o                         
  10   4  -1         24.70         39.36         7.52 o                         
  11   4  -1        171.37        184.83        10.40 o                         
  12   4  -1        419.76        420.19        14.74 o                         
  13   4  -1         14.00         28.02         8.18 o                         
  14   4  -1         12.71         26.23         8.11 o                         
  15   4  -1          2.12          4.05         8.28 o                         
  16   4  -1         12.85         10.46         8.59 o                         
  17   4  -1          3.70          5.16         8.89 o                         
  18   4  -1          0.27         -0.78         8.99 o                         
  19   4  -1          0.54          7.29         9.24 o                         
   1   5  -1          4.92         -2.43         7.66 o                         
   2   5  -1          5.53          4.33         8.78 o                         
   3   5  -1          2.27         -7.49         7.59 o                         
   4   5  -1          4.83          9.23         8.26 o                         
   5   5  -1         34.46         43.55         9.42 o                         
   6   5  -1          1.72         -2.54         8.28 o                         
   7   5  -1          5.30         17.63         8.69 o                         
   8   5  -1         32.83         25.57         9.22 o                         
   9   5  -1        162.49        169.06        12.51 o                         
  10   5  -1          8.68         14.09         9.31 o                         
  11   5  -1         84.40         57.70        10.41 o                         
  12   5  -1          0.54          0.32         9.70 o                         
  13   5  -1         26.26         26.74        10.25 o                         
  14   5  -1          0.91          8.17         9.70 o                         
  15   5  -1         19.07         38.44         9.83 o                         
   1   6  -1         29.92         35.96        10.37 o                         
   2   6  -1          7.99         19.67        10.97 o                         
   3   6  -1         29.58         23.15        10.54 o                         
   4   6  -1          3.50         -3.37        10.16 o                         
   5   6  -1         21.36         21.12        10.16 o                         
   6   6  -1         10.55          1.63        10.20 o                         
   4   0   0         98.85         90.27         5.11 o                         
   6   0   0         16.54         20.28         2.20 o                         
   8   0   0        501.15        489.57         6.26 o                         
  10   0   0        335.01        326.37         6.24 o                         
  12   0   0        250.54        239.88         7.66 o                         
  14   0   0          0.84         -4.41         5.12 o                         
  16   0   0          6.26          1.87         6.18 o                         
  18   0   0        117.77        113.15         9.31 o                         
  20   0   0       1377.51       1406.41        39.98 o                         
  22   0   0         60.05         52.01        11.10 o                         
  24   0   0          0.14         12.57        13.25 o                         
   0   1   0          0.81         -1.19         1.19 o                         
   1   1   0       2792.12       2651.65        18.05 o                         
   2   1   0        179.17        154.48         2.61 o                         
   3   1   0        660.35        632.77         4.95 o                         
   4   1   0         92.08         81.29         2.15 o                         
   5   1   0        253.87        244.23         3.15 o                         
   6   1   0        524.19        547.73         4.71 o                         
   7   1   0        708.05        709.29         5.72 o                         
   8   1   0        145.43        158.09         3.27 o                         
   9   1   0        590.76        615.47         5.91 o                         
  10   1   0        352.93        356.15         4.76 o                         
  11   1   0         34.05         31.79         2.74 o                         
  12   1   0        161.18        149.14         4.14 o                         
  13   1   0        154.06        169.07         4.47 o                         
  14   1   0          5.39          9.65         3.05 o                         
  15   1   0         42.86         40.41         3.53 o                         
  16   1   0          0.70         -0.55         3.20 o                         
  17   1   0         55.26         57.88         4.58 o                         
  18   1   0         17.19         18.62         4.44 o                         
  19   1   0         44.22         47.39         5.54 o                         
  20   1   0          2.66          1.12         4.80 o                         
  21   1   0         64.92         54.46         6.95 o                         
  22   1   0          4.29          5.68         7.14 o                         
  23   1   0          0.53          1.52         9.61 o                         
  24   1   0          2.67         13.05        12.61 o                         
  25   1   0          0.23         12.90        12.61 o                         
   0   2   0        590.81        581.72         5.98 o                         
   1   2   0         13.05         13.95         1.58 o                         
   2   2   0          8.63          4.62         1.68 o                         
   3   2   0        123.84        131.76         2.60 o                         
   4   2   0          0.92          0.89         1.13 o                         
   5   2   0        106.36        104.80         2.97 o                         
   6   2   0         79.50         72.87         2.85 o                         
   7   2   0        368.79        369.75         5.44 o                         
   8   2   0        614.46        629.53         7.42 o                         
   9   2   0        648.80        640.90         7.87 o                         
  10   2   0         23.02         21.29         2.31 o                         
  11   2   0       1230.72       1278.21        11.90 o                         
  12   2   0        235.56        234.02         5.39 o                         
  13   2   0         47.88         48.69         3.42 o                         
  14   2   0         19.87         18.12         3.27 o                         
  15   2   0         12.98         13.68         3.36 o                         
  16   2   0          5.28          8.25         3.44 o                         
  17   2   0          3.37         12.50         4.63 o                         
  18   2   0         20.65         18.17         5.44 o                         
  19   2   0          8.93          1.19         5.86 o                         
  20   2   0          0.05         -0.98         6.01 o                         
  21   2   0          0.02          3.75         7.30 o                         
  22   2   0          6.10         -7.05         7.25 o                         
  23   2   0          0.00          7.94         7.84 o                         
  24   2   0          0.37          8.29         9.53 o                         
   0   3   0          4.69          5.29         3.61 o                         
   1   3   0        410.83        381.34         5.29 o                         
   2   3   0       1355.64       1376.76        11.30 o                         
   3   3   0        514.49        503.27         6.29 o                         
   4   3   0         13.23         14.17         2.42 o                         
   5   3   0        130.56        129.20         5.19 o                         
   6   3   0         22.54         21.77         2.52 o                         
   7   3   0         36.36         40.18         3.14 o                         
   8   3   0         12.65         11.53         2.34 o                         
   9   3   0         10.71         12.11         2.63 o                         
  10   3   0        102.63        103.31         4.24 o                         
  11   3   0         71.09         69.11         3.94 o                         
  12   3   0          5.30          6.79         2.72 o                         
  13   3   0          7.89          5.93         3.53 o                         
  14   3   0         15.01          7.94         5.52 o                         
  15   3   0          3.96         -2.64         5.81 o                         
  16   3   0          0.00         -1.18         6.11 o                         
  17   3   0         67.16         71.85        10.01 o                         
  18   3   0         48.20         54.05         7.16 o                         
  19   3   0          4.60          0.37         6.69 o                         
  20   3   0          0.08         -3.24         8.38 o                         
  21   3   0         24.10         17.75         8.38 o                         
  22   3   0         34.41         25.04         8.75 o                         
   0   4   0          0.13         -1.31         4.41 o                         
   1   4   0        109.82        127.22         5.01 o                         
   2   4   0         16.67         16.18         2.82 o                         
   3   4   0         80.70         87.05         3.64 o                         
   4   4   0         49.51         45.13         3.25 o                         
   5   4   0          0.63          1.11         2.66 o                         
   6   4   0         29.82         25.57         2.90 o                         
   7   4   0         26.44         26.72         3.81 o                         
   8   4   0        118.42        122.49         6.43 o                         
   9   4   0         82.00         72.97         7.40 o                         
  10   4   0         65.68         66.89         7.61 o                         
  11   4   0        338.31        353.69        12.75 o                         
  12   4   0         11.21         21.78         7.24 o                         
  13   4   0         46.02         48.72         8.03 o                         
  14   4   0         10.57         15.59         8.01 o                         
  15   4   0          5.72          5.51         7.95 o                         
  16   4   0         10.19         12.81         8.77 o                         
  17   4   0          2.71         -6.42         8.36 o                         
  18   4   0          4.44         15.54         9.13 o                         
  19   4   0         15.08         18.60        13.02 o                         
   0   5   0          0.92         -3.81         9.86 o                         
   1   5   0          0.36          3.00         7.28 o                         
   2   5   0          2.57          1.66         7.38 o                         
   3   5   0         34.23         36.18         9.49 o                         
   4   5   0         23.39         19.16         7.84 o                         
   5   5   0        146.90        142.34        10.74 o                         
   6   5   0        350.08        347.76        15.12 o                         
   7   5   0        135.54        178.19        11.86 o                         
   8   5   0         10.65          4.75         8.22 o                         
   9   5   0          9.95         16.52         8.45 o                         
  10   5   0         11.77         20.31        10.47 o                         
  11   5   0         10.39         18.56         8.16 o                         
  12   5   0          2.80         21.11         8.16 o                         
  13   5   0        168.75        197.07        13.36 o                         
  14   5   0        258.99        253.89        21.95 o                         
  15   5   0         51.58         65.96        10.18 o                         
   0   6   0         74.77        101.98        16.11 o                         
   1   6   0         15.56         -0.53         9.06 o                         
   2   6   0         10.17         21.53        18.12 o                         
   3   6   0          2.37          0.89         9.25 o                         
   4   6   0          0.25         18.11         9.70 o                         
   5   6   0         23.42         16.29         9.83 o                         
   6   6   0          8.08         13.30         9.59 o                         
   7   6   0          8.99         13.12        10.04 o                         
   2   0   1          8.19          7.29         1.60 o                         
   4   0   1       2960.12       2749.98        21.77 o                         
   6   0   1        257.51        249.73         5.04 o                         
   8   0   1        242.17        226.94         5.34 o                         
  10   0   1         26.32         35.46         3.78 o                         
  12   0   1         65.37         72.20         4.94 o                         
  14   0   1         94.42         87.18         5.84 o                         
  16   0   1        226.10        200.94         8.43 o                         
  18   0   1        122.90        137.92        10.49 o                         
  20   0   1         38.69         33.16         7.92 o                         
  22   0   1         17.39         -1.47         8.81 o                         
  24   0   1         11.52         18.92        14.71 o                         
   1   1   1       1950.89       1860.25        11.35 o                         
   2   1   1       7395.45       7209.19        37.36 o                         
   3   1   1       3031.33       3061.81        16.17 o                         
   4   1   1         39.46         48.13         2.12 o                         
   5   1   1        355.76        340.88         4.01 o                         
   6   1   1        488.09        474.55         4.44 o                         
   7   1   1        218.68        225.47         3.39 o                         
   8   1   1        231.71        225.00         3.71 o                         
   9   1   1       1690.93       1709.62        11.69 o                         
  10   1   1          4.61          5.27         2.15 o                         
  11   1   1        321.53        325.70         4.72 o                         
  12   1   1         31.65         31.94         2.65 o                         
  13   1   1         83.36         96.73         3.60 o                         
  14   1   1        112.66        134.10         4.04 o                         
  15   1   1         18.16         12.24         3.02 o                         
  16   1   1         22.28         17.51         3.54 o                         
  17   1   1        190.11        212.58         6.10 o                         
  18   1   1        105.04        117.68         5.76 o                         
  19   1   1         14.98          5.99         4.59 o                         
  20   1   1         65.52         49.85         6.30 o                         
  21   1   1         42.28         40.44         6.27 o                         
  22   1   1         71.23         78.48         7.78 o                         
  23   1   1         25.72         17.67         7.93 o                         
  24   1   1          0.10         -0.84         8.95 o                         
  25   1   1          3.38        -10.06        10.87 o                         
   1   2   1       1880.76       1856.05        10.90 o                         
   2   2   1         44.77         46.90         2.29 o                         
   3   2   1        337.46        333.26         3.57 o                         
   4   2   1        151.17        155.51         3.09 o                         
   5   2   1         88.56         93.68         2.45 o                         
   6   2   1        128.83        117.49         2.86 o                         
   7   2   1        433.75        417.16         4.70 o                         
   8   2   1         88.53        101.68         3.43 o                         
   9   2   1        349.92        365.59         4.91 o                         
  10   2   1         10.35         10.18         2.10 o                         
  11   2   1        105.82        112.70         3.74 o                         
  12   2   1          8.71          5.67         2.46 o                         
  13   2   1         26.05         24.02         2.83 o                         
  14   2   1         23.21         17.34         3.07 o                         
  15   2   1          9.60          7.98         3.22 o                         
  16   2   1          9.81          8.57         3.39 o                         
  17   2   1          4.95         -0.08         4.58 o                         
  18   2   1          1.86          5.02         4.75 o                         
  19   2   1         75.38         73.71         6.83 o                         
  20   2   1          1.61         -5.37         5.37 o                         
  21   2   1          6.71          6.87         6.51 o                         
  22   2   1          4.88          7.63         7.28 o                         
  23   2   1          5.58         -0.68         7.64 o                         
  24   2   1          5.71          9.00         8.62 o                         
   1   3   1          0.10          0.31         1.74 o                         
   2   3   1        248.40        265.53         4.14 o                         
   3   3   1        108.10        106.62         3.32 o                         
   4   3   1          4.87          6.22         2.13 o                         
   5   3   1         28.84         26.62         1.86 o                         
   6   3   1        106.55        110.02         3.24 o                         
   7   3   1         88.67         90.64         2.73 o                         
   8   3   1          5.65          4.53         2.54 o                         
   9   3   1        205.44        194.13         5.04 o                         
  10   3   1          5.97          5.88         3.00 o                         
  11   3   1         81.84         80.60         4.34 o                         
  12   3   1          0.06         -0.50         3.32 o                         
  13   3   1         73.17         73.49         4.55 o                         
  14   3   1         49.82         44.41         5.08 o                         
  15   3   1          2.62         -4.61         4.61 o                         
  16   3   1          1.56          4.02         5.64 o                         
  17   3   1          6.11         -0.50         5.81 o                         
  18   3   1          0.92          4.87         6.27 o                         
  19   3   1          0.51          4.26         6.40 o                         
  20   3   1         23.65          7.91         7.06 o                         
  21   3   1          7.66         24.67         8.03 o                         
  22   3   1         13.56         16.27         8.73 o                         
   1   4   1          2.78          0.33         2.59 o                         
   2   4   1          0.60          0.33         2.53 o                         
   3   4   1         79.85         81.08         3.79 o                         
   4   4   1        141.54        148.69         6.03 o                         
   5   4   1          1.06          0.98         2.57 o                         
   6   4   1          2.86          3.06         2.43 o                         
   7   4   1        131.93        114.70         6.21 o                         
   8   4   1        344.05        346.77         7.92 o                         
   9   4   1        151.77        159.95         7.16 o                         
  10   4   1         24.70         23.88         5.78 o                         
  11   4   1        171.38        184.94        10.49 o                         
  12   4   1        419.75        412.72        12.02 o                         
  13   4   1         14.00         19.56         6.43 o                         
  14   4   1         12.71         10.16         6.62 o                         
  15   4   1          2.12         -1.97         6.73 o                         
  16   4   1         12.85          1.23         7.24 o                         
  17   4   1          3.70          0.47         7.28 o                         
  18   4   1          0.27         -4.70         6.85 o                         
  19   4   1          0.54          5.17         7.91 o                         
   1   5   1          4.92         -3.11         6.32 o                         
   2   5   1          5.53          9.29         6.05 o                         
   3   5   1          2.27          1.50         6.06 o                         
   4   5   1          4.83          5.98         6.24 o                         
   5   5   1         34.46         37.82         7.31 o                         
   6   5   1          1.72          7.38         6.71 o                         
   7   5   1          5.30         16.07         7.28 o                         
   8   5   1         32.83         33.90         9.04 o                         
   9   5   1        162.49        168.08         9.93 o                         
  10   5   1          8.68          9.04         7.02 o                         
  11   5   1         84.40         47.94         9.36 o                         
  12   5   1          0.54         -7.34         7.34 o                         
  13   5   1         26.26         24.84         8.55 o                         
  14   5   1          0.91         -1.27         8.34 o                         
  15   5   1         19.07         19.16         9.19 o                         
   1   6   1         29.92         25.52         9.40 o                         
   2   6   1          7.99         -3.78         8.37 o                         
   3   6   1         29.58         23.62         9.14 o                         
   4   6   1          3.50          8.21        16.74 o                         
   5   6   1         21.36         32.44         9.32 o                         
   6   6   1         10.55          1.43         9.19 o                         
   0   0   2      43520.20      43821.92       442.60 o                         
   2   0   2          6.46          8.69         2.15 o                         
   4   0   2        690.02        694.10         8.26 o                         
   6   0   2          3.44          2.95         2.42 o                         
   8   0   2        935.43        948.97        12.20 o                         
  10   0   2        305.97        297.88         7.32 o                         
  12   0   2        584.60        599.62        10.53 o                         
  14   0   2         22.92         17.92         4.84 o                         
  16   0   2         30.69         34.41         5.17 o                         
  18   0   2         66.20         68.54         8.30 o                         
  20   0   2        617.03        628.89        17.00 o                         
  22   0   2         30.97         30.14         9.05 o                         
  24   0   2          4.18         -1.09         8.94 o                         
   0   1   2        104.29         92.37         4.90 o                         
   1   1   2       2677.15       2659.50        15.27 o                         
   2   1   2       4528.69       4514.79        24.25 o                         
   3   1   2       1408.92       1402.54         8.45 o                         
   4   1   2         94.26         87.02         2.24 o                         
   5   1   2        323.84        312.81         3.60 o                         
   6   1   2        183.27        177.30         3.11 o                         
   7   1   2        335.77        346.55         3.99 o                         
   8   1   2        101.82        103.82         4.04 o                         
   9   1   2        226.07        231.01         4.44 o                         
  10   1   2        472.41        495.43         6.15 o                         
  11   1   2         30.95         32.18         2.82 o                         
  12   1   2         74.44         81.45         3.55 o                         
  13   1   2         93.16        113.87         4.01 o                         
  14   1   2         15.66         11.59         3.31 o                         
  15   1   2         36.39         33.61         3.88 o                         
  16   1   2         12.68         10.62         3.74 o                         
  17   1   2        107.22        104.86         5.69 o                         
  18   1   2        119.62        112.19         6.05 o                         
  19   1   2         33.34         33.53         5.73 o                         
  20   1   2          2.12         -5.38         5.38 o                         
  21   1   2         68.75         50.44         6.41 o                         
  22   1   2         28.88         37.32         6.45 o                         
  23   1   2          3.73          1.67         6.80 o                         
  24   1   2          5.17         -1.35         7.18 o                         
   0   2   2       2193.76       2216.24        19.18 o                         
   1   2   2        178.34        182.77         2.84 o                         
   2   2   2          1.60          0.56         1.52 o                         
   3   2   2        197.53        203.55         3.25 o                         
   4   2   2        373.88        390.50         4.34 o                         
   5   2   2        322.94        336.83         4.16 o                         
   6   2   2         52.15         56.75         2.42 o                         
   7   2   2        226.63        229.80         4.04 o                         
   8   2   2        317.87        324.11         5.95 o                         
   9   2   2        179.53        188.84         4.83 o                         
  10   2   2         20.47         15.29         2.58 o                         
  11   2   2        496.21        522.28         6.48 o                         
  12   2   2        127.11        136.10         4.05 o                         
  13   2   2         20.01         15.80         2.84 o                         
  14   2   2          6.14          8.58         2.67 o                         
  15   2   2         57.00         64.81         3.37 o                         
  16   2   2         35.11         27.84         4.53 o                         
  17   2   2          9.99         18.63         4.59 o                         
  18   2   2         17.53         14.98         4.96 o                         
  19   2   2          7.06          3.53         4.79 o                         
  20   2   2         55.29         44.87         6.75 o                         
  21   2   2          7.17          3.66         6.40 o                         
  22   2   2          9.23          1.47         7.08 o                         
  23   2   2         10.73          6.16         7.53 o                         
   0   3   2         37.20         40.65         3.16 o                         
   1   3   2        207.05        212.20         4.03 o                         
   2   3   2        600.22        610.18         5.91 o                         
   3   3   2        145.79        151.09         4.23 o                         
   4   3   2         28.67         27.92         2.34 o                         
   5   3   2         36.90         37.23         2.39 o                         
   6   3   2         43.82         43.84         2.59 o                         
   7   3   2        221.74        225.30         4.44 o                         
   8   3   2         17.61         22.35         2.60 o                         
   9   3   2        107.22        105.30         4.56 o                         
  10   3   2        172.99        163.43         7.50 o                         
  11   3   2         41.93         41.85         3.64 o                         
  12   3   2         13.56         16.13         2.87 o                         
  13   3   2        136.54        143.23         4.66 o                         
  14   3   2         31.60         31.52         4.80 o                         
  15   3   2          2.80         -4.76         4.76 o                         
  16   3   2          1.56         -5.12         5.12 o                         
  17   3   2         28.49         15.11         6.45 o                         
  18   3   2         28.68         41.90         7.20 o                         
  19   3   2          2.88         -6.64         6.64 o                         
  20   3   2          0.81          2.73         6.96 o                         
  21   3   2         13.25         15.30         7.28 o                         
   0   4   2          0.64         -3.12         3.12 o                         
   1   4   2         68.01         76.16         3.22 o                         
   2   4   2          5.30          2.28         2.43 o                         
   3   4   2        112.52        106.04         4.15 o                         
   4   4   2         84.28         77.00         3.26 o                         
   5   4   2         27.12         26.20         3.49 o                         
   6   4   2         24.79         22.51         3.07 o                         
   7   4   2         10.66         14.09         2.92 o                         
   8   4   2        137.33        122.62         4.48 o                         
   9   4   2         60.52         46.98         4.57 o                         
  10   4   2         49.43         39.18         5.25 o                         
  11   4   2        238.18        226.10        10.65 o                         
  12   4   2         80.30         87.83         7.38 o                         
  13   4   2         46.05         47.07         7.16 o                         
  14   4   2         12.59         19.87         7.57 o                         
  15   4   2          3.95          8.60         7.76 o                         
  16   4   2          5.61          7.56         6.81 o                         
  17   4   2          8.73          7.49         7.61 o                         
  18   4   2          3.08         -0.66         7.80 o                         
  19   4   2         12.05          3.75         8.17 o                         
   0   5   2          2.98          7.33         7.33 o                         
   1   5   2          3.16         -2.38         4.51 o                         
   2   5   2         20.02         17.67         5.25 o                         
   3   5   2         35.31         37.05         5.98 o                         
   4   5   2         21.18         26.90         7.82 o                         
   5   5   2         80.79         80.58         7.97 o                         
   6   5   2        243.40        221.70        12.09 o                         
   7   5   2         40.57         49.11         7.77 o                         
   8   5   2          7.98         12.05         6.30 o                         
   9   5   2          3.46         11.92         6.34 o                         
  10   5   2         10.24         10.09         6.35 o                         
  11   5   2          8.87          5.57         6.43 o                         
  12   5   2          6.42          1.58         6.58 o                         
  13   5   2         67.77         79.26         8.44 o                         
  14   5   2        145.03        143.47        10.03 o                         
   0   6   2         31.68         19.08        11.53 o                         
   1   6   2         15.46         10.47         8.46 o                         
   2   6   2         12.07         16.10         8.37 o                         
   3   6   2         39.57         30.21         8.56 o                         
   4   6   2         20.85         22.81         7.73 o                         
   2   0   3         25.57         27.40         2.48 o                         
   4   0   3        437.69        429.98         6.72 o                         
   6   0   3        158.78        164.67         6.98 o                         
   8   0   3        738.27        739.86         9.84 o                         
  10   0   3         47.33         48.93         4.70 o                         
  12   0   3        227.83        219.57         7.48 o                         
  14   0   3         50.42         40.57         5.80 o                         
  16   0   3         65.30         71.23         7.27 o                         
  18   0   3         27.48         26.91         8.09 o                         
  20   0   3         27.35         10.86         8.67 o                         
  22   0   3          7.35         -8.98         8.98 o                         
  24   0   3         11.64          0.25         9.57 o                         
   1   1   3        375.08        378.21         4.08 o                         
   2   1   3       3198.23       3123.81        17.48 o                         
   3   1   3        916.30        901.42         6.74 o                         
   4   1   3         22.93         25.92         1.83 o                         
   5   1   3        270.95        262.58         3.70 o                         
   6   1   3        387.34        396.82         4.67 o                         
   7   1   3        118.26        118.64         2.95 o                         
   8   1   3         95.41         98.42         3.00 o                         
   9   1   3        330.70        331.77         7.07 o                         
  10   1   3          1.07          4.90         2.37 o                         
  11   1   3         89.76         98.81         3.62 o                         
  12   1   3          4.89          1.94         2.71 o                         
  13   1   3         14.46         16.07         3.00 o                         
  14   1   3         51.94         59.84         3.64 o                         
  15   1   3         28.05         36.34         3.52 o                         
  16   1   3         29.56         30.33         4.63 o                         
  17   1   3        137.31        142.76         7.42 o                         
  18   1   3        133.93        130.81         7.57 o                         
  19   1   3          6.62         12.62         5.78 o                         
  20   1   3         51.28         55.91         6.67 o                         
  21   1   3         10.50          1.27         6.01 o                         
  22   1   3         30.74         21.82         6.67 o                         
  23   1   3          3.88         -4.93         6.83 o                         
   1   2   3        264.98        269.37         6.97 o                         
   2   2   3         61.21         63.13         2.71 o                         
   3   2   3        182.82        179.01         3.12 o                         
   4   2   3        565.54        583.28         5.53 o                         
   5   2   3        157.29        161.72         3.85 o                         
   6   2   3         39.20         38.12         2.63 o                         
   7   2   3          5.15          2.53         2.25 o                         
   8   2   3         97.17        100.60         3.20 o                         
   9   2   3         21.90         20.98         2.55 o                         
  10   2   3          1.75          2.08         2.32 o                         
  11   2   3          3.35          0.74         2.23 o                         
  12   2   3         68.14         67.30         3.01 o                         
  13   2   3         27.87         29.13         3.41 o                         
  14   2   3          3.11          9.21         3.38 o                         
  15   2   3         48.61         48.10         4.59 o                         
  16   2   3         53.35         49.54         4.86 o                         
  17   2   3          9.87         13.03         4.51 o                         
  18   2   3          9.60          3.44         4.59 o                         
  19   2   3         14.79         12.96         4.99 o                         
  20   2   3          7.65          1.34         7.02 o                         
  21   2   3          7.54          4.33         7.33 o                         
  22   2   3          6.35          1.36         7.86 o                         
   1   3   3          0.46          4.85         1.46 o                         
   2   3   3         36.34         48.66         3.19 o                         
   3   3   3         29.84         29.71         2.07 o                         
   4   3   3         22.38         22.98         2.34 o                         
   5   3   3        151.58        152.50         3.83 o                         
   6   3   3          8.53          9.38         2.32 o                         
   7   3   3        255.71        243.35         4.97 o                         
   8   3   3          2.02          2.28         2.89 o                         
   9   3   3        662.72        646.24         8.04 o                         
  10   3   3         24.15         22.32         4.16 o                         
  11   3   3        233.80        228.38         6.61 o                         
  12   3   3          1.20         -2.94         2.94 o                         
  13   3   3        119.30        110.33         4.77 o                         
  14   3   3         15.78         11.63         4.69 o                         
  15   3   3         12.01          7.44         6.24 o                         
  16   3   3          3.25         -2.33         5.29 o                         
  17   3   3          5.43          3.23         5.87 o                         
  18   3   3          1.43          6.53         6.66 o                         
  19   3   3          1.22         -1.29         6.97 o                         
  20   3   3          7.66          2.25         8.06 o                         
   1   4   3          3.04          4.56         2.29 o                         
   2   4   3          0.77         -0.44         2.41 o                         
   3   4   3         32.34         33.64         3.99 o                         
   4   4   3        168.23        157.64         4.24 o                         
   5   4   3          2.14          0.88         2.88 o                         
   6   4   3          1.72         -1.52         2.69 o                         
   7   4   3         32.82         38.16         3.44 o                         
   8   4   3        108.61        114.04         4.59 o                         
   9   4   3         95.21         98.80         5.35 o                         
  10   4   3         10.45         13.51         4.64 o                         
  11   4   3         67.32         76.08         6.63 o                         
  12   4   3        130.34        119.72         7.58 o                         
  13   4   3         10.54         14.81         6.15 o                         
  14   4   3          8.88         15.26         6.80 o                         
  15   4   3          4.44          5.30         6.83 o                         
  16   4   3         21.14         14.60         7.37 o                         
  17   4   3          0.47          3.60         7.55 o                         
   1   5   3         13.09         10.02         3.90 o                         
   2   5   3         18.06         13.22         4.04 o                         
   3   5   3         20.15         22.51         4.25 o                         
   4   5   3          2.21          2.92         4.58 o                         
   5   5   3         43.52         51.61         8.13 o                         
   6   5   3          4.77         -0.30         5.83 o                         
   7   5   3         17.48         15.84         6.11 o                         
   8   5   3         12.31         10.52         5.95 o                         
   9   5   3         11.04          9.51         6.58 o                         
  10   5   3          0.97          2.25         6.54 o                         
  11   5   3          3.34          1.84         6.30 o                         
  12   5   3          1.24         12.25         6.57 o                         
   0   0   4        631.78        640.47        12.04 o                         
   2   0   4         19.81         21.76         2.69 o                         
   4   0   4        142.34        140.26         4.03 o                         
   6   0   4         15.52         20.35         3.35 o                         
   8   0   4        673.98        689.22        12.70 o                         
  10   0   4        139.88        141.24         5.52 o                         
  12   0   4        379.76        373.04         9.55 o                         
  14   0   4         26.01         34.63         6.80 o                         
  16   0   4          8.69         11.47         8.72 o                         
  18   0   4         11.47          9.70         8.02 o                         
  20   0   4         25.54         11.19         9.10 o                         
  22   0   4          3.31          3.52        10.04 o                         
   0   1   4         68.70         78.15         3.58 o                         
   1   1   4        591.81        604.02         5.81 o                         
   2   1   4       1311.08       1310.73         9.39 o                         
   3   1   4        497.43        507.62         5.11 o                         
   4   1   4         56.12         63.61         2.38 o                         
   5   1   4        138.77        138.99         3.31 o                         
   6   1   4        105.59        108.75         3.06 o                         
   7   1   4         79.38         90.78         2.97 o                         
   8   1   4         48.89         49.51         2.81 o                         
   9   1   4         25.64         30.31         2.32 o                         
  10   1   4         86.17         91.97         3.28 o                         
  11   1   4          8.04          4.54         2.71 o                         
  12   1   4          4.15          7.98         2.67 o                         
  13   1   4         13.11         14.18         3.37 o                         
  14   1   4         69.90         66.17         5.09 o                         
  15   1   4         18.33         14.82         4.85 o                         
  16   1   4         12.18         10.69         5.44 o                         
  17   1   4         91.25         86.87         6.89 o                         
  18   1   4         95.25         85.02         7.04 o                         
  19   1   4         18.43         18.15         6.95 o                         
  20   1   4          1.00          2.51         6.89 o                         
  21   1   4         31.91         28.87         7.22 o                         
  22   1   4         19.81         11.06         7.11 o                         
   0   2   4       1160.53       1200.45        17.69 o                         
   1   2   4        125.66        112.76         3.37 o                         
   2   2   4         25.71         27.83         2.52 o                         
   3   2   4        328.89        329.77         4.05 o                         
   4   2   4        933.88        950.58         7.69 o                         
   5   2   4        438.99        430.83         5.05 o                         
   6   2   4         19.51         17.62         2.15 o                         
   7   2   4         57.62         56.71         2.79 o                         
   8   2   4         74.48         66.48         2.97 o                         
   9   2   4         28.49         27.36         2.65 o                         
  10   2   4         15.25         13.87         2.71 o                         
  11   2   4         80.38         86.56         3.68 o                         
  12   2   4         28.65         32.60         3.74 o                         
  13   2   4          1.40          8.12         3.59 o                         
  14   2   4         11.14         17.26         4.26 o                         
  15   2   4        127.81        126.57         5.89 o                         
  16   2   4        118.16        117.67         6.56 o                         
  17   2   4         21.57         18.76         5.45 o                         
  18   2   4          7.63          3.17         5.37 o                         
  19   2   4          6.79         -2.43         6.09 o                         
  20   2   4         55.45         42.60         7.81 o                         
  21   2   4          5.22         -8.23         8.23 o                         
   0   3   4         24.64         11.91         4.97 o                         
   1   3   4         21.10         15.49         3.71 o                         
   2   3   4         24.42         14.69         4.45 o                         
   3   3   4          6.05         10.75         3.14 o                         
   4   3   4         19.97         21.55         2.87 o                         
   5   3   4         24.97         27.79         2.48 o                         
   6   3   4         52.48         67.23         2.93 o                         
   7   3   4        100.57        101.34         3.48 o                         
   8   3   4         14.69         20.32         3.32 o                         
   9   3   4         97.36        109.77         4.05 o                         
  10   3   4        254.72        249.83         5.72 o                         
  11   3   4          6.87         10.60         3.43 o                         
  12   3   4         14.79         13.47         4.98 o                         
  13   3   4         79.28         64.77         4.94 o                         
  14   3   4         40.68         43.01         5.37 o                         
  15   3   4          1.67          2.26         5.18 o                         
  16   3   4          4.08         -3.14         6.13 o                         
  17   3   4          0.87          2.11         6.70 o                         
  18   3   4          4.32         -7.87         7.87 o                         
  19   3   4          2.38         -7.82         7.82 o                         
   0   4   4          6.22          0.10         6.86 o                         
   1   4   4         20.46         27.47         5.96 o                         
   2   4   4          0.52         -1.67         4.78 o                         
   3   4   4        120.51        117.68         6.32 o                         
   4   4   4         68.62         72.38         3.69 o                         
   5   4   4         22.63         24.88         3.53 o                         
   6   4   4         10.81         14.26         2.74 o                         
   7   4   4          8.18         10.79         2.91 o                         
   8   4   4         70.60         76.10         5.27 o                         
   9   4   4         15.28         14.53         5.35 o                         
  10   4   4         18.39         26.64         5.42 o                         
  11   4   4         75.90         75.95         6.57 o                         
  12   4   4         57.97         66.89         6.77 o                         
  13   4   4         17.13         27.85         8.82 o                         
  14   4   4         12.62          4.22         6.76 o                         
  15   4   4         14.89         25.05         7.58 o                         
   0   5   4          9.21          5.90         3.54 o                         
   1   5   4         13.59         17.85         4.86 o                         
   2   5   4         11.36         14.94         3.73 o                         
   3   5   4         18.27         11.74         3.63 o                         
   4   5   4          8.85          8.05         3.88 o                         
   5   5   4         27.08         30.65         3.78 o                         
   6   5   4         85.99         87.86         6.88 o                         
   7   5   4          2.70         -5.54         5.54 o                         
   8   5   4         11.65          9.85         5.81 o                         
   9   5   4          3.90          8.56         5.67 o                         
   2   0   5          6.21          7.61         2.99 o                         
   4   0   5        741.84        756.19         9.55 o                         
   6   0   5         47.07         59.38         4.35 o                         
   8   0   5        304.27        296.34        10.90 o                         
  10   0   5         12.02         14.82         4.11 o                         
  12   0   5         68.84         70.04         6.17 o                         
  14   0   5         10.96          6.32         6.78 o                         
  16   0   5         49.30         40.66         9.13 o                         
  18   0   5          0.82          6.77        10.72 o                         
  20   0   5          0.18         -9.30         9.30 o                         
   1   1   5         20.38         20.70         2.26 o                         
   2   1   5        454.78        450.00         5.35 o                         
   3   1   5         39.40         42.97         2.32 o                         
   4   1   5         17.78         17.36         2.95 o                         
   5   1   5         45.25         46.16         2.52 o                         
   6   1   5         75.42         71.85         2.94 o                         
   7   1   5         13.53         13.50         2.32 o                         
   8   1   5         17.47         21.41         2.97 o                         
   9   1   5         14.21          8.98         2.76 o                         
  10   1   5          0.10          5.69         3.29 o                         
  11   1   5          7.61          5.13         3.11 o                         
  12   1   5         10.72          2.20         4.53 o                         
  13   1   5          6.62          7.14         5.37 o                         
  14   1   5          8.08         -0.45         4.90 o                         
  15   1   5         13.35         11.86         5.36 o                         
  16   1   5         22.49         25.85         5.79 o                         
  17   1   5         28.90         17.75         6.08 o                         
  18   1   5         78.57         62.47         7.01 o                         
  19   1   5          1.06         -3.05         6.32 o                         
  20   1   5         17.52         16.92         7.47 o                         
   1   2   5          4.61          1.25         1.97 o                         
   2   2   5         10.11          4.55         2.27 o                         
   3   2   5        127.14        131.09         3.54 o                         
   4   2   5        148.64        154.90         3.82 o                         
   5   2   5         38.56         41.37         2.73 o                         
   6   2   5          9.93          8.49         2.31 o                         
   7   2   5        143.71        147.64         4.61 o                         
   8   2   5        227.56        219.73         5.94 o                         
   9   2   5         23.65         20.45         2.98 o                         
  10   2   5          1.81         -2.81         2.81 o                         
  11   2   5         11.69         20.19         4.08 o                         
  12   2   5         91.76         99.46         5.44 o                         
  13   2   5         63.69         73.03         5.79 o                         
  14   2   5          1.98          0.75         4.95 o                         
  15   2   5         50.65         49.61         5.86 o                         
  16   2   5         40.70         40.51         6.05 o                         
  17   2   5         13.95         15.37         5.89 o                         
  18   2   5         11.58          7.89         6.13 o                         
  19   2   5          2.61         -6.69         6.69 o                         
   1   3   5          2.63         -4.08         4.08 o                         
   2   3   5          0.29         -3.61         3.61 o                         
   3   3   5          1.06         -3.84         3.84 o                         
   4   3   5         26.84         21.57         3.63 o                         
   5   3   5        168.19        168.10         5.83 o                         
   6   3   5        103.53         90.42         5.21 o                         
   7   3   5        263.13        246.00         4.90 o                         
   8   3   5          9.27          6.04         2.97 o                         
   9   3   5        240.37        231.67         5.47 o                         
  10   3   5         22.29         24.82         3.72 o                         
  11   3   5         64.26         68.01         4.94 o                         
  12   3   5          3.27          3.25         4.89 o                         
  13   3   5        106.33         99.72         6.54 o                         
  14   3   5         26.71         22.46         6.25 o                         
  15   3   5         23.39         13.39         6.40 o                         
  16   3   5          2.66          0.01         6.69 o                         
  17   3   5          4.15          3.43         7.09 o                         
   1   4   5         11.16         -4.01         4.01 o                         
   2   4   5          0.37         -4.05         4.05 o                         
   3   4   5         19.33         18.03         4.52 o                         
   4   4   5         86.95         88.44         5.94 o                         
   5   4   5          5.80          6.63         4.44 o                         
   6   4   5          2.47          3.49         3.33 o                         
   7   4   5          8.97          9.27         4.53 o                         
   8   4   5          0.29          5.85         4.89 o                         
   9   4   5          5.77          3.46         4.93 o                         
  10   4   5          0.95          1.61         3.95 o                         
  11   4   5          1.89         -2.46         5.78 o                         
  12   4   5          0.90         -6.70         6.70 o                         
  13   4   5          0.91         -1.98         7.03 o                         
   1   5   5         11.02         10.82         9.82 o                         
   2   5   5          5.64          3.46         7.19 o                         
   3   5   5         23.69         16.75        10.23 o                         
   4   5   5          0.74         17.75         9.56 o                         
   0   0   6         75.51         74.61        10.03 o                         
   2   0   6         21.79         25.65         3.77 o                         
   4   0   6         96.64         94.93         7.11 o                         
   6   0   6          8.00         20.33         4.39 o                         
   8   0   6        148.79        154.76         8.11 o                         
  10   0   6         32.85         33.45         6.99 o                         
  12   0   6         53.93         54.19         8.18 o                         
  14   0   6         16.05         21.32         8.11 o                         
  16   0   6         48.03         40.88         9.24 o                         
  18   0   6          1.28         -9.62        10.55 o                         
   0   1   6         11.23          7.34         3.96 o                         
   1   1   6         71.92         78.00         3.76 o                         
   2   1   6        104.48        106.52         4.46 o                         
   3   1   6         66.00         64.39         3.93 o                         
   4   1   6         22.61         19.05         2.99 o                         
   5   1   6         30.87         27.99         3.14 o                         
   6   1   6         82.44         77.99         4.10 o                         
   7   1   6         33.42         31.98         3.66 o                         
   8   1   6         19.70         21.75         4.03 o                         
   9   1   6          0.77          8.35         3.96 o                         
  10   1   6          0.22          2.55         4.37 o                         
  11   1   6          1.44         10.01         4.64 o                         
  12   1   6          3.48          5.95         5.02 o                         
  13   1   6          7.38          0.38         5.76 o                         
  14   1   6         44.59         42.90         6.58 o                         
  15   1   6          3.69          5.21         5.77 o                         
  16   1   6          2.48          1.67         6.13 o                         
  17   1   6         23.44         10.01         7.38 o                         
  18   1   6         13.02          9.94         6.83 o                         
   0   2   6         63.09         60.53         6.64 o                         
   1   2   6         11.52          7.60         2.90 o                         
   2   2   6         35.25         33.15         3.17 o                         
   3   2   6        115.37        116.17         4.23 o                         
   4   2   6        492.25        499.24         7.53 o                         
   5   2   6        184.82        177.40         4.78 o                         
   6   2   6          7.94         11.68         3.77 o                         
   7   2   6         23.61         23.68         3.75 o                         
   8   2   6         45.38         50.64         4.02 o                         
   9   2   6         53.94         56.84         4.55 o                         
  10   2   6         10.59         11.85         4.14 o                         
  11   2   6         62.73         79.37         6.65 o                         
  12   2   6          6.68          8.28         5.38 o                         
  13   2   6          0.34         -2.02         5.36 o                         
  14   2   6         18.98         28.67         6.22 o                         
  15   2   6         79.33         81.02         6.95 o                         
  16   2   6         95.66         86.06         7.50 o                         
   0   3   6          4.34         -8.32         8.32 o                         
   1   3   6          3.33         -1.89         4.52 o                         
   2   3   6          5.59         -3.57         4.23 o                         
   3   3   6         34.50         19.48         5.14 o                         
   4   3   6          2.45          2.99         3.60 o                         
   5   3   6         69.78         66.34         4.39 o                         
   6   3   6         50.61         49.60         4.04 o                         
   7   3   6          3.51          2.11         3.99 o                         
   8   3   6          3.79          3.06         3.87 o                         
   9   3   6         23.74         29.68         4.03 o                         
  10   3   6        139.64        148.70         5.78 o                         
  11   3   6          0.07         -4.91         4.91 o                         
  12   3   6          6.86          5.75         5.26 o                         
  13   3   6          2.36          2.39         5.61 o                         
   0   4   6         20.21          8.30         6.74 o                         
   1   4   6          3.43         -4.48         4.48 o                         
   2   4   6          0.86         -4.58         4.58 o                         
   3   4   6         41.30         27.63         5.24 o                         
   4   4   6         29.25         18.22         6.07 o                         
   5   4   6         14.84          4.42         6.48 o                         
   6   4   6          2.85          2.64         8.31 o                         
   7   4   6         11.15          2.26         5.62 o                         
   8   4   6          4.22         12.53         9.44 o                         
   2   0   7          0.46          2.88         6.94 o                         
   4   0   7        138.77        129.13        10.42 o                         
   6   0   7         10.62         12.20         6.45 o                         
   8   0   7         24.83         35.39         7.33 o                         
  10   0   7          1.36          4.16         7.80 o                         
  12   0   7          6.62         -7.06         8.61 o                         
  14   0   7          2.61         -7.22         8.58 o                         
   1   1   7          2.72          4.44         4.14 o                         
   2   1   7         43.71         44.31         4.23 o                         
   3   1   7          0.88         -0.14         3.79 o                         
   4   1   7          8.09          6.76         4.45 o                         
   5   1   7         68.93         75.60         5.29 o                         
   6   1   7        143.02        148.90         6.51 o                         
   7   1   7         15.27         12.81         4.62 o                         
   8   1   7          5.83          6.84         4.95 o                         
   9   1   7          0.62          0.59         5.02 o                         
  10   1   7          1.68          4.08         5.40 o                         
  11   1   7          0.35         -1.63         5.56 o                         
  12   1   7          9.49          5.16         5.96 o                         
  13   1   7          7.13          4.42         6.13 o                         
  14   1   7         24.93         18.38         6.98 o                         
   1   2   7          1.97          4.16         3.33 o                         
   2   2   7          0.49         -1.13         3.37 o                         
   3   2   7         37.51         31.94         4.25 o                         
   4   2   7          3.81          4.13         3.25 o                         
   5   2   7          3.37          4.15         4.37 o                         
   6   2   7          2.59          3.92         4.31 o                         
   7   2   7         59.04         60.43         5.74 o                         
   8   2   7        110.93        113.27         7.25 o                         
   9   2   7         20.35         19.28         5.47 o                         
  10   2   7          1.75          1.99         5.78 o                         
  11   2   7          2.24         -2.15         6.37 o                         
  12   2   7         32.78         35.53         6.38 o                         
   1   3   7          6.56          7.59         5.53 o                         
   2   3   7          0.82         -4.56         5.73 o                         
   3   3   7          1.14         -5.21         5.21 o                         
   4   3   7         12.37          5.91         7.54 o                         
   5   3   7         87.02         68.70         5.90 o                         
   6   3   7         59.39         50.34         4.93 o                         
   7   3   7         78.81         70.54         6.45 o                         
   8   3   7          3.74         -1.87         5.65 o                         
   0   0   8         10.93         19.33        17.76 o                         
   2   0   8         23.80         29.57         7.33 o                         
   4   0   8        124.33        143.09        10.27 o                         
   6   0   8          8.48         24.97         7.86 o                         
   8   0   8          9.15          3.93         8.73 o                         
   0   1   8          1.32         13.64         8.72 o                         
   1   1   8         11.44         18.51         6.64 o                         
   2   1   8         24.59         30.35         5.27 o                         
   3   1   8         10.20         14.13         5.87 o                         
   4   1   8          6.03          9.10         5.39 o                         
   5   1   8          6.40          3.92         5.21 o                         
   6   1   8         35.71         38.62         6.00 o                         
   7   1   8         17.12         13.11         5.74 o                         
   8   1   8          6.90          8.01         6.02 o                         
   0   2   8         12.32          9.52         6.83 o                         
   1   2   8          0.35          6.59         4.73 o                         
   2   2   8         15.91         14.66         5.41 o                         
   3   2   8          6.13          7.89         5.29 o                         
   4   2   8        114.56        115.37         6.50 o                         
                                                                                
